# Supplementary material for: Reciprocal carbonyl–carbonyl interactions in small molecules and proteins
Source: Nat Commun. 2017 Jul 19;8:78. doi: 10.1038/s41467-017-00081-x (PMC5517579; doi:10.1038/s41467-017-00081-x)
Supplement: Supplementary file 2 — Supplementary Data 1 [file 41467_2017_81_MOESM2_ESM.txt]

Compound 1

7        0.956096     -0.346072     -0.454338
7        2.284085     -0.007244     -0.640266
6        0.017400      0.670823     -0.361052
6        3.218553     -0.312662      0.325197
8        0.317829      1.841427     -0.451556
8        2.891799     -0.744483      1.423966
1        0.830731     -1.199584      0.110759
1        2.566518      0.186684     -1.608756
6       -1.391768      0.204791     -0.150692
6        4.655510     -0.047507     -0.063303
6       -1.840821     -1.071961     -0.519026
6       -2.293799      1.113960      0.411893
1        5.068399      0.686817      0.632018
1        4.764987      0.329247     -1.086743
1        5.228967     -0.972064      0.039298
1       -1.165257     -1.770464     -0.995307
6       -3.165397     -1.430368     -0.315835
1       -1.937002      2.106972      0.670208
6       -3.616020      0.750495      0.620871
6       -4.053875     -0.526781      0.259548
1       -5.085279     -0.812614      0.420938
1       -4.303656      1.456925      1.062057
1       -3.505394     -2.419001     -0.607128


Compound 2

7        0.453582     -0.933396     -0.403925
7        1.812991     -0.878562     -0.648454
6       -0.315448      0.196665     -0.653976
6        2.676249     -0.401551      0.317023
8        0.150161      1.182021     -1.188658
8        2.295667     -0.133487      1.437436
1        0.198737     -1.534789      0.366103
1        2.075823     -0.870452     -1.621855
6        4.128017     -0.315713     -0.126088
6       -1.751473      0.086871     -0.245995
6       -2.447442      1.275374     -0.007000
6       -2.415339     -1.136663     -0.110972
1       -1.925554      2.216004     -0.129604
6       -3.780334      1.239830      0.381002
1       -1.903892     -2.065299     -0.334573
6       -3.753374     -1.169016      0.269375
1        4.624294     -1.217516      0.248927
1        4.198231     -0.351384     -1.217544
6        4.822002      0.931225      0.425211
1       -4.264199     -2.120351      0.361068
6       -4.435540      0.017753      0.521235
1       -4.310687      2.165216      0.572922
1       -5.477097     -0.008765      0.820049
1        4.373738      1.840870      0.019803
1        5.881508      0.925923      0.161168
1        4.732554      0.967315      1.511087

Compound 3

7        1.388601     -0.641038     -0.454745
7        2.747830     -0.475572     -0.617631
6        0.562747      0.477165     -0.529736
6        3.570889     -0.240606      0.457387
8        0.999559      1.581110     -0.783200
8        3.145911     -0.194819      1.594103
1        3.081861     -0.418204     -1.565764
1        1.128218     -1.397823      0.160495
6        5.032522     -0.061774      0.109269
6       -0.886279      0.205838     -0.289484
6       -1.474731     -1.046762     -0.468353
6       -1.688721      1.275337      0.117684
6       -2.833671     -1.225369     -0.232387
1       -3.276087     -2.203100     -0.387219
6       -3.637164     -0.166815      0.189593
1       -0.886759     -1.883506     -0.825533
6       -3.039086      1.087330      0.358473
6       -5.108345     -0.356127      0.453191
1       -1.231312      2.248541      0.240695
1       -3.644414      1.927353      0.682000
1        5.357248      0.907648      0.488498
1        5.235417     -0.113137     -0.961411
1        5.612848     -0.831459      0.619875
1       -5.709649      0.305603     -0.175995
1       -5.354052     -0.122851      1.492822
1       -5.421061     -1.382425      0.257123

Compound 4

7        0.674844     -0.186718     -0.724383
7        2.039135     -0.111156     -0.554863
6       -0.158588      0.615108      0.048672
6        2.635025     -0.590211      0.572126
8        0.276912      1.542946      0.693602
8        2.043667     -1.113920      1.491484
1        2.561214      0.444251     -1.215756
1        0.331017     -1.065142     -1.084013
6       -1.615096      0.284903     -0.028215
6       -2.110713     -0.994154     -0.280705
6       -2.522898      1.321471      0.205459
6        4.142610     -0.413184      0.692226
17       5.001744      0.293238     -0.745634
1       -1.441551     -1.836613     -0.408764
6       -3.481325     -1.225413     -0.314852
6       -4.392254     -0.191294     -0.107152
6       -3.886677      1.086467      0.156590
6       -5.878280     -0.434178     -0.159874
1       -3.846113     -2.231431     -0.497636
1       -4.574652      1.906454      0.332615
1       -2.136064      2.308016      0.425923
1       -6.370556     -0.077110      0.756711
1       -6.103100     -1.499909     -0.274592
1       -6.333878      0.101709     -1.004018
1        4.589118     -1.385482      0.881314
1        4.341615      0.246046      1.532374

Compound 5

7        1.775160     -0.223390     -0.831746
7        3.146152     -0.141489     -0.839328
6        1.015888      0.725491     -0.164249
6        3.899530     -0.529577      0.251099
8        1.521421      1.714411      0.325948
8        3.400162     -0.866874      1.301101
1        3.572198      0.325825     -1.624109
1        1.377248     -1.106962     -1.105718
6       -0.452390      0.455313     -0.112218
6       -1.305546      1.554246      0.052381
6       -1.016832     -0.816943     -0.176391
6        5.396399     -0.456764      0.030838
1       -0.866746      2.540571      0.129173
6       -2.673283      1.387785      0.121122
6       -3.230157      0.105494      0.046356
8       -4.584849      0.042791      0.129543
6       -5.212965     -1.231904      0.077259
6       -2.393896     -1.002340     -0.095213
1       -0.392432     -1.700089     -0.246859
1       -2.795232     -2.005036     -0.129936
1       -3.336669      2.235023      0.240946
1        5.837832      0.120258      0.843068
1        5.677046     -0.010770     -0.924582
1        5.803926     -1.468185      0.078938
1       -5.008846     -1.736859     -0.871427
1       -6.280140     -1.039897      0.161664
1       -4.891739     -1.867148      0.907719

Compound 6

7       -1.105544     -0.845808      0.072108
7       -2.463295     -0.580897      0.055243
6       -0.260445      0.144389      0.605427
6       -2.985751      0.382049     -0.750206
8       -0.698290      1.062753      1.262567
8       -2.332190      1.063336     -1.512919
1       -0.782759     -1.281427     -0.782075
1       -3.033320     -1.039784      0.748562
6        1.190795     -0.063127      0.345738
6        1.748053     -1.293865     -0.028114
6        2.039343      1.031267      0.503204
6       -4.485315      0.630056     -0.664053
17      -5.433211     -0.461231      0.436185
1        1.126426     -2.176602     -0.116211
6        3.106885     -1.418058     -0.246707
6        3.945895     -0.307831     -0.101504
8        5.263116     -0.528261     -0.344660
6        6.173670      0.556806     -0.205688
6        3.404785      0.923120      0.278362
1        3.546041     -2.368203     -0.522795
1        1.609786      1.978007      0.804223
1        4.032661      1.794184      0.400695
1       -4.909233      0.524667     -1.658850
1       -4.639373      1.646355     -0.310568
1        5.933734      1.366760     -0.900082
1        7.153980      0.152338     -0.446615
1        6.179941      0.940102      0.818465

Compound 7

7        1.798654     -0.761019      0.100004
7        3.167113     -0.568821      0.071731
6        1.010747      0.261945      0.644989
6        3.732615      0.339543     -0.769074
8        1.489144      1.169935      1.285136
8        3.103242      1.045165     -1.529434
1        3.722061     -1.068209      0.749274
1        1.440317     -1.196880     -0.740002
6       -0.459133      0.109641      0.416244
6       -1.070847     -1.116511      0.145759
6       -1.247909      1.257800      0.508357
6        5.246106      0.491921     -0.719386
17       6.144441     -0.648156      0.371070
1       -0.488704     -2.029216      0.112456
6       -2.445743     -1.195631     -0.040507
6       -3.206116     -0.037417      0.040322
35      -5.099044     -0.140272     -0.219902
6       -2.619852      1.192288      0.314602
1       -2.918029     -2.148269     -0.237609
1       -3.226277      2.085536      0.378600
1        5.473440      1.499730     -0.381012
1        5.638544      0.350337     -1.722653
1       -0.768973      2.201732      0.733751

Compound 8

7        0.412072     -0.735725     -0.086049
7        1.762127     -0.435662     -0.088769
6       -0.448697      0.161432      0.571589
6        2.247225      0.625113     -0.786891
8       -0.023199      1.019333      1.313124
8        1.562771      1.363327     -1.465755
1        2.355755     -0.961647      0.534152
1        0.084886     -1.084055     -0.977804
6        3.732869      0.929232     -0.681460
6       -1.898415     -0.064462      0.319807
6       -2.428185     -1.276349     -0.144270
6       -2.773108      0.988876      0.580277
1       -1.782906     -2.129701     -0.313968
6       -3.787164     -1.421560     -0.349357
6       -4.653171     -0.351160     -0.100685
8       -5.968349     -0.588799     -0.338852
6       -6.905249      0.454708     -0.095754
6       -4.138922      0.860276      0.368848
1        3.854619      1.863843     -0.141222
1        4.140205      1.026867     -1.682426
1       -4.205488     -2.358710     -0.693821
1       -4.788169      1.700221      0.571239
1       -2.364372      1.920021      0.951001
1       -6.899680      0.755159      0.955705
1       -7.879057      0.042225     -0.349127
1       -6.702979      1.324000     -0.727628
35       4.877569     -0.391030      0.255339
