# Supplementary material for: Reciprocal carbonyl–carbonyl interactions in small molecules and proteins
Source: Nat Commun. 2017 Jul 19;8:78. doi: 10.1038/s41467-017-00081-x (PMC5517579; doi:10.1038/s41467-017-00081-x)
Supplement: Supplementary file 3 — Supplementary Data 2 [file 41467_2017_81_MOESM3_ESM.xlsx]

## Sheet: Sheet1
S.No	instances	pdb
1	92	4lgy
2	85	3og2
3	85	4i3g
4	84	3bvu
5	80	4tz1
6	77	3tew
7	76	1ikp
8	72	3weo
9	69	1k3i
10	69	4wfo
11	67	4x8e
12	63	3bmv
13	63	3wpu
14	62	1ji1
15	60	2wsd
16	60	2eab
17	59	2xu9
18	58	2zws
19	57	5c86
20	56	4hq1
21	56	2x9x
22	56	3o3u
23	56	2jkb
24	55	1t1u
25	54	4mb4
26	54	1t1e
27	54	4hhr
28	54	2dy1
29	54	2e7z
30	54	3a21
31	53	2d1s
32	52	2y8k
33	52	2xfr
34	52	4a9v
35	52	3m07
36	51	2z8x
37	51	4udq
38	50	3c7f
39	50	3suv
40	50	2ah2
41	50	2zux
42	49	4tkx
43	49	3bb0
44	49	1w0p
45	49	5fkt
46	48	1jet
47	48	1g87
48	48	4fnv
49	47	4kg7
50	47	4rd4
51	47	1szn
52	47	3hr6
53	47	3pxl
54	47	4d6g
55	46	4cp6
56	46	1wza
57	46	1kb0
58	46	1eu1
59	46	3zmr
60	46	2xhn
61	46	3w7t
62	45	3wwc
63	45	3wli
64	45	4dwr
65	44	4uyb
66	44	4e9s
67	44	3i4g
68	44	2i0k
69	44	3aj7
70	44	1o6v
71	44	4jjj
72	43	3mp6
73	43	3oox
74	43	4gmu
75	43	3zxk
76	43	4psr
77	42	4ic4
78	42	1qwo
79	42	4dmv
80	42	2v8i
81	42	4h7u
82	42	3qvp
83	41	2cnq
84	41	3a72
85	41	4m5e
86	41	2vch
87	41	1hdh
88	41	1g5a
89	41	3vmn
90	41	3bmx
91	40	2x9z
92	40	4i1f
93	40	3ikw
94	40	3sc7
95	40	3p0b
96	40	3sgg
97	40	3b0x
98	40	2bhu
99	40	3bc9
100	40	4bb9
101	40	2w91
102	40	4pfy
103	39	2y3c
104	39	1ds1
105	39	4uqe
106	39	2bf6
107	39	3m6w
108	39	4i35
109	39	3vx0
110	39	3jq0
111	39	3cuz
112	39	2wdc
113	39	3b34
114	39	3bh4
115	39	3hkw
116	38	1oz2
117	38	3amr
118	38	1z8g
119	38	4f1v
120	38	1xsz
121	38	1qs1
122	38	4aru
123	38	1oyg
124	38	2rkv
125	38	5ajo
126	38	1rwh
127	37	2qnk
128	37	4rdb
129	37	3dmg
130	37	3g5s
131	37	3nvs
132	37	1ks8
133	37	4ler
134	37	1po5
135	37	1c4o
136	37	3arx
137	37	2fct
138	36	1gxm
139	36	3h4t
140	36	2wlr
141	36	2v3i
142	36	4nzj
143	36	1ju2
144	36	4rpe
145	36	2gso
146	36	3wx7
147	36	3jq1
148	36	3ckc
149	36	3s5m
150	35	2yn0
151	35	2bln
152	35	2wbq
153	35	4cd5
154	35	3s2j
155	35	3a09
156	35	1o98
157	35	3vyp
158	35	2xzi
159	35	4j27
160	34	3r3r
161	34	1zl0
162	34	3pt5
163	34	3rju
164	34	1b6a
165	34	4j9t
166	34	4q98
167	34	2c78
168	34	1jfb
169	34	1rk6
170	34	3pc3
171	34	4zrx
172	34	4w7l
173	34	3mje
174	33	1g66
175	33	4ewe
176	33	4mlv
177	33	3h4x
178	33	1oc7
179	33	3sil
180	33	3dnu
181	33	1fmk
182	33	3uxf
183	33	2fba
184	33	3h9c
185	33	3c8y
186	33	4es8
187	33	3b4n
188	33	2heu
189	32	2rkq
190	32	4e9o
191	32	3ww9
192	32	4d8b
193	32	2rdq
194	32	1jov
195	32	2izr
196	32	1gwu
197	32	4idc
198	32	4wve
199	32	5ah1
200	32	1wmd
201	32	3poh
202	32	3mcx
203	32	1lqt
204	32	3rqt
205	32	2e4t
206	32	3b0g
207	32	2wol
208	32	2r6j
209	32	4j0d
210	31	2iqy
211	31	2vhk
212	31	4a3p
213	31	1gpp
214	31	2wnk
215	31	4rax
216	31	3tcq
217	31	3fwk
218	31	5ec6
219	31	3o4p
220	31	1vly
221	31	2woy
222	31	1r5m
223	31	4jja
224	31	1pe9
225	31	3wnd
226	31	1r6x
227	31	4mfi
228	31	3bon
229	31	2uyt
230	31	3c5e
231	31	2q7d
232	31	4rnx
233	31	4d5a
234	31	2ij2
235	31	2pyx
236	30	1nyk
237	30	2a6y
238	30	4lgj
239	30	1z70
240	30	3gjy
241	30	2vov
242	30	4u9o
243	30	1s1d
244	30	4w5z
245	30	2ymv
246	30	4j7n
247	30	5c5t
248	30	4l7g
249	30	2yhg
250	30	1gcy
251	30	3qft
252	30	1zhx
253	30	3ss7
254	30	2w0b
255	30	3nyq
256	30	4nyh
257	30	3hna
258	30	1y0p
259	30	4wcx
260	29	3tu8
261	29	2bkx
262	29	2vqp
263	29	3ks3
264	29	3l81
265	29	4asm
266	29	2olw
267	29	4ruw
268	29	4gb7
269	29	4ghn
270	29	4n03
271	29	1ht6
272	29	3wkg
273	29	4cgo
274	29	1ejd
275	29	4qi8
276	29	4nu3
277	29	4x9y
278	29	4l9o
279	29	4tmx
280	29	3dje
281	29	3nre
282	28	3mea
283	28	3uf8
284	28	3t0o
285	28	4q4g
286	28	4wpk
287	28	1e2w
288	28	3c9z
289	28	3zxy
290	28	3uue
291	28	2bog
292	28	1ozn
293	28	2ciw
294	28	4g3n
295	28	4leb
296	28	2o7r
297	28	2q8k
298	28	1m15
299	28	4u7a
300	28	3m5q
301	28	3k26
302	28	3h7c
303	28	1muw
304	28	4zoy
305	28	2vfr
306	28	1d5t
307	28	3lm3
308	28	4l2h
309	28	3mdu
310	28	3hdx
311	28	3vii
312	28	3gne
313	28	1f0i
314	28	4bqn
315	28	3no0
316	28	3dsk
317	27	2rdg
318	27	4byz
319	27	3ess
320	27	2o8l
321	27	4gjz
322	27	1fj2
323	27	1qwy
324	27	3r62
325	27	3w5h
326	27	2w87
327	27	3m7a
328	27	5ao9
329	27	3go5
330	27	1r9l
331	27	1z2n
332	27	3sov
333	27	4ery
334	27	4dqa
335	27	3mzf
336	27	3scy
337	27	3eki
338	27	3nyc
339	27	4fs7
340	27	4wck
341	27	2w5q
342	27	4az6
343	27	1zr6
344	27	2jg0
345	27	4dja
346	27	1f0l
347	27	2d5w
348	27	3u9w
349	27	3h63
350	27	4a37
351	27	4rnw
352	27	4lyp
353	26	2pne
354	26	4a6q
355	26	3sh4
356	26	3ne0
357	26	3gkj
358	26	4opb
359	26	4uob
360	26	3lkm
361	26	2f69
362	26	3dff
363	26	4bn4
364	26	2w1s
365	26	3rl5
366	26	1pb7
367	26	1ynp
368	26	2zpt
369	26	3e2o
370	26	1rhs
371	26	4di9
372	26	3ocj
373	26	4cqh
374	26	2h1v
375	26	4n1i
376	26	4cd8
377	26	4ggc
378	26	2oy7
379	26	4r6y
380	26	4r75
381	26	4bps
382	26	3tut
383	26	2pge
384	26	4mzd
385	26	1so7
386	26	4xpz
387	26	3sqz
388	26	3s8m
389	26	2wzb
390	26	3szy
391	26	3mjf
392	26	4opc
393	26	4gq4
394	26	2bry
395	26	4rek
396	26	1gnl
397	26	4aw7
398	26	3ven
399	26	4qqs
400	26	4j7q
401	25	2gwm
402	25	2fsq
403	25	2apj
404	25	4uav
405	25	2p17
406	25	2pq8
407	25	2qol
408	25	5c0p
409	25	2rik
410	25	4ak2
411	25	1p0h
412	25	3lo8
413	25	3pms
414	25	1fcq
415	25	3cu9
416	25	2gs8
417	25	1lzl
418	25	3n17
419	25	3wdq
420	25	1krh
421	25	3qc5
422	25	4oqv
423	25	1iuq
424	25	4uz1
425	25	1zz1
426	25	4g4g
427	25	4lxo
428	25	2ywi
429	25	3k0b
430	25	4rjz
431	25	4lgx
432	25	1jnd
433	25	1ru4
434	25	4qhw
435	25	4r9f
436	25	1y9z
437	25	3mdm
438	25	3vn3
439	25	2xry
440	25	3v7n
441	25	5fly
442	25	3cbw
443	25	3ly0
444	25	2x8s
445	25	2j9o
446	25	4oy7
447	24	3wvt
448	24	2fj8
449	24	2ofz
450	24	2qfe
451	24	4eq8
452	24	1tt8
453	24	4hbz
454	24	2j8k
455	24	3lqb
456	24	4jmg
457	24	2pqx
458	24	2i5v
459	24	2bsy
460	24	4xxx
461	24	3rr6
462	24	4cg1
463	24	1rkq
464	24	3p3c
465	24	3rga
466	24	3pe6
467	24	4pyr
468	24	4kh8
469	24	3bb7
470	24	3k1u
471	24	1q35
472	24	4xq7
473	24	2foz
474	24	4cua
475	24	3q27
476	24	4xfk
477	24	4e2z
478	24	1uuq
479	24	2d1z
480	24	5bmt
481	24	3lk7
482	24	2xhg
483	24	4wmu
484	24	3drf
485	24	2fao
486	24	4mm2
487	24	4s3j
488	23	1w4s
489	23	3vwc
490	23	1rut
491	23	3ry4
492	23	1g3p
493	23	4j8s
494	23	4w79
495	23	4jht
496	23	2qht
497	23	1sfs
498	23	2a6z
499	23	4wqd
500	23	2qed
501	23	3ajd
502	23	2yzv
503	23	2w39
504	23	4x2f
505	23	1ys1
506	23	2ozt
507	23	3kb9
508	23	5coz
509	23	4eys
510	23	1yqs
511	23	3jtm
512	23	1oxx
513	23	4xj5
514	23	1ga6
515	23	3vla
516	23	3irp
517	23	4ytb
518	23	2icu
519	23	2vu9
520	23	2x5o
521	23	2osx
522	23	3iv0
523	23	4pvk
524	23	1xoc
525	23	3a1s
526	23	4u9u
527	23	3cij
528	23	3oaj
529	23	4lix
530	23	3oti
531	23	3c8z
532	23	4omb
533	22	3imk
534	22	1rtt
535	22	2oml
536	22	2gzq
537	22	3ach
538	22	4ew1
539	22	2qhs
540	22	4qpt
541	22	2ic2
542	22	3zyp
543	22	3i94
544	22	3dha
545	22	1gci
546	22	2czl
547	22	3lti
548	22	1zgk
549	22	1h6t
550	22	1q0r
551	22	2p4h
552	22	3pb6
553	22	1odm
554	22	1oew
555	22	5dp2
556	22	3km5
557	22	4wka
558	22	2iw1
559	22	3i45
560	22	4amm
561	22	4m82
562	22	4zox
563	22	4xfm
564	22	4rya
565	22	3jsy
566	22	5a61
567	22	1x9d
568	22	4ua6
569	22	2olr
570	22	4ouj
571	22	4h5i
572	22	2ffy
573	22	4wu0
574	22	4ry1
575	21	1lmi
576	21	1fl0
577	21	3x2m
578	21	3su6
579	21	2pxx
580	21	4kru
581	21	1jg1
582	21	1w66
583	21	4bqy
584	21	4x9r
585	21	4wiq
586	21	4yah
587	21	4ate
588	21	3r0v
589	21	4cfi
590	21	3ch0
591	21	1iyn
592	21	4esm
593	21	4cil
594	21	4ac1
595	21	4x9t
596	21	4b9g
597	21	3ws7
598	21	2opj
599	21	2017-11-04
600	21	4hji
601	21	1f9v
602	21	1ryo
603	21	1yfq
604	21	3gvo
605	21	2vng
606	21	3a35
607	21	2qrl
608	21	2oln
609	21	3oo8
610	21	3k01
611	21	2wiy
612	21	2i49
613	21	4doi
614	21	2imh
615	21	4g38
616	21	1p5d
617	21	2gb4
618	21	3vny
619	21	5cvd
620	21	4h4d
621	20	4lm9
622	20	4lj1
623	20	4wee
624	20	2hw2
625	20	1qhq
626	20	1zce
627	20	3zfp
628	20	4x5p
629	20	4a02
630	20	4r1j
631	20	3d06
632	20	3mpc
633	20	2gs5
634	20	4bji
635	20	1ioo
636	20	1j77
637	20	1r45
638	20	4km6
639	20	1k7k
640	20	3dxy
641	20	3q7c
642	20	2ayh
643	20	4y1w
644	20	1vl1
645	20	3r6d
646	20	4i8h
647	20	4u89
648	20	3ftd
649	20	4qhq
650	20	4nmw
651	20	4ecf
652	20	2ggc
653	20	2wbf
654	20	1o4y
655	20	3ork
656	20	3bwx
657	20	1l9x
658	20	3ai5
659	20	3edo
660	20	1dd9
661	20	4nlm
662	20	4qtc
663	20	4cdp
664	20	3t7v
665	20	1jx6
666	20	5cd2
667	20	2de3
668	20	4kl0
669	20	3q1c
670	20	4kv7
671	20	1yt3
672	20	4p3h
673	20	3s44
674	20	2w1j
675	20	3t9g
676	20	2b3f
677	20	2zwu
678	20	2j43
679	20	4htr
680	20	4uas
681	20	4gwg
682	20	3g7n
683	20	3hhi
684	20	3a54
685	20	3rpd
686	20	4p7o
687	20	4v1s
688	20	4evq
689	20	3vl1
690	20	4mup
691	20	2fh1
692	20	3pnz
693	19	2ov0
694	19	3o5q
695	19	1ew0
696	19	3wh2
697	19	1y93
698	19	1lf7
699	19	5c30
700	19	3a2z
701	19	3u3z
702	19	1hdo
703	19	3trd
704	19	2d3y
705	19	2nlr
706	19	4jmp
707	19	2cxa
708	19	4rxv
709	19	1atg
710	19	2e3n
711	19	1es5
712	19	1xdn
713	19	4qp5
714	19	3tjm
715	19	1i60
716	19	4uhc
717	19	4iya
718	19	5bu1
719	19	1wb4
720	19	2ddr
721	19	1mj5
722	19	2x4l
723	19	4w7w
724	19	4fk9
725	19	4pwq
726	19	4n0d
727	19	2r75
728	19	3h75
729	19	4xdu
730	19	3war
731	19	1vyr
732	19	3szv
733	19	4w8b
734	19	5a0l
735	19	4ayo
736	19	2v25
737	19	1nxc
738	19	3myx
739	19	2hi0
740	19	4g9e
741	19	4eqb
742	19	3e2v
743	19	4gxw
744	19	3l8q
745	18	3v43
746	18	1uzk
747	18	1n08
748	18	4zbg
749	18	3gwi
750	18	4m02
751	18	1h4a
752	18	4jg2
753	18	4h7w
754	18	4n7i
755	18	1fvg
756	18	4hu2
757	18	3e3u
758	18	3edh
759	18	1jm1
760	18	3b49
761	18	4lpq
762	18	2hly
763	18	2vfk
764	18	4jz5
765	18	2o2x
766	18	2hal
767	18	5ae0
768	18	3lhi
769	18	3f6y
770	18	1kyf
771	18	2vcn
772	18	2xjp
773	18	2rbk
774	18	1oi7
775	18	1dyp
776	18	2v3g
777	18	4u0o
778	18	4uzg
779	18	3rlg
780	18	4nno
781	18	2dt8
782	18	2imq
783	18	3mt0
784	18	4xb4
785	18	4ph8
786	18	7a3h
787	18	4iik
788	18	4o8o
789	18	4pmx
790	18	3ga7
791	18	3ckm
792	18	1ixh
793	18	1xgk
794	18	4pdy
795	18	1fo8
796	18	4kav
797	18	2abs
798	18	2dej
799	18	4efi
800	18	4v28
801	18	3lop
802	18	3oyv
803	18	5c33
804	18	4wby
805	18	3nnb
806	18	4ua8
807	18	4r6h
808	18	4knk
809	18	4qi3
810	18	2f8y
811	18	4fch
812	18	2tps
813	18	3hl8
814	18	3o8m
815	18	4eyz
816	18	3ho6
817	18	3bf7
818	18	4ctj
819	18	4j6o
820	18	4qkd
821	18	4ri5
822	18	5d1c
823	18	2qb7
824	18	2xep
825	18	3v5c
826	17	3cx2
827	17	1j0p
828	17	4ps6
829	17	1wvh
830	17	2hd9
831	17	2xom
832	17	2cal
833	17	4dt4
834	17	3gbw
835	17	4yg0
836	17	4acj
837	17	4ann
838	17	4esu
839	17	4mai
840	17	1ui0
841	17	3c6a
842	17	4m5r
843	17	3wh1
844	17	4qa8
845	17	1g8a
846	17	4qjk
847	17	3sy1
848	17	4k0n
849	17	1s2o
850	17	2qlt
851	17	3pna
852	17	4uqx
853	17	4fb7
854	17	2gqt
855	17	3tvt
856	17	2v6v
857	17	2xj4
858	17	3gpi
859	17	3h74
860	17	4muv
861	17	4jcc
862	17	4jwo
863	17	4mc3
864	17	1lc0
865	17	1vju
866	17	2hhc
867	17	3dxl
868	17	3wmy
869	17	4nzk
870	17	1vhn
871	17	4mnc
872	17	4cdj
873	17	1us0
874	17	4pva
875	17	3psh
876	17	1k5c
877	17	4rth
878	17	2okt
879	17	4ybm
880	17	3ipc
881	17	4ffl
882	17	2xvm
883	17	3h9m
884	17	4hg2
885	17	3amn
886	17	4pne
887	17	4000000000000000
888	17	3aof
889	17	3v0d
890	17	3w0k
891	16	4qy7
892	16	1lyq
893	16	4a2v
894	16	1a62
895	16	1knm
896	16	2in0
897	16	4lk9
898	16	2x46
899	16	2c8s
900	16	4pqq
901	16	3p1g
902	16	4psy
903	16	1l3k
904	16	2gkp
905	16	3g39
906	16	4e2u
907	16	2nn5
908	16	5dag
909	16	1koe
910	16	2ri7
911	16	4hro
912	16	4rz9
913	16	3k5j
914	16	3deo
915	16	4dvc
916	16	1pz7
917	16	3ckk
918	16	4tqx
919	16	1nnl
920	16	1k7j
921	16	2hdo
922	16	1ro2
923	16	2dho
924	16	4reo
925	16	1tke
926	16	3poj
927	16	2cbz
928	16	2jfr
929	16	2yln
930	16	3h0o
931	16	4nn2
932	16	1ymt
933	16	4d77
934	16	4a29
935	16	2b7u
936	16	2vzp
937	16	4ius
938	16	3gru
939	16	3mu7
940	16	2gke
941	16	1wma
942	16	3hp7
943	16	1o7q
944	16	4r78
945	16	2ghs
946	16	1us5
947	16	1in4
948	16	4ifa
949	16	2g62
950	16	3h7i
951	16	2yhs
952	16	3p02
953	16	1y8a
954	16	3on9
955	16	4czg
956	16	2bju
957	16	4af8
958	16	3gkr
959	16	3pve
960	16	4ocv
961	16	3wiw
962	16	4ezi
963	16	4tzh
964	16	3w42
965	16	4hbq
966	16	3bo6
967	16	4jk8
968	16	4zw9
969	16	3zpy
970	16	3t7h
971	16	2vpn
972	16	4pio
973	16	4bgb
974	16	5cfa
975	16	3m6z
976	16	2gf3
977	16	4nec
978	16	5bob
979	15	2czs
980	15	4wtx
981	15	1lkk
982	15	1ifr
983	15	2ckk
984	15	4ipc
985	15	1kq6
986	15	1x6o
987	15	4gei
988	15	1v4p
989	15	4f0w
990	15	4n3t
991	15	3ip0
992	15	4txw
993	15	4d0q
994	15	4iau
995	15	2v1m
996	15	4odk
997	15	1zk5
998	15	4wdc
999	15	2zk9
1000	15	2qt1
1001	15	2pu3
1002	15	3gnz
1003	15	1rz2
1004	15	4ex6
1005	15	4xa7
1006	15	3u26
1007	15	4q68
1008	15	1qgq
1009	15	2nxc
1010	15	1lv7
1011	15	1r5l
1012	15	3sig
1013	15	2r8u
1014	15	2wnf
1015	15	3m66
1016	15	1tkj
1017	15	3acx
1018	15	4rpt
1019	15	2cir
1020	15	3w0o
1021	15	3r5t
1022	15	3goh
1023	15	3chj
1024	15	2x49
1025	15	2z72
1026	15	2nzl
1027	15	3clm
1028	15	4d0p
1029	15	5dld
1030	15	4la2
1031	15	3oz2
1032	15	4hl2
1033	15	3e0x
1034	15	4bh5
1035	15	3ur8
1036	15	4gvf
1037	15	4myd
1038	15	3hj4
1039	15	4bz4
1040	14	4h4n
1041	14	1r6j
1042	14	2eaq
1043	14	3teu
1044	14	3dqy
1045	14	5dzo
1046	14	1qau
1047	14	3wuz
1048	14	1eaq
1049	14	4uyd
1050	14	1fgy
1051	14	4qb3
1052	14	4nbp
1053	14	2v4x
1054	14	1j9b
1055	14	1kmt
1056	14	2j1a
1057	14	1l2h
1058	14	3bfq
1059	14	3jyz
1060	14	1gwm
1061	14	1g1t
1062	14	3k7i
1063	14	4ld1
1064	14	3v46
1065	14	1jhj
1066	14	4dui
1067	14	4enf
1068	14	2z6o
1069	14	2ew0
1070	14	4nxy
1071	14	4wh9
1072	14	2znr
1073	14	2iyv
1074	14	3vor
1075	14	4ieu
1076	14	4oy6
1077	14	2fi1
1078	14	1yd9
1079	14	1u53
1080	14	4ytl
1081	14	1w0h
1082	14	3ake
1083	14	3mvs
1084	14	4n67
1085	14	2oqz
1086	14	2wnp
1087	14	2wf7
1088	14	2xu3
1089	14	3l41
1090	14	2wur
1091	14	4kqp
1092	14	5c12
1093	14	1vk1
1094	14	1k7c
1095	14	1xdz
1096	14	3frh
1097	14	3k1z
1098	14	4m7t
1099	14	2o0m
1100	14	1o9g
1101	14	2gzs
1102	14	3m3p
1103	14	2g30
1104	14	4ph2
1105	14	3ujc
1106	14	3giw
1107	14	4fbr
1108	14	4uhq
1109	14	3znv
1110	14	3no2
1111	14	2zou
1112	14	4phr
1113	14	4yaa
1114	14	4hno
1115	14	5a3a
1116	14	1t9h
1117	14	3g5t
1118	14	3o2t
1119	14	3mdq
1120	14	4euo
1121	14	4wbj
1122	14	3zuz
1123	14	4n4e
1124	14	5a3y
1125	14	4h27
1126	14	2r9f
1127	14	3fn5
1128	14	3qzr
1129	14	3pn3
1130	14	1kwf
1131	14	1kq3
1132	14	3bhw
1133	14	2c1i
1134	14	3k05
1135	14	1itx
1136	14	4qgo
1137	14	4iqy
1138	14	3buu
1139	14	4olt
1140	14	3hlz
1141	14	4i84
1142	14	4i93
1143	14	3tc8
1144	14	3u65
1145	14	5agd
1146	14	3vup
1147	14	4rv5
1148	14	2q3w
1149	14	4x00
1150	14	4fb2
1151	13	1yu5
1152	13	3dkm
1153	13	1zzk
1154	13	2zpm
1155	13	2nqw
1156	13	4mno
1157	13	4o06
1158	13	3cao
1159	13	4gne
1160	13	3lax
1161	13	2a3m
1162	13	3w56
1163	13	5e+56
1164	13	3d1p
1165	13	4jp6
1166	13	4b9i
1167	13	5c6s
1168	13	2bkm
1169	13	3zhn
1170	13	2hhg
1171	13	5bty
1172	13	3tow
1173	13	3gkm
1174	13	2x5y
1175	13	1kt6
1176	13	2gui
1177	13	1ukf
1178	13	1m70
1179	13	2cve
1180	13	3e+23
1181	13	4m9k
1182	13	3nfk
1183	13	2czq
1184	13	3t0h
1185	13	4zjh
1186	13	4n0k
1187	13	3u81
1188	13	3x0t
1189	13	4psc
1190	13	1u9c
1191	13	1uai
1192	13	3rm3
1193	13	3n6y
1194	13	4muq
1195	13	4a42
1196	13	3up3
1197	13	3s83
1198	13	3n0r
1199	13	4i8i
1200	13	3skx
1201	13	3w06
1202	13	2qik
1203	13	2ci1
1204	13	1m4l
1205	13	2wkq
1206	13	4klx
1207	13	2fhp
1208	13	1p1m
1209	13	4pmo
1210	13	3qu5
1211	13	3g89
1212	13	4omj
1213	13	3d59
1214	13	5bov
1215	12	4od6
1216	12	2hzc
1217	12	3tbn
1218	12	4he6
1219	12	1s29
1220	12	3zzo
1221	12	4eic
1222	12	3mao
1223	12	4pqd
1224	12	1i1j
1225	12	2ppn
1226	12	1oi0
1227	12	4n5u
1228	12	2yh5
1229	12	1nko
1230	12	2ciu
1231	12	3wdn
1232	12	1jb3
1233	12	2ra9
1234	12	3rx9
1235	12	1c52
1236	12	3ga3
1237	12	1e+29
1238	12	3ql9
1239	12	4r5r
1240	12	1vkk
1241	12	1gmu
1242	12	3zsj
1243	12	3eur
1244	12	2nwf
1245	12	4fr9
1246	12	4o1r
1247	12	3bt5
1248	12	1hzt
1249	12	1roc
1250	12	2ar1
1251	12	2fr2
1252	12	3d4e
1253	12	3rof
1254	12	1z6n
1255	12	4bj0
1256	12	2qng
1257	12	3bwz
1258	12	4z79
1259	12	4uyt
1260	12	4o6u
1261	12	3o12
1262	12	1wl8
1263	12	1e5k
1264	12	1s8n
1265	12	1ucd
1266	12	1pp0
1267	12	1mf7
1268	12	2h5c
1269	12	3lwx
1270	12	2ovj
1271	12	4ink
1272	12	4qpn
1273	12	2eng
1274	12	4wn5
1275	12	3see
1276	12	3zyq
1277	12	4jb3
1278	12	1kgs
1279	12	1fye
1280	12	3pkv
1281	12	3evp
1282	12	1jyk
1283	12	4b3b
1284	12	5e+50
1285	12	3smv
1286	12	2re2
1287	12	3bwh
1288	12	3bs4
1289	12	3suk
1290	12	5djh
1291	12	4n13
1292	12	4rml
1293	12	2p51
1294	12	3cjm
1295	12	3ai4
1296	12	2yvt
1297	12	2o0a
1298	12	4xtl
1299	12	3i10
1300	12	4j5r
1301	12	4qek
1302	12	2y5p
1303	12	2zex
1304	12	2xio
1305	12	4j78
1306	12	2xwv
1307	12	5az3
1308	12	4m8i
1309	12	4rs3
1310	12	4uqw
1311	12	4pz0
1312	12	2ddx
1313	12	3vmv
1314	12	2p9w
1315	12	4noh
1316	12	4cgs
1317	12	4gnr
1318	12	3sg0
1319	12	4e+97
1320	12	1ka1
1321	12	3iar
1322	12	3r8j
1323	12	2pef
1324	12	3alj
1325	12	4lx2
1326	12	4jxe
1327	12	2jcb
1328	12	2pof
1329	12	5ctm
1330	12	4efp
1331	12	2ibn
1332	12	4e3y
1333	12	4fzl
1334	12	4bpz
1335	12	3md9
1336	12	4ipu
1337	12	4n2p
1338	12	4nmu
1339	12	3tc3
1340	12	3lft
1341	12	4tvv
1342	11	3ca7
1343	11	2b97
1344	11	3h31
1345	11	2r2z
1346	11	2cb8
1347	11	2i5f
1348	11	2qjl
1349	11	7fd1
1350	11	1x6z
1351	11	3t3l
1352	11	2h2t
1353	11	1wna
1354	11	1nu0
1355	11	1gp0
1356	11	4kef
1357	11	4evm
1358	11	4f8l
1359	11	2pie
1360	11	2c4b
1361	11	4b62
1362	11	2b0v
1363	11	2h30
1364	11	3ga4
1365	11	4j4z
1366	11	3qx1
1367	11	4abl
1368	11	4s1p
1369	11	2x5n
1370	11	3hmc
1371	11	4k4o
1372	11	4ekf
1373	11	2qml
1374	11	3x0h
1375	11	3bdi
1376	11	2erf
1377	11	1c1k
1378	11	1wku
1379	11	4rxl
1380	11	3u3l
1381	11	3rfe
1382	11	5byk
1383	11	2iwa
1384	11	1qgi
1385	11	4wtp
1386	11	4erc
1387	11	2fvy
1388	11	1t6c
1389	11	1vrm
1390	11	5enu
1391	11	3uid
1392	11	1tbf
1393	11	3h5j
1394	11	2qf4
1395	11	3bfo
1396	11	1qnr
1397	11	3lgb
1398	11	4jl5
1399	11	4f01
1400	11	3zbo
1401	11	4b6g
1402	11	3tm8
1403	11	5a0d
1404	11	2q52
1405	10	2dsx
1406	10	4l7x
1407	10	2qcp
1408	10	1ugi
1409	10	1vjk
1410	10	4ltt
1411	10	3po8
1412	10	3k6i
1413	10	2x5p
1414	10	2frg
1415	10	4bfo
1416	10	2pvb
1417	10	4ftf
1418	10	3agn
1419	10	3zja
1420	10	4ytk
1421	10	4hwm
1422	10	1lni
1423	10	2cyj
1424	10	3m97
1425	10	3r72
1426	10	2yby
1427	10	4crr
1428	10	1jf8
1429	10	2pag
1430	10	1zhv
1431	10	1xt5
1432	10	2wz8
1433	10	3i4o
1434	10	50000000000000
1435	10	4a3z
1436	10	4ni6
1437	10	4pdn
1438	10	2vif
1439	10	1rg8
1440	10	2jdc
1441	10	4g0x
1442	10	3f2z
1443	10	4igv
1444	10	1z2u
1445	10	3obq
1446	10	3zuc
1447	10	4nyq
1448	10	3gp6
1449	10	3l1n
1450	10	2fg1
1451	10	4pux
1452	10	2xxn
1453	10	3s9x
1454	10	4ici
1455	10	3nzm
1456	10	4p9i
1457	10	1g12
1458	10	1nwa
1459	10	3ihs
1460	10	4wri
1461	10	4ivv
1462	10	2r16
1463	10	4wqk
1464	10	2xet
1465	10	3ulj
1466	10	2os0
1467	10	1wc2
1468	10	2x7m
1469	10	1shu
1470	10	1pmh
1471	10	3hp4
1472	10	3uv9
1473	10	3kev
1474	10	4uyr
1475	10	3ipj
1476	10	4igi
1477	10	3o3x
1478	10	2w7a
1479	10	4bmh
1480	10	3ka2
1481	10	2c71
1482	10	3mqz
1483	10	4wui
1484	10	1vht
1485	10	4bu0
1486	10	3boe
1487	10	2xqo
1488	10	4r9p
1489	10	5a0n
1490	10	3ea6
1491	10	1rc9
1492	10	4g54
1493	10	4xkb
1494	10	3soj
1495	10	3b5o
1496	10	2odh
1497	10	2x9o
1498	10	4i1k
1499	10	4ybg
1500	10	3v68
1501	10	1jcl
1502	10	1wcw
1503	10	2i53
1504	10	4psf
1505	10	1nzj
1506	10	3sbm
1507	10	4hqz
1508	10	1ls1
1509	10	3d9n
1510	10	4g9s
1511	10	1ute
1512	10	1i1w
1513	10	4f0j
1514	10	3lfj
1515	10	2ofk
1516	10	2ahf
1517	10	4ywk
1518	10	3i33
1519	10	4qmd
1520	10	2bwr
1521	10	4ixl
1522	10	4q7q
1523	10	3m8t
1524	10	3os4
1525	9	1rju
1526	9	1bx7
1527	9	2erw
1528	9	3wwl
1529	9	2vc8
1530	9	1ok0
1531	9	1i71
1532	9	1z0n
1533	9	4kdw
1534	9	4zhb
1535	9	1gmx
1536	9	3onh
1537	9	2opc
1538	9	4qxl
1539	9	3fz4
1540	9	1lwb
1541	9	1pwa
1542	9	3rdo
1543	9	1vyk
1544	9	4eqp
1545	9	2nrr
1546	9	2jek
1547	9	3jud
1548	9	1x91
1549	9	3l4r
1550	9	4aiw
1551	9	2x3m
1552	9	4jqf
1553	9	1x8q
1554	9	3hyn
1555	9	1qv1
1556	9	1tua
1557	9	4yi8
1558	9	2nr7
1559	9	4alz
1560	9	4jxh
1561	9	2w15
1562	9	3l4e
1563	9	4k82
1564	9	2v2k
1565	9	1j97
1566	9	3te4
1567	9	2hbw
1568	9	3nuf
1569	9	2inw
1570	9	4qos
1571	9	4dgf
1572	9	4pp4
1573	9	4pwo
1574	9	5dm2
1575	9	3vgi
1576	9	3r5z
1577	9	3o7i
1578	9	3d02
1579	9	1wer
1580	9	3vj9
1581	9	4n6c
1582	9	4z7x
1583	9	3bhd
1584	9	2ve8
1585	8	4wp4
1586	8	4rex
1587	8	1pfb
1588	8	3zvz
1589	8	1g6x
1590	8	2fma
1591	8	1aho
1592	8	1tg0
1593	8	1vbw
1594	8	3nzl
1595	8	3asl
1596	8	3goe
1597	8	4rwu
1598	8	2bv2
1599	8	3a38
1600	8	3kzd
1601	8	1m1q
1602	8	4up0
1603	8	1xmt
1604	8	2qsk
1605	8	2wj5
1606	8	1jo0
1607	8	1urr
1608	8	3fia
1609	8	4f2e
1610	8	2ccq
1611	8	1m9z
1612	8	4dpz
1613	8	2xki
1614	8	2rff
1615	8	2mcm
1616	8	1unq
1617	8	3uv2
1618	8	2j5y
1619	8	2o1a
1620	8	3fsa
1621	8	1pko
1622	8	3i2v
1623	8	1gu2
1624	8	3b79
1625	8	4esr
1626	8	1od3
1627	8	3fk8
1628	8	1zbf
1629	8	3llo
1630	8	4gt8
1631	8	1sen
1632	8	4rlc
1633	8	1r62
1634	8	1p0z
1635	8	4oa3
1636	8	3dfg
1637	8	1kng
1638	8	3tc5
1639	8	1id0
1640	8	2v0u
1641	8	1ng6
1642	8	1wwi
1643	8	4ikd
1644	8	3gy9
1645	8	3ivv
1646	8	4jgl
1647	8	1elk
1648	8	3eye
1649	8	3pvh
1650	8	3r3q
1651	8	3piw
1652	8	1xju
1653	8	3nr5
1654	8	4b6m
1655	8	4m91
1656	8	4mzj
1657	8	4zvf
1658	8	3pes
1659	8	2ce2
1660	8	1obo
1661	8	2wfi
1662	8	2pc1
1663	8	1kgd
1664	8	1z6m
1665	8	1eb6
1666	8	1wny
1667	8	2v33
1668	8	3gha
1669	8	4lsc
1670	8	1sk7
1671	8	3pd7
1672	8	3aks
1673	8	2p4f
1674	8	3u7z
1675	8	3q9v
1676	8	2waw
1677	8	2bu3
1678	8	1s9u
1679	8	1ve4
1680	8	2h3l
1681	8	4jdu
1682	8	3ie4
1683	8	2vcl
1684	8	4lwl
1685	8	2vyo
1686	8	4qdj
1687	8	1ft5
1688	8	1gv9
1689	8	1g61
1690	8	5bp9
1691	8	4tns
1692	8	4b89
1693	8	4npf
1694	8	1zi8
1695	8	2agk
1696	8	3mst
1697	8	3tt9
1698	8	3ixl
1699	8	3mbr
1700	8	4x2r
1701	8	3qzm
1702	8	4pf3
1703	8	3pow
1704	8	5agi
1705	8	4cxp
1706	8	3d32
1707	8	3g91
1708	8	1uwc
1709	8	4e+19
1710	8	4h14
1711	8	4ng0
1712	8	1rtq
1713	8	4kzk
1714	8	1dki
1715	8	4iil
1716	8	3me7
1717	8	4xbd
1718	8	4q6t
1719	8	2x32
1720	8	4tpv
1721	8	2gmw
1722	8	3ef4
1723	8	3pjp
1724	8	4u98
1725	8	3lfk
1726	8	3gnl
1727	8	4qbb
1728	8	3zvs
1729	8	3d8t
1730	8	4csd
1731	8	3mwx
1732	8	4ru1
1733	7	1ucs
1734	7	1vcc
1735	7	4aqo
1736	7	4gs3
1737	7	1mn8
1738	7	3rjp
1739	7	4xed
1740	7	2brf
1741	7	1rki
1742	7	4nob
1743	7	1v30
1744	7	3ue2
1745	7	1pbj
1746	7	3by8
1747	7	4inw
1748	7	1o8x
1749	7	2cm5
1750	7	3a9f
1751	7	3hpc
1752	7	4a8u
1753	7	3ct5
1754	7	4l8a
1755	7	3chm
1756	7	1ye8
1757	7	5cta
1758	7	1ypy
1759	7	3e8t
1760	7	2qjz
1761	7	3eoi
1762	7	3rd5
1763	7	3omd
1764	7	4bgo
1765	7	4v33
1766	7	4mco
1767	6	1wy3
1768	6	1vzm
1769	6	1zuu
1770	6	1uoy
1771	6	4ou0
1772	6	3dso
1773	6	1vfy
1774	6	2hlr
1775	6	2o9s
1776	6	1i27
1777	6	2evb
1778	6	3zzp
1779	6	2rhf
1780	6	2i5u
1781	6	2rkn
1782	6	2e3h
1783	6	2d3d
1784	6	4lwu
1785	6	1oqj
1786	6	3e0e
1787	6	1z21
1788	6	2o9u
1789	6	3a0s
1790	6	1mk0
1791	6	4dpb
1792	6	1odv
1793	6	1mg4
1794	6	3bzt
1795	6	3soe
1796	6	3ui4
1797	6	1eaz
1798	6	3oou
1799	6	2cia
1800	6	5amh
1801	6	1bkr
1802	6	3c5k
1803	6	4noa
1804	6	2xfd
1805	6	4r03
1806	6	1vyi
1807	6	2wwe
1808	6	3iv4
1809	6	5a35
1810	6	3npd
1811	6	1sau
1812	6	2cxy
1813	6	2iay
1814	6	4p0z
1815	6	1o7i
1816	6	3mwz
1817	6	2fwh
1818	6	1xbi
1819	6	3p4h
1820	6	2g3r
1821	6	2pnd
1822	6	1ow4
1823	6	2wz9
1824	6	3l4a
1825	6	2gkg
1826	6	3noh
1827	6	4lzl
1828	6	4qx5
1829	6	1j3a
1830	6	2ion
1831	6	2nsz
1832	6	1tu9
1833	6	2lis
1834	6	1lu4
1835	6	3i7m
1836	6	2v9v
1837	6	4q2s
1838	6	4izx
1839	6	1eyh
1840	6	3s4e
1841	6	4ga2
1842	6	1szh
1843	6	1w1h
1844	6	3so6
1845	6	4c6a
1846	6	4ryo
1847	6	1ntv
1848	6	2bk9
1849	6	3wdc
1850	6	3hny
1851	6	1ryl
1852	6	2fcl
1853	6	4bpy
1854	6	1sx7
1855	6	3dnj
1856	6	2fsr
1857	6	2v89
1858	6	1qft
1859	6	3dou
1860	6	3x0f
1861	6	3e4g
1862	6	3m9q
1863	6	3b6e
1864	6	1k4n
1865	6	2p14
1866	6	3iez
1867	6	3osx
1868	6	1m55
1869	6	2w50
1870	6	4me2
1871	6	4ddp
1872	6	3ns6
1873	6	3f4s
1874	6	3l9u
1875	6	3ou2
1876	6	2p6w
1877	6	5a67
1878	6	3f44
1879	6	3zbd
1880	6	1p3c
1881	6	3gpk
1882	6	4q53
1883	6	3s6e
1884	6	2xtp
1885	6	4pi8
1886	6	3a07
1887	6	3lq0
1888	6	2r31
1889	6	1z9t
1890	6	2o6p
1891	6	1ah7
1892	6	5aig
1893	6	1xqo
1894	6	2vzc
1895	6	2ohw
1896	6	3rkg
1897	6	4we2
1898	6	3mr0
1899	6	4gc3
1900	6	5btw
1901	6	4qwo
1902	6	3d2q
1903	6	2j1v
1904	6	4p40
1905	6	3pa6
1906	6	3a0y
1907	6	2ii2
1908	6	8abp
1909	6	3jrv
1910	6	2f23
1911	6	4dm5
1912	6	3qu3
1913	6	3qhb
1914	6	3r9f
1915	6	5ail
1916	6	4f06
1917	6	5a0r
1918	6	1kwm
1919	6	4jgi
1920	6	4pqh
1921	6	2oa9
1922	6	4rl3
1923	6	3nmw
1924	6	3f9x
1925	6	2oh1
1926	5	1jni
1927	5	4hs1
1928	5	1ulr
1929	5	3x34
1930	5	3cec
1931	5	4xxl
1932	5	2bl8
1933	5	3vi6
1934	5	4wzx
1935	5	1a2p
1936	5	4y88
1937	5	4cv7
1938	5	3d22
1939	5	4g78
1940	5	4ly7
1941	5	4f54
1942	5	4lwr
1943	5	2f46
1944	5	4max
1945	5	2pos
1946	5	2ful
1947	4	2jku
1948	4	2erl
1949	4	1p9g
1950	4	3nir
1951	4	1gvd
1952	4	2fdn
1953	4	2cmp
1954	4	1oai
1955	4	1g2b
1956	4	1tuk
1957	4	2y9u
1958	4	1whz
1959	4	4l58
1960	4	1lr7
1961	4	4iej
1962	4	2ayd
1963	4	4igz
1964	4	2j8b
1965	4	2xnq
1966	4	1xmk
1967	4	3lae
1968	4	3ov5
1969	4	1wlz
1970	4	4il7
1971	4	1en2
1972	4	1nnx
1973	4	1w2l
1974	4	3wcq
1975	4	4px8
1976	4	3foj
1977	4	1n8v
1978	4	4uit
1979	4	2wbx
1980	4	4kmn
1981	4	2hba
1982	4	1xod
1983	4	1ew4
1984	4	1x0t
1985	4	3s8s
1986	4	1nz0
1987	4	1y9l
1988	4	1h4x
1989	4	1nyc
1990	4	2ia7
1991	4	3t92
1992	4	4y9i
1993	4	1rw1
1994	4	3qzt
1995	4	1tp5
1996	4	3h79
1997	4	4gos
1998	4	4o36
1999	4	1xte
[truncated: 185 more rows]
