# Supplementary material for: Reciprocal carbonyl–carbonyl interactions in small molecules and proteins
Source: Nat Commun. 2017 Jul 19;8:78. doi: 10.1038/s41467-017-00081-x (PMC5517579; doi:10.1038/s41467-017-00081-x)
Supplement: Supplementary file 4 — Supplementary Data 3 [file 41467_2017_81_MOESM4_ESM.cif]

 
data_Comp_2_a
 
_audit_creation_method            SHELXL-2014/6
_chemical_name_systematic         'N'-propionylbenzohydrazide'
_chemical_name_common             ?
_chemical_melting_point           ?
_chemical_formula_moiety          'C10 H12 N2 O2' 
_chemical_formula_sum
 'C10 H12 N2 O2' 
_chemical_formula_weight          192.22

loop_
 _atom_type_symbol
 _atom_type_description
 _atom_type_scat_dispersion_real
 _atom_type_scat_dispersion_imag
 _atom_type_scat_source
 'C'  'C'   0.0033   0.0016
 'International Tables Vol C Tables 4.2.6.8 and 6.1.1.4'
 'H'  'H'   0.0000   0.0000
 'International Tables Vol C Tables 4.2.6.8 and 6.1.1.4'
 'N'  'N'   0.0061   0.0033
 'International Tables Vol C Tables 4.2.6.8 and 6.1.1.4'
 'O'  'O'   0.0106   0.0060
 'International Tables Vol C Tables 4.2.6.8 and 6.1.1.4'
 
_space_group_crystal_system       orthorhombic
_space_group_IT_number            61
_space_group_name_H-M_alt         'P b c a'
_space_group_name_Hall            '-P 2ac 2ab'
 
_shelx_space_group_comment
;
The symmetry employed for this shelxl refinement is uniquely defined
by the following loop, which should always be used as a source of
symmetry information in preference to the above space-group names.
They are only intended as comments.
;
 
loop_
 _space_group_symop_operation_xyz
 'x, y, z'
 '-x+1/2, -y, z+1/2'
 '-x, y+1/2, -z+1/2'
 'x+1/2, -y+1/2, -z'
 '-x, -y, -z'
 'x-1/2, y, -z-1/2'
 'x, -y-1/2, z-1/2'
 '-x-1/2, y-1/2, z'
 
_cell_length_a                    8.9570(4)
_cell_length_b                    9.6588(6)
_cell_length_c                    23.9435(13)
_cell_angle_alpha                 90
_cell_angle_beta                  90
_cell_angle_gamma                 90
_cell_volume                      2071.45(19)
_cell_formula_units_Z             8
_cell_measurement_temperature     297(2)
_cell_measurement_reflns_used     2539
_cell_measurement_theta_min       3.22
_cell_measurement_theta_max       22.85
 
_exptl_crystal_description        'Square'
_exptl_crystal_colour             'colourless'
_exptl_crystal_density_meas       ?
_exptl_crystal_density_method     ?
_exptl_crystal_density_diffrn     1.233          
_exptl_crystal_F_000              816
_exptl_transmission_factor_min    ?
_exptl_transmission_factor_max    ?
_exptl_crystal_size_max           0.225
_exptl_crystal_size_mid           0.185
_exptl_crystal_size_min           0.073
_exptl_absorpt_coefficient_mu     0.088
_shelx_estimated_absorpt_T_min    0.981
_shelx_estimated_absorpt_T_max    0.994
_exptl_absorpt_correction_type    'Multi-Scan'
_exptl_absorpt_correction_T_min   0.851
_exptl_absorpt_correction_T_max   0.986
_exptl_absorpt_process_details    SADABS
_exptl_absorpt_special_details    ?
_diffrn_ambient_temperature       297(2)
_diffrn_radiation_wavelength      0.71073
_diffrn_radiation_type            MoK\a
_diffrn_source                    'X-ray'
_diffrn_measurement_device_type   'Bruker PHOTON100 CMOS'
_diffrn_measurement_method        '\f and \w scans'
_diffrn_detector_area_resol_mean  ?
_diffrn_reflns_number             13647
_diffrn_reflns_av_unetI/netI      0.0402
_diffrn_reflns_av_R_equivalents   0.0792
_diffrn_reflns_limit_h_min        -9
_diffrn_reflns_limit_h_max        10
_diffrn_reflns_limit_k_min        -11
_diffrn_reflns_limit_k_max        11
_diffrn_reflns_limit_l_min        -28
_diffrn_reflns_limit_l_max        28
_diffrn_reflns_theta_min          2.840
_diffrn_reflns_theta_max          25.021
_diffrn_reflns_theta_full         25.242
_diffrn_measured_fraction_theta_max   0.998
_diffrn_measured_fraction_theta_full  0.974
_diffrn_reflns_Laue_measured_fraction_max    0.998
_diffrn_reflns_Laue_measured_fraction_full   0.974
_diffrn_reflns_point_group_measured_fraction_max   0.998
_diffrn_reflns_point_group_measured_fraction_full  0.974
_reflns_number_total              1829
_reflns_number_gt                 1234
_reflns_threshold_expression      'I > 2\s(I)'
_reflns_Friedel_coverage          0.000
_reflns_Friedel_fraction_max      .
_reflns_Friedel_fraction_full     .
 
_reflns_special_details
;
 Reflections were merged by SHELXL according to the crystal
 class for the calculation of statistics and refinement.
 
 _reflns_Friedel_fraction is defined as the number of unique
 Friedel pairs measured divided by the number that would be
 possible theoretically, ignoring centric projections and
 systematic absences.
;
 
_computing_data_collection        'Bruker APEX2'
_computing_cell_refinement        'Bruker SAINT'
_computing_data_reduction         'Bruker SAINT'
_computing_structure_solution     'SHELXS-97 (Sheldrick 2008)'
_computing_structure_refinement 'SHELXL-2014/6 (Sheldrick, 2014)'
_computing_molecular_graphics     'Bruker SHELXTL'
_computing_publication_material   'Bruker SHELXTL'
_refine_special_details           ?
_refine_ls_structure_factor_coef  Fsqd
_refine_ls_matrix_type            full
_refine_ls_weighting_scheme       calc
_refine_ls_weighting_details
'w=1/[\s^2^(Fo^2^)+(0.0423P)^2^+0.6277P] where P=(Fo^2^+2Fc^2^)/3'
_atom_sites_solution_primary      ?
_atom_sites_solution_secondary    ?
_atom_sites_solution_hydrogens    mixed
_refine_ls_hydrogen_treatment     mixed
_refine_ls_extinction_method      SHELXL
_refine_ls_extinction_coef        0.0140(17)
_refine_ls_extinction_expression
 'Fc^*^=kFc[1+0.001xFc^2^\l^3^/sin(2\q)]^-1/4^'
_refine_ls_number_reflns          1829
_refine_ls_number_parameters      137
_refine_ls_number_restraints      0
_refine_ls_R_factor_all           0.0845
_refine_ls_R_factor_gt            0.0492
_refine_ls_wR_factor_ref          0.1192
_refine_ls_wR_factor_gt           0.1062
_refine_ls_goodness_of_fit_ref    1.073
_refine_ls_restrained_S_all       1.073
_refine_ls_shift/su_max           0.000
_refine_ls_shift/su_mean          0.000
 
loop_
 _atom_site_label
 _atom_site_type_symbol
 _atom_site_fract_x
 _atom_site_fract_y
 _atom_site_fract_z
 _atom_site_U_iso_or_equiv
 _atom_site_adp_type
 _atom_site_occupancy
 _atom_site_site_symmetry_order  
 _atom_site_calc_flag
 _atom_site_refinement_flags_posn
 _atom_site_refinement_flags_adp
 _atom_site_refinement_flags_occupancy
 _atom_site_disorder_assembly
 _atom_site_disorder_group
O2 O 0.46693(15) 0.68358(15) 0.52342(6) 0.0542(5) Uani 1 1 d . . . . .
N1 N 0.6400(2) 0.5912(2) 0.43900(8) 0.0509(5) Uani 1 1 d . . . . .
N2 N 0.6914(2) 0.6708(2) 0.48294(8) 0.0531(5) Uani 1 1 d . . . . .
O1 O 0.5960(2) 0.77804(18) 0.38579(8) 0.0810(6) Uani 1 1 d . . . . .
C8 C 0.5992(2) 0.7189(2) 0.52211(9) 0.0449(5) Uani 1 1 d . . . . .
C1 C 0.5233(2) 0.5591(2) 0.34951(8) 0.0467(5) Uani 1 1 d . . . . .
C7 C 0.5873(2) 0.6535(2) 0.39236(9) 0.0505(6) Uani 1 1 d . . . . .
C2 C 0.4104(3) 0.6088(3) 0.31545(9) 0.0645(7) Uani 1 1 d . . . . .
H2A H 0.3768 0.6993 0.3197 0.077 Uiso 1 1 calc R U . . .
C6 C 0.5733(3) 0.4253(2) 0.34233(9) 0.0626(7) Uani 1 1 d . . . . .
H6 H 0.6487 0.3901 0.3650 0.075 Uiso 1 1 calc R U . . .
C9 C 0.6681(3) 0.8096(3) 0.56573(10) 0.0662(7) Uani 1 1 d . . . . .
H9A H 0.6907 0.7538 0.5983 0.079 Uiso 1 1 calc R U . . .
H9B H 0.7616 0.8459 0.5515 0.079 Uiso 1 1 calc R U . . .
C5 C 0.5099(4) 0.3434(3) 0.30089(11) 0.0818(9) Uani 1 1 d . . . . .
H5 H 0.5436 0.2532 0.2957 0.098 Uiso 1 1 calc R U . . .
C3 C 0.3477(3) 0.5252(4) 0.27532(11) 0.0820(9) Uani 1 1 d . . . . .
H3 H 0.2702 0.5586 0.2533 0.098 Uiso 1 1 calc R U . . .
C4 C 0.3984(4) 0.3940(4) 0.26770(11) 0.0849(9) Uani 1 1 d . . . . .
H4 H 0.3572 0.3386 0.2399 0.102 Uiso 1 1 calc R U . . .
C10 C 0.5715(3) 0.9282(3) 0.58321(12) 0.0919(10) Uani 1 1 d . . . . .
H10A H 0.5569 0.9894 0.5521 0.138 Uiso 1 1 calc R U . . .
H10B H 0.6188 0.9775 0.6132 0.138 Uiso 1 1 calc R U . . .
H10C H 0.4765 0.8937 0.5956 0.138 Uiso 1 1 calc R U . . .
H1N H 0.609(2) 0.513(2) 0.4472(9) 0.049(7) Uiso 1 1 d . . . . .
H2N H 0.772(3) 0.706(2) 0.4789(9) 0.051(7) Uiso 1 1 d . . . . .
 
loop_
 _atom_site_aniso_label
 _atom_site_aniso_U_11
 _atom_site_aniso_U_22
 _atom_site_aniso_U_33
 _atom_site_aniso_U_23
 _atom_site_aniso_U_13
 _atom_site_aniso_U_12
O2 0.0359(8) 0.0606(10) 0.0662(10) -0.0009(8) -0.0006(7) -0.0019(7)
N1 0.0533(11) 0.0474(12) 0.0520(11) -0.0032(10) -0.0025(9) -0.0090(10)
N2 0.0346(10) 0.0661(13) 0.0586(12) -0.0125(10) 0.0019(9) -0.0113(10)
O1 0.1073(15) 0.0489(11) 0.0868(13) 0.0055(9) -0.0168(11) -0.0082(10)
C8 0.0352(11) 0.0489(13) 0.0506(12) 0.0033(10) -0.0029(10) 0.0017(10)
C1 0.0482(12) 0.0516(14) 0.0402(11) 0.0018(10) 0.0100(10) -0.0046(11)
C7 0.0465(12) 0.0497(15) 0.0553(14) 0.0036(11) 0.0095(11) -0.0015(11)
C2 0.0674(16) 0.0712(17) 0.0547(14) 0.0032(13) -0.0020(13) 0.0047(14)
C6 0.0763(17) 0.0626(16) 0.0489(13) -0.0040(12) 0.0056(12) 0.0067(13)
C9 0.0507(14) 0.0900(19) 0.0581(14) -0.0199(14) -0.0025(11) -0.0073(13)
C5 0.119(3) 0.0650(18) 0.0617(16) -0.0171(15) 0.0100(17) -0.0032(17)
C3 0.084(2) 0.102(2) 0.0608(17) -0.0049(17) -0.0133(14) -0.0087(18)
C4 0.106(2) 0.095(2) 0.0544(16) -0.0143(17) -0.0035(16) -0.028(2)
C10 0.102(2) 0.076(2) 0.098(2) -0.0291(17) -0.0185(17) 0.0098(17)
 
_geom_special_details
;
 All esds (except the esd in the dihedral angle between two l.s. planes)
 are estimated using the full covariance matrix.  The cell esds are taken
 into account individually in the estimation of esds in distances, angles
 and torsion angles; correlations between esds in cell parameters are only
 used when they are defined by crystal symmetry.  An approximate (isotropic)
 treatment of cell esds is used for estimating esds involving l.s. planes.
;
 
loop_
 _geom_bond_atom_site_label_1
 _geom_bond_atom_site_label_2
 _geom_bond_distance
 _geom_bond_site_symmetry_2
 _geom_bond_publ_flag
O2 C8 1.234(2) . ?
N1 C7 1.353(3) . ?
N1 N2 1.382(2) . ?
N1 H1N 0.83(2) . ?
N2 C8 1.333(3) . ?
N2 H2N 0.80(2) . ?
O1 C7 1.216(2) . ?
C8 C9 1.496(3) . ?
C1 C6 1.379(3) . ?
C1 C2 1.384(3) . ?
C1 C7 1.487(3) . ?
C2 C3 1.375(3) . ?
C2 H2A 0.9300 . ?
C6 C5 1.390(3) . ?
C6 H6 0.9300 . ?
C9 C10 1.495(3) . ?
C9 H9A 0.9700 . ?
C9 H9B 0.9700 . ?
C5 C4 1.367(4) . ?
C5 H5 0.9300 . ?
C3 C4 1.359(4) . ?
C3 H3 0.9300 . ?
C4 H4 0.9300 . ?
C10 H10A 0.9600 . ?
C10 H10B 0.9600 . ?
C10 H10C 0.9600 . ?
 
loop_
 _geom_angle_atom_site_label_1
 _geom_angle_atom_site_label_2
 _geom_angle_atom_site_label_3
 _geom_angle
 _geom_angle_site_symmetry_1
 _geom_angle_site_symmetry_3
 _geom_angle_publ_flag
C7 N1 N2 119.8(2) . . ?
C7 N1 H1N 119.0(15) . . ?
N2 N1 H1N 115.9(15) . . ?
C8 N2 N1 121.59(19) . . ?
C8 N2 H2N 119.6(15) . . ?
N1 N2 H2N 116.2(15) . . ?
O2 C8 N2 121.1(2) . . ?
O2 C8 C9 122.70(19) . . ?
N2 C8 C9 116.11(19) . . ?
C6 C1 C2 119.3(2) . . ?
C6 C1 C7 122.3(2) . . ?
C2 C1 C7 118.4(2) . . ?
O1 C7 N1 121.6(2) . . ?
O1 C7 C1 122.8(2) . . ?
N1 C7 C1 115.56(19) . . ?
C3 C2 C1 120.4(3) . . ?
C3 C2 H2A 119.8 . . ?
C1 C2 H2A 119.8 . . ?
C1 C6 C5 119.3(2) . . ?
C1 C6 H6 120.4 . . ?
C5 C6 H6 120.4 . . ?
C10 C9 C8 113.9(2) . . ?
C10 C9 H9A 108.8 . . ?
C8 C9 H9A 108.8 . . ?
C10 C9 H9B 108.8 . . ?
C8 C9 H9B 108.8 . . ?
H9A C9 H9B 107.7 . . ?
C4 C5 C6 120.7(3) . . ?
C4 C5 H5 119.7 . . ?
C6 C5 H5 119.7 . . ?
C4 C3 C2 120.3(3) . . ?
C4 C3 H3 119.8 . . ?
C2 C3 H3 119.8 . . ?
C3 C4 C5 120.0(3) . . ?
C3 C4 H4 120.0 . . ?
C5 C4 H4 120.0 . . ?
C9 C10 H10A 109.5 . . ?
C9 C10 H10B 109.5 . . ?
H10A C10 H10B 109.5 . . ?
C9 C10 H10C 109.5 . . ?
H10A C10 H10C 109.5 . . ?
H10B C10 H10C 109.5 . . ?
 
_refine_diff_density_max    0.150
_refine_diff_density_min   -0.135
_refine_diff_density_rms    0.030

_shelxl_version_number 2014/6

_shelx_res_file
;
TITL AR_5_a.res in Pbca
CELL  0.71073   8.9570   9.6588  23.9435   90.000   90.000   90.000
ZERR    8.000   0.0004   0.0006   0.0013    0.000    0.000    0.000
LATT 1
SYMM 1/2-X, -Y, 1/2+Z
SYMM -X, 1/2+Y, 1/2-Z
SYMM 1/2+X, 1/2-Y, -Z
SFAC C  H  N  O
UNIT 80  96  16  16
OMIT -3 51.4
REM Old TITL AR_5 in Pbca
REM SHELXT solution in Pbca
REM R1 0.174,  Rweak 0.025,  Alpha 0.035,  Orientation as input
REM Formula found by SHELXT:  C10 N2 O2
L.S. 30
ACTA
BOND $H
FMAP 2
PLAN 20
SIZE 0.073 0.185 0.225
TEMP 23.810
WGHT    0.042300    0.627700
EXTI    0.014030
FVAR       0.69830
O2    4    0.466934    0.683577    0.523420    11.00000    0.03592    0.06056 =
         0.06618   -0.00089   -0.00061   -0.00187
N1    3    0.640029    0.591197    0.438998    11.00000    0.05334    0.04741 =
         0.05198   -0.00318   -0.00251   -0.00901
N2    3    0.691354    0.670832    0.482939    11.00000    0.03461    0.06615 =
         0.05855   -0.01252    0.00187   -0.01130
O1    4    0.595957    0.778039    0.385795    11.00000    0.10734    0.04891 =
         0.08677    0.00548   -0.01682   -0.00823
C8    1    0.599228    0.718936    0.522108    11.00000    0.03516    0.04894 =
         0.05062    0.00332   -0.00291    0.00167
C1    1    0.523268    0.559134    0.349505    11.00000    0.04820    0.05158 =
         0.04018    0.00181    0.00999   -0.00458
C7    1    0.587330    0.653474    0.392360    11.00000    0.04648    0.04974 =
         0.05530    0.00359    0.00949   -0.00151
C2    1    0.410406    0.608802    0.315455    11.00000    0.06745    0.07119 =
         0.05473    0.00316   -0.00202    0.00468
AFIX  43
H2A   2    0.376792    0.699278    0.319750    11.00000   -1.20000
AFIX   0
C6    1    0.573334    0.425252    0.342335    11.00000    0.07630    0.06256 =
         0.04890   -0.00403    0.00564    0.00672
AFIX  43
H6    2    0.648727    0.390137    0.364974    11.00000   -1.20000
AFIX   0
C9    1    0.668089    0.809624    0.565733    11.00000    0.05067    0.08998 =
         0.05805   -0.01987   -0.00247   -0.00726
AFIX  23
H9A   2    0.690704    0.753753    0.598317    11.00000   -1.20000
H9B   2    0.761621    0.845885    0.551485    11.00000   -1.20000
AFIX   0
C5    1    0.509866    0.343372    0.300895    11.00000    0.11859    0.06500 =
         0.06171   -0.01710    0.01004   -0.00321
AFIX  43
H5    2    0.543643    0.253236    0.295710    11.00000   -1.20000
AFIX   0
C3    1    0.347688    0.525177    0.275317    11.00000    0.08382    0.10151 =
         0.06081   -0.00493   -0.01329   -0.00868
AFIX  43
H3    2    0.270184    0.558635    0.253275    11.00000   -1.20000
AFIX   0
C4    1    0.398357    0.393957    0.267699    11.00000    0.10573    0.09461 =
         0.05443   -0.01426   -0.00352   -0.02806
AFIX  43
H4    2    0.357187    0.338574    0.239908    11.00000   -1.20000
AFIX   0
C10   1    0.571451    0.928186    0.583211    11.00000    0.10214    0.07574 =
         0.09781   -0.02914   -0.01847    0.00975
AFIX 137
H10A  2    0.556942    0.989449    0.552109    11.00000   -1.50000
H10B  2    0.618840    0.977528    0.613163    11.00000   -1.50000
H10C  2    0.476527    0.893700    0.595583    11.00000   -1.50000
AFIX   0
H1N   2    0.609248    0.513211    0.447219    11.00000    0.04896
H2N   2    0.771726    0.705735    0.478916    11.00000    0.05104
HKLF 4

REM  AR_5_a.res in Pbca
REM R1 =  0.0492 for    1234 Fo > 4sig(Fo)  and  0.0845 for all    1829 data
REM    137 parameters refined using      0 restraints

END

WGHT      0.0422      0.6271

REM Highest difference peak  0.150,  deepest hole -0.135,  1-sigma level  0.030
Q1    1   0.6679  0.7152  0.3701  11.00000  0.05    0.15
Q2    1   0.7742  0.7772  0.5724  11.00000  0.05    0.13
Q3    1   0.6658  0.9204  0.5459  11.00000  0.05    0.12
Q4    1   0.4683  0.9614  0.5592  11.00000  0.05    0.10
Q5    1   0.4209  0.3650  0.3148  11.00000  0.05    0.10
Q6    1   0.5243  0.7446  0.4260  11.00000  0.05    0.10
Q7    1   0.5060  0.7504  0.3915  11.00000  0.05    0.10
Q8    1   0.4403  0.9278  0.5708  11.00000  0.05    0.10
Q9    1   0.5315  0.4087  0.2729  11.00000  0.05    0.10
Q10   1   0.5980  0.6027  0.3588  11.00000  0.05    0.09
Q11   1   0.4409  0.7464  0.5005  11.00000  0.05    0.09
Q12   1   0.8154  0.8140  0.5523  11.00000  0.05    0.09
Q13   1   0.4114  0.4745  0.2416  11.00000  0.05    0.09
Q14   1   0.6894  0.7641  0.4096  11.00000  0.05    0.09
Q15   1   0.6269  0.7584  0.6228  11.00000  0.05    0.09
Q16   1   0.3988  0.6554  0.5560  11.00000  0.05    0.09
Q17   1   0.2931  0.3595  0.2309  11.00000  0.05    0.09
Q18   1   0.6215  0.7914  0.4075  11.00000  0.05    0.09
Q19   1   0.4247  0.6987  0.4890  11.00000  0.05    0.08
Q20   1   0.4422  0.7437  0.5580  11.00000  0.05    0.08
;
_shelx_res_checksum   69103

_shelx_hkl_file
;
   3   0   0   -0.40    1.00
   4   0   0 2747.93   88.79
   5   0   0    9.50    2.50
   6   0   0   51.19    5.50
   7   0   0   16.20    4.30
   8   0   0   42.00    6.90
   9   0   0    8.10    7.10
  10   0   0   37.50   10.80
  10   0   0   32.60    7.60
   1  -1   0    0.10    1.10
  -1   1   0   -0.70    0.90
   1   1   0    0.50    0.70
  -1  -1   0   -0.40    0.60
  -2   1   0 8948.30  271.17
   2  -1   0 8635.74  271.47
   2   1   0 7912.41  270.57
   3   1   0    2.00    1.10
   3  -1   0    1.40    1.80
  -3   1   0    0.40    1.20
  -4   1   0  473.65   15.90
  -4   1   0  478.95   15.80
   4  -1   0  448.96   17.80
   5   1   0    0.40    0.80
   5   1   0    0.20    0.90
   5  -1   0   -1.40    2.80
   6  -1   0  370.46   16.30
   6   1   0  372.96   13.70
   7  -1   0    1.40    5.10
   7   1   0    3.80    3.10
   7   1   0    2.60    3.00
   8  -1   0  160.88   12.60
   8   1   0  154.08    9.60
   8   1   0  154.38    9.70
   9   1   0    4.30    4.80
   9  -1   0    8.30    7.90
   9   1   0   -3.50    5.90
  10  -1   0   47.10   12.80
  10   1   0   61.09   10.00
  10   1   0   46.80    8.30
   0   2   0 2035.40   64.39
   0  -2   0 1881.91   64.19
  -1   2   0   -0.60    1.70
  -1  -2   0   -0.20    0.90
  -1  -2   0    0.00    1.30
   1   2   0   -0.40    1.20
   1   2   0   -0.40    1.40
   1  -2   0   -1.80    1.70
  -2   2   0    3.20    2.00
  -2  -2   0    2.80    1.40
   2  -2   0    3.20    2.30
   2   2   0    1.70    1.40
   2   2   0    2.70    0.90
   3   2   0    1.50    1.60
  -3   2   0   -1.90    2.00
   3  -2   0    0.80    2.50
   4   2   0    3.80    2.10
   4  -2   0   -0.60    2.90
  -4   2   0    4.00    2.20
  -5   2   0    0.30    2.00
   5  -2   0   -3.80    3.50
   5   2   0    2.40    2.30
  -6   2   0   13.60    2.10
   6  -2   0   11.00    5.40
  -6   2   0   14.90    2.20
   6   2   0   20.60    3.70
   7  -2   0   -1.90    5.60
   7   2   0    0.90    2.20
   7   2   0   -0.50    3.40
   7   2   0    1.00    1.30
   8  -2   0   23.30    8.20
   8   2   0   30.30    5.40
   8   2   0   21.50    4.30
   9  -2   0  -12.00    9.20
   9   2   0    6.40    5.20
   9   2   0    1.70    5.60
  10  -2   0   41.50   13.40
  10   2   0   37.60    8.10
  10   2   0   33.80    7.50
   0   3   0   -0.10    1.90
   0  -3   0   -0.70    2.00
   1   3   0   -0.90    1.90
  -1   3   0   -2.90    2.30
   1  -3   0    1.80    2.60
  -1  -3   0   -2.90    1.90
  -1  -3   0   -0.40    1.60
   2   3   0  280.67   11.00
   2   3   0  286.37   12.00
  -2  -3   0  260.27   11.50
  -2   3   0  286.27   12.80
   2  -3   0  258.37   12.70
   3  -3   0   -2.10    3.00
   3   3   0   -3.20    2.00
  -3  -3   0   -1.10    1.90
  -3   3   0   -2.20    2.70
   3   3   0    2.20    1.50
   4  -3   0    0.20    4.00
   4   3   0   -0.80    2.30
  -4   3   0    2.30    3.20
  -5   3   0   -0.80    3.20
   5  -3   0   -0.40    4.70
   5   3   0   -2.40    2.80
  -6   3   0   69.99    6.10
   6   3   0   57.49    6.40
   6  -3   0   75.39    9.80
  -7   3   0    2.00    2.70
   7   3   0    5.80    4.10
  -7   3   0   -3.40    2.50
   7  -3   0    7.60    7.30
   8  -3   0  138.39   15.10
   8   3   0  151.48   10.70
   9  -3   0    2.70   10.90
   9   3   0   -1.60    5.90
  10   3   0   44.00    9.30
  10  -3   0   60.89   16.00
   0  -4   0  992.10   36.40
   0   4   0 1042.90   36.10
   0  -4   0  948.61   35.60
  -1  -4   0   -0.30    2.50
  -1   4   0   -1.40    2.70
   1  -4   0    0.60    3.30
  -1  -4   0    0.80    2.10
   1   4   0   -3.20    2.50
  -2   4   0  183.08   10.40
   2   4   0  178.78    9.20
  -2  -4   0  191.08    9.70
   2  -4   0  165.28   10.70
   3   4   0   -0.60    2.90
  -3   4   0    2.00    3.90
   3   4   0    2.10    2.50
   3  -4   0    2.40    4.30
  -3  -4   0   -0.60    2.50
  -4  -4   0   17.90    3.50
  -4   4   0   27.60    5.50
   4   4   0   17.10    3.00
   4   4   0   15.90    4.10
   4  -4   0   13.20    5.60
   5   4   0   -1.70    2.30
   5  -4   0    2.30    5.60
   5   4   0    1.60    3.60
  -5   4   0   -1.30    4.20
   6   4   0   10.30    4.70
   6   4   0    6.60    2.60
   6  -4   0   -2.40    6.50
  -6   4   0    1.70    4.60
   7   4   0   -0.60    2.40
   7  -4   0   -6.00   10.40
   7   4   0    9.60    5.40
  -7   4   0    4.80    4.30
   8   4   0   26.90    6.70
   8  -4   0    4.30    9.90
  -8   4   0    4.70    3.80
  -8   4   0    7.50    4.00
   9   4   0   18.00    7.80
   9  -4   0    9.90   12.50
   0  -5   0    3.20    3.70
   0  -5   0    3.70    3.90
   0   5   0    2.20    3.70
  -1  -5   0    1.80    3.70
   1  -5   0   -0.20    4.20
  -1  -5   0   -1.10    3.10
  -1   5   0    0.50    3.80
   1   5   0    0.00    3.80
   2  -5   0   28.80    6.10
  -2   5   0   21.40    5.60
  -2  -5   0   19.70    4.90
   2   5   0   22.50    4.50
   3   5   0   -3.20    3.30
   3  -5   0   -2.40    4.70
  -3   5   0    0.60    4.90
  -3  -5   0    0.10    3.30
   4   5   0  350.16   15.40
   4  -5   0  339.37   19.00
   4   5   0  350.26   17.00
  -4  -5   0  357.16   16.00
  -4   5   0  382.26   18.50
   5  -5   0   -0.90    6.80
   5   5   0    0.80    3.50
  -5   5   0   -3.70    5.30
   5   5   0    5.80    4.90
  -5  -5   0    2.90    3.70
  -6   5   0   -5.30    5.50
   6   5   0   -4.60    5.10
   6   5   0   -4.60    3.60
   6  -5   0   -9.60    7.50
   7   5   0    2.10    3.80
   7  -5   0   -3.90    9.50
   7   5   0    1.80    6.10
  -7   5   0    3.80    5.90
  -8   5   0   52.29    7.40
   8  -5   0   18.20   12.00
   8   5   0   53.39    8.70
   8   5   0   38.80    5.40
  -9   5   0    0.20    4.70
   9   5   0    2.60    8.50
   9  -5   0   -6.70   15.00
  -9   5   0   10.30    4.60
   9   5   0   10.80    4.10
   0  -6   0   44.40    6.70
   0  -6   0   54.19    8.50
   0   6   0   44.00    7.30
  -1  -6   0   -3.40    4.40
   1  -6   0    3.10    5.10
   1   6   0   -6.10    4.10
  -1   6   0   -2.40    4.90
  -1  -6   0    2.10    3.90
  -2   6   0   63.39    9.00
  -2  -6   0   42.50    7.30
   2   6   0   55.19    7.50
   2  -6   0   61.79    9.40
   3   6   0   -0.80    4.40
   3  -6   0    7.00    5.90
  -3  -6   0    2.20    4.60
  -3   6   0   -2.30    5.90
   4   6   0  299.47   15.00
  -4  -6   0  295.37   15.40
  -4   6   0  301.77   17.90
   4  -6   0  296.07   18.90
   5   6   0    3.00    5.00
  -5   6   0   -5.10    6.30
  -5  -6   0    1.70    4.90
   5  -6   0  -10.00    7.90
   6  -6   0  122.79   15.70
   6   6   0   82.59    9.10
  -6   6   0   90.59   11.80
  -7   6   0    6.10    7.40
   7   6   0   -3.40    5.10
   7  -6   0   -9.10   10.90
  -8   6   0   20.10    8.10
   8   6   0   38.70    7.10
   8  -6   0   55.09   16.40
  -9   6   0   -1.60    7.00
   9   6   0  -13.30    6.00
  -9   6   0   -3.70    6.90
   9  -6   0   -5.00   17.00
   0   7   0   -4.10    5.80
   0  -7   0    4.60    5.50
  -1   7   0    1.90    5.90
   1  -7   0    1.10    6.10
   1   7   0    6.10    5.90
  -1  -7   0   -2.20    4.70
   1  -7   0   -0.90    6.50
  -1  -7   0   -1.60    5.70
  -2  -7   0   22.10    6.80
   2   7   0   25.40    6.90
  -2   7   0   21.20    7.60
   2  -7   0   15.90    7.50
   3  -7   0   -7.30    7.60
  -3  -7   0   -5.60    5.50
  -3   7   0   -4.90    7.20
   3   7   0   -5.50    5.60
   4  -7   0   54.19   11.60
  -4  -7   0   36.70    7.70
   4   7   0   29.30    7.40
  -4   7   0   41.20    9.50
  -5  -7   0    1.00    5.70
   5   7   0   -1.80    6.10
  -5   7   0    3.30    8.70
   5  -7   0   -5.80    9.60
   6   7   0   24.60    7.40
   6  -7   0    8.00   12.10
  -6   7   0   31.30   10.00
  -6  -7   0   16.40    6.60
  -7   7   0   18.30    9.80
   7   7   0    8.60    7.40
   7  -7   0    1.80   14.00
   8   7   0   31.50    8.80
  -8   7   0   62.39   11.00
   8  -7   0   -1.40   17.20
   0  -8   0  363.16   21.50
   0   8   0  330.87   22.80
   1   8   0   -3.20    7.10
   1  -8   0   -7.70    7.00
  -1   8   0    3.10    7.90
  -1  -8   0   -2.90    5.70
  -1  -8   0    2.50    8.00
   1  -8   0   -6.60    7.30
   2   8   0   42.20    9.40
  -2  -8   0   52.09   10.20
  -2   8   0   29.20    9.70
   2  -8   0   31.90    9.90
   2  -8   0   55.59   11.30
   3  -8   0    1.40    9.00
  -3   8   0   -5.70    7.90
   3   8   0   -6.90    7.40
  -3  -8   0   -5.50    6.90
  -4  -8   0   67.59   10.70
   4  -8   0   46.90   12.10
  -4   8   0   64.69   11.60
   4   8   0   82.39   11.80
   5  -8   0    4.60   12.10
   5   8   0    0.10    8.00
  -5  -8   0    1.10    7.10
  -5   8   0   15.20   10.10
   6  -8   0   60.99   15.50
  -6   8   0   45.70   12.20
  -6  -8   0   42.30    9.20
   6   8   0   51.09   10.20
  -7   8   0   11.40   11.80
   7   8   0   18.60    9.80
   7  -8   0  -10.30   17.10
   0  -9   0   -2.50    9.30
   0   9   0    6.00    9.00
   0  -9   0    3.60    8.50
  -1   9   0   -6.20    9.10
   1  -9   0   20.90   10.70
  -1  -9   0  -21.20    7.90
   1  -9   0    2.10    9.00
   1   9   0   -1.20    9.40
   2  -9   0   16.70   10.70
  -2   9   0   29.40   11.50
  -2  -9   0   -1.40    9.80
   2  -9   0   -3.30    9.80
   2   9   0   12.70    9.90
  -3  -9   0   13.50    9.70
  -3   9   0    7.00   10.30
   3  -9   0    1.20   10.90
   3  -9   0    8.60   11.30
   3   9   0    0.70    9.10
   4   9   0   69.69   12.70
  -4  -9   0   85.69   12.70
  -4   9   0   52.79   14.30
   4  -9   0   65.79   14.70
   4  -9   0   95.19   17.90
  -5  -9   0    3.10    9.70
   5  -9   0   26.00   15.20
  -5   9   0   12.50   12.30
   5   9   0   -2.80   10.40
   6  -9   0   17.30   20.50
   6   9   0   14.40   11.70
  -6  -9   0   17.80   10.10
  -6   9   0   15.80   13.40
   0 -10   0    0.60   13.00
   0 -10   0   15.80   10.50
   0  10   0    8.20   12.00
   1 -10   0    5.00   13.60
   1  10   0    5.10   11.00
   1 -10   0   -3.20   11.70
  -1 -10   0   -3.30   11.10
  -1  10   0   12.60   12.80
  -2 -10   0   10.00   12.20
   2 -10   0    6.30   11.70
  -2  10   0   38.50   12.90
   2 -10   0   11.90   13.40
   2  10   0   18.30   11.20
  -3  10   0    5.40   13.00
   3  10   0   20.80   12.30
   3 -10   0  -17.60   14.10
  -3 -10   0  -10.80   12.10
   3 -10   0   10.50   14.10
   4 -10   0   38.30   16.60
  -4 -10   0   32.20   13.00
   4  10   0   50.69   14.10
  -4  10   0   67.59   16.40
  -5 -10   0  -10.80   12.30
  -5  10   0  -23.30   14.80
   5  10   0  -22.10   12.00
   0 -11   0   -8.20   18.00
   0  11   0    3.60   15.20
   1 -11   0  -13.40   13.30
   1  11   0  -15.40   14.30
  -1 -11   0  -14.40   15.10
  -1  11   0    5.20   15.20
   2  11   0    2.10   14.10
  -2  11   0   11.70   15.40
   2 -11   0   10.70   16.40
  -2 -11   0  -35.50   14.60
   3  11   0   -8.70   14.90
  -3  11   0   15.70   16.20
  -3 -11   0   -2.70   14.90
   1   0  -1   -0.90    0.20
  -1   0  -1   -1.00    0.30
   1   0   1   -0.90    0.50
   1   0   1   -0.60    0.30
  -1   0  -1   -0.80    0.40
   2   0  -1   -0.30    0.50
   2   0   1   -0.60    0.80
   2   0   1   -0.40    0.60
   3   0   1    0.40    0.90
   3   0   1    1.40    1.20
   3   0  -1   -0.10    0.90
   4   0   1   -1.20    1.80
   4   0  -1   -1.50    1.30
   5   0  -1   -0.30    2.10
   5   0   1    2.90    2.20
   6   0   1   -1.70    3.00
   6   0  -1   -0.70    2.90
   7   0   1    1.00    4.00
   7   0  -1    0.40    3.70
   8   0   1    1.70    5.50
   8   0  -1    1.70    5.10
   9   0   1   -1.90    7.00
   9   0  -1    1.20    6.70
  10   0   1  -11.50    5.80
  10   0   1  -11.70    9.20
  10   0  -1   -9.70    9.40
   0   1  -1  -10.40    0.80
   0   1   1  -11.80    0.80
   0   1  -1  -11.90    0.60
  -1   1   1 3788.92  123.09
  -1  -1  -1 3720.13  122.49
   1  -1   1 3913.01  123.29
   1   1  -1 3815.22  122.79
  -1   1  -1 4091.09  123.29
  -1  -1   1 3615.34  122.69
   1  -1  -1 3911.71  123.19
   1   1   1 3831.92  122.49
   2   1  -1   23.60    2.10
  -2   1   1   26.40    2.40
   2  -1   1   25.20    3.00
  -2   1  -1   21.50    2.70
   2  -1  -1   20.30    2.80
   2   1   1   25.70    1.90
   3  -1   1   73.59    4.80
  -3   1   1   65.49    3.50
  -3   1  -1   65.79    4.10
   3   1   1   63.69    3.30
   3  -1  -1   68.99    4.50
  -4   1   1  288.57   10.10
   4  -1   1  285.97   12.30
  -4   1   1  289.27   10.10
  -4   1  -1  282.77   10.30
  -4   1  -1  290.67   10.60
   4   1   1  299.07   10.90
   4  -1  -1  294.47   12.20
   5  -1   1   11.10    3.80
   5  -1  -1   10.90    3.40
   5   1   1   11.60    1.40
   5   1   1    9.00    1.90
   6   1  -1  156.78    6.80
   6  -1   1  165.48   10.00
   6   1   1  166.38    8.00
   6   1   1  148.49    7.50
   6  -1  -1  166.78    9.90
   6   1   1  171.08    6.80
   7  -1   1    7.20    5.00
   7   1  -1    3.00    3.60
   7   1  -1    6.70    3.30
   7  -1  -1   16.40    5.30
   7   1   1   10.20    3.20
   7   1   1   10.20    3.80
   8   1  -1   22.00    5.10
   8  -1   1   22.30    7.30
   8   1  -1   17.50    4.80
   8  -1  -1    5.90    6.60
   8   1   1   32.80    4.70
   8   1   1   17.40    5.30
   9   1  -1    2.20    6.00
   9  -1   1    9.60    8.10
   9   1  -1    3.70    5.00
   9  -1  -1   -1.70    8.10
   9   1   1    0.80    4.40
   9   1   1    3.20    6.10
  10   1  -1   -9.90    8.50
  10  -1   1    1.70   10.70
  10   1  -1    6.40    7.00
  10  -1  -1    3.00   10.90
  10   1   1   11.90    6.30
  10   1   1    8.20    8.40
   0  -2   1  230.18    9.50
   0  -2  -1  203.58    9.10
   0  -2   1  233.78    9.20
   0   2  -1  228.18    9.30
   0   2   1  217.28    9.20
  -1  -2  -1  187.98    8.10
  -1   2   1  180.38    8.60
   1   2  -1  194.68    8.40
  -1  -2  -1  187.68    7.60
   1   2  -1  196.78    7.70
   1  -2   1  196.48    8.80
  -1   2  -1  200.88    8.80
   1   2   1  198.58    7.90
   1  -2  -1  190.28    8.70
  -1  -2   1  199.78    8.40
  -2  -2  -1  263.87   10.00
   2   2  -1  263.57   10.60
   2  -2   1  240.88   11.30
  -2   2   1  267.77   11.10
   2   2   1  269.27    9.50
   2   2   1  265.17   10.20
  -2   2  -1  248.48   11.20
  -2  -2   1  271.77   10.40
   2  -2  -1  250.07   11.20
  -3   2   1  322.67   13.20
   3  -2   1  323.27   14.00
   3   2  -1  333.27   12.90
  -3  -2  -1  337.47   12.10
   3   2   1  338.87   12.50
   3  -2  -1  318.67   13.90
  -3   2  -1  320.87   13.60
   4   2  -1   76.69    5.20
   4  -2   1   77.49    6.70
  -4   2   1   87.49    5.40
   4   2   1   84.69    5.00
  -4   2  -1   84.79    5.80
   4  -2  -1   77.39    6.50
   5  -2   1  413.96   18.40
   5   2  -1  432.26   16.70
  -5   2   1  419.76   15.80
   5  -2  -1  430.96   18.50
  -5   2  -1  420.46   16.30
   5   2   1  444.76   16.20
  -6   2   1    0.00    1.50
  -6   2   1    0.80    1.50
   6  -2   1    3.10    4.80
   6   2  -1    4.60    3.10
   6  -2  -1   -0.40    4.50
  -6   2  -1    2.50    1.80
  -6   2  -1    3.00    2.00
   6   2   1    2.80    2.90
   7   2  -1   55.19    6.40
   7  -2   1   49.80    8.30
   7  -2  -1   43.60    7.80
   7   2   1   62.09    6.00
   7   2   1   46.70    3.20
   7   2   1   44.70    4.60
   8  -2   1   -2.60    7.10
   8   2  -1   -3.00    3.20
   8   2  -1    2.10    4.60
   8  -2  -1    2.70    7.20
   8   2   1   -7.00    4.10
   8   2   1    0.50    3.80
   9   2  -1   27.50    6.60
   9  -2   1   24.80   10.70
   9   2  -1   30.00    5.80
   9   2   1   34.60    5.80
   9  -2  -1   23.10   10.40
   9   2   1   38.30    6.60
  10   2  -1   -4.30    6.90
  10  -2   1    0.10   11.70
  10   2  -1   -4.20    7.70
  10  -2  -1    6.70   12.20
  10   2   1   10.70    6.60
   0   3  -1    0.30    2.00
   0   3   1   -1.40    2.00
   0  -3  -1   -2.00    2.00
   0  -3   1    0.50    2.00
   0  -3   1    0.00    2.00
   1   3  -1 2413.86   82.29
   1  -3   1 2379.26   82.39
  -1  -3  -1 2477.65   81.99
  -1   3   1 2592.24   82.69
   1   3  -1 2559.94   81.59
  -1  -3  -1 2474.45   81.29
   1  -3  -1 2681.93   82.89
   1   3   1 2339.87   81.49
  -1  -3   1 2425.16   82.09
  -1   3  -1 2501.05   82.59
  -2   3   1    2.20    2.60
   2   3  -1    2.90    1.80
   2  -3   1    1.60    2.50
   2   3  -1    4.20    2.30
  -2  -3  -1   -2.20    1.60
   2  -3  -1    1.10    2.80
   2   3   1    2.70    1.90
  -2  -3   1    5.10    2.20
  -2   3  -1   -0.30    2.70
  -3  -3  -1  114.49    6.10
   3  -3   1   93.39    7.80
   3   3  -1  108.89    6.80
  -3   3   1  110.19    7.50
  -3   3  -1  111.69    7.60
  -3  -3   1  105.59    6.30
   3  -3  -1  131.29    8.50
   3   3   1  122.89    5.60
   3   3   1  107.89    6.50
  -4  -3  -1  252.57   10.20
   4  -3   1  240.98   13.00
   4   3  -1  256.67   11.40
  -4   3   1  234.58   11.70
   4   3   1  239.98    9.00
   4   3   1  237.08   10.80
  -4   3  -1  240.58   12.10
   4  -3  -1  220.78   12.70
  -5   3   1   16.70    4.10
   5   3  -1   20.70    4.20
   5  -3   1   17.70    5.90
  -5   3  -1   19.90    4.60
   5  -3  -1   29.30    6.30
   5   3   1   22.70    3.90
   5   3   1   22.90    2.20
  -6   3   1   -2.70    2.90
   6  -3   1    1.60    5.50
   6   3  -1    4.10    3.50
  -6   3  -1   -2.00    3.40
   6  -3  -1    0.80    5.60
   6   3   1   -0.20    3.20
   7  -3   1   96.99   11.60
  -7   3   1   66.49    5.10
   7   3  -1   75.19    8.00
  -7   3   1   68.99    5.10
   7   3   1   69.89    7.20
  -7   3  -1   65.99    5.30
   7   3   1   68.79    3.90
   7  -3  -1   73.89   10.50
  -7   3  -1   73.59    5.80
   8  -3   1   18.00    8.90
   8   3  -1   35.20    6.70
   8   3   1   21.10    2.70
   8   3   1   24.40    5.40
   8  -3  -1   23.20    9.00
   9   3  -1    6.10    3.70
   9  -3   1   16.10   11.50
   9   3  -1   18.00    6.80
   9   3   1   15.00    6.10
   9  -3  -1   -1.80   11.00
  10  -3   1    9.80   13.50
  10   3  -1   10.50    8.30
  10  -3  -1    4.30   14.00
  10   3   1   11.40    7.40
   0  -4   1 1350.56   45.20
   0   4  -1 1203.98   44.30
   0   4   1 1261.97   44.50
   0  -4   1 1264.47   44.10
   0  -4  -1 1230.98   44.20
  -1  -4  -1    5.70    3.10
   1   4  -1    6.00    3.00
  -1   4   1    6.70    3.10
   1  -4   1    6.00    3.40
  -1  -4  -1    6.00    2.80
  -1  -4   1    6.20    2.50
  -1   4  -1    4.80    3.20
   1   4   1    0.80    2.70
  -1  -4   1   13.40    3.50
   1  -4  -1    6.60    3.70
  -2   4   1  474.15   20.90
  -2  -4  -1  519.05   20.10
   2   4  -1  526.35   20.70
   2  -4   1  532.25   21.40
  -2  -4  -1  515.85   18.10
   2   4  -1  497.25   19.30
   2  -4  -1  461.45   21.00
  -2   4  -1  480.35   21.00
  -2  -4   1  498.45   20.00
   2   4   1  504.95   19.50
  -3  -4  -1   28.00    4.20
   3   4  -1   23.50    3.60
  -3   4   1   25.70    5.50
   3   4  -1   20.90    4.20
   3  -4   1   29.90    6.10
  -3  -4   1   22.20    3.90
  -3   4  -1   21.60    5.20
   3   4   1   20.10    3.70
   3  -4  -1   24.70    5.50
  -4  -4  -1   70.79    5.80
  -4   4   1   84.29    8.00
   4   4  -1   82.29    7.20
   4   4  -1   81.79    5.20
   4  -4   1   68.89    8.70
  -4   4  -1   83.59    8.10
   4  -4  -1   67.89    8.80
   4   4   1   77.99    6.80
   4   4   1   71.99    5.30
  -4  -4   1   79.29    6.20
   5   4  -1    0.20    3.80
   5   4  -1    1.70    2.20
  -5   4   1    1.60    4.30
   5  -4   1    1.80    5.20
   5   4   1    1.00    2.40
  -5   4  -1    6.80    4.60
   5  -4  -1   -8.30    5.40
   5   4   1   -0.90    3.40
   6   4  -1   41.90    3.60
   6   4  -1   65.89    7.80
   6  -4   1   35.70    8.10
  -6   4   1   44.60    6.70
   6  -4  -1   61.19   10.00
   6   4   1   38.50    4.50
   6   4   1   50.89    6.50
  -6   4  -1   45.00    6.70
  -7   4   1  151.38    9.80
   7  -4   1  152.98   16.00
   7   4  -1  167.48   11.50
   7   4   1  151.68    7.50
  -7   4  -1  164.68   10.60
   7   4   1  155.38   10.70
  -8   4   1   21.70    4.40
   8  -4   1   17.40   10.50
   8   4  -1   24.90    7.00
  -8   4   1   15.90    4.20
  -8   4  -1   22.70    4.40
   8  -4  -1   25.20   10.70
   8   4   1   19.90    6.00
  -8   4  -1   26.50    4.90
   8   4   1   24.60    3.50
   9  -4   1  244.08   22.40
   9   4  -1  227.18   15.90
   9   4   1  231.08   14.50
   9   4   1  217.48    9.30
   9  -4  -1  258.87   23.10
   0   5  -1   -0.50    3.40
   0  -5   1    0.00    3.70
   0  -5   1   -1.80    3.20
   0   5   1   -2.50    3.60
   0  -5  -1   -0.70    3.70
   1  -5   1   -3.20    3.70
  -1   5   1   -3.10    3.90
   1  -5   1    2.30    4.20
   1   5  -1    1.90    3.60
  -1  -5  -1    4.40    3.70
  -1  -5  -1    0.60    3.20
  -1  -5   1    5.70    3.80
   1  -5  -1    3.50    4.40
   1   5   1    3.50    3.90
  -1  -5   1    7.80    3.00
  -1   5  -1   -1.50    4.10
   2  -5   1   50.09    7.70
   2   5  -1   50.09    6.20
  -2  -5  -1   48.40    4.90
  -2  -5  -1   40.60    5.90
  -2   5   1   50.69    7.60
   2  -5  -1   50.19    7.20
  -2  -5   1   54.59    6.80
  -2   5  -1   55.39    7.00
   2   5   1   46.00    6.10
  -3   5   1  367.76   17.70
   3   5  -1  334.07   15.20
   3  -5   1  337.37   18.10
   3   5  -1  351.86   16.80
  -3  -5  -1  354.66   15.90
   3   5   1  343.37   15.40
   3  -5  -1  372.86   18.20
  -3   5  -1  311.17   17.00
  -3  -5   1  347.17   15.90
   4   5  -1    5.70    4.10
  -4   5   1   -4.50    5.00
   4  -5   1   -4.90    6.00
   4   5  -1   -1.10    3.40
  -4  -5  -1    1.20    3.40
  -4  -5   1    0.40    3.70
  -4   5  -1   -5.90    4.70
   4   5   1    2.80    3.80
   4  -5  -1    6.00    6.00
   5  -5   1   70.09   10.70
   5   5  -1   51.69    6.30
  -5  -5  -1   63.49    6.50
   5   5  -1   63.49    8.30
  -5   5   1   57.49    8.20
   5   5   1   57.69    6.50
  -5  -5   1   60.29    6.80
  -5   5  -1   61.29    8.40
   5  -5  -1   64.99   10.30
   6   5  -1    2.70    5.50
  -6   5   1    6.40    5.70
   6   5  -1    5.90    3.90
   6  -5   1   -3.00    8.00
  -6   5  -1    0.70    5.80
   6  -5  -1   -4.50    8.00
   6   5   1    5.50    3.90
   6   5   1   -2.20    5.20
   7   5  -1   28.10    4.90
   7   5  -1   34.60    8.00
   7  -5   1   42.80   11.90
  -7   5   1   45.60    7.60
   7   5   1   40.80    5.50
   7   5   1   59.39    8.00
  -7   5  -1   37.40    7.30
   7  -5  -1   41.20   11.70
   8   5  -1    4.30    4.20
  -8   5   1   10.80    5.60
   8  -5   1   18.80   12.30
   8   5  -1   15.50    7.70
   8   5   1   -0.20    4.20
   8  -5  -1   -0.30   11.40
  -8   5  -1    6.00    5.90
  -9   5   1    9.00    4.60
  -9   5   1   -2.20    4.60
   9   5  -1   -7.10    8.40
   9  -5   1  -10.70   14.60
  -9   5  -1   -3.40    5.10
  -9   5  -1    1.70    4.60
   9   5   1    3.10    4.20
   9  -5  -1    8.10   15.00
   0  -6   1    8.20    5.00
   0   6   1    1.40    4.60
   0  -6  -1   17.70    5.40
   0  -6  -1   -1.30    4.30
   0  -6   1   -3.70    4.00
   0   6  -1    9.30    4.80
  -1  -6  -1   73.49    7.70
   1   6  -1   72.09    8.60
   1  -6   1   69.29    8.80
  -1   6   1   67.29    9.10
   1  -6   1   69.99    8.80
  -1  -6  -1   68.99    8.10
   1   6   1   63.79    8.30
  -1  -6   1   69.79    7.20
  -1   6  -1   78.79    9.30
  -1  -6   1   73.49    8.30
   1  -6  -1   80.99    9.50
  -2  -6  -1    2.80    4.50
   2   6  -1   13.60    5.10
  -2   6   1   10.10    5.60
   2  -6   1    8.90    5.80
  -2  -6  -1    4.50    3.50
  -2  -6   1   13.10    5.00
   2  -6  -1    4.20    5.50
   2   6   1   11.10    5.10
  -2   6  -1    7.40    5.20
   3  -6   1   93.89   10.80
  -3  -6  -1   78.19    8.70
   3   6  -1   79.39    8.50
  -3   6   1   80.39   10.10
   3  -6  -1   75.09   10.20
  -3  -6   1   79.39    8.40
  -3   6  -1   86.89   10.50
   3   6   1   79.09    8.60
   4   6  -1   54.69    7.30
  -4  -6  -1   47.40    7.10
   4  -6   1   40.00    9.50
  -4   6   1   47.00    8.70
  -4   6  -1   51.09    9.40
   4   6   1   61.69    7.60
   4  -6  -1   49.10   10.00
  -4  -6   1   59.29    7.60
   5  -6   1   -7.10    8.60
   5   6  -1    3.30    5.80
  -5   6   1   -2.00    6.60
   5   6  -1   -7.50    4.70
  -5  -6  -1    5.40    4.70
  -5  -6   1    7.50    5.00
   5   6   1   -3.30    4.70
  -5   6  -1   -4.90    6.80
   5  -6  -1   -1.30    7.90
  -6  -6  -1   97.49    9.00
  -6   6   1  104.89   12.30
   6  -6   1  110.49   15.20
   6   6  -1   92.59    9.30
   6   6  -1  103.79   12.10
   6   6   1  105.69    9.50
  -6   6  -1  104.19   12.80
   6  -6  -1  110.99   14.80
   7   6  -1   19.90    6.00
  -7   6   1   11.10    7.40
   7  -6   1    9.00   11.20
   7   6  -1   29.00    8.60
  -7   6  -1   11.20    8.20
   7   6   1   11.80    5.90
   7  -6  -1    5.40   12.00
   8   6  -1   12.40    9.30
   8   6  -1    7.90    6.00
  -8   6   1   14.60    7.30
   8  -6   1   -6.60   13.20
  -8   6  -1   12.50    8.00
   8   6   1    4.40    6.10
   8  -6  -1    0.60   14.30
  -9   6   1   -8.00    6.80
   9  -6   1  -11.40   16.80
   9   6  -1   20.70    6.10
   9  -6  -1   22.20   18.00
  -9   6  -1   -6.10    6.70
  -9   6  -1   -5.00    7.20
   9   6   1    7.70    6.30
   0  -7  -1    6.80    5.50
   0  -7   1   -0.80    6.90
   0   7  -1    7.00    6.40
   0   7   1    4.90    6.50
   0  -7   1   -2.70    5.00
   1   7  -1    4.10    6.30
  -1   7   1    5.60    6.50
   1  -7   1   -8.00    5.70
   1  -7   1   -5.20    5.50
  -1  -7  -1   -1.30    4.80
  -1  -7  -1    0.20    5.70
   1  -7  -1    7.70    6.60
  -1   7  -1   -5.30    5.90
   1   7   1    1.90    5.60
  -1  -7   1   -4.50    4.40
  -1  -7   1   -0.10    6.80
   2  -7   1   10.40    7.10
  -2  -7  -1   -4.50    5.70
   2  -7   1    6.00    6.90
  -2   7   1   -2.60    6.20
   2   7  -1    6.50    5.80
  -2  -7   1   -1.70    5.30
  -2   7  -1   -1.40    5.70
   2  -7  -1   -3.00    6.90
   2   7   1   13.00    5.80
  -3  -7  -1   -1.30    5.60
   3   7  -1   13.50    6.40
  -3   7   1   -3.50    7.30
   3  -7   1    2.30    7.00
  -3  -7   1    3.80    6.10
   3  -7  -1    2.10    7.90
   3   7   1    6.20    6.40
  -3   7  -1   11.40    8.10
  -4  -7  -1   -3.00    5.70
  -4   7   1    4.50    7.20
   4   7  -1   -7.90    5.70
   4  -7   1   -0.10    8.50
  -4  -7   1    0.10    5.60
  -4   7  -1   19.10    8.00
   4   7   1   -0.30    5.60
   4  -7  -1  -20.20    7.70
   5  -7   1   -5.90    8.70
  -5   7   1   -3.80    8.20
  -5  -7  -1   -8.80    5.40
   5   7  -1    2.50    6.00
   5   7   1   -5.60    6.30
   5  -7  -1   11.10   10.20
  -5   7  -1   13.30    8.80
   6  -7   1   11.00   12.00
  -6   7   1   13.20    8.80
   6   7  -1   12.60    7.20
  -6  -7  -1   22.80    6.80
   6   7   1   19.40    7.10
  -6   7  -1   16.50    9.10
   6  -7  -1    5.50   11.60
  -6  -7   1   10.60    7.50
   7   7  -1   24.40    8.10
  -7   7   1   24.90   10.20
   7  -7   1   31.20   14.40
   7  -7  -1    6.20   14.30
   7   7   1   24.20    8.70
  -7   7  -1   36.90   10.80
  -8   7   1   12.70    9.30
   8  -7   1   25.80   17.10
   8   7  -1    3.50    8.30
   8  -7  -1   15.20   18.30
  -8   7  -1   22.60   10.20
   8   7   1   26.30    8.70
   0  -8   1   50.09   10.30
   0  -8  -1   46.70   10.10
   0   8  -1   28.00   10.70
   0   8   1   61.19   11.30
  -1   8   1   -6.00    7.90
   1  -8   1    3.30    7.40
   1   8  -1    8.70    7.80
  -1  -8  -1    2.00    6.40
   1  -8   1   19.00    8.40
  -1  -8  -1   -0.50    7.50
  -1   8  -1    7.80    8.30
   1  -8  -1   12.40    8.30
  -1  -8   1   12.30    7.50
   1  -8  -1   19.30    8.30
   1   8   1    8.20    7.80
   2  -8   1    1.20    8.50
   2   8  -1   -7.80    7.20
  -2   8   1   -4.40    7.40
   2  -8   1    4.20    8.10
  -2  -8  -1   16.50    7.60
   2   8   1    1.60    7.10
   2  -8  -1    6.10    9.00
  -2  -8   1    0.90    7.00
  -2   8  -1   -3.50    7.30
  -3   8   1    8.90    8.50
  -3  -8  -1    2.30    7.70
   3   8  -1   10.30    7.80
   3  -8   1   -5.80    9.80
   3  -8   1   11.60    9.80
   3   8   1    2.10    7.50
  -3  -8   1   10.80    7.40
   3  -8  -1    3.20    9.40
  -3   8  -1  -13.10    8.40
   4   8  -1   38.70    9.90
  -4   8   1   36.90   11.00
   4  -8   1   45.20   12.40
  -4  -8  -1   41.70    8.90
  -4  -8   1   43.50    9.50
   4   8   1   55.09   10.00
   4  -8  -1   35.00   11.70
  -4   8  -1   43.90   11.00
  -5   8   1   45.70   12.10
   5   8  -1   24.90    9.10
   5  -8   1   36.10   14.20
  -5  -8  -1   33.50    9.00
  -5   8  -1   37.20   10.90
  -5  -8   1   15.40    8.20
   5  -8  -1   19.10   13.00
   5   8   1   39.20    9.50
   6   8  -1   20.60    9.40
  -6   8   1   20.50   11.10
  -6  -8  -1   16.20    8.00
   6  -8   1   28.40   14.80
   6   8   1   26.80    9.50
  -6   8  -1   23.80   11.60
   6  -8  -1    1.80   13.80
  -6  -8   1   12.50    8.50
   7  -8   1   13.70   16.50
   7   8  -1    8.40    9.70
  -7   8   1   18.10   11.70
   7   8   1    0.30    9.40
  -7   8  -1    8.00   11.90
   7  -8  -1  -12.70   16.20
   0  -9   1   -4.50    8.70
   0  -9   1    3.70    8.20
   0   9   1    4.00    9.20
   0  -9  -1  -16.60    9.20
   0  -9  -1   -1.00    8.40
   0   9  -1    6.10    9.80
  -1  -9  -1   44.60   10.90
   1  -9   1   38.40   10.40
  -1   9   1   30.00   11.20
  -1  -9  -1   38.90    9.00
   1   9  -1   37.80   11.30
   1  -9   1   29.00   11.30
  -1  -9   1   46.80   11.50
   1  -9  -1   34.40   10.90
   1  -9  -1   33.90   10.80
  -1   9  -1   17.40   10.80
   1   9   1   44.50   11.80
   2  -9   1  126.59   15.60
  -2  -9  -1  126.19   15.70
   2   9  -1  100.59   14.90
  -2   9   1  140.49   16.90
   2  -9   1  128.59   17.00
   2  -9  -1  145.19   17.90
   2   9   1  134.09   16.30
   2  -9  -1  126.49   16.70
  -2  -9   1  130.59   15.90
  -2   9  -1  153.98   17.80
   3  -9   1   19.80   11.70
  -3  -9  -1    2.10    8.70
   3  -9   1    3.70   12.20
   3   9  -1    0.40    9.40
  -3   9   1   29.60   11.40
   3  -9  -1   -3.00   10.80
  -3  -9   1    4.00    9.30
   3  -9  -1   18.60   11.90
  -3   9  -1   24.00   10.90
   3   9   1   30.70   10.30
  -4  -9  -1   72.29   12.50
   4   9  -1   70.19   13.30
   4  -9   1   81.19   15.10
  -4   9   1   95.79   15.10
   4  -9   1   71.49   16.80
  -4   9  -1   80.39   15.20
   4  -9  -1   94.59   17.00
  -4  -9   1   54.29   12.20
   4   9   1   56.49   12.10
   5  -9   1   33.10   15.40
  -5   9   1   37.10   13.60
   5  -9   1   20.40   14.80
   5   9  -1   56.49   12.60
  -5  -9  -1   43.80   10.90
  -5  -9   1   56.59   11.40
  -5   9  -1   41.00   13.90
   5  -9  -1   51.49   16.50
   5   9   1   47.40   12.00
   6   9  -1    0.40   11.40
  -6   9   1    5.90   13.30
   6  -9   1    4.70   19.30
  -6  -9  -1    1.40    9.80
   6  -9   1   -6.50   18.00
   6   9   1    7.00   11.40
  -6  -9   1   -0.10   10.20
   6  -9  -1   11.10   21.40
  -6   9  -1  -26.70   13.20
   0  10  -1   10.90   12.20
   0 -10  -1   23.30   10.80
   0  10   1   11.70   12.00
   0 -10   1   14.90   13.00
   0 -10  -1    4.50   12.40
   1  10  -1    7.30   11.40
   1 -10   1   -9.00   11.10
  -1 -10  -1   -7.00   11.00
   1 -10   1   14.00   13.00
  -1  10   1  -12.10   11.50
   1  10   1    6.10   12.10
  -1 -10   1   13.10   12.50
  -1  10  -1    6.40   13.20
   1 -10  -1   -0.90   11.50
   1 -10  -1    8.10   12.80
   2 -10   1    7.90   11.60
   2  10  -1   30.10   12.30
  -2  10   1    5.90   12.10
  -2 -10  -1  -10.50   10.80
   2 -10   1   -7.00   12.90
   2 -10  -1    7.10   13.30
  -2  10  -1   23.60   12.20
   2 -10  -1   19.30   12.80
   2  10   1   10.30   11.40
  -2 -10   1   -9.20   11.10
   3 -10   1   -3.50   13.60
   3 -10   1   -3.20   13.30
  -3 -10  -1    5.20   11.60
   3  10  -1   29.60   13.20
  -3  10   1   27.90   12.60
   3 -10  -1   13.60   14.10
  -3  10  -1   28.20   13.00
   3 -10  -1   18.70   17.00
   3  10   1   13.50   11.90
  -3 -10   1    0.00   11.70
  -4 -10  -1   13.80   12.20
   4 -10   1  -20.90   15.80
  -4  10   1    2.70   13.60
   4  10  -1   12.40   12.60
  -4  10  -1   -0.20   13.40
  -4 -10   1   -3.90   11.30
   4 -10  -1   -8.00   15.90
   4  10   1    7.60   11.90
  -5  10   1   45.20   16.50
   5  10  -1   25.40   14.20
  -5 -10  -1   -4.60   12.30
  -5  10  -1    6.50   16.40
  -5 -10   1   -1.90   12.10
   5  10   1   -3.20   13.10
   0 -11   1  -22.90   29.20
   0  11   1   21.10   15.20
   0 -11  -1    5.20   16.20
   0  11  -1   -3.20   14.90
   0 -11  -1  -25.20   12.30
   1 -11   1   19.40   14.20
  -1  11   1  -23.00   14.60
  -1 -11  -1   26.40   16.90
   1  11  -1   36.40   15.80
   1 -11  -1   19.00   14.40
   1  11   1   -5.90   15.30
  -1  11  -1    4.40   15.20
  -1 -11   1   34.10   17.20
  -2 -11  -1    5.90   16.40
  -2  11   1   -0.50   14.90
   2 -11   1   -1.20   15.50
   2  11  -1    8.20   14.70
  -2  11  -1   10.00   16.60
  -2 -11   1   13.40   15.10
   2 -11  -1    1.40   16.10
   2  11   1    1.80   14.60
  -3 -11  -1    2.20   14.90
  -3  11   1   19.60   17.10
   3  11  -1    2.30   15.00
  -3  11  -1   15.80   16.70
   3  11   1   12.20   16.00
  -3 -11   1  -13.40   14.80
   1   0  -2  458.35   15.20
   1   0   2  464.95   15.30
   1   0   2  440.36   15.00
  -1   0  -2  467.45   15.30
  -1   0   2  463.85   15.10
  -2   0  -2  575.94   19.00
  -2   0  -2  615.14   19.40
   2   0   2  590.24   19.80
   2   0  -2  542.45   19.00
   2   0   2  585.74   19.30
   3   0  -2 2058.29   66.29
   3   0   2 2102.99   66.59
   3   0   2 2025.80   67.09
   4   0  -2    0.00    1.30
   4   0   2    1.80    1.90
   5   0   2  295.97   12.20
   5   0  -2  286.87   11.40
   6   0   2   74.29    6.40
   6   0  -2   66.79    5.80
   7   0  -2   11.90    4.10
   7   0   2    8.10    4.60
   8   0  -2   58.49    7.50
   8   0   2   50.39    7.50
   9   0  -2   11.90    7.30
   9   0   2   11.50    7.20
  10   0  -2    1.90    9.60
  10   0   2   -2.20    9.50
  10   0   2    7.00    5.80
   0  -1   2    0.50    0.90
   0  -1  -2    0.30    0.90
   0   1   2    2.60    1.00
   0   1  -2   -0.90    0.70
   1  -1   2  181.38    7.40
   1   1  -2  184.98    7.20
  -1  -1  -2  178.48    6.80
   1  -1   2  171.08    7.40
  -1   1   2  184.08    7.20
  -1  -1   2  186.78    7.20
  -1   1  -2  181.78    7.50
   1  -1  -2  176.88    7.30
   1   1   2  185.68    6.80
   2  -1   2 4140.29  126.99
  -2   1   2 3940.81  126.09
   2   1  -2 3886.21  126.29
   2   1   2 3628.14  125.49
   2  -1  -2 4146.79  126.59
  -2   1  -2 3766.82  126.59
   2   1   2 3991.10  125.39
  -3   1   2  308.47   11.10
   3  -1   2  310.17   12.60
  -3   1  -2  310.07   11.30
   3   1   2  318.67   10.80
   3  -1  -2  308.47   12.10
  -3   1  -2  314.17   12.00
   3   1   2  292.37   10.60
   3   1   2  309.37   10.50
   4  -1   2  591.14   21.30
  -4   1   2  579.64   18.70
  -4   1  -2  566.84   19.70
   4   1   2  564.44   18.60
   4   1   2  574.24   19.20
   4  -1  -2  524.85   20.60
   4   1   2  546.55   19.00
  -4   1  -2  546.65   19.10
   5  -1   2  497.45   20.00
   5   1   2  485.05   17.90
   5   1   2  514.75   17.20
  -5   1  -2  536.75   17.00
   5   1   2  503.55   17.80
   5  -1  -2  501.25   19.60
   6   1  -2  128.59    5.60
   6  -1   2  129.09    9.20
   6   1   2  123.89    7.00
   6   1   2  126.49    5.90
   6   1   2  133.79    6.50
   6  -1  -2  125.99    8.80
   7  -1   2   19.10    5.80
   7   1  -2   10.30    3.40
   7   1   2   11.80    4.00
   7  -1  -2   12.70    5.20
   7   1   2   19.50    3.50
   8  -1   2  103.09   11.60
   8   1  -2  105.59    8.70
   8   1  -2  108.09    8.10
   8   1   2   98.19    8.90
   8  -1  -2   97.79   11.00
   8   1   2  100.49    7.40
   9   1  -2   24.90    6.60
   9  -1   2   12.80    8.50
   9   1  -2   25.20    6.20
   9   1   2   21.00    5.20
   9   1   2   24.10    6.70
   9  -1  -2   23.60    9.00
  10  -1   2   86.49   13.30
  10   1  -2   55.99   10.10
  10   1  -2   67.39    9.40
  10   1   2   49.10    9.80
  10   1   2   70.09    7.90
  10  -1  -2   75.19   13.30
   0   2  -2 7811.42  248.28
   0  -2   2 8094.69  248.08
   0   2  -2 7527.65  248.68
   0   2   2 7626.04  248.48
   0  -2  -2 7390.26  248.38
   0  -2   2 8119.29  248.78
   1  -2   2   82.89    5.30
  -1  -2  -2   78.09    4.30
   1   2  -2   88.39    4.90
   1  -2   2   80.59    5.20
  -1   2   2   89.99    5.30
   1  -2  -2   76.69    5.10
  -1   2  -2   78.49    5.00
  -1  -2   2   86.49    4.80
   1   2   2   80.29    4.50
  -2  -2  -2    7.70    1.70
  -2   2   2    7.70    2.20
   2  -2   2    9.60    3.00
   2   2  -2   10.40    2.40
  -2  -2   2   10.70    2.00
  -2   2  -2    9.60    2.60
   2   2   2   11.40    1.90
   2  -2  -2    8.70    2.70
  -3   2   2  509.35   18.70
   3   2  -2  496.35   18.50
  -3  -2  -2  505.55   17.30
   3  -2   2  476.15   19.50
  -3   2  -2  514.75   19.30
   3  -2  -2  467.05   19.30
   3   2   2  514.45   17.70
   3   2   2  514.85   17.00
   4   2  -2   46.00    4.30
  -4   2   2   41.50    3.90
   4  -2   2   39.80    5.40
   4  -2  -2   38.50    5.20
   4   2   2   46.80    3.50
   4   2   2   42.70    2.60
  -4   2  -2   42.30    4.80
  -5   2   2   49.60    3.90
   5   2  -2   49.00    5.00
   5  -2   2   57.59    6.80
   5   2   2   45.70    4.20
  -5   2  -2   42.90    4.00
   5  -2  -2   49.90    6.50
   5   2   2   49.30    3.00
  -5   2  -2   54.39    5.00
   5   2   2   49.70    2.80
   6   2  -2   16.20    3.90
   6  -2   2   14.60    5.40
  -6   2   2   14.10    1.90
  -6   2   2   12.50    1.90
  -6   2  -2   12.20    2.40
  -6   2  -2    9.90    2.60
   6  -2  -2   11.10    4.80
   6   2   2   10.60    2.40
   6   2   2   12.10    3.00
   6   2   2   15.40    1.90
   7   2  -2   39.20    5.70
   7  -2   2   43.20    8.10
   7   2   2   38.10    4.50
   7   2   2   34.20    3.40
   7   2   2   37.90    4.60
   7  -2  -2   41.50    7.60
   8   2  -2   18.30    5.50
   8   2  -2   21.30    3.60
   8  -2   2   10.30    7.60
   8  -2  -2   31.90    8.70
   8   2   2   19.00    4.50
   9  -2   2    9.10    9.30
   9   2  -2   16.20    6.40
   9   2  -2   10.70    5.10
   9  -2  -2    3.80    9.50
   9   2   2   18.50    5.00
  10   2  -2   16.70    7.50
  10  -2   2    6.00   12.50
  10   2  -2    9.60    8.20
  10   2   2   18.50    6.10
  10  -2  -2   12.00   12.50
   0   3  -2   -1.70    2.20
   0  -3  -2   -3.20    1.90
   0  -3   2   -2.00    2.00
   0  -3   2    0.90    1.90
   0   3   2   -2.00    2.20
   1  -3   2   39.50    5.00
   1  -3   2   33.90    4.70
  -1   3   2   41.70    4.60
   1   3  -2   36.30    3.80
   1   3  -2   37.50    4.40
  -1  -3  -2   34.50    3.70
   1   3   2   41.60    4.10
   1  -3  -2   41.20    5.20
  -1  -3   2   41.40    4.20
  -1   3  -2   39.00    4.80
  -2   3   2  103.49    6.90
   2  -3   2   95.69    7.20
  -2  -3  -2   99.89    4.70
   2   3  -2   99.39    6.40
  -2  -3  -2   98.09    5.90
   2   3   2  101.09    5.70
  -2  -3   2  107.19    6.30
  -2   3  -2   97.79    7.20
   2  -3  -2   94.49    6.90
  -3   3   2   41.10    5.10
   3  -3   2   42.10    6.30
  -3  -3  -2   43.10    3.90
   3   3  -2   36.60    4.70
   3  -3  -2   35.50    5.30
  -3   3  -2   41.40    5.30
  -3  -3   2   41.00    4.20
   3   3   2   42.20    3.70
   4  -3   2    0.70    3.80
  -4  -3  -2    0.70    1.70
  -4   3   2    0.20    2.80
   4   3  -2    0.40    2.60
  -4   3  -2    4.40    3.60
   4   3   2    1.00    1.70
   4  -3  -2    0.80    3.90
   4   3   2    3.50    2.30
  -5   3   2  170.08    9.20
   5   3  -2  183.98    9.80
   5  -3   2  172.48   11.70
   5   3   2  170.38    7.20
   5  -3  -2  155.68   11.40
   5   3   2  175.28    8.70
  -5   3  -2  178.08   10.20
  -6   3   2   14.10    3.40
   6  -3   2   12.80    6.40
   6   3  -2   16.90    4.70
   6  -3  -2    4.50    5.90
  -6   3  -2    9.00    4.10
   6   3   2   15.40    2.40
   6   3   2   13.30    3.70
  -7   3   2  111.79    6.30
   7  -3   2  119.19   12.80
   7   3  -2  122.49    9.70
  -7   3   2  116.99    6.10
  -7   3  -2  106.89    6.60
   7  -3  -2   89.49   12.00
   7   3   2  115.69    8.00
  -7   3  -2  117.09    7.20
   7   3   2  106.39    5.60
   8  -3   2   60.69   16.40
   8   3  -2   35.10    6.80
   8   3   2   42.10    5.80
   8   3   2   28.00    3.40
   8  -3  -2   40.10   10.30
   9   3  -2    8.10    6.80
   9  -3   2   22.10   11.30
   9  -3  -2   -2.50   11.30
   9   3   2    6.80    5.40
   9   3   2    0.60    3.40
  10  -3   2   -4.50   13.50
  10   3  -2   -0.40    5.10
  10   3  -2    1.40    8.80
  10   3   2    3.30    5.80
  10  -3  -2    7.70   14.20
   0   4   2  191.38   10.40
   0  -4   2  195.58   10.00
   0   4  -2  202.68   10.60
   0  -4  -2  202.48   10.50
   0  -4   2  187.98   10.40
   1   4  -2   37.40    5.00
   1  -4   2   43.30    6.20
   1   4  -2   36.50    5.10
  -1  -4  -2   41.50    5.40
  -1   4   2   36.10    5.40
   1  -4   2   43.30    5.80
  -1  -4  -2   39.50    4.80
  -1   4  -2   39.50    5.80
   1   4   2   46.10    5.00
   1  -4  -2   44.20    6.00
  -1  -4   2   33.80    4.90
  -2   4   2  482.65   20.80
  -2  -4  -2  483.15   19.70
   2   4  -2  526.25   19.30
   2   4  -2  522.45   20.70
  -2  -4  -2  500.75   18.30
   2  -4   2  485.35   21.10
   2   4   2  482.15   19.40
  -2   4  -2  505.85   21.10
  -2  -4   2  499.65   20.00
   2  -4  -2  501.25   21.30
  -3  -4  -2   16.80    3.50
   3   4  -2   15.70    4.00
   3   4  -2   17.60    3.10
   3  -4   2    9.10    4.80
  -3   4   2   16.80    4.40
  -3  -4   2   16.50    3.70
  -3   4  -2   18.70    5.00
   3   4   2   19.00    3.60
   3  -4  -2   14.00    5.00
  -4  -4  -2   13.10    3.40
   4   4  -2   10.60    4.20
   4   4  -2   12.80    2.80
   4  -4   2   11.80    5.50
  -4   4   2   13.70    4.70
   4   4   2   12.90    3.10
  -4   4  -2    4.90    4.40
   4  -4  -2    3.50    5.00
  -4  -4   2   15.70    3.50
   5   4  -2   38.60    6.00
   5  -4   2   39.80    8.00
  -5   4   2   29.80    5.70
   5  -4  -2   35.00    7.50
   5   4   2   38.30    5.50
   5   4   2   38.10    4.60
  -5   4  -2   35.50    6.80
   6   4  -2  155.38   10.60
  -6   4   2  146.99    9.90
   6  -4   2  135.59   13.30
   6   4   2  158.08    9.70
  -6   4  -2  142.69   10.90
   6   4   2  146.49    7.60
   6  -4  -2  151.58   13.70
   7   4  -2    8.50    5.30
   7  -4   2   13.80    9.00
  -7   4   2    0.60    4.00
   7  -4  -2  -18.80    9.90
   7   4   2    7.10    4.80
   7   4   2    0.90    3.00
  -7   4  -2    4.10    4.70
   8   4  -2   -4.50    6.10
   8  -4   2   12.80    9.90
  -8   4   2   -5.10    3.60
  -8   4   2    5.30    3.60
   8   4   2    8.10    3.10
   8  -4  -2   11.50   10.00
  -8   4  -2    4.50    3.90
  -8   4  -2    9.10    4.50
   8   4   2   12.20    5.60
   9   4  -2   10.30    8.20
   9  -4   2   13.00   12.80
   9   4   2   -0.90    3.30
   9  -4  -2   13.40   12.70
   0   5   2   -1.40    3.40
   0   5  -2    1.00    3.80
   0  -5   2   -2.40    3.40
   0  -5   2    3.30    4.10
   0  -5  -2   -4.20    3.50
  -1  -5  -2   28.30    5.60
  -1   5   2   39.50    6.10
   1  -5   2   35.80    6.40
  -1  -5  -2   39.50    5.70
   1   5  -2   47.10    6.40
   1  -5   2   48.60    7.00
  -1   5  -2   53.29    7.50
  -1  -5   2   32.40    5.80
   1  -5  -2   47.10    7.00
   1   5   2   44.40    6.30
   2  -5   2  172.18   11.50
  -2  -5  -2  170.48   10.40
   2   5  -2  163.68   11.10
  -2   5   2  178.88   11.70
  -2  -5  -2  159.18    8.60
   2   5  -2  146.79    9.70
  -2  -5   2  168.68   10.30
  -2   5  -2  157.38   11.20
   2  -5  -2  170.88   11.80
   2   5   2  154.78    9.80
  -3  -5  -2   61.59    6.70
   3   5  -2   56.29    7.50
  -3   5   2   58.59    7.80
   3  -5   2   65.09    8.90
   3   5  -2   58.49    6.50
  -3   5  -2   63.99    8.30
   3  -5  -2   48.60    8.20
  -3  -5   2   54.79    6.50
   3   5   2   64.99    6.50
  -4   5   2  159.68   11.80
  -4  -5  -2  175.18    9.80
   4   5  -2  164.88   11.30
   4  -5   2  157.58   13.20
   4   5  -2  169.58    9.60
   4  -5  -2  171.68   13.30
   4   5   2  177.98    9.90
  -4  -5   2  162.68   10.20
  -4   5  -2  170.38   12.40
  -5   5   2  177.68   12.10
   5   5  -2  176.48    9.50
  -5  -5  -2  180.28    9.80
   5  -5   2  181.38   16.80
   5   5  -2  172.18   12.10
  -5  -5   2  179.88   10.60
   5   5   2  174.18   10.00
   5  -5  -2  166.28   14.50
  -5   5  -2  177.98   13.10
   6   5  -2   22.90    6.30
   6  -5   2   26.60    9.00
   6   5  -2   19.10    4.40
  -6   5   2   18.10    6.50
   6  -5  -2   15.40    8.90
   6   5   2   23.10    4.90
  -6   5  -2   24.20    7.20
  -7   5   2  116.49   10.50
   7   5  -2  103.99   12.00
   7   5  -2  126.09    7.90
   7  -5   2  132.79   15.60
   7  -5  -2  137.49   16.70
   7   5   2  121.09    8.50
  -7   5  -2  138.49   12.10
   8   5  -2    4.50    4.00
   8  -5   2    1.30   11.60
   8   5  -2    1.70    7.50
  -8   5   2   -4.70    5.10
   8  -5  -2   11.40   12.30
  -8   5  -2   -5.60    6.20
   8   5   2    3.10    4.40
  -8   5  -2    3.80    5.40
   9  -5   2  -17.50   13.80
  -9   5   2    1.70    4.30
   9   5  -2   13.60    9.70
  -9   5   2    0.90    4.40
  -9   5  -2   -2.20    5.40
  -9   5  -2   -1.60    4.80
   9   5   2    0.10    4.40
   9  -5  -2    8.10   14.50
   0   6  -2  242.58   13.80
   0  -6   2  228.78   14.10
   0   6   2  201.28   13.20
   0  -6  -2  198.08   13.00
   0  -6   2  203.18   12.40
  -1  -6  -2   43.20    6.60
   1  -6   2   33.50    6.50
   1   6  -2   35.80    6.60
  -1  -6  -2   32.20    6.80
   1  -6   2   39.80    7.90
  -1   6   2   41.60    7.60
  -1  -6   2   46.70    7.60
  -1   6  -2   32.00    6.70
   1   6   2   38.90    6.70
   1  -6  -2   30.50    7.10
   2  -6   2   -1.10    5.40
   2   6  -2    3.10    4.20
  -2   6   2    0.20    5.10
  -2  -6  -2    7.30    3.70
  -2  -6  -2    3.10    4.60
   2  -6   2   -2.40    5.20
  -2   6  -2    4.60    5.00
   2   6   2    3.80    4.40
   2  -6  -2   -3.30    5.50
  -2  -6   2   -3.50    4.00
  -3   6   2   -2.60    5.20
   3  -6   2    2.70    5.90
   3   6  -2    5.60    4.50
  -3  -6  -2    1.00    4.30
  -3  -6   2   -2.40    4.60
   3  -6  -2  -10.90    5.60
   3   6   2   -0.90    4.30
  -3   6  -2    9.10    5.90
   4   6  -2   61.59    7.70
   4   6  -2   72.49    9.60
   4  -6   2   53.79   10.00
  -4  -6  -2   60.69    7.80
  -4   6   2   60.79    9.50
  -4  -6   2   69.69    8.70
   4   6   2   63.09    7.70
  -4   6  -2   56.99   10.10
   4  -6  -2   56.99   10.80
   5   6  -2   66.89    7.90
   5   6  -2   62.59    9.30
  -5   6   2   46.50    9.20
  -5  -6  -2   56.69    7.60
   5  -6   2   70.09   11.30
   5   6   2   64.09    7.80
   5  -6  -2   63.59   10.90
  -5  -6   2   69.79    8.40
  -5   6  -2   60.49   10.90
   6   6  -2    7.50    5.30
   6   6  -2    5.50    7.40
  -6   6   2    3.10    6.50
   6  -6   2    6.40    9.60
  -6  -6  -2   -1.00    4.40
   6   6   2    7.80    5.30
   6  -6  -2  -10.90    9.10
  -6   6  -2    4.20    7.50
  -7   6   2   -1.90    6.90
   7   6  -2   14.00    5.70
   7  -6   2   15.00   11.60
   7   6  -2    5.80    8.10
   7   6   2    9.70    5.80
   7  -6  -2    6.90   11.40
  -7   6  -2   11.70    8.30
   8  -6   2   41.70   15.30
   8   6  -2   47.70   11.50
  -8   6   2   42.70    7.90
   8   6  -2   42.20    7.40
  -8   6  -2   44.50    9.70
   8  -6  -2   51.29   15.50
   8   6   2   41.40    7.00
   9   6  -2   16.30   11.80
  -9   6   2    8.50    6.80
   9   6  -2   32.80    6.60
   9  -6   2    4.40   17.80
  -9   6  -2   -5.50    7.60
  -9   6  -2   10.80    8.30
   9  -6  -2   14.70   18.10
   0   7   2    5.80    6.00
   0   7  -2   -2.70    5.90
   0  -7   2   -1.70    5.30
   0  -7  -2    9.00    6.30
   0  -7   2    7.90    6.10
  -1  -7  -2   28.60    7.50
   1  -7   2   33.90    7.20
  -1  -7  -2   35.00    6.90
  -1   7   2   36.50    9.00
   1   7  -2   19.00    6.90
   1  -7   2   37.00    8.50
  -1   7  -2   30.60    8.00
   1  -7  -2   35.80    8.20
   1   7   2   35.80    7.50
   2  -7   2   -2.40    6.70
  -2  -7  -2  -10.00    5.40
   2   7  -2   10.40    5.90
  -2   7   2   -1.60    6.40
   2  -7   2    4.40    6.80
  -2  -7  -2   -0.60    4.30
   2   7   2    4.70    5.80
   2  -7  -2   -3.70    6.50
  -2   7  -2   -5.30    6.10
   3  -7   2    7.70    8.30
   3   7  -2   13.40    6.40
  -3  -7  -2    9.80    5.90
  -3   7   2    6.90   12.20
   3  -7   2    3.80    7.40
   3  -7  -2    9.80    8.70
  -3   7  -2   57.69   17.60
   3   7   2    9.80    6.30
   4  -7   2  174.18   16.50
  -4   7   2  186.08   15.00
   4   7  -2  179.18   13.10
  -4  -7  -2  146.69   12.60
   4   7   2  192.58   13.40
  -4   7  -2  171.98   15.20
  -5  -7  -2    0.50    5.80
  -5   7   2   13.20    8.60
   5  -7   2   -0.60    9.70
   5   7  -2    7.00    6.30
  -5   7  -2   -6.40    8.90
   5  -7  -2    3.20    9.60
   5   7   2    7.80    6.60
  -5  -7   2  -10.10    6.00
   6  -7   2   -1.40   10.60
   6   7  -2    4.50    6.70
  -6  -7  -2   -3.00    5.70
  -6   7   2    4.70    8.60
   6  -7  -2  -10.10   11.40
  -6   7  -2    5.90    9.00
   6   7   2   -3.20    6.60
  -6  -7   2    2.80    6.30
   7   7  -2   13.10    7.70
   7  -7   2   -1.70   13.00
  -7   7   2    3.80    8.90
   7  -7  -2   11.70   14.50
  -7   7  -2   12.60   10.00
   7   7   2   20.80    7.80
  -8   7   2   15.10    9.00
   8  -7   2   37.60   17.40
   8   7  -2    1.80    8.30
   8  -7  -2   15.10   17.50
  -8   7  -2   13.80   10.30
   8   7   2   -1.80    8.00
   0  -8   2  219.98   16.60
   0   8  -2  194.38   17.00
   0  -8  -2  248.78   17.80
   0   8   2  230.78   16.80
  -1   8   2    3.70    7.80
  -1  -8  -2   -3.70    6.70
  -1  -8  -2    5.50    6.60
   1   8  -2   12.30    7.80
   1  -8   2   -8.10    7.40
   1  -8   2   -2.80    7.70
  -1  -8   2   -7.50    6.70
   1  -8  -2   -5.30    7.70
   1   8   2   -6.10   11.40
   1  -8  -2    3.40    8.20
  -1   8  -2    0.90    8.10
  -2  -8  -2   13.90    7.40
  -2  -8  -2   12.10    5.60
  -2   8   2   10.30    8.20
   2  -8   2   -9.10    7.80
   2  -8   2   -7.40    7.40
   2   8  -2   -6.50    7.30
   2   8   2    5.50    8.00
  -2  -8   2    1.90    7.60
   2  -8  -2    2.20    8.70
  -2   8  -2   -4.60    8.20
   3   8  -2   12.90    8.30
   3  -8   2   12.70    9.10
   3  -8   2   17.00   10.40
  -3   8   2   22.00    9.10
  -3  -8  -2    4.40    7.50
   3   8   2   18.40    8.20
  -3  -8   2    4.60    7.40
  -3   8  -2    2.90    8.40
   3  -8  -2   17.20    9.80
  -4  -8  -2    0.20    7.00
   4   8  -2   13.30    8.20
  -4   8   2   -1.90    8.30
   4  -8   2    1.00   11.00
   4  -8   2    0.90   10.30
   4   8   2   -4.20    7.30
  -4  -8   2   13.30    8.00
  -4   8  -2    6.80    9.60
   4  -8  -2    5.70   11.00
  -5  -8  -2   20.80    8.10
   5  -8   2   31.40   13.60
  -5   8   2   31.50   11.80
   5   8  -2   21.20    8.80
   5  -8   2    7.20   13.10
   5   8   2   28.00    9.20
   5  -8  -2   27.20   13.30
  -5  -8   2   50.19   10.20
  -5   8  -2   30.30   11.00
   6   8  -2  -10.90    8.20
   6  -8   2    3.10   13.70
  -6   8   2    4.20   10.40
  -6  -8  -2   12.20    7.40
  -6  -8   2   -5.40    8.20
   6   8   2    2.00    8.60
  -6   8  -2   10.90   11.80
   6  -8  -2   -8.70   14.10
   7  -8   2    0.40   15.90
   7   8  -2   23.00   10.10
  -7   8   2   -2.20   10.90
   7  -8  -2  -11.90   17.50
   7   8   2   10.10    9.90
  -7   8  -2   30.90   12.60
   0  -9   2   11.50   10.30
   0  -9  -2   -9.70   10.00
   0  -9  -2    0.50    8.40
   0   9  -2   13.50    9.50
   0   9   2    7.60    9.20
  -1  -9  -2   11.40   10.30
   1  -9   2   17.30   10.10
  -1  -9  -2   27.90    8.80
   1  -9   2   33.60    9.90
   1   9  -2   29.20   10.40
  -1   9   2    6.10    9.60
  -1  -9   2   12.70   10.80
   1   9   2   31.40   10.00
   1  -9  -2   32.00   10.60
   1  -9  -2    5.20   10.50
  -1   9  -2    8.80   10.60
   2  -9   2    9.50   10.20
  -2  -9  -2    4.50    9.80
   2  -9   2    4.40   10.60
  -2   9   2   18.30   10.30
   2   9  -2  -12.20    9.10
  -2  -9   2   16.40    9.80
   2   9   2    4.80    9.10
   2  -9  -2    8.30   10.90
   2  -9  -2    4.80   11.30
  -2   9  -2    6.00   10.40
  -3   9   2   31.40   11.00
   3   9  -2    2.30    9.40
   3  -9   2   12.70   11.80
  -3  -9  -2   -7.50    9.00
   3  -9   2    5.10   11.60
  -3  -9   2   -9.10    8.80
  -3   9  -2    4.80   10.30
   3  -9  -2    5.40   11.70
   3   9   2    0.60    9.00
   4  -9   2   19.20   13.40
   4   9  -2    5.80   10.40
  -4  -9  -2    2.30    9.00
  -4   9   2   30.40   12.10
  -4   9  -2   29.00   11.80
  -4  -9   2   19.50   10.20
   4   9   2   20.00   10.50
   4  -9  -2    7.20   13.80
  -5  -9  -2    4.30    9.50
   5   9  -2    2.50   10.70
   5  -9   2    0.50   15.10
  -5   9   2    8.90   12.20
   5  -9   2    4.90   14.50
   5   9   2   10.00   11.20
   5  -9  -2  -15.10   14.20
  -5  -9   2    5.50    9.70
  -5   9  -2   15.40   13.50
   6   9  -2   10.30   11.60
  -6   9   2   10.90   12.90
   6  -9   2  -16.60   16.10
  -6  -9  -2    8.00    9.80
   6   9   2   16.50   11.60
  -6  -9   2  -13.70   10.00
   6  -9  -2  -40.90   25.50
  -6   9  -2    7.40   13.30
   0 -10  -2   20.40   12.10
   0  10  -2   15.20   12.10
   0 -10   2   13.40   13.60
   0 -10  -2   39.70   11.80
   0  10   2    9.10   12.40
  -1  10   2   14.50   12.40
   1 -10   2   11.20   13.60
  -1 -10  -2   10.20   13.20
   1 -10   2   -9.70   10.60
  -1 -10  -2    6.80    9.30
   1  10  -2    4.40   11.60
  -1  10  -2   23.60   12.70
   1 -10  -2   10.20   12.80
   1 -10  -2    7.50   12.10
   1  10   2   23.00   11.30
  -1 -10   2   30.00   13.00
  -2 -10  -2   -5.00   12.50
   2 -10   2   20.80   12.60
   2 -10   2    0.40   14.30
   2  10  -2   10.30   11.70
  -2  10   2    3.50   12.00
   2 -10  -2    3.80   14.50
  -2 -10   2   -2.50   11.50
   2 -10  -2   29.00   13.70
  -2  10  -2    8.20   12.40
   2  10   2   15.80   12.00
  -3  10   2   16.10   12.60
  -3 -10  -2  -19.40   11.30
   3 -10   2  -10.30   13.80
   3  10  -2   -7.80   12.20
   3 -10   2    1.00   13.70
   3  10   2  -10.20   11.30
   3 -10  -2   -6.30   15.70
  -3 -10   2    9.30   12.00
   3 -10  -2   17.50   15.20
  -3  10  -2   16.20   14.40
  -4  10   2    4.70   13.90
   4 -10   2  -12.70   14.80
  -4 -10  -2  -17.40   11.70
   4  10  -2   25.40   12.90
  -4  10  -2  -24.00   14.30
  -4 -10   2   -3.40   11.90
   4 -10  -2   24.30   17.80
   4  10   2   10.00   12.80
  -5 -10  -2   33.60   13.10
  -5  10   2   50.09   16.20
   5  10  -2   31.50   14.40
   5  10   2    5.70   12.90
  -5  10  -2   24.60   17.00
  -5 -10   2    2.20   12.20
   0  11   2   -2.20   14.60
   0 -11  -2    5.70   16.60
   0  11  -2    0.50   15.80
   0 -11  -2   26.20   12.90
   1  11  -2    6.90   14.90
  -1  11   2    7.30   15.30
  -1 -11  -2   28.30   16.80
  -1 -11   2    6.90   16.60
   1  11   2  -12.30   15.20
  -1  11  -2  -35.10   14.60
   1 -11  -2   25.70   15.00
  -2  11   2   10.20   16.00
  -2 -11  -2   10.90   16.10
   2  11  -2  -11.30   14.30
   2 -11   2  -33.10   15.30
  -2  11  -2    3.50   16.70
  -2 -11   2   42.10   16.50
   2  11   2   -9.50   14.40
   2 -11  -2   22.00   17.30
  -3 -11  -2   -3.30   15.30
   3  11  -2  -14.90   14.70
  -3  11   2   12.80   16.40
  -3  11  -2   -9.00   16.40
   3  11   2  -10.40   15.20
  -3 -11   2  -25.90   14.40
   0   0   3   -0.10    0.50
   0   0  -3    0.00    0.50
  -1   0  -3   -1.70    0.60
   1   0  -3   -1.70    0.60
  -1   0  -3   -1.60    0.60
   1   0   3   -2.10    0.40
   1   0   3   -1.80    0.60
  -1   0   3   -1.70    0.50
   2   0   3   -2.30    0.70
   2   0   3   -1.30    0.80
  -2   0   3   -2.80    0.50
   2   0  -3   -4.00    0.60
  -2   0  -3   -2.90    1.00
  -2   0  -3   -3.60    0.70
   3   0   3   -1.00    1.00
  -3   0  -3   -1.30    0.80
  -3   0  -3   -0.20    1.00
   3   0   3   -1.50    1.50
   3   0  -3    1.20    1.00
   4   0   3   -1.20    1.90
   4   0  -3   -0.80    1.30
   4   0   3   -0.10    1.30
   5   0   3    1.80    2.70
   5   0  -3   -2.40    1.80
   6   0  -3    3.10    2.80
   6   0   3    6.70    3.80
   7   0  -3    1.10    3.90
   7   0   3    7.00    4.50
   8   0   3   -3.20    5.50
   9   0  -3   -3.80    6.80
   9   0   3   -3.30    6.90
  10   0   3   -0.50    5.30
  10   0  -3   -1.10    9.50
  10   0   3    7.80    9.40
   0   1   3   -1.30    0.80
   0   1  -3    0.20    1.00
   0  -1   3   -0.60    1.00
   0  -1  -3   -1.10    1.00
  -1  -1  -3 3329.27  105.19
   1  -1   3 3326.17  105.49
  -1   1   3 3266.07  105.39
   1   1  -3 3153.18  105.49
  -1   1  -3 3232.58  105.49
   1  -1  -3 3279.47  105.59
  -1   1  -3 3256.97  105.69
  -1  -1   3 3313.97  105.49
   1   1   3 3317.57  105.09
   2  -1   3 9999.00  292.07
   2   1  -3 8896.31  291.37
  -2   1   3 8926.01  290.87
   2   1   3 8228.58  290.47
  -2   1  -3 9595.44  291.87
   3  -1   3  374.46   14.90
  -3   1   3  386.86   13.40
   3  -1  -3  387.66   14.40
   3   1   3  366.46   13.00
  -3   1  -3  374.56   13.60
  -3   1  -3  375.76   14.40
  -4   1   3   54.09    2.80
   4  -1   3   46.90    5.20
   4   1   3   60.39    2.90
  -4   1  -3   53.49    3.30
   4   1   3   52.89    3.00
  -4   1  -3   49.90    4.10
   4  -1  -3   45.80    4.60
   4   1   3   57.49    3.60
   5   1  -3   96.59    3.70
   5  -1   3   83.29    7.20
   5   1   3   93.09    4.60
   5  -1  -3   92.69    6.60
  -5   1  -3   90.39    4.10
  -5   1  -3   95.39    4.50
   5   1   3  100.19    4.50
   5   1   3   88.29    5.40
   6   1  -3   35.40    3.00
   6  -1   3   43.30    6.40
   6   1   3   35.90    3.50
   6   1   3   36.60    4.80
   6   1   3   29.00    3.30
   6  -1  -3   34.50    5.40
   7   1  -3    7.90    3.00
   7  -1   3   -2.10    5.00
   7   1   3    5.10    2.60
   7  -1  -3    3.30    4.90
   7   1   3    8.60    3.60
   8   1  -3   16.70    4.80
   8   1  -3   15.80    5.30
   8  -1   3   14.70    7.00
   8  -1  -3    8.00    6.50
   8   1   3   14.10    5.30
   8   1   3   15.70    3.60
   9   1  -3   -3.70    5.80
   9  -1   3   -4.40    8.10
   9   1  -3  -10.90    5.50
   9  -1  -3   -8.40    8.20
   9   1   3    0.80    4.10
  10   1  -3    3.10    8.50
  10   1  -3    8.10    7.50
  10  -1   3   -8.50   10.70
  10  -1  -3    0.00   11.10
  10   1   3    1.00    5.10
   0  -2  -3 7531.75  233.78
   0   2  -3 6988.50  233.28
   0   2   3 6908.01  233.48
   0   2  -3 7412.06  233.98
   0  -2   3 7608.54  233.88
  -1  -2  -3 1892.31   62.29
   1   2  -3 1913.61   62.99
   1  -2   3 1828.72   62.99
   1  -2   3 1997.30   63.09
  -1   2   3 1911.91   62.99
   1   2   3 1908.11   62.49
  -1  -2   3 1876.61   62.69
  -1   2  -3 1883.21   63.09
   1  -2  -3 1894.91   63.19
  -2  -2  -3   39.70    2.90
  -2   2   3   33.90    3.60
   2   2  -3   38.20    3.70
   2  -2   3   46.80    4.50
  -2  -2  -3   40.90    2.60
  -2   2  -3   43.10    4.40
  -2  -2   3   40.00    3.50
   2   2   3   40.50    3.20
   2  -2  -3   37.60    4.20
   3   2  -3  107.19    6.20
   3  -2   3  107.79    7.20
  -3  -2  -3  107.39    4.60
  -3   2   3  108.29    6.00
   3   2   3  107.49    5.10
   3  -2  -3  107.69    7.00
  -3   2  -3  117.99    6.90
   4   2  -3  320.57   13.50
  -4   2   3  319.17   12.80
   4  -2   3  348.97   15.00
   4  -2  -3  328.67   14.50
   4   2   3  322.17   11.80
   4   2   3  325.37   11.90
  -4   2  -3  311.27   13.80
   5   2  -3  165.28    8.70
  -5   2   3  145.19    7.10
   5  -2   3  151.38   10.30
  -5   2  -3  165.68    7.70
   5   2   3  170.88    7.20
  -5   2  -3  166.28    8.70
   5   2   3  162.48    6.70
   5  -2  -3  163.48   10.10
  -6   2   3    7.30    1.70
   6   2  -3    7.70    3.50
   6  -2   3    3.10    4.90
   6   2   3   10.60    2.10
   6  -2  -3   15.50    5.30
  -6   2  -3   13.60    3.00
  -6   2  -3    9.20    2.40
   6   2   3    9.70    2.50
   7  -2   3   84.09   10.10
   7   2  -3   73.09    7.60
   7   2   3   59.59    5.40
   7   2   3   60.39    4.50
   7  -2  -3   54.59    8.50
   8  -2   3   -2.40    7.20
   8   2  -3    3.10    4.70
   8   2  -3   -2.60    2.80
   8  -2  -3    3.80    7.40
   8   2   3    5.60    3.10
   8   2   3   -3.80    3.20
   9   2  -3   92.29    8.30
   9  -2   3   92.99   14.50
   9   2  -3  130.49   11.50
   9  -2  -3  108.89   13.50
   9   2   3  102.19    7.70
  10   2  -3  -11.30    8.20
  10  -2   3   -5.70   11.60
  10   2  -3    1.20    7.20
  10   2   3    3.70    4.20
  10  -2  -3    1.70   12.20
   0  -3  -3    2.80    2.30
   0   3   3    1.20    2.20
   0  -3   3   -0.10    2.00
   0   3  -3    0.60    2.40
   0   3  -3   -3.90    1.90
   1  -3   3  790.42   27.60
   1   3  -3  735.73   27.30
  -1   3   3  728.93   27.10
   1  -3   3  723.63   27.10
  -1  -3  -3  767.62   26.50
   1   3  -3  755.22   26.30
  -1  -3   3  744.23   27.10
   1   3   3  708.43   26.50
  -1   3  -3  723.43   27.40
   1  -3  -3  739.33   27.50
  -2  -3  -3  141.69    7.20
  -2   3   3  137.09    8.10
   2  -3   3  136.99    8.50
   2   3  -3  132.89    7.70
  -2  -3  -3  140.09    6.50
  -2  -3   3  145.29    7.70
  -2   3  -3  143.79    8.60
   2  -3  -3  141.99    8.70
   2   3   3  152.18    7.40
  -3   3   3   28.90    4.50
   3   3  -3   27.00    4.50
  -3  -3  -3   32.40    3.50
   3  -3   3   23.30    4.80
  -3   3  -3   27.70    4.40
  -3  -3   3   27.10    3.90
   3  -3  -3   27.70    4.90
   3   3   3   32.50    3.70
   4   3  -3   -1.80    2.60
   4  -3   3    7.90    4.50
  -4  -3  -3    4.50    1.80
  -4   3   3   -0.50    2.90
   4  -3  -3    0.00    3.70
  -4   3  -3   -0.30    3.30
   4   3   3    3.10    2.20
   5  -3   3  187.58   12.50
  -5   3   3  193.68    9.80
   5   3  -3  192.78   10.60
   5   3   3  188.18    9.10
  -5   3  -3  196.38   11.20
   5   3   3  199.38    8.40
   5  -3  -3  192.38   12.20
   6  -3   3   33.80    7.40
   6   3  -3   38.10    5.90
  -6   3   3   29.90    4.20
   6   3   3   35.90    4.90
   6  -3  -3   29.60    7.30
   6   3   3   34.60    3.80
  -6   3  -3   36.00    4.90
  -6   3  -3   38.20    5.90
   7   3  -3    0.70    4.80
  -7   3   3    4.00    2.40
   7  -3   3   16.60    7.80
   7   3   3    2.60    3.60
  -7   3  -3    1.40    2.90
   7  -3  -3    1.10    7.10
   7   3   3    2.80    2.40
  -7   3  -3    8.50    3.80
   8   3  -3   -2.80    5.70
   8   3   3    1.50    2.70
   8  -3  -3   -6.30    8.30
   8   3   3   -7.40    3.70
   9  -3   3   -3.80   10.50
   9   3  -3   19.30    7.70
   9  -3  -3    1.00   11.30
   9   3   3    1.80    3.70
  10   3  -3   10.50    5.40
  10  -3   3   15.10   13.70
  10   3  -3    9.10    9.30
  10  -3  -3   22.50   15.00
   0   4   3  329.67   15.10
   0  -4  -3  329.97   15.20
   0  -4   3  360.66   14.70
   0   4  -3  323.77   15.10
   0  -4   3  364.56   15.80
   1  -4   3   12.60    3.80
  -1  -4  -3   12.80    3.40
   1  -4   3   15.00    4.00
   1   4  -3   19.20    4.40
  -1   4   3   11.60    3.70
   1   4  -3   12.40    3.40
   1   4   3   15.40    4.00
   1  -4  -3   17.70    4.30
  -1   4  -3   17.10    4.20
  -1  -4   3   16.10    4.00
  -2  -4  -3  866.81   29.80
  -2   4   3  865.81   32.10
   2  -4   3  822.82   32.40
   2   4  -3  833.62   30.20
   2  -4   3  822.92   32.10
  -2  -4  -3  827.22   30.80
   2   4  -3  867.91   32.00
   2  -4  -3  847.42   32.50
   2   4   3  864.71   30.80
  -2  -4   3  833.02   31.30
  -2   4  -3  878.91   32.60
   3   4  -3  205.88   11.20
   3   4  -3  210.68    9.20
   3  -4   3  181.78   11.80
  -3   4   3  188.38   11.20
  -3  -4  -3  202.88    9.90
   3  -4  -3  198.18   12.20
  -3   4  -3  186.88   11.60
   3   4   3  213.58   10.00
  -3  -4   3  205.98   10.60
   4   4  -3   29.20    5.20
  -4   4   3   25.50    5.10
  -4  -4  -3   32.60    4.20
   4  -4   3   28.90    6.40
  -4   4  -3   20.40    5.30
  -4  -4   3   22.10    4.10
   4   4   3   30.70    4.30
   4  -4  -3   17.80    5.90
   5   4  -3   37.30    6.10
   5  -4   3   35.30    7.40
  -5   4   3   37.20    6.20
  -5  -4  -3   36.30    4.10
  -5   4  -3   38.60    6.70
   5   4   3   34.80    4.60
   5  -4  -3   47.80    8.40
   6   4  -3   42.60    7.20
  -6   4   3   56.19    6.70
   6  -4   3   50.99    9.30
   6  -4  -3   51.79    9.20
  -6   4  -3   55.29    7.70
   6   4   3   47.30    5.20
   7   4  -3    1.10    5.90
   7  -4   3    4.20    8.10
  -7   4   3    0.00    3.90
  -7   4  -3    2.30    5.10
   7   4   3    4.30    3.50
   7  -4  -3   -2.50    9.00
  -7   4  -3    3.50    4.40
   8  -4   3   27.40   10.90
  -8   4   3   30.80    4.40
   8   4  -3   19.80    7.70
  -8   4  -3   26.60    4.70
  -8   4  -3   27.00    5.60
   8  -4  -3   19.70   11.00
   8   4   3   29.60    4.30
   9   4  -3   23.70    8.60
   9  -4   3    8.40   12.70
   9  -4  -3   13.30   13.10
   9   4   3   20.00    4.50
   0  -5   3   -1.50    3.70
   0   5   3   -1.30    3.80
   0  -5   3    0.60    3.20
   0  -5  -3    4.10    3.90
   0   5  -3    5.30    3.90
  -1   5   3 1672.53   56.09
   1  -5   3 1593.14   56.09
   1   5  -3 1556.14   54.79
  -1  -5  -3 1576.94   54.39
   1  -5   3 1577.74   55.29
   1  -5  -3 1492.85   55.59
   1   5   3 1553.94   54.99
  -1  -5   3 1489.35   55.09
  -1   5  -3 1550.64   55.69
  -2  -5  -3  448.86   19.70
  -2  -5  -3  448.16   18.30
   2   5  -3  468.15   19.40
  -2   5   3  481.15   21.10
   2  -5   3  502.95   21.90
   2   5  -3  451.05   20.70
   2  -5   3  468.75   21.00
  -2  -5   3  437.66   19.80
   2  -5  -3  467.25   21.40
  -2   5  -3  462.55   21.10
   2   5   3  451.95   19.60
   3   5  -3   73.39    8.00
  -3   5   3   60.89    8.00
   3  -5   3   68.29    8.30
   3   5  -3   59.59    6.40
  -3  -5  -3   49.50    6.50
  -3   5  -3   82.69    9.00
  -3  -5   3   67.29    7.00
   3   5   3   59.89    6.70
   3  -5  -3   88.59   10.70
   4   5  -3  238.98   13.80
  -4  -5  -3  231.98   11.80
   4   5  -3  227.38   11.40
  -4   5   3  239.98   13.90
   4  -5   3  214.88   14.90
  -4  -5   3  226.58   12.40
  -4   5  -3  230.58   14.40
   4   5   3  237.38   12.10
   4  -5  -3  269.97   15.90
   5   5  -3   46.10    5.50
  -5  -5  -3   42.80    5.30
  -5   5   3   57.19    8.00
   5   5  -3   38.50    7.20
   5   5   3   46.50    6.20
  -5   5  -3   45.00    8.10
  -5  -5   3   47.20    6.70
   5  -5  -3   55.39   11.30
   6  -5   3  113.89   13.90
   6   5  -3   97.99   10.60
  -6   5   3  106.79   10.10
   6   5  -3   87.19    7.00
  -6   5  -3   82.09   10.90
   6  -5  -3  106.09   13.80
   6   5   3   98.39    7.90
   7   5  -3   79.49   10.00
  -7   5   3   56.19    7.70
   7   5  -3   59.49    6.20
   7  -5   3   55.79   12.40
  -7   5  -3   75.79    9.70
   7  -5  -3   72.49   13.40
   7   5   3   63.89    7.10
   8  -5   3   65.49   14.30
   8   5  -3   38.00    9.20
   8   5  -3   45.90    6.20
  -8   5   3   36.60    6.50
  -8   5  -3   42.70    8.30
   8   5   3   43.20    5.90
   8  -5  -3   48.90   13.20
  -8   5  -3   43.80    7.00
   9  -5   3   12.10   15.20
  -9   5   3    0.40    4.40
   9   5  -3   19.60   10.50
   9   5   3   10.60    4.70
  -9   5  -3   12.60    5.30
  -9   5  -3    4.30    5.70
   9  -5  -3   14.90   15.00
   0  -6   3  472.15   20.20
   0  -6  -3  438.76   20.80
   0   6  -3  477.05   21.50
   0  -6   3  451.25   21.50
   0   6   3  430.66   20.90
  -1  -6  -3   54.49    8.30
   1  -6   3   59.99    8.30
  -1   6   3   44.80    8.00
   1   6  -3   63.29    8.40
  -1  -6  -3   60.59    7.80
   1  -6   3   56.89    8.00
  -1  -6   3   58.79    8.60
  -1   6  -3   69.79    9.20
   1   6   3   59.79    7.80
   1  -6  -3   68.29    8.90
  -2   6   3   93.69   10.30
  -2  -6  -3  104.39    9.30
   2  -6   3   87.69   10.10
  -2  -6  -3   88.79    7.90
   2  -6   3   97.69   11.00
   2   6  -3   90.99    8.90
  -2  -6   3   90.09    9.10
  -2   6  -3   93.29    9.70
   2   6   3   78.39    8.80
   2  -6  -3   97.59   10.70
   3   6  -3   14.80    5.90
   3   6  -3   23.30    5.40
  -3   6   3   20.20    6.90
  -3  -6  -3   25.80    6.10
   3  -6   3   16.10    7.60
   3  -6   3   17.50    7.90
   3   6   3   21.00    5.70
  -3   6  -3   22.60    7.30
  -3  -6   3   32.50    6.40
   3  -6  -3   15.20    7.60
   4  -6   3   75.49   11.40
  -4  -6  -3   61.89    7.90
   4   6  -3   77.09    8.60
  -4   6   3   72.59   10.40
   4   6  -3   70.19    9.60
  -4  -6   3   78.69    8.80
  -4   6  -3   85.89   11.20
   4   6   3   66.49    8.60
   4  -6  -3   62.69   10.60
  -5   6   3   25.20    8.20
   5   6  -3   34.80    8.00
   5   6  -3   44.80    6.90
   5  -6   3   46.90   10.60
  -5  -6  -3   37.90    6.00
   5   6   3   30.20    6.30
  -5  -6   3   40.20    7.00
  -5   6  -3   41.30    9.00
   5  -6  -3   34.80    9.70
   6  -6   3   39.00   10.60
   6   6  -3   47.50    7.10
   6   6  -3   46.60    9.10
  -6  -6  -3   52.19    6.50
  -6   6   3   47.20    8.80
  -6   6  -3   54.99   10.10
   6   6   3   47.40    7.30
   6  -6  -3   42.40   11.90
  -7   6   3   75.29   10.00
   7  -6   3   78.19   14.80
   7   6  -3  100.59   12.60
   7   6  -3   78.79    9.40
  -7   6  -3   91.19   12.50
   7   6   3   75.49    9.10
   7  -6  -3   73.29   15.10
  -8   6   3   -4.50    6.30
   8   6  -3    8.20    9.50
   8  -6   3    9.50   13.70
   8   6  -3    3.80    6.40
   8  -6  -3   13.40   14.90
  -8   6  -3   30.60    9.10
   8   6   3   14.80    6.50
   9   6  -3   24.50   12.30
   9  -6   3   34.10   18.30
   9   6  -3   42.40    7.10
   9  -6  -3   61.29   18.90
   9   6   3   35.60    7.10
  -9   6  -3   17.20    8.40
   0  -7   3   -4.90    5.80
   0  -7  -3    3.00    6.00
   0   7   3   -3.30    5.90
   0   7  -3   -5.00    5.60
  -1  -7  -3   66.99    8.70
  -1   7   3   61.19   10.40
   1  -7   3   54.69    9.50
  -1  -7  -3   42.90    8.20
   1  -7   3   58.59    8.80
   1   7  -3   52.69    9.00
   1   7   3   57.19    8.90
  -1  -7   3   47.10    9.20
   1  -7  -3   47.30    9.50
  -1   7  -3   79.29   10.50
  -2  -7  -3   16.10    6.70
  -2   7   3   28.50    8.40
  -2  -7  -3   11.00    5.30
   2   7  -3   13.70    6.70
   2  -7   3   15.30    8.50
   2  -7   3    9.80    6.70
  -2   7  -3   23.80    8.00
   2   7   3   17.30    6.50
  -2  -7   3   27.50    7.00
   2  -7  -3   29.80    8.50
   3  -7   3    1.90    8.00
   3  -7   3    1.40    8.00
  -3  -7  -3    7.60    6.20
   3   7  -3   16.50    6.70
   3  -7  -3   -4.50    8.30
  -3  -7   3   12.30    6.10
   3   7   3   18.30    6.80
   4  -7   3   53.99   11.10
   4   7  -3   44.70    8.00
   4  -7   3   46.20   11.00
  -4   7   3   56.59    9.80
  -4  -7  -3   38.40    8.00
   4   7   3   37.00    7.70
  -4  -7   3   45.30    8.00
  -4   7  -3   45.20    9.60
   4  -7  -3   42.80   11.10
   5  -7   3  104.29   14.60
   5   7  -3  101.19   11.20
   5   7  -3   84.69   12.00
  -5   7   3   83.19   11.40
  -5  -7  -3   79.49    9.80
   5  -7   3   94.19   14.50
   5   7   3   91.19   11.20
  -5   7  -3   90.79   12.80
  -5  -7   3   86.39   10.50
   5  -7  -3   59.49   12.20
  -6  -7  -3    5.10    5.60
   6  -7   3   15.90   11.90
   6   7  -3   13.40    9.10
   6   7  -3    2.40    6.80
  -6   7   3    3.00    8.60
   6   7   3    2.60    6.90
  -6   7  -3   18.50    9.40
   6  -7  -3   -2.10   12.00
  -6  -7   3   13.80    7.10
   7   7  -3   11.20    7.70
  -7   7   3   18.70    9.00
   7  -7   3    5.10   12.40
   7   7  -3    0.60    9.50
   7   7   3   -2.70    7.10
  -7   7  -3   25.00   10.30
   7  -7  -3   17.60   14.40
  -8   7   3   42.90   10.00
   8  -7   3   44.80   17.80
   8   7  -3   46.40   10.00
   8   7  -3   39.30   24.40
   8  -7  -3   69.49   18.90
   8   7   3   47.10    9.50
  -8   7  -3   60.89   12.20
   0  -8   3   27.40    9.00
   0  -8  -3   47.80    9.70
   0  -8  -3   42.50    9.50
   0   8   3   41.80   10.10
   0   8  -3   34.30    9.90
   1  -8   3   36.10    8.90
  -1  -8  -3   28.70    8.50
   1  -8   3   55.89   10.80
  -1   8   3   42.80    9.40
   1   8  -3   57.79   11.80
  -1  -8  -3   48.50   10.50
  -1   8  -3   42.10   10.20
   1  -8  -3   58.49   10.60
  -1  -8   3   47.80   10.00
  -2  -8  -3   45.40    7.70
   2  -8   3   40.10   10.20
  -2  -8  -3   54.59   10.50
  -2   8   3   51.29   10.70
   2  -8   3   39.90   10.20
   2   8  -3   59.19   10.20
   2   8   3   69.09   10.90
  -2   8  -3   55.59   10.80
  -2  -8   3   64.89   10.30
   2  -8  -3   46.10   12.20
   3  -8   3  242.98   20.20
   3  -8   3  241.78   18.90
  -3   8   3  260.27   18.50
  -3  -8  -3  261.77   17.30
   3   8  -3  263.07   17.80
   3   8   3  233.48   17.20
  -3  -8   3  242.08   17.30
  -3   8  -3  249.88   19.10
   3  -8  -3  295.57   20.70
  -4   8   3   10.20    8.90
   4  -8   3  -15.70    9.20
   4   8  -3   -4.30    7.40
  -4  -8  -3   -1.60    7.10
   4  -8   3    6.60    9.90
   4   8   3    5.70    7.80
  -4  -8   3    8.60    7.80
   4  -8  -3   10.10   11.40
  -4   8  -3    2.00    9.80
   5  -8   3   23.70   12.80
  -5   8   3   22.50   10.10
   5   8  -3    2.80    8.10
  -5  -8  -3    8.20    7.90
   5  -8   3    4.00   11.80
  -5  -8   3    2.80    8.40
   5   8   3   18.50    8.90
  -5   8  -3   24.10   10.80
   5  -8  -3    9.40   13.10
  -6  -8  -3   62.69   11.10
   6   8  -3   59.49   11.00
  -6   8   3   66.79   12.90
   6  -8   3   40.00   15.20
   6  -8   3   44.90   16.00
  -6  -8   3   36.80    9.50
   6   8   3   55.69   10.50
  -6   8  -3   65.59   13.90
   6  -8  -3   43.80   15.40
   7   8  -3   60.49   11.50
   7  -8   3    7.00   16.80
   7  -8   3   31.90   17.10
  -7   8   3   37.30   12.00
   7   8   3   19.80   10.30
  -7   8  -3   43.20   13.80
   7  -8  -3   13.90   16.80
   0   9  -3   -6.00   10.40
   0   9   3   15.10    9.80
   0  -9   3   -9.30    8.80
   0  -9  -3   22.30    9.40
   0  -9  -3  -19.40    9.50
   1  -9   3   66.79   13.80
   1   9  -3   67.59   12.40
   1  -9   3   51.29   10.60
  -1  -9  -3   61.09   10.50
  -1   9   3   55.49   12.60
  -1  -9  -3   56.29   11.90
   1   9   3   50.09   11.50
   1  -9  -3   52.09   11.50
  -1  -9   3   63.49   12.90
  -1   9  -3   46.90   12.20
   1  -9  -3   58.09   13.30
   2  -9   3   63.59   12.60
  -2  -9  -3   44.00    8.50
  -2   9   3   54.59   12.70
  -2  -9  -3   46.40   11.60
   2  -9   3   24.10   10.60
   2   9  -3   42.30   11.00
  -2   9  -3   27.50   11.70
  -2  -9   3   28.10   10.00
   2   9   3   47.10   11.00
   2  -9  -3   41.40   12.90
  -3  -9  -3   -6.00    9.40
   3  -9   3   29.90   12.80
  -3   9   3   32.50   11.50
   3   9  -3   24.80   10.80
   3  -9   3    7.80   10.70
  -3   9  -3   24.10   12.30
   3  -9  -3    6.10   12.70
  -3  -9   3   35.70   10.30
   3   9   3   16.40    9.60
   4  -9   3   38.70   14.30
  -4   9   3   32.20   11.80
   4   9  -3   31.20   10.80
  -4  -9  -3   23.00   10.00
   4  -9   3   29.70   13.30
   4   9   3   17.40   10.50
   4  -9  -3   41.70   14.50
  -4   9  -3   41.10   13.10
  -4  -9   3   25.10   11.20
   5  -9   3    7.80   14.60
   5  -9   3   16.30   15.60
  -5  -9  -3   28.70   10.00
  -5   9   3   47.10   13.00
   5   9  -3   25.10   11.50
  -5  -9   3   30.60   10.90
   5   9   3   15.50   11.30
   5  -9  -3   20.40   15.80
  -5   9  -3  -10.20   12.90
   6  -9   3   16.70   17.60
  -6  -9  -3   -0.60    9.50
  -6   9   3    5.30   12.10
   6   9  -3   20.00   12.30
  -6   9  -3   25.20   14.80
  -6  -9   3   -6.70   10.40
   6   9   3    1.10   11.30
   0 -10  -3  102.39   15.20
   0 -10   3   84.49   16.60
   0  10   3   74.69   14.40
   0 -10  -3   96.79   16.50
   0  10  -3  132.39   18.20
  -1 -10  -3    2.90   12.20
   1 -10   3    0.70   12.50
  -1 -10  -3    4.00    9.50
  -1  10   3   10.40   11.90
   1  10  -3   10.90   12.00
   1 -10  -3   -9.10   12.30
   1  10   3   14.40   11.90
  -1 -10   3    9.20   12.40
  -1  10  -3    1.90   12.20
   1 -10  -3   27.40   14.40
   2 -10   3   -5.00   11.60
  -2 -10  -3   11.50   12.00
   2  10  -3   10.20   12.20
  -2  10   3   -8.00   10.70
   2 -10   3    0.00   13.60
  -2 -10   3   16.70   13.00
   2 -10  -3   -3.40   14.70
   2 -10  -3    8.90   12.80
   2  10   3   12.30   11.60
  -2  10  -3    7.50   12.00
  -3 -10  -3   33.50   13.20
  -3  10   3   38.00   15.20
   3 -10   3   30.70   15.90
   3 -10   3   33.40   15.10
   3  10  -3   34.50   14.00
  -3 -10   3   48.50   13.80
   3  10   3   18.60   12.60
  -3  10  -3   17.00   14.60
   3 -10  -3   36.70   15.10
   3 -10  -3   51.99   15.40
  -4 -10  -3   13.70   12.30
   4  10  -3   28.60   13.10
   4 -10   3  -16.80   15.80
  -4  10   3   -5.40   13.50
   4 -10  -3   26.90   17.50
  -4 -10   3   44.90   13.20
  -4  10  -3   52.09   16.40
   4  10   3   43.20   13.60
   5  10  -3   18.10   14.30
  -5  10   3    8.90   14.40
  -5 -10  -3   15.10   12.50
   5  10   3    1.50   13.10
  -5  10  -3   14.90   17.60
  -5 -10   3    7.50   13.50
   0  11  -3    3.70   15.10
   0  11   3   -9.70   14.60
   0 -11  -3   -0.80   13.20
   0 -11  -3  -18.70   15.50
  -1  11   3   18.40   14.50
  -1 -11  -3  -12.00   14.80
  -1 -11  -3    1.10   11.70
   1  11  -3  -11.60   15.40
  -1  11  -3   -0.80   15.00
   1  11   3   -6.20   14.60
   1 -11  -3   12.50   14.60
  -2 -11  -3   54.09   17.80
   2  11  -3   35.20   16.50
  -2  11   3   18.80   15.80
   2  11   3   11.90   15.60
  -2 -11   3   45.90   29.60
  -2  11  -3   25.30   16.30
   2 -11  -3    4.10   18.10
   0   0   4  520.75   18.10
   0   0  -4  548.35   18.20
  -1   0  -4  930.21   28.70
   1   0   4  859.21   29.00
  -1   0   4  870.41   28.90
  -1   0  -4  864.81   29.00
   1   0  -4  856.91   28.90
  -2   0   4 1535.55   49.90
   2   0   4 1609.64   49.70
  -2   0  -4 1519.75   50.29
   2   0  -4 1559.74   50.19
  -2   0  -4 1486.75   50.69
   2   0   4 1555.94   50.39
   3   0   4  279.37   10.30
   3   0  -4  306.57   10.70
  -3   0  -4  290.97   10.50
   3   0   4  292.07   11.00
  -3   0  -4  305.47   11.20
   4   0  -4   98.19    5.00
   4   0   4   98.79    5.20
  -4   0  -4  100.99    3.90
  -4   0  -4  104.59    4.20
   4   0   4   98.29    6.00
   5   0   4  181.18    9.20
   5   0  -4  184.28    8.10
   6   0   4  363.16   15.50
   6   0  -4  348.77   14.30
   7   0   4   14.10    5.10
   7   0  -4   21.70    4.70
   8   0   4   -1.30    5.60
   8   0  -4    1.40    5.30
   9   0  -4    2.40    7.10
   9   0   4    7.40    7.30
   9   0   4   12.80    4.00
  10   0  -4    6.10    9.70
  10   0   4    2.40    4.90
   0   1  -4   -1.70    1.00
   0   1   4   -1.00    1.00
   0  -1   4   -2.70    1.00
   0  -1  -4   -1.00    1.10
  -1  -1  -4   56.69    3.30
   1   1  -4   53.49    3.60
  -1   1   4   58.69    3.50
   1  -1   4   51.79    3.50
  -1   1  -4   54.39    3.50
   1  -1  -4   56.99    3.60
   1   1   4   59.89    3.30
  -2   1   4  130.89    5.60
  -2  -1  -4  129.49    5.40
   2   1  -4  129.09    6.20
   2  -1   4  119.29    5.80
   2   1   4  128.79    5.50
  -2   1  -4  114.29    5.70
   2  -1  -4  115.59    6.00
  -2   1  -4  127.79    6.50
   3  -1   4    1.10    2.10
  -3   1   4   -2.00    1.10
   3   1   4   -0.70    1.20
  -3   1  -4    0.30    1.30
  -3   1  -4    0.30    1.90
   3  -1  -4   -0.20    1.70
   4  -1   4 1088.69   39.30
   4   1  -4 1114.69   36.50
  -4   1   4 1145.39   36.90
  -4   1  -4 1141.99   38.50
  -4   1  -4 1156.38   37.60
   4  -1  -4 1132.79   38.80
   4   1   4 1115.29   37.30
   5   1  -4    2.20    1.20
   5  -1   4    0.40    3.20
   5   1   4    2.00    1.30
  -5   1  -4   -0.10    1.30
   5  -1  -4    3.20    3.00
  -5   1  -4    2.20    1.90
   5   1   4    2.10    1.70
   6  -1   4   66.69    7.70
   6   1  -4   63.39    3.90
   6  -1  -4   64.19    7.00
   6   1   4   63.49    3.80
   6   1   4   63.09    4.60
   7  -1   4    3.00    5.30
   7   1  -4   -0.20    2.80
   7  -1  -4   -1.20    5.00
   7   1   4    0.50    2.20
   8   1  -4   67.29    8.80
   8  -1   4   67.09    9.20
   8   1  -4   66.09    7.40
   8  -1  -4   80.99    9.60
   8   1   4   71.29    5.30
   9   1  -4    1.80    6.40
   9   1  -4   10.40    6.30
   9  -1   4   11.40    8.40
   9   1   4    8.70    3.50
   9  -1  -4   -1.30    8.40
  10   1  -4   10.00    8.90
  10   1  -4   27.20    8.70
  10  -1  -4   18.60   11.80
   0   2   4  523.75   19.50
   0   2  -4  527.85   19.90
   0  -2  -4  521.85   19.60
   0  -2   4  564.84   19.80
   1  -2   4  369.46   13.90
  -1   2   4  328.97   13.50
  -1  -2  -4  352.56   13.30
   1   2  -4  351.86   13.80
   1  -2  -4  328.77   13.70
  -1  -2   4  340.67   13.50
   1   2   4  338.87   13.20
  -1   2  -4  337.17   13.70
  -1   2  -4  339.57   13.80
   2   2  -4  708.63   25.20
  -2   2   4  705.83   25.00
   2  -2   4  694.53   25.60
  -2  -2  -4  693.93   24.00
   2  -2   4  671.23   25.30
   2  -2  -4  743.63   25.80
  -2  -2   4  723.53   25.00
   2   2   4  693.63   24.30
  -2   2  -4  674.63   25.60
   3   2  -4  121.59    6.90
  -3  -2  -4  120.69    4.90
  -3   2   4  117.19    6.50
   3  -2   4  125.39    7.70
   3  -2  -4  112.89    7.40
  -3   2  -4  134.49    7.60
   3   2   4  122.29    5.80
   4   2  -4  695.93   25.80
  -4   2   4  720.43   24.90
   4  -2   4  703.73   26.90
   4   2   4  710.93   24.10
  -4   2  -4  707.83   25.20
   4  -2  -4  688.33   26.50
  -4   2  -4  689.63   26.20
   5   2  -4  690.93   26.60
  -5   2   4  710.83   24.90
   5  -2   4  814.92   28.70
  -5   2  -4  748.03   26.70
   5   2   4  698.43   24.50
   5  -2  -4  678.13   27.60
  -5   2  -4  708.53   25.40
  -6   2   4   15.60    2.00
   6  -2   4   17.50    5.60
   6   2  -4   14.70    4.20
   6   2   4   17.70    2.60
   6   2   4   15.10    2.30
   6  -2  -4   10.40    5.30
  -6   2  -4   18.80    3.00
  -6   2  -4   14.80    3.40
   7   2  -4   20.40    2.60
   7   2  -4   20.50    5.20
   7  -2   4   17.90    6.90
   7   2   4   26.50    3.50
   7  -2  -4   29.80    7.10
   7   2   4   20.30    3.00
   8  -2   4    7.40    7.70
   8   2  -4   11.10    3.10
   8   2  -4    7.60    5.40
   8   2   4   12.70    2.80
   8   2   4    3.10    3.30
   8  -2  -4   15.90    8.10
   9   2  -4    1.50    4.80
   9   2  -4    2.20    6.40
   9  -2  -4    5.00   10.00
  10   2  -4    3.80    9.00
  10   2  -4   -1.20    7.60
  10  -2   4  -15.60   11.70
  10  -2  -4   17.40   13.20
   0  -3  -4   -1.70    2.00
   0   3  -4    0.20    2.00
   0   3   4   -2.10    2.10
   0   3  -4    1.30    2.40
   0  -3   4    1.10    2.10
   1  -3   4   16.20    3.20
  -1  -3  -4   21.80    3.60
   1   3  -4   18.50    3.60
   1  -3   4   21.20    3.90
  -1   3   4   11.40    3.30
  -1   3  -4   13.30    3.40
   1   3   4   15.40    3.30
  -1  -3   4   20.60    3.60
   1  -3  -4   25.60    4.40
   2  -3   4  346.87   14.40
   2  -3   4  297.27   13.90
  -2  -3  -4  309.77   12.30
   2   3  -4  317.27   13.70
  -2  -3  -4  318.87   12.70
  -2   3   4  287.27   13.40
   2   3   4  308.97   12.80
  -2  -3   4  291.27   13.00
   2  -3  -4  296.77   14.10
  -2   3  -4  309.37   14.00
   3   3  -4  590.24   23.20
  -3   3   4  586.94   23.00
  -3  -3  -4  614.54   21.40
   3  -3   4  586.04   24.00
   3   3   4  583.54   21.80
  -3   3  -4  659.23   24.30
   3  -3  -4  608.34   24.10
  -3  -3   4  601.84   22.70
   4  -3   4   34.90    6.20
   4   3  -4   41.40    5.50
  -4  -3  -4   44.90    3.30
  -4   3   4   40.60    5.20
   4   3   4   36.90    3.90
  -4   3  -4   47.90    6.30
   4  -3  -4   42.60    6.30
   5   3  -4   17.60    4.40
  -5   3   4   11.30    3.40
   5  -3   4   21.50    6.20
   5   3   4    9.80    2.70
   5  -3  -4    6.90    5.20
  -5   3  -4    5.20    4.20
   6  -3   4    5.60    5.70
   6   3  -4    8.70    4.40
  -6   3   4    3.20    2.80
   6  -3  -4    6.00    5.80
  -6   3  -4   -1.70    3.90
  -6   3  -4    2.00    3.20
   6   3   4    9.10    2.50
  -7   3   4   41.90    4.00
   7  -3   4   28.10    8.20
   7   3  -4   40.30    7.10
   7   3   4   36.80    4.50
   7  -3  -4   41.70    8.90
  -7   3  -4   37.20    4.50
  -7   3  -4   40.40    5.50
   8   3  -4    4.40    6.00
   8  -3   4    5.70    8.90
  -8   3  -4   -0.90    2.60
   8  -3  -4  -12.40    9.10
  -8   3  -4    1.80    2.20
   8   3   4    1.50    3.00
   9   3  -4   -4.00    3.30
   9  -3   4    9.00   10.80
   9   3  -4   -5.50    7.70
   9  -3  -4   -5.90   11.20
   9   3   4    6.90    4.10
  10  -3   4  -16.00   13.00
  10   3  -4   -4.10    5.50
  10   3  -4   16.40    9.80
  10  -3  -4    2.40   14.70
   0  -4   4   48.00    6.20
   0   4  -4   51.69    5.80
   0   4  -4   51.49    5.90
   0   4   4   47.20    5.30
   0  -4  -4   50.49    6.00
  -1  -4  -4  260.57   12.70
   1   4  -4  270.97   13.50
  -1   4   4  279.57   13.60
   1   4  -4  293.47   12.90
   1  -4   4  260.17   13.70
   1  -4   4  279.07   13.20
  -1   4  -4  298.07   14.10
  -1  -4   4  283.57   13.40
   1   4   4  276.67   13.10
   1  -4  -4  275.27   13.60
   2   4  -4    9.10    3.80
   2   4  -4   10.70    3.00
   2  -4   4    9.50    4.40
  -2  -4  -4   10.50    3.00
  -2   4   4    5.40    3.40
  -2  -4  -4    8.10    3.30
   2  -4   4    7.90    4.20
  -2  -4   4   10.00    3.80
   2  -4  -4    6.10    3.90
  -2   4  -4    3.10    3.70
   2   4   4    8.80    3.50
   3   4  -4  293.17   14.20
  -3   4   4  302.07   14.10
   3  -4   4  288.57   14.90
   3  -4   4  252.77   14.50
  -3  -4  -4  282.37   12.50
  -3  -4  -4  271.77   10.30
   3   4   4  277.67   12.60
   3  -4  -4  279.77   15.00
  -3  -4   4  287.27   13.30
  -3   4  -4  262.97   14.30
   4  -4   4   28.70    6.30
  -4   4   4   31.80    5.40
  -4  -4  -4   30.60    4.20
   4   4  -4   35.20    5.40
   4   4   4   30.70    4.40
  -4  -4   4   32.40    4.90
  -4   4  -4   42.80    7.00
   4  -4  -4   32.20    6.50
   5  -4   4    6.10    5.90
   5   4  -4   13.20    4.50
  -5   4   4   14.30    4.50
  -5  -4  -4    9.50    2.70
   5   4   4    4.70    3.20
  -5   4  -4    1.70    4.90
   5  -4  -4    7.10    6.10
  -6   4   4   27.50    5.10
   6   4  -4   17.50    5.80
   6  -4   4   35.70    8.40
   6   4   4   30.30    4.30
  -6   4  -4   15.90    6.30
   6  -4  -4   31.10    8.10
   7  -4   4   18.80    9.20
   7   4  -4   29.30    6.70
  -7   4   4   33.10    5.10
   7  -4  -4   29.80    9.70
  -7   4  -4   26.70    5.20
   7   4   4   37.60    4.60
  -7   4  -4   33.60    6.90
  -8   4   4    9.20    3.40
   8  -4   4  -13.20    9.80
   8   4  -4    6.10    6.80
   8  -4  -4   -5.70    9.80
  -8   4  -4    7.60    5.30
   8   4   4   -4.10    3.40
  -8   4  -4    4.50    4.00
   9  -4   4   23.50   12.60
   9   4  -4    8.10    9.00
   9   4   4    5.20    4.30
   9  -4  -4   10.40   13.60
  -9   4  -4    5.70    2.90
   0   5  -4    2.50    4.00
   0  -5   4   -1.10    3.50
   0   5   4   -1.40    3.90
   0  -5  -4   -4.90    3.80
  -1  -5  -4  163.48   10.60
  -1   5   4  177.38   11.10
   1   5  -4  203.68   12.30
   1  -5   4  172.98   11.00
   1  -5   4  178.28   11.90
   1   5  -4  184.68   11.10
   1  -5  -4  177.98   11.50
  -1  -5   4  192.08   11.20
   1   5   4  181.78   11.10
  -1   5  -4  195.28   12.00
   2  -5   4   73.19    8.50
   2   5  -4   57.59    7.50
  -2  -5  -4   55.19    6.30
   2   5  -4   51.59    6.50
  -2   5   4   54.99    7.20
   2  -5   4   53.89    7.50
  -2  -5  -4   63.79    7.20
   2  -5  -4   77.19    9.40
   2   5   4   58.79    7.00
  -2   5  -4   64.09    8.40
  -2  -5   4   58.69    6.60
   3  -5   4   48.60    8.20
  -3  -5  -4   38.70    4.30
  -3   5   4   57.39    7.60
  -3  -5  -4   49.30    6.30
   3   5  -4   54.09    7.70
   3   5  -4   46.70    6.00
   3  -5   4   51.79    7.90
  -3   5  -4   55.69    7.60
  -3  -5   4   45.10    6.40
   3  -5  -4   63.69    9.10
   3   5   4   48.50    6.70
  -4   5   4  194.38   12.40
  -4  -5  -4  188.58   10.40
   4   5  -4  178.38   10.00
   4  -5   4  188.78   14.00
   4   5  -4  201.78   12.50
   4  -5   4  180.58   13.60
   4  -5  -4  229.98   14.40
   4   5   4  182.88   10.90
  -4  -5   4  187.58   11.30
  -5   5   4   18.20    5.70
   5  -5   4   22.40    9.00
  -5  -5  -4   23.00    4.20
   5   5  -4   20.50    6.40
   5   5  -4   23.20    4.30
   5   5   4   30.90    5.40
  -5   5  -4   22.80    6.90
   6  -5   4   20.50    8.90
   6   5  -4   33.40    7.80
  -6   5   4   18.70    5.80
   6  -5  -4   26.10    9.90
  -6   5  -4   18.10    7.40
   6   5   4   32.00    5.40
  -7   5   4    3.80    5.20
   7   5  -4    3.60    6.90
   7  -5   4    2.80    8.80
   7  -5  -4    2.50   10.00
   7   5   4    0.40    4.60
  -7   5  -4   11.10    6.80
   8   5  -4   20.60    8.80
  -8   5   4   14.10    5.40
   8  -5   4    3.30   11.80
   8   5  -4   17.70    4.40
  -8   5  -4   10.20    5.90
  -8   5  -4   34.40    7.90
   8  -5  -4   40.90   13.10
   8   5   4   18.90    5.10
  -9   5   4   -2.60    4.10
   9   5  -4   16.30   10.40
  -9   5   4    2.10    4.30
   9  -5   4   18.60   15.30
  -9   5  -4    9.20    5.50
   9  -5  -4   21.10   16.40
  -9   5  -4   -7.30    5.90
   9   5   4    7.00    5.00
   0  -6   4  858.21   34.20
   0   6   4  861.11   33.70
   0   6  -4  825.12   33.50
   0  -6  -4  812.62   33.20
   1  -6   4   -8.80    4.80
  -1  -6  -4    8.60    4.80
  -1   6   4    6.90    5.40
   1   6  -4    4.30    4.90
   1  -6   4   -4.00    4.50
   1   6   4    2.60    5.10
  -1  -6   4    2.60    5.00
  -1   6  -4    5.10    5.50
   1  -6  -4   -1.10    5.30
  -2   6   4   57.99    8.50
  -2  -6  -4   59.09    7.20
   2  -6   4   56.19    8.70
   2   6  -4   67.99    8.40
   2   6  -4   52.49    8.30
   2  -6   4   51.39    7.90
  -2  -6  -4   59.69    8.10
   2   6   4   66.19    8.50
   2  -6  -4   58.79    9.00
  -2  -6   4   55.59    8.40
  -2   6  -4   50.59    8.70
  -3   6   4   34.30    7.50
   3   6  -4   32.90    6.10
   3  -6   4   20.70    8.30
  -3  -6  -4   32.70    6.30
   3   6  -4   28.00    7.40
  -3  -6  -4   28.70    4.40
   3  -6   4   34.10   11.60
  -3  -6   4   25.40    6.50
  -3   6  -4   20.40    7.10
   3   6   4   25.70    6.20
   3  -6  -4   14.60    8.70
   4   6  -4   99.39   10.90
   4  -6   4   93.29   11.80
   4   6  -4  110.49    9.50
   4  -6   4  121.19   13.30
  -4  -6  -4  104.29    9.20
  -4   6   4   96.59   10.90
  -4   6  -4   91.99   11.60
   4  -6  -4   95.29   12.50
  -4  -6   4   78.49    9.40
   4   6   4   84.59    9.20
   5   6  -4  178.38   11.30
   5  -6   4  159.38   15.10
   5   6  -4  171.48   13.80
  -5  -6  -4  161.38   10.70
  -5   6   4  156.98   13.70
   5  -6   4  155.28   15.80
   5   6   4  185.98   11.90
  -5   6  -4  168.68   14.50
   5  -6  -4  177.68   16.50
  -5  -6   4  155.78   11.70
   6   6  -4   57.89    7.80
  -6   6   4   76.79   10.50
   6   6  -4   70.19   10.40
   6  -6   4   41.50   11.10
  -6  -6  -4   56.29    7.20
   6  -6  -4   78.79   12.70
   6   6   4   67.39    8.90
  -6   6  -4   76.19   11.60
   7   6  -4    6.70    5.90
   7   6  -4   -7.90    8.30
   7  -6   4   -2.70   10.60
  -7   6   4   11.80    6.80
   7   6   4   14.90    6.00
  -7   6  -4   13.40    9.00
   7  -6  -4    8.10   12.90
  -8   6   4    6.20    6.60
   8   6  -4    1.90    6.30
   8   6  -4   21.50   10.30
   8  -6   4   42.50   15.00
   8  -6  -4    3.10   15.00
   8   6   4   16.40    6.60
  -8   6  -4   20.20    9.50
   0   7  -4    4.90    6.40
   0  -7   4   -2.90    5.70
   0  -7  -4    0.80    6.00
   0   7   4    5.80    5.90
   1  -7   4   46.50    8.10
   1   7  -4   53.69    9.40
  -1  -7  -4   55.39    9.60
  -1  -7  -4   38.30    7.70
   1  -7   4   29.80    8.00
  -1   7   4   41.90    9.10
  -1  -7   4   42.50    8.40
   1   7   4   53.79    8.70
   1  -7  -4   54.09    9.60
  -1   7  -4   58.79    9.10
   2  -7   4   41.60    9.50
  -2  -7  -4   49.50    9.00
  -2  -7  -4   43.30    7.10
   2   7  -4   50.39    8.40
   2  -7   4   31.70    8.10
  -2   7   4   52.19    8.80
  -2   7  -4   54.19    9.80
   2   7   4   48.70    8.20
   2  -7  -4   44.40    9.70
  -2  -7   4   33.60    7.30
   3   7  -4   13.50    7.10
  -3  -7  -4   18.80    6.60
   3  -7   4    8.20    7.70
   3  -7   4   23.00    7.90
  -3  -7  -4   13.40    4.30
  -3  -7   4   18.10    7.10
   3   7   4   22.70    7.10
   3  -7  -4    5.90    8.50
  -3   7  -4   15.20    9.30
  -4   7   4  127.89   13.10
   4  -7   4  135.99   14.90
   4   7  -4  142.79   12.40
   4   7  -4  111.09   13.50
   4  -7   4  139.89   15.70
  -4  -7  -4  125.99   11.70
   4  -7  -4  118.69   15.30
   4   7   4  129.69   12.10
  -4   7  -4  123.69   14.50
  -4  -7   4  138.69   12.00
   5   7  -4    8.50    8.50
   5  -7   4    9.50   10.20
   5  -7   4   -1.30    9.50
   5   7  -4    8.80    6.70
  -5  -7  -4    5.70    5.70
  -5   7   4   14.60    8.20
  -5   7  -4    2.20    9.40
  -5  -7   4    9.80    6.40
   5  -7  -4    6.80   10.10
   5   7   4    0.50    6.60
  -6   7   4   -8.70    7.80
   6   7  -4  -10.80    8.90
   6   7  -4    2.80    6.60
   6  -7   4   -1.10   10.50
  -6  -7  -4    2.10    5.50
   6  -7   4   14.90   12.70
   6   7   4    7.00    7.30
   6  -7  -4    3.20   11.50
  -6   7  -4  -12.60    9.00
   7  -7   4   39.70   14.20
   7   7  -4   44.10    9.10
   7  -7   4   32.80   13.50
  -7   7   4   39.60    9.80
   7   7  -4   49.20   21.40
  -7   7  -4   30.10   11.10
   7   7   4   36.20    8.80
   7  -7  -4   30.00   15.40
   8   7  -4   19.60   12.70
   8  -7   4    2.20   15.30
  -8   7   4    9.00    8.80
   8  -7   4   13.80   16.90
   8   7  -4    8.70    9.00
  -8   7  -4   -0.40   10.90
   8   7   4   22.70    8.60
   8  -7  -4   14.00   18.00
   0   8  -4  -16.40    7.00
   0   8   4  -10.10    7.20
   0  -8   4    3.00    7.60
   0  -8  -4    0.60    8.40
   0  -8  -4    7.50    8.40
  -1  -8  -4   25.50    8.90
   1  -8   4   36.70    9.70
  -1  -8  -4   27.40    7.70
  -1   8   4   24.90    9.30
   1   8   4   29.30   10.60
  -1  -8   4   21.70    9.30
   1  -8  -4   10.70    8.60
  -1   8  -4   18.20    9.00
   2   8  -4   13.30    8.00
   2  -8   4    4.70    8.70
  -2  -8  -4   23.60    8.40
  -2  -8  -4   16.90    6.50
  -2   8   4   10.20    8.50
   2  -8   4   14.90    9.10
  -2   8  -4   24.00   10.10
   2  -8  -4   29.40    9.60
   2   8   4    2.80    9.00
  -2  -8   4   13.80    8.20
  -3  -8  -4   54.29   10.20
  -3   8   4   50.29   11.40
   3  -8   4   64.39   12.80
   3  -8   4   72.19   13.00
   3   8  -4   51.09   10.70
   3   8   4   54.79    9.90
  -3  -8   4   65.89   11.00
   3  -8  -4   54.89   12.80
  -3   8  -4   61.19   12.10
  -4  -8  -4   -3.10    7.20
   4   8  -4   -5.30    7.70
   4  -8   4    0.60   10.50
   4  -8   4   15.80   10.60
  -4   8   4    9.90    8.50
  -4   8  -4   -2.90    9.40
  -4  -8   4    8.40    7.90
   4   8   4    0.20    7.70
   4  -8  -4    7.70   11.00
   5  -8   4  -12.60   11.80
   5  -8   4   -3.80   10.40
   5   8  -4  -11.00    7.90
  -5   8   4   18.60    9.80
  -5  -8  -4  -20.20   13.00
   5  -8  -4    1.10   12.60
  -5   8  -4    3.80   11.70
   5   8   4   -2.40    7.90
  -5  -8   4    0.30    8.30
   6  -8   4    7.10   13.50
   6  -8   4    8.60   14.00
  -6   8   4   24.80   10.80
   6   8  -4    1.50    8.90
  -6  -8  -4    1.60    7.80
  -6  -8   4   -7.30    8.30
  -6   8  -4    4.20   11.40
   6   8   4    7.20    9.00
   6  -8  -4   32.40   15.90
   7   8  -4    9.30    9.90
  -7  -8  -4    4.50    7.40
  -7   8   4   -2.20   10.20
   7  -8   4   -9.20   16.20
   7  -8   4   -3.80   16.50
   7  -8  -4   14.10   17.50
  -7   8  -4    0.20   13.00
   7   8   4   -2.30    9.60
   0   9  -4    1.70   10.40
   0   9   4   -5.30    9.50
   0  -9  -4  -10.10    9.70
   0  -9  -4    7.20    9.10
   0  -9   4   -8.00    9.90
   1   9  -4   -6.20    9.10
  -1   9   4   18.40    9.90
   1  -9   4   -4.40    9.50
  -1  -9  -4  -16.80    9.30
  -1  -9  -4   13.60    8.60
   1   9   4    4.20    9.20
  -1  -9   4    7.30    9.30
   1  -9  -4    1.90   10.20
  -1   9  -4   19.30   10.90
  -2  -9  -4   36.60   10.30
   2   9  -4   12.80    9.90
  -2  -9  -4   17.70    7.70
  -2   9   4   12.20    9.40
   2  -9   4   -5.70    9.90
   2  -9   4   12.10   11.70
   2  -9  -4   17.90   12.00
  -2  -9   4   22.90   10.00
   2   9   4   25.50   10.80
  -2   9  -4   11.40   11.30
   3  -9   4   30.60   13.40
  -3  -9  -4   33.30   11.20
   3  -9   4   32.60   12.30
  -3   9   4   40.50   12.50
   3   9  -4   26.70   11.50
  -3   9  -4   21.10   12.00
   3  -9  -4   38.90   13.50
  -3  -9   4   41.40   10.90
   3   9   4   24.90   10.60
   4  -9   4    6.90   11.90
   4  -9   4  -12.10   12.40
  -4  -9  -4  -10.10    9.00
   4   9  -4   -8.90   10.20
  -4   9   4   12.20   11.20
  -4   9  -4   17.80   12.10
   4   9   4    5.30   10.00
  -4  -9   4   10.90   10.30
   4  -9  -4   22.90   14.60
   5  -9   4   -2.70   13.40
   5   9  -4   -5.50   10.30
  -5   9   4   20.50   12.10
  -5  -9  -4   -2.00    8.90
   5  -9   4   14.40   14.90
  -5   9  -4    4.30   13.00
   5  -9  -4   19.00   17.70
   5   9   4    5.90   10.90
  -5  -9   4   -3.80   10.00
   6   9  -4    3.60   12.00
  -6   9   4   41.70   13.60
   6  -9   4  -24.00   17.40
  -6  -9  -4   25.30   10.10
  -6   9  -4    8.90   14.60
   6   9   4    8.80   12.10
  -6  -9   4   24.10   11.50
   0 -10  -4   35.30   13.50
   0 -10   4   19.10   12.50
   0  10  -4   48.70   13.90
   0 -10  -4    8.50   11.80
   0  10   4   47.00   13.60
  -1 -10  -4   27.40   13.00
   1  10  -4   14.80   13.10
  -1  10   4   12.70   12.30
  -1 -10  -4   26.00   10.20
   1 -10   4   18.50   14.10
   1 -10  -4   18.40   13.70
   1 -10  -4    7.10   11.80
  -1  10  -4   18.50   13.20
   1  10   4   10.50   10.90
  -1 -10   4    9.60   11.70
   2  10  -4   11.90   12.80
  -2  10   4   17.90   12.10
  -2 -10  -4   10.90    8.70
  -2 -10  -4   28.60   14.10
   2 -10   4    9.30   14.50
  -2 -10   4   -0.50   11.20
   2 -10  -4   14.90   14.60
  -2  10  -4   -7.10   13.00
   2  10   4    9.00   12.30
   2 -10  -4   33.10   14.70
   3  10  -4   24.30   13.60
  -3  10   4   25.50   13.80
   3 -10   4    8.30   13.60
   3 -10   4    6.30   14.60
  -3 -10  -4    5.00   12.00
   3  10   4   11.70   12.80
  -3 -10   4   28.90   12.80
  -3  10  -4   -0.80   13.60
   3 -10  -4   23.50   15.50
  -4  10   4    2.10   13.90
  -4 -10  -4    0.50   11.70
   4  10  -4   -3.30   12.70
   4 -10   4   32.20   17.40
  -4  10  -4   27.30   15.50
   4 -10  -4  -33.90   17.00
  -4 -10   4  -11.00   12.10
   4  10   4    7.40   13.10
  -5  10   4    2.70   14.70
   5  10  -4  -21.00   13.30
  -5 -10  -4    6.60   12.10
   5  10   4    7.40   13.70
  -5 -10   4   25.80   14.30
  -5  10  -4    5.60   17.20
   0  11   4  -33.20   14.60
   0 -11  -4   -3.50   15.70
   0 -11  -4   -2.20   13.70
   0  11  -4    7.40   16.30
   1  11  -4  -17.30   14.50
  -1 -11  -4   18.10   12.30
  -1 -11  -4   13.50   16.00
  -1  11   4   44.60   16.80
  -1  11  -4  -17.80   14.90
   1  11   4   -1.40   15.00
   1 -11  -4   -5.50   14.70
   2  11  -4    8.60   16.00
  -2 -11  -4    8.20   16.20
  -2  11   4   20.40   16.50
   2 -11  -4  -15.00   17.40
   2  11   4   32.10   16.40
  -2  11  -4   45.60   18.30
   0   0  -5    5.00    1.30
   0   0   5    6.20    1.30
   1   0   5    0.50    1.10
  -1   0  -5   -1.00    0.70
  -1   0  -5   -0.20    1.00
  -1   0   5   -0.20    0.90
   1   0  -5    0.80    1.00
  -2   0  -5   -0.60    0.90
   2   0   5    1.20    0.70
   2   0  -5    1.10    1.10
  -2   0  -5    0.80    1.10
  -2   0   5    0.10    0.90
   2   0   5    2.60    1.20
  -3   0  -5   -0.40    1.80
   3   0   5    0.20    0.90
   3   0  -5   -0.60    1.30
  -3   0  -5    1.20    1.20
   4   0  -5   -1.30    1.70
  -4   0  -5   -1.20    1.20
   4   0   5   -1.80    1.20
   4   0   5   -1.90    1.50
  -4   0  -5   -1.10    1.70
   5   0   5    0.10    2.00
   5   0  -5   -0.30    2.00
   6   0  -5   -4.20    2.60
   7   0  -5   -4.70    3.60
   8   0  -5   -4.60    5.20
   9   0   5    3.60    3.20
   9   0  -5   -4.50    7.60
  10   0   5    0.60    4.70
  10   0  -5   -6.70    9.70
  10   0   5   -2.60    3.60
   0  -1   5   -4.50    1.30
   0   1  -5   -4.00    1.50
   0   1   5   -4.80    1.40
   0  -1  -5   -4.70    1.40
   0   1  -5   -3.50    1.10
  -1  -1  -5 5371.06  165.38
   1   1  -5 5139.79  165.68
   1  -1   5 4802.52  165.18
  -1   1   5 4897.81  165.18
  -1   1  -5 5226.68  165.48
   1   1   5 5105.19  165.18
  -1   1  -5 5403.66  165.48
   1  -1  -5 5280.37  165.58
   2  -1   5    1.00    1.40
  -2  -1  -5    0.30    1.30
  -2   1   5    1.50    1.30
  -2   1  -5    1.70    1.90
  -2   1  -5   -0.50    1.40
   2   1   5   -0.30    1.20
   2  -1  -5   -1.80    1.50
  -3  -1  -5   -1.40    1.10
   3   1  -5    0.10    1.00
   3  -1   5   -0.80    1.50
  -3  -1  -5   -0.90    1.20
  -3   1   5   -0.90    1.10
   3   1   5    0.80    1.40
  -3   1  -5    3.60    1.60
  -3   1  -5    0.00    2.10
   3  -1  -5    0.40    1.80
   4  -1   5  247.18   11.20
   4   1  -5  226.98    8.60
   4  -1   5  234.38   10.10
  -4   1   5  230.48    8.80
   4  -1  -5  229.58   10.40
  -4   1  -5  222.78   10.40
   4   1   5  233.88    9.20
  -4   1  -5  229.78    9.30
   5   1  -5    8.80    1.70
   5  -1   5    9.00    3.60
  -5   1  -5    9.10    2.00
   5   1   5    7.30    2.20
  -5   1  -5   12.70    2.80
   5  -1  -5    8.00    3.40
   6  -1   5   17.10    5.40
   6   1  -5   20.20    2.80
   6   1   5   18.60    3.30
   6  -1  -5   14.10    4.50
   7   1  -5    9.00    3.10
   7  -1   5   13.90    5.70
   7   1   5    8.50    3.50
   7  -1  -5   10.90    5.20
   8   1  -5   -1.60    4.20
   8   1  -5    6.40    5.80
   8  -1   5   23.30    7.10
   8  -1  -5    0.90    6.30
   9   1  -5    2.00    6.30
   9   1  -5    5.70    6.80
   9  -1   5    7.70    8.30
   9  -1  -5   -4.60    8.30
  10   1  -5    5.60    8.40
  10  -1   5    2.30    7.70
  10   1  -5   15.40    8.70
  10  -1  -5    4.50   11.70
   0   2  -5  379.96   15.20
   0  -2  -5  382.66   15.10
   0   2   5  405.06   15.00
   0  -2   5  385.36   15.10
  -1  -2  -5   73.69    4.80
   1  -2   5   70.99    4.90
   1   2  -5   60.29    5.00
  -1   2   5   71.79    4.80
  -1  -2   5   76.89    4.90
   1  -2  -5   80.89    5.20
  -1   2  -5   68.99    5.10
  -1   2  -5   74.79    5.10
   1   2   5   67.79    4.60
   2   2  -5 1972.20   66.29
   2  -2   5 1957.80   66.19
  -2   2   5 2019.10   65.89
  -2  -2  -5 2032.50   65.29
   2  -2  -5 1959.50   66.49
  -2  -2   5 2037.80   66.09
  -2   2  -5 1890.71   66.59
   2   2   5 2026.60   65.39
   3   2  -5  632.74   23.60
  -3  -2  -5  640.74   21.30
  -3  -2  -5  633.14   21.00
  -3   2   5  618.24   22.70
   3  -2   5  602.94   23.40
   3  -2   5  627.34   24.10
  -3   2  -5  620.54   24.00
   3  -2  -5  687.33   24.20
   3   2   5  633.54   22.20
  -4   2   5  350.16   13.40
   4   2  -5  335.47   14.60
   4  -2   5  357.66   15.70
   4  -2   5  338.07   14.80
  -4   2  -5  337.57   15.10
   4   2   5  345.07   13.00
  -4   2  -5  326.67   13.70
   4  -2  -5  354.16   15.30
   5  -2   5  118.79    9.30
  -5   2   5  128.29    6.30
   5   2  -5  129.19    8.10
   5   2   5  132.19    6.40
  -5   2  -5  134.69    7.10
  -5   2  -5  130.29    8.30
   5  -2  -5  131.49    9.30
   6   2  -5   65.89    3.30
   6   2  -5   46.80    6.40
  -6   2   5   52.99    3.50
   6  -2   5   53.39    7.70
  -6   2  -5   57.59    6.00
  -6   2  -5   58.29    4.70
   6   2   5   56.19    4.30
   6  -2  -5   53.29    7.70
   7   2  -5    2.40    4.10
   7   2  -5    1.20    1.90
   7  -2   5    5.80    6.40
  -7   2  -5    0.60    1.80
   7  -2  -5   -2.90    5.80
   7   2   5    2.60    2.70
  -7   2  -5   -0.30    2.40
   8   2  -5   16.70    3.50
   8   2  -5   22.90    6.80
   8  -2   5   29.20    8.80
   8  -2  -5   24.80    8.30
   8   2   5   12.00    4.00
   9   2  -5   16.60    5.60
   9  -2   5   23.20   10.00
   9   2  -5   30.40    8.00
   9  -2  -5   16.50   10.80
  10   2  -5   14.20    7.90
  10   2  -5    9.50    9.50
  10  -2   5   14.00    9.80
  10  -2   5    9.90   12.20
  10  -2  -5   29.70   14.20
   0  -3   5   -0.90    2.20
   0  -3  -5    0.00    2.40
   0   3  -5   -2.20    2.10
   0   3  -5    0.90    2.20
   0   3   5    0.70    2.30
  -1   3   5 2177.68   70.69
   1   3  -5 2143.69   70.99
  -1  -3  -5 2134.29   70.19
   1  -3   5 1937.71   70.49
  -1   3  -5 2159.38   70.89
  -1  -3   5 2086.69   70.39
  -1   3  -5 2100.19   70.99
   1   3   5 2157.28   70.19
   1  -3  -5 2011.70   70.79
   2  -3   5  653.33   24.60
  -2  -3  -5  648.34   23.10
   2  -3   5  623.84   24.40
   2   3  -5  632.04   24.40
  -2   3   5  641.14   24.10
   2  -3  -5  636.44   24.80
   2   3   5  654.33   23.40
  -2  -3   5  627.34   23.80
  -2   3  -5  600.54   24.60
   3  -3   5  136.19    8.60
   3  -3   5  122.09    8.60
  -3   3   5  127.49    7.70
  -3  -3  -5  116.69    5.50
   3   3  -5  125.39    8.10
  -3  -3  -5  122.79    6.20
   3   3   5  115.99    6.80
  -3   3  -5  106.69    8.40
   3  -3  -5  114.59    8.50
  -3  -3   5  114.89    7.20
   4   3  -5   72.69    6.70
   4  -3   5   65.89    7.80
  -4  -3  -5   71.59    4.00
   4  -3   5   76.29    7.30
  -4   3   5   72.49    6.10
  -4   3  -5   78.69    7.40
   4   3   5   75.29    5.30
   4  -3  -5   75.09    7.80
   5   3  -5  270.67   13.20
   5  -3   5  271.27   14.80
  -5   3   5  259.57   11.80
   5   3   5  249.08   10.90
  -5   3  -5  275.07   13.80
   5  -3  -5  245.08   14.50
  -5   3  -5  246.28   12.10
   6   3  -5  116.19    9.20
  -6   3   5  106.39    6.80
   6  -3   5   98.89   10.70
  -6   3  -5  106.59    7.50
   6  -3  -5  108.99   11.20
   6   3   5  112.99    6.40
  -6   3  -5  106.29    9.20
   7  -3   5    5.60    7.00
   7   3  -5    1.60    5.10
  -7   3   5    0.40    2.30
   7  -3  -5   -5.50    6.60
  -7   3  -5   -2.00    4.30
  -7   3  -5    0.60    3.20
   7   3   5    1.20    2.90
   8   3  -5  122.09   12.00
   8   3  -5  100.49    5.30
   8  -3   5  119.59   13.60
  -8   3  -5  117.99    6.30
  -8   3  -5  124.59    6.90
   8   3   5  110.99    7.30
   9   3  -5    3.60    3.60
   9  -3   5   14.00   10.90
   9   3  -5    3.60    7.70
   9   3   5    2.60    4.50
   9  -3  -5   11.30   12.10
  10   3  -5   12.50    6.20
  10   3  -5    8.50   10.50
  10  -3   5    8.60   12.20
  10  -3   5   26.40   14.90
  10  -3  -5   31.10   16.30
   0   4  -5  256.07   13.60
   0   4   5  299.97   13.40
   0  -4   5  267.57   13.40
   0  -4  -5  267.67   13.30
   0   4  -5  273.67   13.20
  -1  -4  -5  679.53   25.70
   1   4  -5  690.93   25.40
  -1   4   5  688.63   26.30
   1  -4   5  649.04   26.30
   1   4  -5  648.54   26.50
  -1  -4   5  679.63   26.10
   1   4   5  679.93   25.80
   1  -4  -5  682.73   26.70
  -1   4  -5  645.64   26.40
   2  -4   5  240.18   13.00
  -2  -4  -5  242.58   11.30
   2   4  -5  245.68   13.00
   2  -4   5  238.28   12.90
  -2   4   5  243.48   12.70
  -2   4  -5  249.28   13.30
  -2  -4   5  235.68   12.20
   2   4   5  268.57   12.20
   2  -4  -5  242.98   13.30
   3   4  -5   56.79    6.80
   3  -4   5   55.19    7.20
   3  -4   5   62.59    7.30
  -3   4   5   59.69    6.70
  -3  -4  -5   60.79    4.60
  -3  -4  -5   62.39    5.60
   3  -4  -5   61.79    7.60
   3   4   5   60.59    5.70
  -3   4  -5   63.19    7.20
  -3  -4   5   63.89    6.40
  -4   4   5  115.29    8.40
  -4  -4  -5  105.19    6.40
   4   4  -5  109.79    8.60
   4  -4   5  100.59    9.80
   4  -4   5   99.29    9.60
   4   4   5  103.69    7.10
  -4   4  -5  103.59    9.30
  -4  -4   5  105.19    7.90
   4  -4  -5  101.79   10.10
   5   4  -5  286.57   14.90
   5  -4   5  296.37   16.80
  -5   4   5  288.07   14.00
  -5  -4  -5  277.97   11.30
   5  -4  -5  274.77   16.60
   5   4   5  290.87   12.70
  -5   4  -5  284.77   15.80
   6   4  -5   83.39    9.70
  -6   4   5   82.59    7.60
   6  -4   5   85.19   12.50
   6   4   5   90.79    6.90
   6  -4  -5  105.69   12.40
  -6   4  -5   94.69   10.30
   7  -4   5   10.70    8.90
  -7   4   5    4.80    3.90
   7   4  -5   19.30    6.80
  -7   4  -5    7.50    4.60
  -7   4  -5   17.00    6.10
   7   4   5   11.40    3.80
   7  -4  -5   -1.60    8.50
   8   4  -5    5.10    7.40
   8  -4   5   -7.10    9.60
  -8   4   5   -5.20    3.20
  -8   4  -5    2.50    4.30
   8   4   5    9.60    4.10
  -8   4  -5    4.70    5.60
   8  -4  -5    4.60   10.40
   9  -4   5   22.20   12.70
   9   4  -5   27.40    9.50
   9  -4   5   43.30   12.40
   9   4   5   38.30    5.60
   9  -4  -5   23.10   14.30
   0  -5   5    7.20    3.80
   0  -5  -5    7.20    4.30
   0   5   5   -1.60    3.70
   0   5  -5    6.70    4.10
   1  -5   5  410.36   19.30
   1   5  -5  407.86   19.50
  -1   5   5  403.96   18.80
  -1  -5  -5  431.16   18.60
   1   5  -5  426.96   18.60
  -1   5  -5  395.66   19.10
  -1  -5   5  413.26   18.80
   1  -5  -5  408.36   19.40
   1   5   5  428.06   18.60
  -2  -5  -5   31.20    5.40
   2   5  -5   35.80    6.50
   2  -5   5   21.50    5.70
   2  -5   5   20.50    5.70
   2   5  -5   31.30    5.10
  -2   5   5   25.00    5.80
  -2  -5  -5   20.50    4.60
  -2   5  -5   30.50    6.00
   2  -5  -5   26.00    6.30
   2   5   5   24.20    4.90
  -2  -5   5   35.60    5.80
   3  -5   5  117.59   10.30
   3  -5   5   94.79    9.40
   3   5  -5   98.99    9.30
  -3   5   5   93.69    8.90
  -3  -5  -5  102.39    6.50
  -3  -5  -5   98.69    8.00
   3   5  -5   84.69    7.30
  -3  -5   5   81.99    7.80
   3  -5  -5   94.89   10.50
  -3   5  -5   95.69    9.80
   3   5   5   98.39    8.30
   4   5  -5   21.30    5.80
  -4   5   5   32.40    6.70
   4  -5   5   34.50    7.50
   4  -5   5   23.80    7.30
  -4  -5  -5   31.10    4.90
   4  -5  -5   18.60    7.30
  -4  -5   5   24.60    5.50
   4   5   5   25.10    5.10
  -4   5  -5   23.60    6.90
  -5  -5  -5   33.80    4.90
  -5   5   5   35.20    6.40
   5  -5   5   44.80    9.70
   5  -5   5   35.60    8.40
   5   5  -5   38.30    7.70
   5  -5  -5   27.60   10.20
  -5   5  -5   37.60    7.80
   5   5   5   34.80    5.60
   6   5  -5  135.49   12.40
   6  -5   5  154.88   14.80
  -6   5   5  139.99   11.00
  -6   5  -5  139.69   13.00
   6  -5  -5  137.99   15.50
   6   5   5  132.19    9.60
   7  -5   5   34.40   11.50
   7  -5   5   19.80    9.30
   7   5  -5   16.70    7.30
  -7   5   5   27.80    5.90
  -7   5  -5   17.60    7.50
   7   5   5   14.10    5.30
   7  -5  -5   15.30   11.10
   8   5  -5   11.10    8.70
   8  -5   5   39.90   13.20
   8  -5   5   -0.70   10.80
  -8   5   5   17.90    5.40
   8  -5  -5   -2.00   12.20
  -8   5  -5   11.40    5.80
  -8   5  -5   10.30    7.50
   8   5   5   23.40    5.50
  -9   5   5   -4.20    4.10
   9  -5   5  -14.20   13.20
   9  -5   5   32.00   14.90
   9   5  -5   -2.50    4.60
   9   5  -5    6.10   10.60
   9   5   5    9.30    5.40
   9  -5  -5   -5.50   16.00
  -9   5  -5    7.60    6.60
  -9   5  -5   -3.50    5.50
   0  -6   5   38.50    7.30
   0  -6  -5   55.79    8.30
   0   6  -5   41.20    7.20
   0   6   5   50.19    7.90
   1  -6   5  174.28   13.00
  -1  -6  -5  194.28   12.30
  -1   6   5  166.18   12.50
   1   6  -5  182.88   12.40
  -1   6  -5  170.08   13.10
   1   6   5  190.48   12.50
   1  -6  -5  187.78   13.40
  -1  -6   5  188.88   12.80
  -2   6   5   81.29   10.30
   2  -6   5   73.09   10.10
  -2  -6  -5   60.19    8.40
   2   6  -5   73.99    9.80
   2   6  -5   63.89    8.50
  -2  -6  -5   66.79    7.90
   2  -6   5   85.09   10.20
  -2  -6   5   69.59    8.70
   2  -6  -5   82.49   11.00
  -2   6  -5   77.09   10.20
   2   6   5   93.09    9.10
   3   6  -5  231.98   14.90
  -3  -6  -5  216.28   10.90
  -3   6   5  226.88   14.70
  -3  -6  -5  225.98   13.20
   3   6  -5  209.08   12.70
   3   6   5  237.38   13.40
  -3  -6   5  207.88   13.30
  -3   6  -5  198.78   14.90
  -4  -6  -5   70.79    8.60
   4  -6   5   83.09   11.40
   4   6  -5   62.19    8.50
   4  -6   5   92.89   12.30
   4   6  -5  106.69   10.90
  -4   6   5   83.99   10.50
   4  -6  -5   71.79   11.60
   4   6   5   91.59    9.40
  -4  -6   5   82.39    9.30
  -4   6  -5   81.49   11.20
   5   6  -5   -0.40    4.60
  -5   6   5    2.90    6.70
   5  -6   5    8.50    7.50
  -5  -6  -5    6.80    4.40
   5  -6   5   -3.20    8.10
   5   6  -5   10.80    6.80
  -5  -6   5    7.70    6.20
   5   6   5   -3.10    5.00
  -5   6  -5  -15.80    7.30
   5  -6  -5    7.40    8.50
   6   6  -5   -0.10    5.20
   6  -6   5   -1.70    9.00
   6  -6   5   16.60    9.40
  -6   6   5   16.00    6.90
   6   6  -5   23.40    8.60
  -6  -6  -5    1.80    4.10
  -6   6  -5    6.90    9.30
   6   6   5   11.10    5.50
   6  -6  -5   -2.10   10.10
   7   6  -5   66.19   11.80
   7  -6   5   59.39   13.20
  -7   6   5   65.99    8.90
   7  -6   5   17.20   12.00
   7   6  -5   53.99    7.50
   7  -6  -5   52.99   14.90
   7   6   5   45.00    7.80
   8   6  -5   21.30    6.80
   8   6  -5   30.60   20.00
   8  -6   5   10.50   13.50
   8  -6   5   14.30   14.10
  -8   6   5   22.10    7.10
   8  -6  -5    8.20   16.00
  -8   6  -5   22.90   10.10
  -8   6  -5   10.00    7.50
   8   6   5   23.60    6.60
   0   7  -5   -4.10    5.90
   0   7   5   -3.40    5.90
   0  -7  -5    3.20    6.50
   0  -7   5   -6.10    6.10
   1  -7   5  224.88   16.40
   1   7  -5  266.67   16.20
  -1  -7  -5  231.08   14.70
  -1   7   5  212.38   15.70
  -1   7  -5  218.58   15.80
  -1  -7   5  245.48   15.40
   1   7   5  255.97   16.00
  -2  -7  -5   11.60    5.60
  -2  -7  -5    8.00    6.50
  -2   7   5   13.00    8.00
   2  -7   5    2.20    7.30
   2  -7   5    9.20    7.20
   2   7  -5    8.60    6.30
  -2  -7   5   11.90    5.90
   2   7   5    7.90    6.40
  -2   7  -5    7.80    7.70
   2  -7  -5   -1.60    7.40
  -3   7   5   10.90    7.10
  -3  -7  -5    8.50    6.20
   3  -7   5    7.40    7.40
   3   7  -5    3.80    6.30
  -3  -7  -5    2.30    4.30
   3   7  -5   12.80    7.40
   3  -7   5    0.80    7.40
  -3  -7   5    9.40    6.60
   3  -7  -5   -0.20    8.60
  -3   7  -5    9.10    7.80
   3   7   5   14.90    6.80
   4   7  -5   50.89   10.10
   4  -7   5   20.80    8.90
  -4   7   5   36.90    9.00
   4  -7   5   23.90   10.20
   4   7  -5   36.50    8.50
  -4  -7  -5   23.60    7.10
  -4   7  -5   45.30   11.30
   4  -7  -5   25.00   10.30
  -4  -7   5   26.40    8.20
   4   7   5   44.90    8.40
  -5  -7  -5  170.18   12.20
   5   7  -5  180.98   13.90
   5   7  -5  171.58   16.10
   5  -7   5  173.68   16.90
   5  -7   5  162.68   17.10
  -5   7   5  177.08   15.60
   5   7   5  169.78   13.90
  -5   7  -5  174.28   17.00
  -5  -7   5  189.78   14.10
   5  -7  -5  146.49   17.80
  -6  -7  -5   15.00    5.80
  -6   7   5    9.40    8.50
   6   7  -5    5.30   17.60
   6   7  -5   12.70    7.10
   6  -7   5   24.30   12.20
   6  -7   5   -5.90   11.00
  -6   7  -5   -2.90   10.00
   6  -7  -5   23.30   12.20
   6   7   5    7.90    6.80
   7   7  -5   29.20   11.60
   7  -7   5   63.99   15.20
   7  -7   5   11.70   14.00
   7   7  -5   32.80    9.00
  -7   7   5    7.60    8.10
   7  -7  -5    9.30   15.70
  -7   7  -5   30.60   11.20
   7   7   5   33.70    8.70
   8   7  -5   12.00    9.00
  -8   7   5   21.50    8.70
   8   7  -5   15.30   12.60
   8  -7   5   22.10   17.50
   8  -7   5   28.00   17.00
  -8   7  -5   21.00   11.80
   8   7   5   18.60    8.70
   8  -7  -5   -0.60   18.50
   0  -8  -5   26.60    9.40
   0   8  -5   27.70    9.40
   0   8   5   21.70    8.90
   0  -8   5   19.00    8.70
   1   8  -5   46.10   12.20
  -1   8   5   49.60   10.40
   1  -8   5   46.70   10.40
  -1  -8  -5   19.70    8.90
  -1  -8  -5   32.80    8.70
   1  -8  -5   38.60   10.30
  -1  -8   5   49.20   10.20
   1   8   5   40.20    9.80
  -2  -8  -5    7.50    6.30
   2  -8   5    6.50    8.50
  -2   8   5    2.30    8.10
   2  -8   5    7.10    9.00
   2   8  -5   18.10    8.60
  -2  -8  -5   16.40   14.70
  -2  -8   5   14.10    7.80
  -2   8  -5   17.40    9.60
   2   8   5    8.20   13.20
   2  -8  -5    6.90    9.90
  -3   8   5  149.09   15.90
  -3  -8  -5  166.48   11.20
   3   8  -5  154.18   15.30
   3  -8   5  144.19   17.60
  -3  -8  -5  157.78   15.30
   3  -8   5  155.58   17.00
  -3   8  -5  146.89   17.40
   3  -8  -5  173.88   18.40
  -3  -8   5  174.58   15.20
   3   8   5  179.18   17.50
   4  -8   5   -5.40    9.20
   4   8  -5    1.00    8.10
  -4   8   5  -18.70    8.40
  -4  -8  -5   -4.70    7.90
   4  -8   5   -1.00   10.30
   4  -8  -5  -13.50   10.40
   4   8   5   14.60    8.40
  -4  -8   5   -4.00    7.40
  -4   8  -5  -11.10    9.20
  -5   8   5   -1.60    9.40
   5   8  -5   10.50    8.80
   5  -8   5    5.90   12.20
  -5  -8  -5   13.30    9.00
   5  -8   5   11.80   12.20
   5   8   5   16.60    9.10
  -5  -8   5   16.50    8.90
  -5   8  -5    1.10   11.50
   5  -8  -5  -26.20   12.60
   6   8  -5    0.20   11.40
  -6  -8  -5   -1.30    7.00
   6  -8   5   -5.80   13.40
   6  -8   5   14.40   14.70
   6   8  -5   -8.30    8.80
  -6   8   5   -9.20   10.00
   6  -8  -5   -7.10   14.30
  -6  -8   5   11.60    8.80
  -6   8  -5   -8.80   11.80
   6   8   5   -4.70    8.70
  -7  -8  -5   20.20    7.50
   7  -8   5   27.40   19.30
  -7   8   5   21.20   10.60
   7   8  -5   15.60   13.10
   7  -8   5   35.10   16.80
   7   8  -5   15.00   10.30
   7   8   5   17.10   10.30
  -7   8  -5   34.40   13.80
   7  -8  -5   -4.50   17.60
   0  -9  -5   -1.40    9.50
   0   9   5   18.50   10.20
   0   9  -5    6.00   10.60
   0  -9   5   -5.10    9.40
   0  -9  -5    9.20   11.30
   1   9  -5   18.50   10.30
  -1  -9  -5   -1.00   10.10
  -1  -9  -5   33.70    9.90
   1  -9   5   31.00   11.80
  -1   9   5   23.00    9.70
  -1   9  -5   12.90   10.70
   1   9   5   34.00   10.10
  -1  -9   5   21.80   10.10
   1  -9  -5   10.20   11.00
  -2   9   5   -4.70    9.70
   2  -9   5   -0.30    9.90
  -2  -9  -5    2.00    9.80
  -2  -9  -5   -5.20    7.30
   2   9  -5    1.30    9.80
  -2   9  -5   -6.40   10.00
   2  -9  -5  -24.50   10.80
   2   9   5    8.40    9.00
  -2  -9   5   16.60    9.60
  -3   9   5    7.00   10.60
  -3  -9  -5   12.20   10.10
   3  -9   5    2.50   10.90
   3  -9   5    4.30   11.10
   3   9  -5   -3.20    9.90
  -3  -9   5    6.50   10.10
   3   9   5   31.90   10.30
   3  -9  -5   -4.50   12.50
  -3   9  -5   41.50   13.00
   4  -9   5    5.70   12.40
   4  -9   5   -1.40   13.50
  -4   9   5   -3.70   11.00
  -4  -9  -5    5.90    9.80
   4   9  -5   26.80   11.30
   4  -9  -5   -2.60   13.30
  -4   9  -5    4.20   12.60
   4   9   5   30.50   10.70
  -4  -9   5    4.70    9.80
  -5  -9  -5  108.59   13.50
   5   9  -5  112.29   15.10
   5  -9   5  116.09   18.80
  -5   9   5  114.69   16.40
   5  -9   5  111.49   19.80
  -5  -9   5  122.69   15.80
   5  -9  -5  142.49   22.40
  -5   9  -5  141.09   19.70
   5   9   5  117.19   15.20
  -6   9   5    8.70   12.50
   6  -9   5   70.09   18.90
   6   9  -5   15.60   11.90
  -6  -9  -5   -4.90    9.40
   6   9   5    6.20   11.50
  -6  -9   5    8.60   11.00
  -6   9  -5   23.70   15.60
   0 -10  -5   -9.10   13.20
   0 -10   5   15.80   12.40
   0  10  -5   17.30   12.80
   0 -10  -5   27.00   13.00
   0  10   5    3.40   12.40
   1  10  -5   -0.80   12.10
  -1 -10  -5    8.50    9.90
  -1  10   5   -5.40   11.30
   1 -10   5   -7.10   13.60
  -1 -10  -5  -30.30   11.50
  -1  10  -5  -17.20   13.40
   1  10   5   10.70   11.50
  -1 -10   5   12.50   11.90
   1 -10  -5   -4.70   14.00
   1 -10  -5   -6.70   12.70
  -2 -10  -5   -4.60   11.80
   2 -10   5    6.50   14.80
  -2  10   5   15.10   12.10
  -2 -10  -5   10.20    9.00
   2  10  -5  -12.60   12.10
   2 -10  -5   12.20   14.20
  -2 -10   5   -0.10   11.90
   2  10   5  -15.20   11.70
  -2  10  -5  -14.30   13.40
   3 -10   5   36.30   15.60
  -3  10   5   38.00   14.30
  -3 -10  -5   58.89   14.00
   3  10  -5   40.00   15.00
   3 -10  -5   16.60   17.30
  -3  10  -5   32.70   15.40
  -3 -10   5   38.50   14.50
   3  10   5   60.79   14.40
   4 -10   5   16.80   15.50
   4  10  -5   23.50   13.40
  -4  10   5   15.10   14.20
  -4 -10  -5   16.90   12.40
   4 -10  -5    4.20   20.70
   4  10   5   36.10   14.10
  -4  10  -5   46.80   16.50
  -4 -10   5   31.10   13.50
   0  11   5   -1.80   15.50
   0 -11  -5   19.90   17.30
   0  11  -5   16.50   17.30
   0 -11  -5   11.80   13.90
   1  11  -5    0.90   15.40
  -1 -11  -5    6.70   12.70
  -1 -11  -5  -19.70   16.50
  -1  11   5   13.20   15.40
   1 -11  -5    9.00   15.50
   1  11   5   12.30   15.00
  -1  11  -5   -4.60   15.60
   2  11  -5   15.60   16.30
  -2  11   5   11.10   15.30
  -2 -11  -5    2.80   16.10
   2  11   5   44.90   17.50
   2 -11  -5   15.80   18.30
  -2  11  -5   45.40   18.70
   1   0   6 2016.90   64.69
   1   0  -6 2051.29   64.49
  -1   0  -6 1892.51   64.09
  -1   0  -6 1996.00   64.59
  -1   0   6 1934.21   64.39
   2   0   6 1389.86   45.90
   2   0  -6 1394.56   45.70
  -2   0  -6 1302.27   45.10
  -2   0  -6 1443.06   45.90
  -2   0   6 1385.96   45.40
  -3   0   6 2848.71   91.99
   3   0   6 2823.92   93.09
   3   0   6 2700.73   91.59
  -3   0  -6 3053.89   93.59
  -3   0  -6 2932.41   92.79
   3   0  -6 2830.92   92.69
   4   0   6 1802.12   58.99
   4   0  -6 1817.22   58.49
   4   0   6 1709.03   57.19
  -4   0  -6 1758.02   57.99
  -4   0  -6 1798.32   58.79
  -5   0  -6    3.60    1.60
   5   0  -6    2.90    2.30
   5   0   6    3.90    2.50
   5   0   6    4.30    1.50
  -5   0  -6    4.00    1.30
   6   0   6    5.40    2.10
   6   0  -6   -2.00    2.80
   7   0   6  348.07   13.00
   7   0  -6  346.87   15.40
   8   0  -6    9.60    5.90
   8   0   6   19.40    2.50
   8   0   6   17.60    3.30
   9   0  -6  116.79   13.20
  10   0  -6   38.30   11.10
   0   1  -6   -0.20    1.50
   0   1  -6   -1.40    1.40
   0  -1   6   -1.20    1.50
   0   1   6   -0.80    1.50
   0  -1  -6   -1.60    1.50
   1  -1   6 5448.05  179.38
   1   1  -6 5816.12  180.08
   1   1  -6 5755.82  179.28
  -1  -1  -6 5739.23  179.58
  -1   1   6 5534.05  179.38
   1  -1  -6 5570.34  179.68
  -1   1  -6 5608.24  179.58
   1   1   6 5283.27  179.28
  -1   1  -6 5592.84  179.68
   2  -1   6 3009.70   95.19
   2   1  -6 2863.61   94.79
  -2  -1  -6 2898.21   95.19
  -2   1   6 2667.33   94.99
   2   1   6 2898.21   95.19
  -2   1  -6 3026.10   96.19
  -2   1  -6 3026.60   95.49
   2  -1  -6 3027.50   95.69
  -2   1  -6 3019.90   95.49
  -3   1   6  897.71   30.30
   3  -1   6  844.02   30.50
   3   1  -6  910.41   30.00
  -3  -1  -6  901.51   30.20
  -3   1  -6  898.71   30.70
   3   1   6  914.41   30.50
   3  -1  -6  926.01   31.30
  -3   1  -6  864.91   31.70
  -4   1   6  842.42   28.10
  -4  -1  -6  862.11   27.70
   4  -1   6  843.62   29.00
  -4  -1  -6  847.02   27.60
   4   1  -6  840.72   28.10
   4   1   6  840.42   28.70
  -4   1  -6  844.32   28.80
  -4   1  -6  795.32   29.90
   4  -1  -6  808.02   29.70
   5  -1   6  117.19    6.90
   5   1  -6  117.29    5.60
  -5   1   6  116.59    4.50
  -5   1  -6  122.79    6.00
   5  -1  -6  117.69    7.60
  -5   1  -6  116.19    7.10
   5   1   6  127.89    6.40
   6   1  -6    0.80    2.00
   6  -1   6    3.80    3.20
   6  -1  -6   -5.70    3.40
  -6   1  -6    0.80    1.70
   6   1   6    1.20    2.60
  -6   1  -6    2.40    2.10
   7  -1   6    3.00    3.90
   7   1  -6    6.10    3.10
   7  -1  -6    9.10    5.10
   7   1   6    4.70    3.50
   8   1  -6   16.20    6.10
   8  -1   6   32.80    5.90
   8   1  -6   22.30    5.40
   8  -1  -6   27.20    7.70
   9   1  -6    8.90    7.10
   9  -1   6    5.90    5.70
   9   1  -6    5.60    6.40
   9  -1  -6    3.50    8.70
  10   1  -6    5.00    8.90
  10  -1   6   -4.10    6.50
  10   1  -6    0.00    9.10
  10  -1  -6   -9.10   11.40
   0   2  -6  615.14   22.30
   0  -2  -6  579.94   22.10
   0   2   6  633.44   22.00
   0  -2   6  576.64   21.90
  -1  -2  -6   54.29    4.30
  -1   2   6   55.59    4.30
   1  -2   6   58.69    4.60
   1   2  -6   50.39    4.40
  -1  -2   6   46.80    4.10
   1   2   6   54.79    4.10
   1  -2  -6   50.39    4.60
  -1   2  -6   51.99    4.50
   2   2  -6   27.60    3.80
  -2  -2  -6   18.30    2.80
  -2   2   6   20.10    3.10
   2  -2   6   19.80    3.50
  -2   2  -6   24.50    4.30
   2  -2  -6   15.90    3.60
  -2   2  -6   20.90    3.40
   2   2   6   22.50    3.10
   3   2  -6  278.37   12.60
  -3  -2  -6  288.87   10.20
   3  -2   6  307.07   12.70
  -3   2   6  286.17   12.00
  -3  -2  -6  291.77   11.30
   3   2   6  292.97   11.60
  -3   2  -6  292.87   12.30
  -3   2  -6  287.17   13.40
   3  -2  -6  272.77   12.90
   4  -2   6   28.20    5.10
  -4   2   6   27.70    3.60
   4   2  -6   27.40    4.30
   4  -2   6   31.60    4.60
   4  -2  -6   28.90    5.00
  -4   2  -6   27.50    5.00
   4   2   6   28.70    3.70
  -4   2  -6   30.20    4.10
   5  -2   6   97.09    7.70
   5   2  -6  108.89    7.60
   5  -2   6   89.59    8.60
  -5   2   6  103.39    5.60
  -5   2  -6  103.89    8.00
   5   2   6   96.39    5.80
   5  -2  -6  102.19    8.40
  -5   2  -6   98.09    6.30
   6  -2   6   -1.10    4.30
   6   2  -6    3.80    1.90
   6   2  -6   -1.40    3.60
   6  -2   6    9.50    5.40
  -6   2   6    4.50    1.90
  -6   2  -6    7.90    3.80
  -6   2  -6    3.90    2.70
   6   2   6    2.60    2.50
   6  -2  -6   -1.90    4.90
   7  -2   6  246.98   13.70
   7   2  -6  251.67   10.00
   7   2  -6  237.68   13.70
   7  -2   6  264.87   15.80
  -7   2  -6  244.28   10.70
   7  -2  -6  247.08   15.50
  -7   2  -6  263.17   10.20
   7   2   6  256.57   11.30
   8  -2   6   29.60    8.30
   8  -2   6    2.00    6.40
   8   2  -6    2.90    3.30
   8   2  -6    9.90    6.00
   8   2   6    2.30    4.00
   8  -2  -6  -16.80    7.50
   9  -2   6   43.10    8.60
   9   2  -6   22.20    8.30
   9   2  -6   29.30    6.10
   9  -2  -6   26.40   10.90
  10   2  -6   -5.50   11.00
  10   2  -6   -2.40    7.90
  10  -2   6   16.30    9.10
  10  -2  -6  -15.00   13.30
   0  -3   6   -1.30    2.40
   0   3  -6    1.40    2.50
   0  -3  -6    1.80    2.60
   0   3   6   -1.50    2.50
  -1  -3  -6 1531.35   51.49
  -1   3   6 1523.85   51.59
   1  -3   6 1449.06   51.79
   1   3  -6 1499.55   52.09
  -1   3  -6 1475.55   52.19
   1   3   6 1456.45   51.09
  -1   3  -6 1484.15   51.89
  -1  -3   6 1583.04   51.79
   1  -3  -6 1523.95   52.09
   2  -3   6 1451.35   50.69
   2   3  -6 1446.36   50.69
  -2  -3  -6 1475.25   49.50
  -2   3   6 1412.96   50.09
   2  -3  -6 1436.66   50.89
   2   3   6 1491.65   49.60
  -2  -3   6 1514.75   50.29
  -2   3  -6 1428.26   50.99
   3  -3   6  454.65   19.50
  -3  -3  -6  479.85   17.10
  -3  -3  -6  469.45   17.10
  -3   3   6  468.65   18.70
   3   3  -6  458.45   19.30
   3  -3   6  441.66   19.30
  -3   3  -6  486.85   20.10
   3  -3  -6  451.85   19.80
   3   3   6  467.05   17.90
   4  -3   6  328.07   15.50
  -4  -3  -6  328.07   11.90
   4   3  -6  321.77   15.10
   4  -3   6  318.07   16.00
  -4   3   6  342.47   14.30
   4  -3  -6  328.87   16.10
  -4   3  -6  329.77   15.90
   4   3   6  332.67   13.50
   5   3  -6  256.87   13.10
   5  -3   6  248.58   13.60
   5  -3   6  247.08   14.40
  -5   3   6  246.98   11.50
   5   3   6  252.27   10.90
   5  -3  -6  226.18   14.20
  -5   3  -6  249.28   12.00
  -5   3  -6  243.88   13.60
  -6   3   6  126.49    7.40
   6   3  -6  117.49   10.10
   6  -3   6  129.39   10.80
   6  -3   6  142.79   12.20
   6  -3  -6  135.59   12.30
  -6   3  -6  126.89   10.30
  -6   3  -6  128.99    8.20
   6   3   6  132.89    7.40
   7  -3   6   -9.60    7.10
   7   3  -6    0.00    5.40
  -7   3   6    1.80    2.40
   7   3  -6    1.60    2.10
   7  -3   6   -1.70    6.00
   7   3   6   -3.30    2.90
  -7   3  -6    2.70    3.40
   7  -3  -6   -5.10    7.20
  -7   3  -6   -4.70    4.50
   8  -3   6   90.69   11.30
   8   3  -6   85.89   11.80
   8  -3   6  113.19   13.90
   8   3  -6   85.19    5.30
   8   3   6   91.39    7.30
  -8   3  -6   92.19    6.30
  -8   3  -6   94.19    7.20
   8  -3  -6   88.39   15.50
   9   3  -6    1.80    3.70
   9   3  -6    6.70    8.90
   9  -3   6   13.00   11.30
   9  -3   6   14.20    8.90
   9  -3  -6    4.50   11.70
   9   3   6    5.90    5.00
  10  -3   6   -4.70   11.10
  10   3  -6   15.50    6.70
  10   3  -6   22.20   11.60
  10  -3  -6   21.70   16.20
   0  -4   6    9.10    3.90
   0  -4  -6    2.30    3.40
   0   4  -6   13.70    4.10
   0   4   6   10.30    3.50
   0   4  -6   15.80    3.90
   1  -4   6  113.49    8.60
  -1  -4  -6  129.39    8.40
   1   4  -6  120.19    7.90
   1   4  -6  124.59    9.10
  -1   4   6  130.09    8.60
  -1   4  -6  115.09    8.90
  -1   4  -6  129.99    8.90
   1  -4  -6  121.39    9.10
  -1  -4   6  124.99    8.60
   1   4   6  125.19    8.20
   2   4  -6    9.40    4.10
  -2  -4  -6   11.80    3.60
  -2   4   6   12.90    4.10
   2  -4   6   15.60    4.40
   2  -4  -6   16.50    4.80
  -2  -4   6   17.80    4.50
   2   4   6   11.80    3.50
  -2   4  -6   16.40    5.10
   3  -4   6   12.30    4.70
  -3   4   6    4.90    3.40
  -3  -4  -6   14.20    3.30
   3   4  -6   10.80    4.00
   3  -4   6    8.70    4.70
  -3  -4  -6    5.60    2.90
  -3  -4   6   13.60    3.90
   3   4   6    7.30    3.50
  -3   4  -6   13.90    4.70
   3  -4  -6   11.60    4.80
  -4   4   6   63.49    7.30
   4  -4   6   51.19    7.80
  -4  -4  -6   44.70    4.70
   4  -4   6   51.99    7.50
   4   4  -6   48.80    6.90
  -4   4  -6   43.30    7.10
   4  -4  -6   62.99    8.60
   4   4   6   49.10    5.70
   5  -4   6   76.19   10.00
  -5  -4  -6   53.39    4.10
  -5   4   6   51.09    6.80
   5  -4   6   42.80    7.90
   5   4  -6   83.39    8.50
  -5   4  -6   58.89    8.90
   5   4   6   56.89    6.20
   5  -4  -6   69.19    9.60
  -6   4   6   19.50    4.60
   6  -4   6   17.00    8.90
   6   4  -6   25.80    6.80
   6  -4   6   16.60    7.50
  -6   4  -6   16.40    5.10
   6   4   6   20.90    4.40
  -6   4  -6   14.70    6.20
   6  -4  -6   11.00    7.60
   7  -4   6    6.50    7.40
   7   4  -6   15.40    6.70
   7  -4   6   11.10    8.80
  -7   4   6    7.00    4.00
  -7   4  -6    9.80    6.10
   7  -4  -6   -6.10    8.30
   7   4   6   13.90    4.30
  -7   4  -6    8.90    4.70
  -8   4   6   12.30    3.80
   8   4  -6   15.50    8.00
   8  -4   6   18.70    9.60
   8  -4   6   19.30   10.70
   8   4   6   16.80    4.60
  -8   4  -6   13.60    6.60
   8  -4  -6   15.50   11.10
  -8   4  -6   16.60    5.00
   9  -4   6   19.20   13.10
   9   4  -6   -2.70    9.00
   9   4  -6    5.30    3.30
   9  -4   6   25.90   11.80
   9   4   6    9.90    5.10
   9  -4  -6    7.60   14.00
  -9   4  -6   -6.00    4.30
  -9   4  -6   -6.00    3.60
   0   5  -6    1.00    4.20
   0  -5  -6    9.10    4.70
   0   5  -6    0.30    4.10
   0   5   6   -3.60    3.70
   0  -5   6    1.40    4.30
  -1  -5  -6   56.09    7.30
   1  -5   6   56.89    8.10
   1   5  -6   54.59    7.00
   1   5  -6   55.59    7.80
  -1   5   6   59.89    7.20
  -1   5  -6   57.39    7.80
  -1  -5   6   82.99    7.90
   1  -5  -6   59.19    7.80
   1   5   6   53.49    7.00
  -2   5   6    5.90    4.30
   2   5  -6    7.80    4.70
  -2  -5  -6    0.90    3.90
   2   5  -6    1.80    3.70
   2  -5   6    6.20    4.60
  -2  -5   6   -0.30    3.80
  -2   5  -6    2.00    4.50
   2  -5  -6   -0.80    4.90
   2   5   6    1.80    3.50
  -3  -5  -6   24.10    5.30
   3  -5   6   15.60    6.00
  -3   5   6   36.10    6.00
   3   5  -6   26.70    6.20
   3  -5   6   20.30    6.20
  -3  -5  -6   29.90    4.70
   3   5   6   31.70    5.70
  -3  -5   6   30.10    5.70
   3  -5  -6   25.90    7.10
  -3   5  -6   38.20    7.50
  -4  -5  -6   65.39    6.70
   4  -5   6   74.29    9.70
  -4   5   6   69.99    8.60
   4   5  -6   67.89    8.90
   4  -5   6   73.29    9.90
   4  -5  -6   83.79   11.00
  -4  -5   6   72.79    7.90
   4   5   6   66.09    7.30
  -4   5  -6   64.89    9.60
   5  -5   6    7.40    6.90
  -5   5   6   -2.80    4.90
   5  -5   6    1.70    7.00
  -5  -5  -6   -1.20    3.10
   5   5  -6    2.00    5.20
   5   5   6    3.10    4.50
  -5   5  -6    2.60    6.70
   5  -5  -6   -2.80    7.40
  -6   5   6   -1.80    5.10
   6   5  -6    8.50    6.50
   6  -5   6   10.00   13.80
   6  -5   6    3.60    7.90
   6  -5  -6   -5.90    8.50
  -6   5  -6    6.40    6.80
   6   5   6    2.40    4.60
   7   5  -6   14.80    7.80
   7  -5   6    7.90   10.30
  -7   5   6    8.90    5.20
   7  -5   6   13.20    8.90
   7   5   6   16.90    5.10
   7  -5  -6   22.50   11.00
  -7   5  -6   -2.70    9.20
  -7   5  -6    5.70    7.80
   8   5  -6   21.70    9.30
  -8   5   6    6.70    5.10
   8  -5   6   16.30   11.60
   8  -5   6   10.00   11.90
  -8   5  -6   13.80    8.30
   8   5   6    9.80    5.50
  -8   5  -6   15.40    6.00
   8  -5  -6   17.50   13.00
   9   5  -6    1.30   10.80
  -9   5   6    2.90    4.10
   9  -5   6   17.10   15.00
   9  -5   6   31.60   14.30
   9  -5  -6   -2.40   17.10
   9   5   6   12.40    6.10
  -9   5  -6  -13.80    7.30
  -9   5  -6    2.10    5.80
   0   6   6  111.19   10.40
   0   6  -6  119.19   10.90
   0  -6   6   99.49    9.80
   0  -6  -6   98.09   10.40
   1  -6   6    7.10    5.60
   1   6  -6    5.50    6.20
  -1   6   6    9.20    5.70
   1   6  -6   12.10    5.90
  -1  -6  -6    9.60    5.50
   1  -6  -6    8.40    6.20
  -1  -6   6   15.50    5.80
   1   6   6    7.30    5.00
  -1   6  -6    2.30    5.60
  -2   6   6   20.60    6.30
   2  -6   6   26.20    7.30
  -2  -6  -6   24.90    6.30
  -2  -6  -6   17.40    5.60
   2   6  -6   13.30    6.20
   2   6  -6   16.00    5.50
   2   6   6   18.30    5.80
  -2  -6   6   14.80    5.50
   2  -6  -6   29.50    7.80
  -2   6  -6   11.00    6.20
   3   6  -6   43.10    7.10
  -3  -6  -6   31.60    5.50
  -3   6   6   35.60    7.60
   3  -6   6   25.00    7.70
  -3  -6  -6   36.00    6.70
   3   6  -6   30.70    7.80
  -3   6  -6   34.10    8.70
   3  -6  -6   31.70    9.00
   3   6   6   44.10    7.30
  -3  -6   6   30.60    7.20
  -4  -6  -6    6.80    5.00
   4   6  -6   12.30    5.20
   4  -6   6   19.80    7.90
   4   6  -6    8.30    6.60
  -4   6   6    7.30    6.30
   4  -6   6   12.80    7.30
   4   6   6   16.50    5.50
  -4   6  -6   22.10    8.40
  -4  -6   6   -0.20    5.60
   4  -6  -6   13.00    7.90
   5  -6   6   77.89   12.10
  -5   6   6   84.79   11.00
  -5  -6  -6   69.89    7.70
   5   6  -6   88.99   11.90
   5  -6   6   86.19   12.10
   5   6  -6   71.19    8.80
   5   6   6   94.89    9.70
  -5   6  -6   75.79   11.40
  -5  -6   6   75.69   10.00
   5  -6  -6   74.39   12.60
  -6  -6  -6   38.70    5.70
  -6   6   6   41.60    7.90
   6   6  -6   46.40    9.80
   6   6  -6   40.20    6.90
   6  -6   6   27.50   11.00
   6  -6   6   48.10   11.60
   6  -6  -6   60.29   13.30
   6   6   6   39.10    7.50
   7  -6   6   -7.60   11.40
  -7   6   6   23.00    6.90
   7  -6   6   15.80   11.50
   7   6  -6   14.00   11.10
   7   6  -6   13.20    6.00
  -7   6  -6   10.60   11.10
   7   6   6   19.40    6.50
   7  -6  -6  -17.10   11.70
   8   6  -6   -0.60   10.20
  -8   6   6   -0.80    6.50
   8  -6   6   -4.10   14.40
   8   6  -6   -4.10    6.40
   8  -6   6   -2.70   13.00
  -8   6  -6    2.40    7.60
   8  -6  -6   -0.60   15.40
   8   6   6   -4.50    6.10
  -8   6  -6  -10.80   17.00
   0   7  -6   -0.40    6.50
   0   7   6   -3.40    5.80
   0  -7   6    7.50    6.10
   0  -7  -6  -10.10    6.10
  -1  -7  -6  145.89   12.50
   1  -7   6  156.88   14.10
   1   7  -6  144.29   12.90
  -1   7   6  150.88   13.20
   1  -7  -6  111.19   13.50
  -1  -7   6  147.09   13.30
   1   7   6  142.99   12.80
  -1   7  -6  118.29   13.30
  -2  -7  -6  100.69   10.40
   2  -7   6   78.99   11.40
   2   7  -6   76.99   11.50
   2   7  -6   95.59   11.30
  -2  -7  -6   92.09   11.20
  -2  -7   6   83.99   10.80
   2  -7  -6  104.89   13.50
   2   7   6   82.59   10.90
  -3   7   6  106.49   12.80
  -3  -7  -6   91.49   10.90
  -3  -7  -6   80.99    8.60
   3  -7   6   53.79   11.00
   3   7  -6   91.59   11.10
   3  -7   6   87.89   12.40
   3   7  -6  100.99   12.50
   3   7   6   96.19   11.00
   3  -7  -6   77.79   12.40
  -3   7  -6   78.39   11.50
  -3  -7   6   84.49   10.60
   4  -7   6   20.40    8.80
   4  -7   6   18.60    9.10
  -4  -7  -6   21.80    6.90
  -4   7   6    4.20    7.40
   4   7  -6   13.00    7.20
   4   7  -6   17.60    9.10
   4  -7  -6    9.60    9.20
  -4  -7   6   11.40    7.40
  -4   7  -6    0.00    8.70
   4   7   6   12.70    7.00
   5  -7   6    5.30    9.80
   5   7  -6    4.80    6.80
  -5   7   6   -4.10    7.80
   5  -7   6    4.50    9.30
  -5  -7  -6   -3.30    5.60
   5  -7  -6    8.30   10.90
  -5   7  -6   11.80    9.60
  -5  -7   6   -6.40    6.60
   5   7   6   -2.50    6.50
  -6   7   6   10.00    7.90
   6   7  -6   14.90    7.40
   6  -7   6   -3.80   10.70
  -6  -7  -6    5.10    5.30
   6   7  -6   -1.60    9.10
   6  -7   6   -4.30   11.30
   6   7   6    1.00    7.40
  -6   7  -6   -0.20   10.20
   6  -7  -6   -4.40   12.40
   7  -7   6   13.60   12.40
   7  -7   6   31.40   14.40
   7   7  -6    4.30    8.30
   7   7  -6   -1.60   10.80
  -7   7   6   -3.70    8.30
   7   7   6  -11.30    7.40
   7  -7  -6   14.00   15.60
  -7   7  -6   22.90   11.50
  -8   7   6    4.60    8.20
   8  -7   6   -5.50   14.90
   8  -7   6    8.70   17.60
   8   7  -6   -0.60   13.00
   8   7  -6    7.40    9.00
   8   7   6    5.50    8.70
   8  -7  -6  -22.50   18.40
  -8   7  -6    2.60   11.70
   0  -8  -6   71.79   11.20
   0   8   6   90.89   12.10
   0   8  -6   66.29   11.20
   0  -8   6   80.29   12.20
  -1  -8  -6   12.10    8.60
  -1   8   6   15.20    8.90
   1   8  -6    3.50    8.10
  -1  -8  -6   14.90    8.10
   1  -8   6   13.70    8.70
   1   8   6   13.30    7.80
  -1  -8   6   28.40    8.80
   1  -8  -6   16.20    9.50
  -1   8  -6   10.10    8.50
   2  -8   6   29.20   10.00
  -2  -8  -6   47.00    8.80
  -2   8   6   49.99   10.70
  -2  -8  -6   34.30    9.50
  -2   8  -6   53.19   12.20
   2   8   6   50.69   10.00
  -2  -8   6   38.90    9.20
   2  -8  -6   49.10   11.70
  -3   8   6    3.90    8.20
  -3  -8  -6    1.40    5.70
  -3  -8  -6    4.70    7.90
   3   8  -6    4.60    8.00
   3  -8   6   11.00   10.80
   3  -8  -6    8.20    9.90
   3   8   6    9.30    9.00
  -3   8  -6    9.50   10.00
  -3  -8   6   22.70    9.10
   4  -8   6   14.70   12.00
   4   8  -6   16.30   10.80
   4  -8   6   31.90   11.60
   4   8  -6   35.30   10.00
  -4   8   6   31.40    9.90
   4  -8  -6   18.70   12.60
  -4   8  -6   29.60   11.70
  -4  -8   6   39.50    9.80
   5  -8   6   -2.60   12.00
  -5   8   6  -23.40    8.80
   5   8  -6   13.10   10.40
  -5  -8  -6    4.30    7.10
   5  -8   6  -11.80   12.00
   5   8  -6    2.90    9.00
   5  -8  -6   17.60   13.10
  -5   8  -6   10.50   11.70
  -5  -8   6    6.90    9.00
   6  -8   6   15.60   14.10
  -6   8   6   19.50    9.80
  -6  -8  -6   16.00    7.30
   6   8  -6   20.60   12.10
   6   8  -6    0.80    9.40
   6  -8   6   15.10   13.70
  -6  -8   6    3.00    8.80
   6  -8  -6  -14.90   14.00
  -6   8  -6    0.00   11.90
  -7  -8  -6   12.50    7.20
   7   8  -6    3.00   13.30
  -7   8   6    1.10   10.30
   7  -8   6  -10.40   15.30
   7   8  -6   -1.50   10.60
  -7   8  -6   -0.20   13.50
   7   8   6    8.30   16.00
   7  -8  -6   -5.80   20.10
   0   9   6    7.60    9.70
   0   9  -6   -2.40    9.60
   0  -9   6   -0.80    9.00
   0  -9  -6    7.50   10.40
  -1  -9  -6    7.00    9.00
   1  -9   6   -6.00    9.90
  -1  -9  -6   10.00    9.70
  -1   9   6   12.00   10.40
   1   9  -6    8.80   10.40
  -1  -9   6   16.80   10.50
   1  -9  -6   -4.90   10.20
   1   9   6   11.10    8.90
  -1   9  -6   -1.00   10.50
  -2  -9  -6   48.50   10.10
  -2   9   6   49.99   11.90
   2  -9   6   38.60   13.40
  -2  -9  -6   28.40   10.90
   2   9  -6   68.09   13.00
  -2   9  -6   64.99   14.20
  -2  -9   6   48.70   11.60
   2  -9  -6   49.60   12.90
   2   9   6   42.10   11.20
  -3   9   6   11.90   10.10
  -3  -9  -6   -2.40    6.50
   3   9  -6  -17.10    9.90
   3  -9   6   22.70   12.00
  -3  -9  -6   10.70   10.20
  -3   9  -6   23.50   12.70
   3  -9  -6   -4.60   12.60
  -3  -9   6    8.00    9.90
   3   9   6   -4.90    9.40
   4   9  -6   -1.10   10.50
  -4   9   6   20.10   11.40
   4  -9   6   14.10   12.40
   4  -9   6   13.50   13.10
  -4  -9  -6    0.70    9.80
   4  -9  -6  -14.10   12.90
   4   9   6   15.40   10.60
  -4  -9   6   -0.80   10.40
  -4   9  -6  -10.70   12.90
   5  -9   6    7.90   15.30
  -5  -9  -6    1.00    9.60
   5  -9   6  -11.70   13.80
   5   9  -6   15.60   11.50
  -5   9   6   16.60   12.50
   5  -9  -6   13.50   17.70
   5   9   6   18.00   11.10
  -5   9  -6    0.40   14.20
  -5  -9   6   35.10   12.10
   6   9  -6    2.60   12.80
  -6   9   6    2.30   11.70
   6  -9   6   -8.40   17.60
  -6  -9  -6   -6.50    9.10
  -6  -9   6   25.50   12.70
  -6   9  -6    7.70   15.50
   6   9   6    0.90   11.60
   0  10  -6   17.90   13.10
   0 -10   6   15.20   12.40
   0 -10  -6   -6.80   12.10
   0 -10  -6  -19.80   11.50
   0  10   6  -11.00   11.00
  -1  10   6    1.30   11.70
   1  10  -6   25.40   13.40
   1 -10   6   -1.00   14.10
  -1 -10  -6   -9.70   10.60
  -1 -10  -6    0.50   12.90
  -1  10  -6   10.60   12.60
   1 -10  -6    1.50   13.20
   1  10   6   19.20   12.00
  -1 -10   6   -6.30   12.20
   1 -10  -6   10.60   13.20
   2 -10   6  -32.50   12.90
  -2  10   6    7.30   12.30
  -2 -10  -6   10.80   13.10
   2  10  -6  -17.70   11.70
  -2 -10  -6    1.90    9.80
   2 -10  -6   -6.60   13.60
   2  10   6   14.30   12.10
  -2  10  -6    9.10   13.70
  -2 -10   6   30.50   13.10
  -3  10   6   -1.50   12.70
   3 -10   6  -14.30   15.40
   3  10  -6   -1.80   12.80
  -3 -10  -6  -10.20   12.90
   3 -10  -6   -0.90   17.50
   3  10   6   13.80   12.90
  -3 -10   6   14.30   11.40
  -3  10  -6   -5.50   14.20
  -4 -10  -6   27.80   12.90
   4  10  -6   -0.40   13.40
  -4  10   6  -18.20   13.30
  -4 -10   6   14.60   14.10
  -4  10  -6    9.30   15.60
   4  10   6   14.20   14.20
   0 -11  -6    4.50   15.20
   0  11  -6   13.60   17.80
   0 -11  -6    9.30   20.20
   0  11   6    2.30   15.40
  -1 -11  -6   22.90   16.90
   1  11  -6   -9.40   15.80
  -1 -11  -6    9.40   12.70
  -1  11   6    5.30   14.10
  -1  11  -6   30.00   17.40
   1 -11  -6  -10.10   16.10
   1  11   6   33.70   15.50
  -2  11   6    7.00   15.70
  -2 -11  -6   11.90   16.20
  -2 -11  -6  -17.30   11.30
   2  11  -6    8.10   16.10
   2  11   6   32.80   16.40
   2 -11  -6   30.10   21.90
  -2  11  -6   -5.80   18.30
   0   0  -7    9.70    1.80
   0   0   7   12.90    2.10
  -1   0  -7    1.20    1.40
  -1   0   7    0.50    1.10
   1   0  -7    0.60    1.20
   1   0   7    0.00    1.20
  -1   0  -7    0.70    1.10
   2   0  -7    0.70    1.50
  -2   0  -7    1.00    1.50
  -2   0  -7   -0.20    1.20
   2   0   7    0.80    1.60
  -2   0   7    2.80    1.30
  -3   0  -7    0.30    2.00
  -3   0   7    1.40    1.30
  -3   0  -7    0.60    1.60
   3   0   7    2.40    1.70
   3   0  -7    2.70    1.80
  -4   0  -7   -1.00    1.70
   4   0   7    0.20    0.90
   4   0   7    4.20    2.20
   4   0  -7   -0.10    1.90
  -4   0  -7    0.60    2.50
   5   0   7   -1.30    2.40
   5   0  -7   -1.90    2.20
  -5   0  -7    1.20    1.60
   5   0   7    0.10    0.90
  -5   0  -7    0.60    2.40
   6   0  -7    2.30    3.20
   7   0  -7    4.20    4.30
   8   0  -7   -1.70    5.40
   9   0  -7   -9.80    7.40
  10   0  -7   -5.30   10.80
   0   1  -7   -0.40    1.60
   0  -1  -7    0.00    1.60
   0   1   7   -2.20    1.40
   0   1  -7    1.80    1.60
   1   1  -7  297.57   12.60
   1  -1   7  307.97   12.10
  -1  -1  -7  344.47   12.60
  -1   1   7  329.37   12.40
   1   1  -7  300.27   12.00
   1   1   7  315.67   12.30
  -1   1  -7  329.27   12.50
   1  -1  -7  303.27   12.50
  -1   1  -7  312.97   12.40
   2  -1   7  457.95   16.40
  -2   1   7  464.15   16.60
   2   1  -7  446.56   16.20
  -2  -1  -7  446.06   16.60
  -2   1  -7  455.05   16.80
  -2   1  -7  423.26   16.70
   2  -1  -7  460.55   17.10
   2   1   7  441.66   16.60
  -3  -1  -7  884.01   29.80
   3   1  -7  877.91   29.40
  -3   1   7  856.91   29.50
   3  -1   7  903.01   29.70
   3   1   7  879.01   29.80
  -3   1  -7  774.92   30.80
   3  -1  -7  889.01   30.50
  -3   1  -7  857.01   30.00
   4  -1   7   60.19    4.60
  -4  -1  -7   62.89    4.10
  -4  -1  -7   62.69    4.50
   4   1  -7   66.69    4.10
  -4   1   7   63.19    3.90
  -4   1  -7   62.79    4.70
   4  -1  -7   66.19    5.50
   4   1   7   57.09    4.60
  -4   1  -7   69.09    6.10
   5   1  -7  108.29    5.80
  -5   1   7  123.39    4.90
   5  -1   7  109.39    6.50
   5  -1  -7  121.39    7.70
  -5   1  -7  110.49    7.50
   5   1   7  110.29    6.50
  -5   1  -7  111.49    6.20
   6  -1   7   26.50    4.20
   6   1  -7   31.50    4.00
  -6   1  -7   29.20    3.30
   6  -1  -7   23.10    5.20
   6   1   7   25.50    4.20
  -6   1  -7   29.40    4.00
   7   1  -7   93.99    6.80
   7  -1   7   97.79    7.30
   7   1   7  104.09    7.60
   7  -1  -7   86.29    9.20
   8   1  -7   77.79   10.10
   8   1  -7   77.79    8.00
   8  -1   7   79.49    7.60
   8  -1  -7   73.19   10.00
   9   1  -7   -0.10    6.50
   9  -1   7   -4.60    4.80
   9   1  -7   15.80    7.50
   9  -1  -7   -2.50    8.90
  10   1  -7    7.20    9.40
  10  -1   7    6.40    4.60
  10  -1   7   13.80    3.70
  10   1  -7    9.40    9.90
  10  -1  -7   14.20   11.90
   0   2  -7    9.70    2.80
   0   2   7   11.90    2.70
   0  -2   7    8.60    2.50
   0  -2  -7   11.00    2.70
  -1  -2  -7   85.09    5.70
  -1   2   7   99.79    5.80
   1  -2   7   88.29    5.80
   1   2  -7   88.19    5.90
  -1  -2   7   81.29    5.70
   1  -2  -7   89.99    6.10
  -1   2  -7   78.69    5.60
   1   2   7   88.89    5.40
  -2  -2  -7 1378.66   46.90
   2   2  -7 1374.86   47.90
   2  -2   7 1443.76   47.50
  -2   2   7 1425.56   47.10
  -2   2  -7 1391.06   47.30
   2  -2  -7 1384.96   47.90
  -2   2  -7 1373.06   48.10
   2   2   7 1353.66   46.70
  -2   2  -7 1370.96   47.60
  -3   2   7  291.87   12.00
   3  -2   7  293.17   12.50
   3   2  -7  257.57   12.60
  -3  -2  -7  286.27   11.60
  -3   2  -7  292.97   12.30
  -3   2  -7  290.77   13.60
   3  -2  -7  292.77   13.30
   3   2   7  282.97   11.80
   4   2  -7  355.06   15.60
  -4   2   7  339.47   13.90
  -4  -2  -7  355.96   12.60
   4  -2   7  360.16   15.10
  -4  -2  -7  338.87   12.50
  -4   2  -7  352.16   16.00
   4   2   7  363.56   14.00
  -4   2  -7  367.56   14.60
   4  -2  -7  360.06   15.90
  -5   2   7    2.60    2.10
   5   2  -7    9.00    3.80
   5   2  -7    3.00    2.10
   5  -2   7    4.70    3.50
   5   2   7    3.00    2.40
  -5   2  -7   -1.30    3.80
   5  -2  -7   11.10    4.20
  -5   2  -7    4.50    2.80
  -6   2   7   25.80    2.90
   6   2  -7   32.50    5.70
   6   2  -7   29.80    3.50
   6  -2   7   19.50    4.90
   6   2   7   33.50    4.30
  -6   2  -7   31.00    5.30
  -6   2  -7   29.90    4.10
   6  -2  -7   25.60    6.70
   7   2  -7   66.79    4.90
   7  -2   7   60.19    7.90
   7   2  -7   68.99    8.60
   7   2   7   59.99    6.10
  -7   2  -7   64.69    6.30
   7  -2  -7   58.99    9.00
  -7   2  -7   57.29    5.00
   8   2  -7    4.60    3.60
   8  -2   7   -4.40    5.60
   8   2  -7    5.40    6.30
   8  -2  -7   -2.20    8.20
   8   2   7    1.90    3.90
   9   2  -7   22.10    8.40
   9  -2   7   24.00    7.60
   9   2  -7   27.60    6.20
  10   2  -7  -16.20    7.80
  10   2  -7    1.50   10.10
  10  -2   7    2.10    8.30
  10  -2  -7    1.30   13.90
   0  -3  -7    0.50    2.70
   0   3  -7    3.60    2.90
   0   3   7    0.00    2.50
   0  -3   7    1.70    2.50
   1   3  -7    7.40    3.20
  -1   3   7    1.70    2.70
   1  -3   7   10.40    3.50
  -1  -3  -7    3.50    2.90
   1  -3  -7    9.00    3.70
  -1   3  -7    3.30    2.90
  -1  -3   7    2.70    2.80
  -1   3  -7    6.80    3.20
   1   3   7    3.50    3.00
  -2  -3  -7   -1.10    2.60
   2   3  -7    3.90    3.10
   2  -3   7    0.40    2.60
  -2   3   7   -0.70    2.60
   2  -3  -7    2.40    3.20
   2   3   7    3.00    2.40
  -2  -3   7    1.50    2.40
  -2   3  -7   -1.70    3.10
   3   3  -7  939.51   35.10
  -3   3   7  938.41   34.20
   3  -3   7  947.81   35.00
  -3  -3  -7  964.90   33.20
   3  -3  -7  904.51   35.50
  -3   3  -7 1047.00   36.30
   3   3   7  949.40   33.70
   4   3  -7   59.19    6.60
   4  -3   7   55.69    6.60
  -4  -3  -7   53.89    3.30
  -4   3   7   47.60    5.50
  -4   3  -7   77.09    7.80
   4  -3  -7   64.19    8.10
   4   3   7   55.19    5.10
  -5   3   7   92.29    6.80
   5  -3   7  100.89    9.70
   5   3  -7   92.29    8.50
   5  -3   7  106.59    8.80
   5   3   7   98.19    6.60
   5  -3  -7   98.59    9.70
  -5   3  -7  101.79    7.60
  -5   3  -7   89.19    9.20
   6  -3   7  190.58   14.10
   6   3  -7  208.88   12.80
   6  -3   7  231.68   13.10
  -6   3   7  216.38   10.10
  -6   3  -7  208.48   12.70
   6   3   7  216.78   10.20
  -6   3  -7  210.18   10.90
   6  -3  -7  186.48   14.30
   7   3  -7    1.40    2.60
  -7   3   7   -2.60    2.50
   7  -3   7    1.70    5.90
   7  -3   7   -3.60    8.40
   7   3  -7   -2.10    5.70
   7  -3  -7    0.90    8.00
  -7   3  -7   -1.00    3.40
   7   3   7    3.00    3.50
  -7   3  -7    5.50    5.20
   8  -3   7   91.29   10.70
   8   3  -7   92.09    5.80
   8   3  -7  112.09   11.90
  -8   3  -7   80.59    6.60
  -8   3  -7   91.69    8.00
   8   3   7   84.49    7.50
   8  -3  -7   96.59   13.70
   9  -3   7   12.90    9.10
   9   3  -7   19.50    4.70
   9   3  -7   18.70   16.90
   9  -3  -7    6.60   11.80
   9   3   7   29.60    6.30
   0   4  -7  114.29    8.80
   0   4  -7  118.49    8.40
   0  -4  -7  103.39    8.50
   0  -4   7  114.09    8.40
   0   4   7  114.79    8.20
  -1  -4  -7  593.44   23.70
   1  -4   7  589.64   24.20
  -1   4   7  578.64   23.70
   1   4  -7  586.34   24.40
   1   4   7  612.54   23.60
  -1   4  -7  580.84   24.20
  -1  -4   7  631.04   24.10
  -1   4  -7  574.64   24.40
   1  -4  -7  599.54   24.50
   2  -4   7  859.21   32.40
  -2   4   7  819.72   31.70
  -2  -4  -7  823.62   30.90
   2   4  -7  846.42   32.50
   2  -4  -7  781.02   32.50
  -2  -4   7  851.11   31.80
  -2   4  -7  877.61   33.10
   2   4   7  871.11   31.20
   3  -4   7   32.10    6.30
  -3  -4  -7   38.00    5.00
   3   4  -7   43.00    6.30
  -3  -4  -7   32.80    4.60
  -3   4   7   35.80    5.60
   3  -4  -7   47.90    7.50
   3   4   7   36.30    4.90
  -3   4  -7   33.70    6.20
  -3  -4   7   42.20    5.80
   4  -4   7   18.10    5.90
  -4   4   7   31.50    5.40
   4  -4   7   36.30    7.30
  -4  -4  -7   31.30    4.10
   4   4  -7   21.30    5.80
   4   4   7   24.60    4.70
   4  -4  -7   21.90    6.40
  -4   4  -7   35.90    7.00
   5  -4   7  310.97   16.60
  -5   4   7  307.07   14.60
   5  -4   7  273.57   17.10
  -5  -4  -7  316.37   11.60
   5   4  -7  299.47   16.20
   5   4   7  327.17   14.10
   5  -4  -7  325.67   18.20
  -5   4  -7  306.87   16.90
   6   4  -7   -2.20    5.30
   6  -4   7    2.50    7.20
  -6   4   7    2.10    3.70
   6  -4   7    5.70    6.40
  -6   4  -7   -3.60    4.40
   6   4   7    3.10    3.90
  -6   4  -7   -4.10    5.80
   7  -4   7    8.20    7.60
  -7   4   7   14.00    4.20
   7  -4   7   16.30    9.20
   7   4  -7   17.40    7.90
   7  -4  -7   21.60    9.40
   7   4   7   11.30    4.30
  -7   4  -7    3.40    4.70
  -7   4  -7   -3.10    6.50
   8   4  -7   40.70    5.30
   8  -4   7   53.19   11.10
  -8   4   7   33.20    4.40
   8   4  -7   33.20    9.70
   8  -4   7   29.30   11.80
   8  -4  -7   59.09   13.10
  -8   4  -7   48.10    8.30
  -8   4  -7   47.40    6.40
   8   4   7   47.30    6.00
   9   4  -7   33.70    4.40
   9   4  -7   35.40   10.90
   9  -4  -7   24.40   15.40
   9   4   7   42.60    6.70
   0  -5  -7   -3.70    4.10
   0   5   7   -2.20    4.20
   0   5  -7    1.00    4.00
   0  -5   7   -1.30    3.80
   0   5  -7   -0.30    4.50
  -1   5   7  117.59    9.30
  -1  -5  -7  109.79    9.10
   1  -5   7   91.49    8.70
   1   5  -7   99.99    8.70
   1   5  -7   95.09    9.50
   1  -5  -7  122.89    9.90
  -1   5  -7  102.09    9.70
   1   5   7   91.09    8.50
  -1  -5   7  105.19    9.10
  -2   5   7   99.39    9.10
   2  -5   7   86.39    9.30
   2   5  -7   76.29    8.80
  -2  -5  -7   88.79    8.00
   2   5  -7   83.59    7.50
  -2   5  -7   83.09    8.80
   2  -5  -7   87.59    9.80
   2   5   7   72.19    7.60
  -2  -5   7   83.39    8.00
   3  -5   7  210.88   14.00
   3   5  -7  213.18   13.60
  -3  -5  -7  203.68   11.70
  -3   5   7  227.18   13.10
  -3  -5  -7  215.58   11.10
   3  -5  -7  213.38   14.50
   3   5   7  218.48   12.10
  -3  -5   7  232.08   12.90
  -3   5  -7  201.58   13.90
   4   5  -7   30.40    6.90
   4  -5   7   34.70    7.30
  -4   5   7   29.60    6.10
  -4  -5  -7   23.60    4.80
  -4  -5  -7   26.70    2.90
   4  -5  -7   14.70    7.00
  -4  -5   7   22.10    5.30
   4   5   7   23.70    5.20
  -4   5  -7   22.40    7.50
   5   5  -7   11.60    6.00
   5  -5   7   13.90    7.20
  -5  -5  -7    5.60    3.00
  -5   5   7   -4.60    4.70
   5  -5   7    7.70    7.70
   5  -5  -7  -10.00    7.00
  -5   5  -7    7.60    7.00
   5   5   7    2.90    4.20
  -6   5   7   76.19    9.10
   6  -5   7   90.29   20.10
   6   5  -7   94.39   11.70
   6  -5   7   91.79   13.10
   6  -5  -7   79.59   12.40
  -6   5  -7   92.19   11.40
   6   5   7   80.99    8.70
  -7   5   7   20.60    5.50
   7   5  -7   11.60    8.20
   7  -5   7    2.80    8.70
   7  -5   7    4.10    9.80
  -7   5  -7   14.40    8.40
  -7   5  -7    7.30    6.70
   7   5   7   15.60    5.60
   7  -5  -7   -2.70   10.30
   8  -5   7    5.40   10.50
  -8   5   7   10.30    5.20
   8   5  -7   19.40    9.80
   8  -5   7   12.90   12.20
   8  -5  -7   29.90   13.90
   8   5   7   15.10    5.60
  -8   5  -7   13.80    7.30
  -8   5  -7   19.00    8.40
   9   5  -7    3.20    4.50
   9   5  -7    0.40   10.90
   9  -5   7  -14.90   15.10
   9  -5   7    6.90   12.90
  -9   5   7    4.20    4.30
   9   5   7   -2.00    6.20
  -9   5  -7    4.30    6.00
   9  -5  -7  -21.10   15.90
  -9   5  -7    5.50    8.00
   0   6   7   28.00    6.80
   0  -6   7   16.30    5.80
   0  -6  -7   16.00    6.30
   0   6  -7   30.00    7.30
  -1  -6  -7  172.78   12.10
   1   6  -7  156.68   11.80
   1  -6   7  154.98   12.00
  -1   6   7  151.18   11.70
   1   6  -7  137.69   12.60
  -1  -6   7  151.88   11.30
   1   6   7  150.88   11.60
   1  -6  -7  161.28   12.80
  -1   6  -7  182.38   13.50
  -2   6   7    3.50    5.50
  -2  -6  -7    7.00    5.20
   2   6  -7    5.90    4.80
   2   6  -7   17.40    6.50
  -2   6  -7   10.80    6.40
   2  -6  -7    9.30    6.80
   2   6   7    7.00    4.70
  -3   6   7   32.80    7.90
   3   6  -7   39.60    8.50
  -3  -6  -7   25.10    5.60
   3  -6   7   20.60    7.60
  -3  -6  -7   28.00    6.50
   3   6  -7   28.20    6.20
  -3  -6   7   25.80    6.50
   3   6   7   38.40    6.90
  -3   6  -7   22.50    8.20
   3  -6  -7   24.20    7.60
   4  -6   7    9.90    7.60
   4   6  -7   10.10    7.00
   4  -6   7   -1.10    7.10
  -4  -6  -7    4.80    2.50
  -4  -6  -7   15.20    5.20
   4   6  -7    6.60    5.30
  -4   6   7   19.20    6.60
  -4  -6   7   10.00    5.70
   4   6   7    4.90    5.30
  -4   6  -7   23.30    7.70
   4  -6  -7   11.30    8.00
   5  -6   7   33.60    9.50
   5   6  -7   18.60    8.00
   5  -6   7   26.80    8.90
   5   6  -7   36.20    6.50
  -5  -6  -7   26.30    5.50
  -5   6   7   18.70    6.70
   5  -6  -7   25.90    9.70
  -5  -6   7   15.30    6.50
   5   6   7   35.90    7.30
  -6  -6  -7    9.40    3.90
   6   6  -7   -1.90    5.20
   6   6  -7   13.90    9.00
   6  -6   7   -1.50    9.90
  -6   6   7   16.60    6.80
   6  -6   7   -1.50    9.20
  -6   6  -7   13.00    8.80
   6   6   7   10.50    6.10
   6  -6  -7   17.60   11.10
   7   6  -7   -5.30    5.50
   7  -6   7   -6.80   11.70
   7   6  -7    0.80    9.20
   7  -6   7   -8.50   10.30
  -7   6   7   11.20    6.70
   7   6   7    7.30    6.20
  -7   6  -7   -8.30    9.80
   7  -6  -7    1.90   12.80
   8   6  -7   -7.10   10.90
  -8   6   7   10.40    6.70
   8  -6   7    2.20   13.80
   8   6  -7   -2.90    6.40
   8  -6   7   -3.30   12.90
   8  -6  -7  -16.50   16.20
   8   6   7   -1.50    6.80
  -8   6  -7    4.30   11.20
   0  -7  -7    1.50    7.00
   0  -7   7   28.30    7.90
   0   7   7   11.00    6.50
   0   7  -7   14.90    7.10
   1   7  -7  242.78   16.00
  -1   7   7  216.68   23.40
   1  -7   7  226.58   15.90
  -1  -7  -7  239.68   15.70
   1  -7  -7  215.08   16.90
  -1  -7   7  227.98   15.90
   1   7   7  259.77   16.10
  -1   7  -7  256.87   19.40
  -2  -7  -7   87.59   11.60
  -2  -7  -7   84.49    9.90
  -2   7   7   88.29   11.60
   2  -7   7   85.19   12.50
   2   7  -7   94.79   11.70
   2   7  -7   92.09   12.30
   2   7   7   84.49   10.90
  -2  -7   7   85.99   10.90
   2  -7  -7   95.99   13.10
  -2   7  -7   85.59   12.10
  -3  -7  -7   93.39   11.40
   3   7  -7  101.99   12.50
  -3   7   7   99.69   12.20
   3  -7   7  106.19   13.70
  -3  -7  -7   80.49    9.20
   3   7  -7  100.89   11.90
  -3   7  -7   90.39   12.60
   3  -7  -7   87.09   13.10
   3   7   7  106.79   11.20
  -3  -7   7   82.39   10.80
   4  -7   7   48.10   10.30
   4  -7   7   33.10    9.90
  -4   7   7   37.10    9.00
   4   7  -7   51.69    8.90
  -4  -7  -7   25.80    7.50
  -4  -7   7   24.20    7.40
   4  -7  -7   33.50   12.30
  -4   7  -7   45.80   11.30
   4   7   7   45.30    8.80
   5  -7   7   -2.60    9.70
   5  -7   7    0.40   10.20
  -5  -7  -7   -2.60    5.80
  -5   7   7   -7.10    7.10
   5   7  -7    6.00    6.90
   5   7  -7   -0.30    8.40
  -5  -7   7    3.30    6.80
   5  -7  -7   -2.40   10.60
   5   7   7    2.80    6.80
  -5   7  -7   -8.40    9.40
   6   7  -7   -2.80    7.10
  -6  -7  -7   -8.60    4.90
   6   7  -7  -12.30    9.10
   6  -7   7   12.20   12.00
   6  -7   7   -6.70   11.10
  -6   7   7   10.20    7.80
   6   7   7    7.50    7.30
   6  -7  -7   -3.20   12.70
  -6   7  -7   -1.60   10.50
   7   7  -7   -4.10   11.60
   7  -7   7   16.50   13.60
   7  -7   7   28.20   13.40
  -7   7   7    2.40    8.10
   7   7  -7   -0.80    8.40
   7  -7  -7   18.00   15.90
  -7   7  -7    6.70   11.50
   7   7   7   -7.30    7.90
   8   7  -7    2.30    9.40
   8   7  -7  -13.30   12.70
   8  -7   7  -17.20   15.10
  -8   7   7   19.80    8.70
   8  -7   7  -19.60   24.60
   8   7   7   -1.40    8.50
  -8   7  -7   -7.90    9.00
   8  -7  -7  -23.30   18.20
  -8   7  -7    4.40   12.30
   0  -8   7  135.99   15.10
   0   8  -7  156.28   16.00
   0   8   7  169.88   15.10
   0  -8  -7  126.89   15.10
   1   8  -7   86.29   12.50
  -1  -8  -7   56.69   16.20
  -1   8   7   77.49   11.10
   1  -8   7   59.09   11.30
  -1  -8   7   84.19   12.80
   1   8   7   61.29   10.70
  -1   8  -7   72.89   12.00
   1  -8  -7   62.89   12.10
  -2   8   7   38.40    9.90
  -2  -8  -7   39.60    9.50
  -2  -8  -7   42.20    8.80
   2  -8   7   44.30   10.90
   2   8  -7   46.00   11.70
  -2  -8   7   34.50   10.10
   2   8   7   36.50    9.50
  -2   8  -7   22.60    9.70
   2  -8  -7   22.10   10.20
  -3   8   7   -2.10    7.90
   3   8  -7   -6.60    9.30
  -3  -8  -7   16.60    8.60
  -3  -8  -7    5.50    6.20
   3  -8   7   11.50    9.80
  -3   8  -7    5.00   10.00
   3  -8  -7   -7.70   10.40
  -3  -8   7   -6.60    7.80
   3   8   7    5.40    7.60
   4   8  -7   34.10   11.00
  -4   8   7   45.30   11.70
   4   8  -7   25.60    9.50
   4  -8   7   39.70   12.20
  -4  -8   7   19.70    9.00
   4  -8  -7   21.10   12.50
  -4   8  -7   23.10   10.90
   4   8   7   35.20    9.50
   5   8  -7   13.30   11.30
   5  -8   7   17.70   13.70
  -5  -8  -7   17.80    7.80
   5  -8   7   18.50   11.90
   5   8  -7    1.30    9.50
  -5   8   7   -0.10    8.80
  -5   8  -7   26.20   12.70
  -5  -8   7   15.70    9.50
   5   8   7   11.40    9.10
   5  -8  -7   -6.70   12.70
   6   8  -7   -9.70    9.70
   6  -8   7   -2.30   13.50
  -6   8   7   -3.40    9.60
   6  -8   7   14.80   13.00
  -6  -8  -7   -1.70    7.20
   6   8  -7  -16.80   11.20
   6  -8  -7   -3.30   15.90
   6   8   7    3.40    9.10
  -6   8  -7   12.90   13.20
  -7  -8  -7   10.20    6.80
   7   8  -7    3.80   14.20
  -7   8   7    7.10   10.30
   7   8  -7   -3.40   11.00
   7  -8   7   17.10   16.50
   7   8   7   23.30   11.10
  -7   8  -7   -0.40   14.50
   0  -9  -7   -2.40   10.30
   0   9   7    6.40    9.50
   0  -9   7   -3.40   10.20
   0   9  -7   -0.70   10.00
  -1  -9  -7   70.79   12.30
  -1   9   7   45.40   11.40
   1   9  -7   73.39   12.80
   1  -9   7   59.79   13.70
  -1  -9  -7   55.39   12.80
  -1   9  -7   60.09   13.50
  -1  -9   7   78.59   13.90
   1   9   7   57.29   11.20
   1  -9  -7   54.99   12.60
  -2   9   7   -6.00    9.50
   2  -9   7    8.80   12.50
  -2  -9  -7  -15.20    9.70
   2   9  -7    6.60   10.20
   2   9   7   17.20   10.20
  -2  -9   7    0.80   10.10
   2  -9  -7   -6.10   11.90
  -2   9  -7    4.30   10.80
  -3  -9  -7    0.00    6.90
  -3   9   7   -0.40   10.60
  -3  -9  -7   11.30   10.30
   3   9  -7    3.10   10.70
   3  -9   7   -4.30   12.90
  -3  -9   7   -7.80   10.00
   3  -9  -7  -11.10   12.80
   3   9   7   -2.40    9.70
  -4   9   7   -6.80   10.90
  -4  -9  -7    8.10    9.70
   4  -9   7   -1.40   14.10
   4   9  -7   -1.90   11.00
  -4   9  -7   -5.30   13.60
   4  -9  -7    2.50   13.80
   4   9   7  -19.90    9.80
  -4  -9   7   23.00   11.10
  -5   9   7   -0.80   12.10
   5   9  -7   13.30   11.70
  -5  -9  -7  -10.20    9.50
   5  -9   7   -5.40   14.50
   5  -9  -7  -25.10   16.70
  -5  -9   7   -0.40   11.50
  -5   9  -7    9.80   15.10
   5   9   7  -11.80   10.50
  -6  -9  -7    3.30    9.50
   6   9  -7   27.30   13.60
   6  -9   7    2.90   19.00
  -6   9   7    7.40   12.20
  -6   9  -7   43.50   17.10
  -6  -9   7   22.60   12.30
   6   9   7   17.70   12.20
   0 -10  -7   43.80   13.90
   0  10   7   14.70   12.30
   0 -10   7   23.80   13.20
   0  10  -7   41.20   14.40
   0 -10  -7   11.60   14.10
   1 -10   7   -4.10   14.70
  -1 -10  -7    0.40   10.80
  -1 -10  -7    1.50   13.00
   1  10  -7   -0.30   11.90
  -1  10   7  -20.80   10.70
   1  10   7    1.90   11.80
  -1  10  -7   -9.20   12.10
   1 -10  -7   13.90   14.30
  -1 -10   7   11.00   13.70
  -2 -10  -7   50.49   14.80
   2 -10   7   10.50   14.70
  -2  10   7   52.79   14.10
  -2 -10  -7   65.29   12.00
   2  10  -7   58.99   16.00
  -2  10  -7   74.79   17.10
   2  10   7   62.29   14.50
  -2 -10   7   60.89   14.10
   2 -10  -7   21.40   15.40
   3 -10   7  -19.20   19.00
  -3  10   7   10.70   13.10
  -3 -10  -7   -6.00    8.40
   3  10  -7   42.30   13.90
  -3 -10  -7    0.50   12.90
  -3  10  -7   52.49   17.10
  -3 -10   7    9.20   13.80
   3  10   7    9.40   13.30
   3 -10  -7    6.50   16.50
   4  10  -7  -21.70   13.10
  -4 -10  -7  -12.30   11.80
  -4  10   7   -5.10   14.20
  -4 -10   7   11.70   14.70
   4  10   7   17.90   13.50
  -4  10  -7    8.00   16.40
   0  11  -7   25.70   17.10
   0  11   7    0.90   15.30
   0 -11  -7   23.10   16.00
  -1 -11  -7   10.40   14.00
   1  11  -7    7.20   16.30
  -1  11   7   16.10   16.80
  -1 -11  -7   28.40   16.00
   1 -11  -7  -17.90   16.60
  -1  11  -7  -30.60   17.50
   1  11   7    7.20   15.40
   0   0   8   53.19    3.80
   0   0  -8   55.69    4.00
  -1   0   8 1746.53   58.19
   1   0  -8 1666.23   58.29
  -1   0  -8 1765.12   58.49
   1   0   8 1821.22   58.49
  -1   0  -8 1818.62   57.99
  -2   0  -8    4.20    1.90
   2   0   8    1.10    1.90
  -2   0   8    4.70    1.60
  -2   0  -8    2.20    1.50
   2   0  -8    1.40    1.80
  -3   0  -8   78.39    5.00
   3   0   8   72.89    5.10
  -3   0  -8   72.29    4.20
   3   0  -8   77.39    5.00
  -3   0   8   76.59    4.30
   4   0  -8   15.80    3.00
  -4   0  -8   10.90    3.30
  -4   0  -8   12.20    2.60
   4   0   8   12.50    3.10
   5   0   8   93.99    6.50
  -5   0  -8   94.59    6.30
  -5   0  -8   92.19    5.30
   5   0  -8   91.49    6.30
   6   0  -8  129.89    8.20
   7   0  -8  597.44   23.60
   8   0  -8   12.90    6.30
   9   0  -8   62.89   10.50
  10   0  -8   44.90   12.00
   0   1   8    3.30    1.70
   0  -1  -8    1.10    1.80
   0   1  -8   -1.00    1.60
   0   1  -8    0.10    1.80
   1   1  -8  746.93   25.80
  -1   1   8  682.33   25.70
  -1  -1  -8  730.83   26.00
   1  -1   8  747.83   25.80
   1   1  -8  793.62   26.60
   1   1   8  715.13   25.90
  -1   1  -8  739.33   26.00
   1  -1  -8  738.23   26.20
  -1   1  -8  722.83   25.90
  -2  -1  -8  889.91   31.20
   2   1  -8  922.81   30.90
  -2   1   8  912.31   31.00
   2  -1   8  922.71   30.90
  -2   1  -8  945.11   31.40
   2   1   8  836.62   31.00
   2  -1  -8  874.71   31.50
  -2   1  -8  890.81   31.30
  -3   1   8  152.88    7.10
   3   1  -8  150.18    7.00
  -3  -1  -8  153.18    7.40
  -3  -1  -8  151.48    5.70
   3  -1   8  145.79    7.00
  -3   1  -8  137.49    8.50
  -3   1  -8  149.19    7.50
   3  -1  -8  142.49    7.80
   3   1   8  155.18    7.50
  -4  -1  -8  474.75   17.20
  -4  -1  -8  452.25   17.50
  -4   1   8  465.95   16.80
   4   1  -8  468.15   17.10
   4  -1   8  473.85   17.20
   4  -1  -8  463.85   18.50
   4   1   8  453.05   17.60
  -4   1  -8  465.55   19.10
  -4   1  -8  479.75   17.70
  -5   1   8  450.65   15.70
  -5  -1  -8  462.65   15.50
  -5  -1  -8  438.66   15.40
   5   1  -8  453.55   16.70
   5  -1   8  460.05   16.70
  -5   1  -8  415.66   18.20
   5  -1  -8  441.16   18.30
   5   1   8  423.06   17.10
  -5   1  -8  461.75   17.10
   6  -1   8    2.60    2.60
   6   1  -8    4.60    2.70
   6  -1  -8    1.00    4.10
  -6   1  -8    4.10    2.40
   6   1   8    4.70    3.20
  -6   1  -8    3.40    3.30
   7  -1   8   20.40    4.00
   7   1  -8   25.80    4.40
   7  -1  -8   19.70    6.00
   7   1   8   27.70    4.80
   8  -1   8  189.28    9.40
   8   1  -8  183.08   11.20
   8   1  -8  203.68   14.10
   8  -1  -8  194.48   14.60
   9  -1   8    6.30    3.50
   9   1  -8   -7.80    6.60
   9   1  -8    0.80    7.50
   9  -1  -8   17.50    9.60
  10   1  -8   19.90   10.50
  10   1  -8   -5.40    9.60
   0  -2  -8 1121.79   39.10
   0   2  -8 1148.89   39.40
   0   2   8 1087.39   38.60
   0  -2   8 1126.99   39.00
   1   2  -8  621.04   23.50
   1  -2   8  595.74   22.90
  -1   2   8  608.24   22.80
  -1  -2  -8  601.44   23.00
   1   2   8  634.34   22.80
   1  -2  -8  618.84   23.40
  -1  -2   8  635.74   23.30
  -1   2  -8  651.03   23.50
  -1   2  -8  629.94   23.00
   2   2  -8  117.29    7.40
   2  -2   8  118.19    7.10
  -2  -2  -8  116.99    6.90
  -2   2   8  122.59    6.80
  -2   2  -8  118.79    7.80
  -2   2  -8  126.89    7.40
   2   2   8  116.49    6.70
   2  -2  -8  120.39    7.60
  -2   2  -8  119.19    7.00
  -3   2   8 1588.04   53.49
   3  -2   8 1649.33   54.09
  -3  -2  -8 1588.04   53.39
   3   2  -8 1569.74   54.89
   3   2   8 1637.94   53.49
  -3   2  -8 1528.65   53.89
  -3   2  -8 1595.04   55.39
   3  -2  -8 1573.54   54.89
   4   2  -8  201.48    9.00
  -4   2   8  204.68    9.70
   4  -2   8  206.88   10.20
  -4  -2  -8  218.08    9.10
  -4  -2  -8  216.08    9.00
   4   2  -8  217.18   11.40
  -4   2  -8  219.28   10.30
   4   2   8  207.08    9.70
   4  -2  -8  195.48   11.20
  -4   2  -8  210.88   11.80
   5   2  -8    4.70    3.50
  -5   2   8    2.60    2.20
   5  -2   8    2.50    3.20
   5   2  -8   -1.30    2.10
   5   2   8    1.60    2.60
   5  -2  -8    5.70    4.20
  -5   2  -8    0.70    4.10
  -5   2  -8    0.30    2.80
  -6   2   8  123.69    5.90
   6   2  -8  117.09    6.30
   6  -2   8  129.99    8.80
   6   2  -8  106.59    9.40
  -6   2  -8  114.79    7.30
   6   2   8  107.29    7.40
   6  -2  -8  119.39   10.50
  -6   2  -8  129.79    9.60
   7   2  -8  117.29   10.60
   7  -2   8  118.79    9.40
   7   2  -8  125.29    7.00
  -7   2  -8  107.79    8.40
  -7   2  -8  124.99    7.20
   7   2   8  125.99    8.20
   7  -2  -8  119.69   11.90
   8   2  -8   -5.30    3.60
   8   2  -8   -7.10    5.90
   8  -2   8    0.10    5.40
   8   2   8   -3.30    4.30
   8  -2  -8    4.00    8.20
   9   2  -8    5.00    5.80
   9  -2   8    6.00    6.90
   9   2  -8   -0.70    7.70
   9  -2  -8   12.30   11.00
  10  -2   8    8.10    7.40
  10   2  -8   17.60    8.50
  10   2  -8    0.20   10.30
  10  -2  -8   -2.20   14.10
   0  -3   8   -2.70    2.50
   0   3  -8   -1.10    2.50
   0  -3  -8   -0.50    2.70
   0   3   8   -1.20    2.60
   1  -3   8 1161.08   42.30
  -1   3   8 1157.18   42.00
   1   3  -8 1152.98   42.80
  -1  -3  -8 1210.58   42.40
   1  -3  -8 1162.58   42.80
  -1   3  -8 1281.67   42.90
   1   3   8 1228.88   42.00
  -1   3  -8 1222.88   43.10
  -1  -3   8 1219.98   42.40
   2   3  -8  326.57   15.10
  -2   3   8  341.17   14.50
   2  -3   8  325.07   14.80
  -2  -3  -8  322.27   14.30
   2  -3  -8  348.97   15.60
  -2   3  -8  314.77   15.10
   2   3   8  315.47   13.90
  -2   3  -8  318.37   15.10
  -2  -3   8  343.17   14.80
  -3   3   8  246.88   12.00
   3   3  -8  242.28   12.90
   3  -3   8  258.27   12.70
  -3  -3  -8  258.07   11.60
  -3   3  -8  254.97   13.60
   3  -3  -8  257.47   13.40
   3   3   8  263.67   11.70
  -4   3   8   31.10    4.60
  -4  -3  -8   21.20    2.60
   4   3  -8   27.80    5.30
   4  -3   8   26.30    5.30
  -4  -3  -8   26.60    3.30
   4  -3  -8   37.80    6.60
  -4   3  -8   19.60    5.30
   4   3   8   31.40    4.40
  -4   3  -8   26.60    4.70
   5   3  -8   31.50    6.00
  -5   3   8   21.40    4.00
   5  -3   8   31.10    6.00
  -5   3  -8   21.10    6.30
   5  -3  -8   25.60    6.70
   5   3   8   27.10    4.30
  -5   3  -8   30.20    5.10
   6   3  -8  101.89    6.20
   6  -3   8   91.09    9.70
   6   3  -8  106.69   10.10
  -6   3   8  107.09    7.10
  -6   3  -8  106.89    8.10
   6   3   8  114.29    7.70
  -6   3  -8  119.29   10.60
   6  -3  -8   98.99   11.70
   7  -3   8    6.90    6.00
   7   3  -8    0.00    2.80
   7   3  -8    4.20    6.30
  -7   3   8    1.50    2.80
   7  -3  -8    0.30    7.70
  -7   3  -8    0.40    5.50
   7   3   8   -0.90    3.50
  -7   3  -8    1.20    3.70
   8  -3   8  -10.20    7.00
   8   3  -8    0.80    3.40
   8   3  -8    0.50    7.00
  -8   3  -8   -5.30    3.70
   8   3   8   -2.20    4.10
  -8   3  -8    8.50    5.20
   8  -3  -8  -17.20    9.00
   9   3  -8   21.90   10.10
   9   3  -8   26.40    5.60
   9  -3   8   14.80    9.30
   9  -3  -8   22.30   13.10
   9   3   8   29.80    6.90
   0  -4   8  503.55   21.90
   0   4  -8  562.04   22.00
   0   4   8  541.05   21.80
   0   4  -8  521.35   22.60
   0  -4  -8  521.15   22.30
   1  -4   8   21.70    5.00
  -1  -4  -8   14.20    4.10
  -1   4   8   11.70    4.00
   1   4  -8   13.50    4.50
  -1  -4   8   11.30    4.00
  -1   4  -8   16.30    4.70
  -1   4  -8   15.80    4.80
   1  -4  -8   18.60    5.10
   1   4   8   14.70    4.10
   2   4  -8   75.19    8.00
  -2  -4  -8   87.09    7.30
  -2   4   8   75.19    6.80
   2  -4   8   73.99    7.70
  -2  -4   8   68.69    7.00
   2   4   8   83.19    6.90
  -2   4  -8   69.49    8.40
   2  -4  -8   84.49    8.50
   3  -4   8  113.39    9.30
  -3  -4  -8  124.69    8.00
  -3   4   8  115.79    8.50
   3   4  -8  107.19    9.40
  -3  -4   8  112.29    8.30
  -3   4  -8  123.09   10.40
   3  -4  -8  102.49   10.00
   3   4   8  123.59    8.10
  -4  -4  -8  104.09    6.10
   4  -4   8  115.59    9.80
   4   4  -8  104.19    9.60
  -4  -4  -8  111.89    6.60
  -4   4   8  108.29    8.20
   4  -4  -8   95.49   10.70
  -4   4  -8  123.99   10.80
   4   4   8  116.19    8.10
  -5   4   8   36.00    5.70
   5  -4   8   22.90    7.10
   5   4  -8   29.20    6.70
  -5  -4  -8   22.70    2.90
   5  -4  -8   20.10    7.60
  -5   4  -8   31.00    6.10
  -5   4  -8   25.10    6.80
   5   4   8   35.80    5.00
   6  -4   8   15.10    7.00
   6   4  -8    4.20    6.00
  -6   4   8    1.00    4.00
   6  -4  -8   -5.90    7.60
  -6   4  -8    0.80    6.70
  -6   4  -8   -0.40    4.60
   6   4   8    2.30    3.90
   7  -4   8   10.00    7.70
  -7   4   8   12.10    4.10
   7   4  -8   10.80    7.20
  -7   4  -8    5.50    5.00
   7  -4  -8    7.90    9.10
   7   4   8   13.70    4.80
  -7   4  -8   10.30    7.20
   8   4  -8   32.10   16.10
   8  -4   8   23.80    9.80
   8   4  -8   23.30    4.50
   8  -4  -8   23.50   12.20
   8   4   8   26.40    5.60
  -8   4  -8   40.40    7.80
  -8   4  -8   28.50    5.80
   9   4  -8    4.20    9.80
   9   4  -8    6.90    4.40
   9  -4   8   12.80   12.90
  -9   4  -8   -7.10    4.40
  -9   4  -8    0.40    6.00
   9   4   8    3.70    5.80
   9  -4  -8   35.10   16.50
   0  -5  -8    1.00    4.50
   0   5  -8   -4.10    4.20
   0   5   8   -4.80    3.50
   0   5  -8    2.10    4.50
   0  -5   8   -1.20    4.00
  -1  -5  -8    6.00    4.40
   1   5  -8    7.50    4.40
  -1   5   8    6.20    4.80
   1  -5   8    8.10    4.50
   1   5  -8   14.50    5.20
  -1   5  -8   10.40    5.70
   1  -5  -8    9.20    5.40
   1   5   8   10.70    4.70
  -1   5  -8   13.50    5.90
  -1  -5   8   15.70    5.00
  -2   5   8   27.60    6.00
   2  -5   8   30.90    6.30
   2   5  -8   21.50    5.70
  -2  -5  -8   20.20    5.10
   2  -5  -8   26.20    7.20
  -2  -5   8   35.50    6.20
   2   5   8   28.00    5.50
  -2   5  -8   27.00    6.20
  -3  -5  -8  179.48   10.80
  -3  -5  -8  188.18   11.30
  -3   5   8  208.98   12.60
   3   5  -8  229.48   14.00
   3  -5   8  172.38   12.90
   3  -5  -8  181.28   14.00
  -3  -5   8  218.38   12.50
  -3   5  -8  199.38   14.20
   3   5   8  203.68   11.60
  -4   5   8   12.70    5.20
   4  -5   8   20.20    6.50
  -4  -5  -8   10.70    3.30
  -4  -5  -8   14.00    4.20
   4   5  -8   11.40    5.80
   4   5   8   17.60    5.10
  -4  -5   8   11.40    6.30
  -4   5  -8   25.20    7.40
   4  -5  -8   -5.50    8.80
  -5   5   8   -7.20    4.50
  -5  -5  -8    8.10    3.30
   5  -5   8    9.50    6.90
   5   5  -8    5.30    6.90
   5   5   8    9.00    4.80
  -5   5  -8   -1.20    6.60
   5  -5  -8   10.20    7.30
   6   5  -8   19.40    7.90
  -6   5   8   10.20    5.50
   6  -5  -8   -4.30    8.70
  -6   5  -8    2.20    7.60
  -6   5  -8    4.90    5.90
   6   5   8    8.40    5.00
  -7   5   8    5.10    5.30
   7  -5   8    0.50    8.70
   7  -5  -8  -16.80   10.70
  -7   5  -8   -4.70    8.40
  -7   5  -8    4.10    6.20
   7   5   8    8.90    5.30
  -8   5   8    3.00    5.20
   8   5  -8    0.60    9.30
   8  -5   8   16.30   11.00
   8  -5  -8    5.10   13.10
  -8   5  -8   14.40    8.90
   8   5   8    5.40    5.90
  -8   5  -8    1.30    6.80
   9   5  -8    4.40    5.00
  -9   5   8    2.40    4.50
   9  -5   8    6.00   13.30
   9   5  -8   10.50   12.40
   9   5   8   -8.50    6.40
  -9   5  -8   -1.40    8.40
  -9   5  -8  -11.30    6.30
   9  -5  -8   52.69   19.30
   0  -6  -8   82.99   10.20
   0   6   8   75.69    9.30
   0   6  -8   89.99   10.60
   0   6  -8   78.59    9.80
   1   6  -8    6.00    5.20
  -1   6   8   -1.30    5.00
   1   6  -8   12.60    6.20
  -1  -6  -8   -6.30    5.40
   1  -6  -8   12.50    6.50
   1   6   8    0.60    5.10
  -1   6  -8   -1.30    5.90
  -1  -6   8    2.70    8.80
  -2  -6  -8   18.60    5.50
   2   6  -8    9.30    6.40
   2   6  -8   20.20    5.50
  -2   6   8    7.10    5.80
   2  -6   8   11.80    7.50
   2  -6  -8   18.70    8.70
  -2   6  -8   13.30    6.90
  -2  -6   8   -3.10    4.70
   2   6   8   25.10    6.20
  -3  -6  -8   66.69    8.50
  -3  -6  -8   78.89    9.30
   3  -6   8   61.29   10.30
   3   6  -8   86.09    9.10
   3   6  -8   69.99   10.10
  -3   6   8   60.79    8.90
  -3  -6   8   98.79   10.20
   3  -6  -8   58.79   10.10
   3   6   8   79.49    8.90
  -3   6  -8   85.09   11.10
  -4  -6  -8   29.00    4.30
   4   6  -8   34.60    8.00
  -4  -6  -8   33.60    6.20
   4  -6   8   25.80    8.60
   4   6  -8   42.10    6.90
  -4   6   8   24.40    7.50
   4   6   8   34.00    7.00
  -4  -6   8   37.40    7.50
   4  -6  -8   15.10    8.30
   5  -6   8   -1.90    8.20
  -5  -6  -8   12.20    4.90
   5   6  -8    7.00    7.90
  -5   6   8    8.70    6.50
   5   6   8   15.70    5.90
  -5   6  -8   21.90    9.30
   5  -6  -8   13.60    9.60
   6  -6   8    1.70    9.90
  -6   6   8    8.60    6.60
   6   6  -8   10.00    8.60
  -6  -6  -8   -2.20    3.40
  -6   6  -8  -20.80    8.40
   6  -6  -8  -19.40   10.00
   6   6   8    1.10    6.20
   7   6  -8   25.00   10.80
  -7   6   8   30.40    7.50
   7  -6   8   20.00   11.20
  -7   6  -8   24.90   11.30
   7  -6  -8   19.90   13.60
   7   6   8   20.80    6.90
  -7   6  -8   26.40    8.40
   8   6  -8   10.20   11.70
  -8   6   8   -0.30    6.60
   8  -6   8    3.40   13.20
  -8   6  -8    3.50    7.80
   8   6   8    9.00    7.50
   8  -6  -8  -19.80   15.70
  -8   6  -8   22.60   10.70
   0  -7   8   -6.90    6.10
   0   7  -8    8.40    7.30
   0   7   8   -7.80    7.30
  -1   7   8   29.80    8.80
  -1  -7  -8   33.20    8.50
   1  -7   8   37.70    9.90
   1   7  -8   29.80    8.10
   1   7  -8   40.70    9.30
   1  -7  -8   34.30    8.90
   1   7   8   27.30    8.00
  -1  -7   8   32.50    8.30
  -1   7  -8   43.20   15.80
   2   7  -8   17.10    7.20
   2  -7   8   14.20    8.00
  -2  -7  -8    0.70    6.60
   2   7  -8   14.50    9.90
  -2   7   8   19.90    7.90
  -2  -7   8   19.40    7.00
   2  -7  -8   18.80    9.30
   2   7   8   20.10    7.30
  -2   7  -8    7.70    8.20
  -3   7   8    7.30    7.30
   3  -7   8    1.20    8.50
   3   7  -8   11.70    7.20
  -3  -7  -8    9.40    6.80
  -3  -7  -8   20.40    6.40
  -3   7  -8   30.70    9.50
   3   7   8   11.20    7.10
  -3  -7   8    7.40    7.20
   3  -7  -8   20.50    9.80
   4  -7   8   34.90   10.30
  -4  -7  -8   37.70    7.80
   4   7  -8   34.80    8.20
  -4  -7  -8   27.70    4.70
   4   7  -8   26.50    8.90
  -4   7   8   31.30    8.30
   4  -7  -8   17.90   10.00
  -4  -7   8   16.70    8.40
   4   7   8   30.40    7.90
  -4   7  -8   33.60   10.10
   5  -7   8   15.00   11.10
  -5   7   8   11.60    7.80
   5   7  -8    5.80    9.30
  -5  -7  -8   15.00    6.40
   5   7  -8    4.90    7.40
  -5   7  -8   11.50   10.80
   5   7   8    1.70    6.60
   5  -7  -8   17.40   12.00
  -5  -7   8   10.70    7.40
   6  -7   8   -6.70   11.90
  -6   7   8   -3.00    7.90
  -6  -7  -8    0.60    5.20
   6   7  -8   10.60    7.40
   6   7  -8    6.20   10.00
  -6   7  -8    5.30   10.30
   6   7   8  -16.20    7.20
   6  -7  -8    0.70   12.90
   7   7  -8   16.40   12.10
  -7   7   8    3.40    8.00
   7  -7   8    4.00   13.00
   7   7  -8   13.20    8.60
   7  -7  -8    0.90   15.50
   7   7   8    9.90    8.50
  -7   7  -8   -4.10   12.00
   0  -8   8   -1.80    8.30
   0  -8  -8   -1.80    8.20
   0   8  -8   11.60    9.40
   0   8   8    2.80    7.70
  -1  -8  -8   36.90    9.70
  -1   8   8   24.30    8.90
   1  -8   8   24.80   10.20
   1   8  -8   41.80   10.10
   1   8   8   39.60   10.20
  -1  -8   8   23.80    8.70
   1  -8  -8   49.30   11.70
  -1   8  -8   44.60   11.70
  -2  -8  -8   -1.50    7.40
   2   8  -8    4.00    8.40
   2  -8   8    3.00    9.40
  -2   8   8   24.60    9.00
  -2  -8  -8  -11.50    7.40
  -2   8  -8   10.80   10.30
   2  -8  -8    1.70   10.40
   2   8   8    1.20    7.60
  -2  -8   8   14.30    9.00
  -3  -8  -8   43.60    9.90
   3  -8   8   41.60   11.20
   3   8  -8   43.70   13.20
   3   8  -8   64.19   13.20
  -3   8   8   63.99   12.10
  -3  -8  -8   41.20    8.10
   3   8   8   50.59   10.00
  -3   8  -8   45.00   12.60
   3  -8  -8   44.90   12.40
  -3  -8   8   19.20    9.00
  -4   8   8    8.10    9.20
   4  -8   8   -2.40   10.40
   4   8  -8   24.30   12.10
  -4  -8  -8   22.70    9.90
   4   8  -8   28.40   11.40
  -4   8  -8   16.20   11.20
  -4  -8   8   21.60    9.60
   4  -8  -8   29.40   12.40
   4   8   8   -4.00    8.20
   5  -8   8   35.60   13.50
  -5   8   8   42.40   10.20
   5   8  -8   37.40   10.50
  -5  -8  -8   28.40    8.90
   5   8  -8   22.60   12.50
   5  -8  -8   35.80   14.70
  -5  -8   8   34.70   10.70
   5   8   8   40.20   10.40
  -5   8  -8   45.80   13.30
  -6  -8  -8   -9.90    6.60
   6   8  -8   -9.30   10.10
  -6   8   8  -13.50    9.70
   6   8  -8   24.00   13.20
   6  -8   8    2.10   13.60
   6  -8  -8   15.80   16.90
  -6   8  -8    8.30   13.00
   6   8   8    4.20    8.90
  -7   8   8    8.90   10.50
   7  -8   8   36.90   18.80
  -7  -8  -8   14.10    6.70
   7   8  -8   35.10   12.50
   7   8  -8   37.70   15.40
  -7   8  -8   51.59   15.90
   7   8   8   15.90   10.70
   0   9  -8   -3.00   10.00
   0  -9  -8   -8.70    9.80
   0   9   8   11.40    9.90
   0  -9   8   -0.30   10.40
  -1  -9  -8   -8.60    9.50
   1  -9   8   21.90   10.40
   1   9  -8  -12.70    9.90
  -1   9   8    5.20   10.60
  -1  -9  -8  -19.30   10.60
   1   9   8    7.50    9.30
  -1   9  -8   15.70   11.30
   1  -9  -8    4.10   10.90
  -1  -9   8   -8.80   10.00
   2   9  -8   36.40   11.50
  -2   9   8   42.50   11.90
  -2  -9  -8   28.90   10.00
  -2  -9  -8   34.30   10.80
   2  -9   8   40.70   12.50
  -2   9  -8   29.50   11.90
  -2  -9   8    7.50   11.30
   2  -9  -8   28.40   13.30
   2   9   8   27.80   10.70
  -3  -9  -8   14.60   10.80
  -3   9   8   28.90   11.60
  -3  -9  -8   48.20    8.90
   3   9  -8   15.20   11.80
   3  -9   8   41.20   14.70
  -3  -9   8   22.30   11.50
   3   9   8   34.80   11.90
   3  -9  -8   38.90   14.70
  -3   9  -8   31.90   13.20
  -4   9   8   -5.10   11.50
   4  -9   8  -10.00   14.60
   4   9  -8   13.40   11.00
  -4  -9  -8    9.80   10.10
  -4   9  -8  -16.40   13.40
  -4  -9   8  -14.30   10.40
   4   9   8    2.90   10.10
   4  -9  -8   -0.30   15.20
  -5   9   8    2.20   12.00
  -5  -9  -8    2.40    9.60
   5  -9   8  -16.20   15.70
   5   9  -8    2.60   11.40
   5  -9  -8   12.70   16.90
  -5   9  -8  -10.90   14.30
  -5  -9   8    3.10   11.40
   5   9   8   -0.10   10.50
   0  10   8   -2.90   12.50
   0 -10  -8  -10.00   12.20
   0 -10  -8   20.30   15.00
   0 -10   8   10.90   13.50
   0  10  -8   -3.50   13.20
  -1  10   8   -1.40   11.70
   1 -10   8  -29.20   13.30
  -1 -10  -8   -0.40   11.80
   1  10  -8  -11.30   12.50
  -1 -10  -8  -12.90   12.90
  -1  10  -8    2.30   12.80
   1  10   8   -6.10   11.50
   1 -10  -8   -8.50   14.40
  -1 -10   8  -10.90   13.60
  -2 -10  -8   -9.70   12.70
   2 -10   8   18.40   15.70
   2  10  -8   40.60   14.70
  -2 -10  -8  -19.20   10.10
  -2  10   8   14.20   13.50
  -2 -10   8   24.90   14.10
   2  10   8   -2.10   12.50
   2 -10  -8   20.50   15.10
  -2  10  -8  -17.00   14.70
   3  10  -8   12.40   14.10
  -3 -10  -8    2.10    9.10
  -3  10   8    0.10   14.00
  -3 -10  -8   12.20   13.20
  -3  10  -8   -6.90   16.10
  -3 -10   8   22.80   13.80
   3  10   8   -6.90   11.90
   3 -10  -8    4.90   15.90
  -4 -10  -8   21.90   13.70
   4  10  -8    5.30   13.60
  -4  10   8   -1.20   14.30
  -4 -10   8    1.30   15.10
   4  10   8   29.80   13.90
  -4  10  -8   10.60   17.50
   0  11  -8  -12.00   16.60
   0 -11  -8  -36.90   15.30
   0  11   8    8.10   15.80
   0   0  -9    2.80    1.90
   0   0   9   -0.10    1.50
  -1   0   9   -1.20    1.50
  -1   0  -9    0.30    1.40
   1   0  -9   -1.40    1.60
   1   0   9    1.50    1.80
  -1   0  -9    0.10    1.60
  -2   0  -9   -0.50    1.80
  -2   0   9    0.20    1.50
  -2   0  -9    1.80    1.60
   2   0   9   -2.30    1.90
   2   0  -9   -0.10    1.80
  -3   0   9    0.60    1.50
   3   0  -9    2.40    2.00
  -3   0  -9   -1.50    1.90
   3   0   9   -3.40    1.80
  -3   0  -9   -2.40    1.60
   4   0   9   -1.10    2.30
  -4   0  -9    0.50    3.00
   4   0  -9   -1.50    2.40
  -4   0  -9   -1.60    2.20
  -5   0  -9   -1.20    2.20
   5   0  -9   -0.70    2.90
   5   0   9    4.20    3.20
  -5   0  -9   -3.70    3.10
   6   0  -9    5.40    3.70
  -6   0  -9    1.80    2.50
  -6   0  -9   -1.00    2.00
   7   0  -9    9.10    4.80
   8   0  -9    1.10    6.10
   9   0  -9    1.60    8.40
  10   0  -9  -22.80   11.60
   0  -1  -9    0.70    2.10
   0   1  -9    0.80    1.80
   0   1   9    2.20    1.80
   0   1  -9    1.20    1.90
  -1   1   9   79.29    5.00
   1   1  -9   78.19    5.10
  -1  -1  -9   87.09    5.50
   1   1  -9   82.99    5.50
   1   1   9   77.39    5.10
  -1   1  -9   78.39    5.10
   1  -1  -9   75.39    5.40
  -1   1  -9   71.29    5.20
   2   1  -9    0.70    1.70
  -2   1   9    1.80    1.70
  -2  -1  -9    0.30    2.30
   2  -1   9    4.20    1.90
  -2   1  -9   -1.20    1.90
   2   1   9    1.50    1.90
   2  -1  -9    2.70    2.40
  -2   1  -9    0.20    1.80
  -3  -1  -9  191.48    6.90
   3   1  -9  173.18    8.10
  -3  -1  -9  175.78    8.50
   3  -1   9  176.98    8.00
  -3   1   9  163.38    8.00
  -3   1  -9  168.98    8.50
  -3   1  -9  163.98    9.60
   3  -1  -9  175.08    9.10
  -3   1  -9  176.18    8.60
   3   1   9  182.28    8.60
  -4  -1  -9   26.60    4.00
   4   1  -9   29.70    3.70
  -4   1   9   30.10    3.40
  -4  -1  -9   29.20    3.70
   4  -1   9   29.20    3.60
   4  -1  -9   19.20    3.90
  -4   1  -9   22.70    4.70
   4   1   9   30.90    4.10
  -4   1  -9   33.80    4.30
  -5  -1  -9   26.60    3.70
   5   1  -9   23.60    3.60
  -5   1   9   26.50    3.00
   5  -1   9   26.60    3.40
  -5  -1  -9   23.80    3.20
  -5   1  -9   24.00    3.80
   5   1   9   28.70    4.20
  -5   1  -9   16.80    4.80
   5  -1  -9   27.00    5.00
   6   1  -9  147.99    8.20
   6  -1   9  140.79    7.30
   6   1   9  145.99    8.80
   6  -1  -9  142.09   10.10
  -6   1  -9  165.88    9.50
  -6   1  -9  154.98    7.80
   7   1  -9    7.40    4.10
   7  -1   9    2.30    2.90
  -7   1  -9    4.10    2.30
  -7   1  -9    3.10    2.70
   7   1   9   11.30    4.60
   7  -1  -9    1.30    5.20
   8   1  -9    8.10    7.40
   8   1  -9   10.90    5.40
   8  -1   9    4.90    2.90
   8  -1  -9   10.40    7.50
   9   1  -9   12.10    7.50
   9   1  -9   11.50    8.30
   9  -1  -9   -0.20    9.70
  10   1  -9  -14.10   10.50
  10   1  -9   16.00   10.40
  10  -1  -9    2.50   14.20
   0  -2   9 1573.94   54.19
   0   2  -9 1600.24   54.69
   0  -2  -9 1687.03   54.69
   0   2  -9 1538.65   53.79
   0   2   9 1579.64   53.89
   1   2  -9  393.56   16.30
  -1  -2  -9  378.86   15.80
   1   2  -9  355.26   15.10
  -1   2   9  381.66   15.40
   1  -2   9  377.76   15.60
   1  -2  -9  398.06   16.20
  -1   2  -9  370.06   15.90
  -1   2  -9  399.16   15.60
   1   2   9  400.16   15.50
  -2   2   9  479.75   18.30
   2   2  -9  483.85   19.40
   2   2  -9  459.05   17.90
  -2  -2  -9  493.95   18.70
   2  -2   9  455.55   18.40
  -2   2  -9  474.45   19.10
  -2   2  -9  470.55   18.60
   2  -2  -9  479.15   19.30
   2   2   9  472.75   18.30
   3   2  -9  121.09    8.00
  -3  -2  -9  113.49    7.20
   3  -2   9  129.29    7.60
   3   2  -9  122.19    6.70
  -3   2   9  125.19    7.10
  -3   2  -9  126.89    8.80
   3  -2  -9  114.99    8.20
  -3   2  -9  126.19    7.60
   3   2   9  136.49    7.30
  -4   2   9  520.45   19.90
   4  -2   9  527.05   20.50
   4   2  -9  544.15   19.50
  -4  -2  -9  533.45   19.70
   4   2  -9  519.35   21.70
   4  -2  -9  526.25   21.80
  -4   2  -9  522.75   20.50
   4   2   9  532.65   20.20
  -4   2  -9  526.65   22.20
   5  -2   9   45.50    6.00
   5   2  -9   56.79    7.30
   5   2  -9   51.29    4.70
  -5   2   9   47.10    4.50
  -5   2  -9   51.79    5.60
   5  -2  -9   53.49    7.00
   5   2   9   44.80    5.30
  -5   2  -9   57.89    7.70
   6   2  -9  189.68   12.30
   6   2  -9  185.88    8.90
   6  -2   9  200.98   10.50
  -6   2   9  198.08    8.40
   6   2   9  188.68   10.00
   6  -2  -9  179.28   12.70
  -6   2  -9  197.68   10.00
  -6   2  -9  176.68   11.80
   7   2  -9   23.00    4.00
   7  -2   9   28.80    5.30
   7   2  -9    7.90    5.90
   7   2   9   21.30    4.80
   7  -2  -9   23.20    8.10
  -7   2  -9   24.00    4.20
  -7   2  -9   19.30    5.30
   8   2  -9   10.10    4.30
   8  -2   9   -0.90    4.90
  -8   2  -9    1.50    2.60
   8  -2  -9    1.30    8.50
   8   2   9   -0.80    4.70
  -8   2  -9   -0.80    2.20
   9   2  -9  111.09   10.90
   9  -2   9  117.39   10.50
   9   2  -9  137.49   15.30
   9  -2  -9  140.29   18.40
   0  -3   9   -0.20    2.80
   0   3  -9   -3.70    2.70
   0   3   9   -1.50    2.40
   0  -3  -9   -4.80    2.80
   1  -3   9  296.57   13.60
  -1   3   9  282.77   13.20
  -1  -3  -9  299.87   13.70
   1   3  -9  276.87   13.80
  -1  -3   9  286.17   13.40
   1   3   9  300.77   13.20
  -1   3  -9  290.17   14.00
   1  -3  -9  277.07   13.80
   2  -3   9    4.10    3.30
  -2  -3  -9    7.70    3.70
  -2   3   9    5.30    3.30
   2   3  -9    6.80    4.00
  -2  -3   9    7.80    3.40
  -2   3  -9    5.40    3.40
  -2   3  -9    4.60    3.90
   2   3   9    5.40    3.10
   2  -3  -9    6.30    3.70
  -3   3   9   16.40    3.80
  -3  -3  -9   12.60    3.70
   3  -3   9   15.90    4.20
   3   3  -9    8.90    4.00
  -3   3  -9   12.10    4.20
   3   3   9    9.70    3.30
   3  -3  -9    6.50    3.90
  -3   3  -9   10.30    3.70
   4   3  -9    4.20    4.20
  -4  -3  -9    5.60    1.70
  -4   3   9    6.30    3.30
  -4  -3  -9    5.90    2.80
   4  -3   9    5.70    3.80
   4   3   9    6.00    3.20
   4  -3  -9    4.90    4.60
  -4   3  -9   10.80    5.20
  -4   3  -9    3.60    3.60
   5   3  -9   43.40    7.10
   5  -3   9   37.50    6.30
  -5   3   9   34.60    4.80
  -5   3  -9   38.90    5.70
  -5   3  -9   36.10    7.50
   5  -3  -9   36.70    7.50
   5   3   9   40.90    5.10
   6  -3   9  169.58   11.30
   6   3  -9  152.58   11.80
   6   3  -9  151.38    8.10
  -6   3   9  149.99    8.60
  -6   3  -9  144.79    9.60
   6   3   9  158.48    9.30
  -6   3  -9  152.68   12.20
   6  -3  -9  145.29   13.40
   7   3  -9   17.10    7.30
   7   3  -9   20.70    3.90
   7  -3   9   21.00    6.80
  -7   3   9   21.00    3.50
  -7   3  -9   20.30    6.90
   7   3   9   22.60    4.80
  -7   3  -9   17.20    4.80
   8   3  -9   16.30    4.20
   8   3  -9   19.20    8.90
   8  -3   9   11.30    7.20
   8  -3  -9   20.50   10.60
  -8   3  -9   10.30    4.40
  -8   3  -9    6.20    5.70
   8   3   9   20.10    5.10
   9   3  -9    2.90   10.40
   9   3  -9    2.20    5.10
   9  -3   9    5.40    8.30
   9  -3  -9    1.40   13.10
   9   3   9   -0.30    6.10
   0   4  -9    2.00    3.70
   0  -4  -9    4.20    4.30
   0  -4   9   10.00    4.20
   0   4   9   -1.00    3.30
  -1   4   9  382.96   16.90
   1   4  -9  382.06   17.70
   1  -4   9  357.36   17.00
  -1  -4  -9  380.06   17.30
  -1  -4   9  360.46   17.00
   1  -4  -9  387.16   17.90
   1   4   9  383.36   16.80
  -1   4  -9  358.96   17.70
  -1   4  -9  382.06   17.60
   2   4  -9  188.58   11.60
   2  -4   9  169.28   10.70
  -2   4   9  171.98   10.70
  -2  -4  -9  182.98   10.70
   2  -4  -9  176.98   12.00
  -2  -4   9  189.78   11.00
  -2   4  -9  174.48   11.80
   2   4   9  163.18   10.20
  -2   4  -9  203.58   12.00
   3   4  -9   75.49    7.70
   3  -4   9   64.69    7.80
  -3   4   9   68.19    6.80
  -3  -4  -9   55.49    6.60
  -3  -4   9   71.89    7.20
   3  -4  -9   79.59    9.50
   3   4   9   65.59    6.70
  -3   4  -9   59.59    8.50
  -4   4   9   32.10    5.80
  -4  -4  -9   41.60    4.90
  -4  -4  -9   40.90    4.90
   4   4  -9   34.60    6.90
   4  -4   9   36.70    6.60
  -4   4  -9   34.00    7.20
   4  -4  -9   40.70    8.40
   4   4   9   47.70    6.00
  -5  -4  -9  172.38    6.80
   5   4  -9  181.98   13.10
   5  -4   9  186.78   12.80
  -5   4   9  179.48   10.60
   5  -4  -9  158.28   14.20
  -5   4  -9  163.18   13.70
   5   4   9  171.18   10.30
  -5   4  -9  173.98   11.30
   6   4  -9   13.20    6.90
   6  -4   9   17.30    6.70
  -6   4   9   -0.50    4.00
  -6   4  -9   13.10    7.10
   6  -4  -9   -7.20    8.00
   6   4   9   14.00    4.70
  -6   4  -9   10.90    5.20
   7   4  -9   40.40    9.40
   7  -4   9   48.10    9.40
  -7   4   9   32.80    5.40
   7   4  -9   29.90    4.90
   7  -4  -9   40.70   11.50
   7   4   9   44.00    6.50
  -7   4  -9   38.20    8.20
  -7   4  -9   38.20    6.40
   8   4  -9   20.90    4.50
   8  -4   9   19.40    9.80
   8   4  -9   35.00   10.60
  -8   4  -9   18.20    8.00
  -8   4  -9   28.10    5.90
   8   4   9   24.30    5.90
   8  -4  -9   23.00   12.50
   9  -4   9   -8.00   10.40
   9   4  -9   -0.30    4.90
   9   4  -9    3.60   10.80
   9   4   9    9.70    6.50
   9  -4  -9    8.40   14.80
  -9   4  -9    1.80    6.30
  -9   4  -9    4.30    5.00
   0   5  -9    3.00    4.70
   0  -5  -9    1.60    5.00
   0   5  -9    0.40    4.50
   0   5   9    8.00    4.10
   0  -5   9    0.00    4.10
   1   5  -9  194.98   13.00
  -1  -5  -9  191.48   12.60
   1  -5   9  213.28   12.80
   1   5  -9  194.38   12.20
  -1   5   9  211.98   12.40
  -1   5  -9  198.98   13.10
   1   5   9  213.58   12.10
  -1   5  -9  230.88   13.80
  -1  -5   9  222.48   13.00
   1  -5  -9  197.88   13.50
  -2  -5  -9    4.80    4.30
  -2   5   9    9.20    5.40
   2   5  -9    8.70    5.60
   2  -5   9   13.50    5.40
  -2   5  -9   13.50    6.10
   2   5   9    5.80    4.70
  -2  -5   9    8.80    4.80
   2  -5  -9   17.10    6.20
   3  -5   9   91.89    9.90
  -3  -5  -9   59.69    7.80
   3   5  -9   83.19    9.90
  -3   5   9   86.69    9.10
   3  -5  -9   94.89   11.50
  -3   5  -9   78.29   10.40
  -3  -5   9   87.39    8.50
   3   5   9   86.59    8.20
  -4  -5  -9    1.50    4.00
   4   5  -9    2.30    5.90
  -4  -5  -9    6.20    3.60
  -4   5   9   10.60    5.10
   4  -5   9    0.80    5.50
  -4   5  -9    9.90    7.20
   4  -5  -9   -2.10    6.50
   4   5   9   15.40    5.20
   5   5  -9   27.50    7.20
   5  -5   9   23.80    7.80
  -5  -5  -9   21.00    3.90
  -5   5   9   17.80    6.10
   5   5   9   25.50    5.40
   5  -5  -9   25.40    9.40
  -5   5  -9   12.80    7.90
   6   5  -9   47.60    9.80
   6  -5   9   54.09   17.20
  -6   5   9   56.09    8.10
   6  -5  -9   61.39   12.10
  -6   5  -9   56.39   10.30
   6   5   9   70.99    8.60
  -6   5  -9   78.89    9.60
  -7   5   9   21.60    5.60
   7   5  -9   20.60    9.40
   7  -5   9   15.10    9.50
  -7   5  -9   16.70    9.30
   7  -5  -9   10.10   11.50
  -7   5  -9    8.50    6.70
   7   5   9   14.60    5.90
   8   5  -9   43.00   11.50
   8   5  -9   43.70    6.50
   8  -5   9   31.60   11.60
  -8   5  -9   50.19    7.90
   8  -5  -9   51.29   15.50
  -8   5  -9   32.80    9.90
   8   5   9   33.50    7.70
   0   6   9   49.00    7.80
   0  -6  -9   35.50    7.30
   0   6  -9   41.40    7.80
   0  -6   9   57.69    8.60
   0   6  -9   53.49    9.10
  -1   6   9   44.90    8.00
   1  -6   9   40.00    8.30
  -1  -6  -9   37.00    7.40
   1   6  -9   20.70    6.90
   1   6  -9   44.30    8.20
   1   6   9   35.20    6.90
  -1  -6   9   41.10    7.80
   1  -6  -9   34.40    8.00
  -1   6  -9   33.60    8.10
  -2  -6  -9    9.50    5.90
  -2   6   9   12.50    6.10
   2   6  -9   20.60    7.00
   2   6  -9   19.60    6.10
   2  -6   9    7.80    6.60
   2  -6  -9   18.90    7.80
  -2  -6   9   14.10    6.00
   2   6   9   18.00    6.00
  -2   6  -9   32.80    8.10
  -3  -6  -9  111.99   10.70
   3   6  -9  108.59   10.20
  -3  -6  -9  111.09   10.10
  -3   6   9  110.39   11.10
   3  -6   9  105.59   12.20
   3   6  -9  111.19   12.50
   3   6   9  129.39   10.70
  -3  -6   9  126.09   11.50
   3  -6  -9  111.19   13.60
  -3   6  -9  125.69   14.90
   4  -6   9    3.50    7.70
  -4  -6  -9    1.20    4.00
  -4  -6  -9   -2.20    4.90
  -4   6   9    9.80    6.90
   4   6  -9    4.80    6.70
  -4  -6   9   -7.80    5.50
   4  -6  -9   -2.60    8.30
   4   6   9    1.40    5.60
  -4   6  -9   -3.10    7.00
   5  -6   9   26.30   10.10
  -5  -6  -9   19.10    5.10
   5   6  -9   20.50   10.50
  -5   6  -9   30.30    9.90
   5   6   9   21.20    6.50
   5  -6  -9    1.10    9.30
   6   6  -9   13.40    9.30
   6  -6   9   12.00    9.70
   6  -6  -9   -1.20   10.70
   6   6   9   -3.50    5.70
  -6   6  -9   16.50   10.20
  -7   6   9   24.30    8.10
   7  -6   9   -9.00   11.20
   7   6  -9  -11.00    9.50
  -7   6  -9   15.00    8.00
   7   6   9    5.10    6.60
   7  -6  -9  -14.30   13.00
  -7   6  -9   -6.00   10.30
   8   6  -9   -5.60   11.70
  -8   6   9    0.00    6.60
   8  -6   9  -28.40   12.40
   8  -6  -9   42.30   18.30
   8   6   9   11.60    7.60
  -8   6  -9   27.40   11.70
  -8   6  -9    5.40    7.90
   0   7   9    5.70    7.00
   0  -7   9    5.80    6.50
   0  -7  -9   -2.60    7.20
   1  -7   9  334.57   19.70
  -1   7   9  337.87   19.60
  -1  -7  -9  331.57   19.40
   1   7  -9  355.36   19.90
   1   7   9  278.07   25.90
  -1   7  -9  360.26   21.00
  -1  -7   9  354.16   19.80
   1  -7  -9  357.26   20.90
   2   7  -9   53.99    9.30
  -2  -7  -9   39.70    8.50
   2  -7   9   34.10    8.50
  -2   7   9   43.80   10.00
   2   7  -9   53.59   10.50
   2  -7  -9   37.90    9.80
   2   7   9   40.00    8.30
  -2   7  -9   48.80   10.00
  -2  -7   9   50.79    9.70
  -3  -7  -9   -1.90    5.90
   3   7  -9   -0.20    6.90
  -3   7   9    0.60    6.70
   3  -7   9   -3.20    8.30
   3   7  -9   -3.00    8.00
  -3  -7  -9    6.60    6.90
  -3   7  -9    8.80    8.40
   3  -7  -9   -6.40    9.10
  -3  -7   9   -3.50    7.30
   3   7   9    2.30    6.70
   4   7  -9    0.50    6.90
  -4   7   9   10.40    7.70
   4  -7   9   14.50    9.70
  -4  -7  -9   -1.20    6.30
  -4  -7  -9    8.60    4.90
   4   7  -9   -2.20    8.40
   4   7   9   10.40    6.80
  -4  -7   9    7.00    7.30
  -4   7  -9   14.60    9.60
   4  -7  -9    9.30    9.60
   5   7  -9   22.30    7.90
   5  -7   9   29.60   11.70
   5   7  -9   24.40   10.80
  -5  -7  -9   18.00    6.50
  -5   7   9    7.60    7.90
  -5   7  -9   33.10   11.50
   5  -7  -9    9.70   11.50
  -5  -7   9   -2.20    7.20
   5   7   9    6.60    7.40
  -6   7   9   20.30    8.70
   6  -7   9   44.50   12.80
   6   7  -9    8.20    8.00
  -6  -7  -9    9.20    5.50
   6   7  -9    9.30   10.40
  -6   7  -9   23.50   11.60
   6  -7  -9    7.70   14.30
   6   7   9    5.40    9.50
   7   7  -9  -17.20   11.60
  -7   7   9    7.50    8.70
   7  -7   9   15.20   13.70
   7   7  -9   -2.20    8.30
   7  -7  -9    5.60   16.20
  -7   7  -9   15.90   12.50
   0   8   9  312.17   19.60
   0   8  -9  298.37   20.80
   0  -8   9  274.67   18.80
   0  -8  -9  267.37   19.90
  -1  -8  -9   34.50    9.70
   1   8  -9   25.20   10.40
  -1   8   9   19.00    8.90
   1  -8   9   41.60   10.40
   1   8   9   46.70   10.40
  -1   8  -9   64.59   12.50
  -1  -8   9   39.80   10.40
   1  -8  -9   36.50   10.80
   2   8  -9   25.40    9.70
  -2   8   9    9.10    8.30
  -2  -8  -9   13.00    8.30
   2  -8   9   21.90   10.90
  -2  -8  -9    6.10    8.80
   2   8  -9   15.30    9.90
  -2  -8   9   12.00    9.10
   2  -8  -9   12.90   10.60
   2   8   9    4.10    7.90
  -2   8  -9   -7.30   10.10
  -3  -8  -9   33.90    9.20
  -3  -8  -9   16.90    7.50
   3  -8   9   12.70   10.30
  -3   8   9   38.30    9.40
   3   8  -9   12.10    9.20
   3   8  -9   11.60   10.60
   3  -8  -9   -1.60   10.50
   3   8   9   19.20    8.80
  -3   8  -9    1.50   10.70
  -3  -8   9   23.30    8.70
  -4  -8  -9   15.70    5.80
  -4   8   9   12.80    9.40
   4   8  -9   23.90   11.10
   4   8  -9   37.30   12.60
   4  -8   9   31.70   12.50
  -4  -8  -9   31.30    9.30
  -4  -8   9    7.20    9.10
  -4   8  -9   11.90   11.70
   4  -8  -9   -1.80   12.60
   4   8   9    5.50    8.70
   5   8  -9   16.60   12.20
  -5  -8  -9  -10.40    7.10
  -5   8   9    9.70   10.00
   5  -8   9   -2.40   13.20
  -5   8  -9   -2.90   12.00
   5  -8  -9  -18.70   14.10
   5   8   9    4.70    9.10
  -5  -8   9  -15.70    9.30
  -6  -8  -9    2.50    7.20
   6  -8   9  -10.90   14.70
   6   8  -9    9.00   12.70
   6   8  -9   11.80   13.20
  -6   8   9   -4.40   10.00
   6   8   9    1.50    9.40
  -6   8  -9   29.80   14.10
   6  -8  -9    7.30   17.40
   0   9   9   -2.20   10.30
   0  -9   9   13.90   10.10
   0  -9  -9   12.70   11.00
   0   9  -9    3.90   11.00
  -1  -9  -9   16.10   10.80
   1  -9   9   33.80   12.50
  -1   9   9   19.80   10.80
   1   9  -9   20.40   11.90
   1   9   9   38.70   10.70
  -1   9  -9   11.30   11.90
  -1  -9   9   12.70   10.60
   1  -9  -9   41.00   12.90
   2  -9   9    2.80   12.00
  -2  -9  -9   15.50    9.70
   2   9  -9   14.80   12.00
  -2   9   9   18.00   10.40
  -2  -9  -9   12.90   10.70
  -2  -9   9   35.20   12.00
   2  -9  -9   17.80   14.50
  -2   9  -9   32.50   12.80
   2   9   9   20.50   10.80
  -3   9   9   12.10   11.00
   3  -9   9   14.10   12.50
   3   9  -9   36.80   12.20
  -3  -9  -9   13.40    8.60
  -3  -9  -9    2.90   10.60
   3  -9  -9    8.90   14.00
   3   9   9   22.30   10.80
  -3   9  -9   23.00   13.90
  -3  -9   9   -2.90    9.90
  -4  -9  -9   -2.20   10.60
   4  -9   9   20.90   15.20
   4   9  -9   17.00   12.40
  -4   9   9    1.10   10.50
   4   9   9   -5.40   10.20
  -4  -9   9   -5.70   10.80
   4  -9  -9   -5.60   15.80
  -4   9  -9    3.30   14.10
   5   9  -9    6.40   12.00
   5   9  -9   23.50   15.80
  -5  -9  -9   10.20   10.10
   5  -9   9   10.70   17.50
  -5   9   9    9.10   11.50
  -5  -9   9   -8.60   11.40
  -5   9  -9   28.20   16.20
   5   9   9   21.80   12.10
   0 -10  -9  -26.20   12.80
   0  10  -9   11.50   13.30
   0 -10   9    9.60   13.00
   0  10   9    4.10   12.70
  -1 -10  -9  -17.10   12.70
  -1 -10  -9   24.50   12.80
   1 -10   9   11.30   13.50
   1  10  -9   -5.40   12.90
  -1  10   9   11.50   13.40
   1 -10  -9   -3.80   14.60
  -1  10  -9   -4.60   14.10
   1  10   9   22.70   13.00
  -1 -10   9   24.80   13.70
   2  10  -9   -1.40   13.90
  -2 -10  -9    2.10   13.30
  -2 -10  -9   23.50   11.60
   2 -10   9   -6.60   18.20
  -2  10  -9   -1.80   14.20
  -2 -10   9  -18.40   13.10
   2 -10  -9   14.50   16.70
   2  10   9  -11.90   12.00
   3  10  -9   42.00   15.00
  -3 -10  -9   22.80   13.60
  -3  10   9    0.70   13.00
  -3 -10   9    2.90   15.60
  -3  10  -9   11.80   15.70
   3  10   9   -1.70   12.30
   3 -10  -9  -32.50   17.70
  -4  10   9    0.70   14.00
   4  10  -9    9.00   14.90
  -4 -10  -9   -4.30   13.50
   4  10   9   -1.10   12.90
  -4  10  -9   18.90   17.80
   0   0  10   75.39    5.00
   0   0 -10   68.19    5.10
  -1   0 -10  400.76   16.20
  -1   0  10  408.76   16.00
   1   0 -10  464.25   16.60
   1   0  10  397.46   16.20
  -1   0 -10  413.26   15.80
   2   0  10  172.38    8.60
   2   0 -10  158.78    8.30
  -2   0 -10  163.18    8.40
  -2   0 -10  186.58    7.90
  -2   0  10  170.38    8.00
  -3   0 -10   19.60    2.90
  -3   0  10   23.00    3.10
  -3   0 -10   21.50    3.40
   3   0  10   25.40    4.00
   3   0 -10   24.60    3.70
   4   0  10    7.80    2.90
   4   0 -10    5.70    2.90
  -4   0 -10    7.70    3.50
  -4   0 -10    6.90    2.80
   5   0  10  340.37   14.90
  -5   0 -10  318.67   13.70
   5   0 -10  347.77   14.60
  -5   0 -10  334.87   14.90
  -6   0 -10  118.09    6.80
  -6   0 -10  132.79    7.60
   6   0 -10  124.89    8.60
   7   0 -10  224.38   12.80
   8   0 -10   24.10    7.10
   9   0 -10   12.80    8.50
   0   1 -10   -2.50    2.00
   0   1 -10    1.00    2.10
   0  -1 -10    2.70    2.40
   0   1  10    0.70    1.90
  -1   1  10  193.58    9.40
  -1  -1 -10  212.28    9.90
   1   1 -10  206.68   10.10
   1   1 -10  201.78    9.50
   1  -1  10  199.48    9.80
   1   1  10  210.78    9.60
  -1   1 -10  220.78    9.80
  -1   1 -10  212.08    9.80
   1  -1 -10  222.68   10.10
   2   1 -10   66.69    5.70
   2  -1  10   74.69    5.40
   2  -1  10   62.59    4.70
  -2   1  10   66.09    4.90
  -2  -1 -10   68.89    5.40
   2   1 -10   64.89    5.00
  -2   1 -10   65.69    5.10
  -2   1 -10   67.59    5.10
   2  -1 -10   64.49    5.50
   2   1  10   74.09    5.30
   3  -1  10  540.45   20.10
  -3   1  10  549.85   20.40
  -3  -1 -10  580.44   19.30
   3   1 -10  578.84   20.70
  -3  -1 -10  546.75   21.00
   3  -1 -10  540.45   21.50
   3   1  10  563.24   21.10
  -3   1 -10  555.64   20.90
  -3   1 -10  562.34   21.20
  -4  -1 -10   48.10    5.00
   4   1 -10   49.90    4.60
   4  -1  10   44.20    4.10
  -4   1  10   49.90    4.30
  -4   1 -10   59.79    7.00
   4   1  10   42.70    4.80
   4  -1 -10   50.19    5.80
  -4   1 -10   43.30    4.90
   5  -1  10   99.59    5.60
  -5  -1 -10   91.09    6.70
   5   1 -10   97.09    6.50
  -5  -1 -10   92.29    6.10
  -5   1  10   93.09    5.30
  -5   1 -10   88.49    6.50
   5   1  10   97.79    6.90
   5  -1 -10   84.59    7.90
  -5   1 -10   82.79    8.30
   6  -1  10    2.10    2.50
   6   1 -10    4.10    3.50
  -6   1 -10    9.50    4.50
   6   1  10   -1.10    3.40
  -6   1 -10    3.70    2.90
   6  -1 -10    8.90    4.80
   7   1 -10   16.80    4.90
   7  -1  10   11.10    2.60
  -7   1 -10   14.60    3.80
   7   1  10   18.60    5.10
  -7   1 -10   14.00    3.30
   7  -1 -10    9.80    6.00
   8   1 -10   90.29   11.90
   8   1 -10   75.99    9.30
   8  -1 -10   83.19   10.70
   9   1 -10   35.10    9.90
   9   1 -10   42.70    8.90
   9  -1 -10   25.60   10.60
   0   2  10 2815.02   92.79
   0   2 -10 2824.02   92.79
   0  -2 -10 2828.52   93.49
   0  -2  10 2880.71   93.29
   0   2 -10 2727.53   93.39
   1  -2  10 1391.36   46.40
  -1   2  10 1312.67   46.00
  -1  -2 -10 1378.76   46.70
   1   2 -10 1224.28   46.70
   1   2 -10 1356.86   46.00
   1   2  10 1346.97   46.10
  -1   2 -10 1382.86   46.40
   1  -2 -10 1335.17   46.90
  -1   2 -10 1353.06   46.90
  -2   2  10  554.24   20.80
  -2  -2 -10  528.95   21.00
   2   2 -10  546.75   20.50
   2   2 -10  543.35   21.90
   2  -2  10  515.05   20.70
   2  -2 -10  522.75   21.60
   2   2  10  562.04   20.80
  -2   2 -10  568.14   21.20
  -2   2 -10  552.54   21.50
  -3  -2 -10   37.80    5.00
   3  -2  10   37.60    4.90
   3   2 -10   41.30    4.50
   3   2 -10   48.60    6.30
  -3   2  10   49.00    4.70
  -3   2 -10   50.69    5.20
   3  -2 -10   39.40    5.70
   3   2  10   43.60    4.90
  -3   2 -10   49.00    6.00
  -3   2 -10   44.20    6.20
   4   2 -10    2.70    2.60
  -4  -2 -10    1.00    2.80
  -4   2  10    1.20    2.60
   4  -2  10   -0.40    2.90
   4   2 -10    0.20    3.50
   4   2  10    4.30    2.70
   4  -2 -10    7.00    3.90
  -4   2 -10    0.90    3.00
  -4   2 -10    6.30    4.60
  -5   2  10   45.10    4.70
  -5  -2 -10   45.50    4.50
  -5  -2 -10   52.99    4.60
   5   2 -10   40.30    4.80
   5   2 -10   49.60    7.00
   5  -2  10   49.80    5.90
  -5   2 -10   41.60    5.70
   5   2  10   45.10    5.60
  -5   2 -10   49.80    7.30
   5  -2 -10   46.90    7.10
   6   2 -10    3.80    3.10
   6   2 -10    8.90    5.30
  -6   2  10   10.50    2.80
   6  -2  10    5.80    4.00
  -6   2 -10    6.60    3.70
   6   2  10    7.20    3.90
   6  -2 -10    4.00    5.70
  -6   2 -10   13.50    5.50
   7   2 -10  137.69   12.30
   7   2 -10  152.88    8.90
   7  -2  10  148.29    9.80
   7   2  10  152.78   10.10
   7  -2 -10  164.58   13.50
  -7   2 -10  148.39    8.90
  -7   2 -10  160.28   11.00
   8  -2  10    6.20    5.30
   8   2 -10    6.50    4.90
   8   2 -10    3.20    6.90
  -8   2 -10    4.80    3.20
  -8   2 -10    1.80    3.90
   8   2  10    6.60    5.40
   9  -2  10   17.60    5.60
   9   2 -10   20.30    6.70
   9   2 -10   20.40    9.50
   9  -2 -10   37.20   12.10
   0  -3  10   -0.60    2.70
   0   3 -10    0.40    3.50
   0   3  10   -0.40    2.70
   0  -3 -10    2.80    3.20
   1   3 -10    9.00    3.70
  -1  -3 -10   12.90    4.00
  -1   3  10   15.90    3.70
   1  -3  10    9.60    3.90
  -1  -3  10   10.80    3.40
  -1   3 -10   11.20    4.10
   1   3  10   17.20    4.10
   1  -3 -10   22.10    5.00
  -2  -3 -10  231.18   12.20
   2  -3  10  248.78   12.40
  -2   3  10  245.18   12.00
   2   3 -10  256.87   13.30
   2  -3 -10  239.28   13.30
  -2   3 -10  253.07   13.40
   2   3  10  256.27   12.00
  -2   3 -10  247.38   12.90
  -2   3 -10  257.97   12.40
   3  -3  10  265.37   13.40
   3   3 -10  285.67   14.50
  -3  -3 -10  274.37   13.10
  -3   3  10  270.67   12.90
  -3   3 -10  303.37   13.70
   3   3  10  276.47   12.80
   3  -3 -10  262.67   14.50
  -3   3 -10  292.17   15.00
  -4  -3 -10    0.20    1.90
  -4  -3 -10   -4.40    3.10
   4   3 -10    3.50    4.30
  -4   3  10    0.80    3.40
   4  -3  10    1.90    3.60
  -4   3 -10   -5.30    4.90
   4  -3 -10    5.40    4.60
  -4   3 -10   -1.90    3.30
   4   3  10    1.40    3.10
   5   3 -10    3.40    3.00
   5   3 -10   -2.00    4.70
   5  -3  10   -5.00    4.30
  -5   3  10    6.90    3.40
  -5   3 -10    9.50    5.90
   5   3  10    6.30    3.60
   5  -3 -10   -0.30    5.50
  -5   3 -10    4.10    3.80
   6  -3  10   26.30    6.00
   6   3 -10   41.70    7.60
  -6   3  10   27.20    4.20
   6   3 -10   29.80    4.60
  -6   3 -10   39.30    7.30
   6  -3 -10   32.50    8.50
   6   3  10   23.20    4.90
  -6   3 -10   21.30    5.30
   7   3 -10   50.29    9.70
   7   3 -10   39.50    5.10
  -7   3  10   41.70    5.10
   7  -3  10   40.20    7.30
   7  -3 -10   41.30   10.40
  -7   3 -10   33.50    5.90
  -7   3 -10   48.50    8.10
   7   3  10   56.09    7.00
   8  -3  10    6.90    7.10
   8   3 -10   24.20    9.50
   8   3 -10   15.70    4.60
  -8   3 -10    5.00    4.40
  -8   3 -10   11.60    6.50
   8  -3 -10   23.70   11.30
   8   3  10    5.20    5.40
   9   3 -10   -3.70    5.80
   9   3 -10    3.20   10.30
   9  -3  10   -8.30    8.00
   9  -3 -10    1.30   13.10
   9   3  10    5.90    6.70
   0  -4  10    6.20    3.80
   0   4  10    5.00    3.60
   0   4 -10    5.40    4.10
   0  -4 -10    7.20    4.40
   1   4 -10   14.30    4.80
   1  -4  10   14.50    4.90
  -1  -4 -10   16.70    4.80
  -1   4  10   20.30    4.80
   1   4  10   20.00    4.90
  -1   4 -10   13.30    4.80
   1  -4 -10   11.80    5.00
  -1   4 -10   19.00    4.90
  -1  -4  10   17.50    4.80
   2   4 -10   68.29    8.10
  -2   4  10   52.99    6.40
   2  -4  10   52.19    7.10
  -2  -4 -10   70.19    7.90
  -2  -4  10   72.99    7.50
   2   4  10   60.79    6.60
  -2   4 -10   69.49    8.10
   2  -4 -10   51.59    7.80
  -2   4 -10   54.19    8.20
   3  -4  10   12.60    4.70
  -3  -4 -10    6.20    4.10
   3   4 -10    2.50    4.60
  -3   4  10    3.50    4.10
   3  -4 -10    7.70    5.60
  -3   4 -10   15.50    6.10
   3   4  10    4.00    3.70
   4   4 -10   73.29    9.20
  -4  -4 -10   58.69    6.50
  -4  -4 -10   53.19    5.30
  -4   4  10   64.29    7.40
   4  -4  10   69.49    8.80
   4   4  10   65.49    7.00
  -4   4 -10   69.69    9.20
  -4   4 -10   62.79    7.70
   4  -4 -10   64.99    9.50
   5  -4  10    0.50    5.70
  -5   4  10    5.90    4.20
  -5  -4 -10    3.70    1.50
   5   4 -10    6.00    6.20
  -5   4 -10    4.60    6.90
   5  -4 -10    2.60    8.30
  -5   4 -10    2.40    4.90
   5   4  10    4.40    4.30
   6   4 -10   -7.90    6.40
   6  -4  10   17.90    6.70
  -6   4  10    0.90    4.00
   6   4  10    7.70    4.40
  -6   4 -10   13.20    7.80
  -6   4 -10   -3.90    4.80
   6  -4 -10    4.20    8.90
   7   4 -10  -13.10    7.30
   7   4 -10   -2.50    4.00
   7  -4  10    8.90    7.40
  -7   4  10   -0.10    4.30
   7  -4 -10    3.10    9.90
   7   4  10   -2.50    5.00
  -7   4 -10   -8.00    7.10
  -7   4 -10   -5.40    5.30
   8   4 -10    8.10    9.80
  -8   4  10   -4.70    3.60
   8  -4  10   16.50    9.10
   8   4 -10    2.60    4.50
  -8   4 -10    9.70    5.70
  -8   4 -10    1.40    8.20
   8  -4 -10   16.10   13.00
   8   4  10    1.40    5.80
   9   4 -10    7.60    5.60
   9   4 -10   23.40   12.30
   9  -4  10   28.90   10.90
   9  -4 -10   -8.00   15.50
  -9   4 -10   -7.70    7.20
   9   4  10   19.30    7.30
  -9   4 -10    2.40    5.60
   0  -5 -10   -7.50    4.40
   0   5 -10   -4.80    4.40
   0   5 -10   -8.50    4.20
   0  -5  10    4.20    4.40
   0   5  10    3.50    4.30
  -1   5  10  105.49    9.40
   1  -5  10   86.99    9.90
  -1  -5 -10  113.79   10.40
   1   5 -10   99.59   10.20
  -1   5 -10  107.19    9.90
  -1  -5  10  113.79    9.90
  -1   5 -10  102.69   10.20
   1   5  10  103.59    9.20
   1  -5 -10  124.29   10.90
  -2   5  10   -2.90    4.50
   2  -5  10    0.80    5.10
  -2  -5 -10   -5.20    4.50
   2   5 -10   -0.70    5.20
  -2  -5  10   -1.80    4.80
  -2   5 -10   11.70    5.70
   2  -5 -10   -5.60    5.80
   2   5  10    0.40    4.50
   3   5 -10   80.99   10.10
  -3  -5 -10   66.09    8.20
   3  -5  10   80.69    9.60
  -3   5  10   66.49    8.60
  -3   5 -10   65.49    9.60
  -3  -5  10   71.19    8.20
   3   5  10   62.29    7.80
   3  -5 -10   70.49   13.00
   4   5 -10   -1.70    5.80
  -4  -5 -10    7.90    4.10
  -4   5  10    4.00    4.80
  -4  -5 -10    4.90    4.10
   4  -5  10   15.90    6.70
  -4   5 -10   10.10    7.40
   4  -5 -10   19.70    7.90
   4   5  10    0.70    4.50
  -5  -5 -10   13.30    3.40
  -5   5  10   21.20    6.00
   5  -5  10    4.30    6.90
   5   5 -10    7.10    6.90
   5  -5 -10   14.30    8.50
   5   5  10   11.30    5.30
  -5   5 -10    9.10    8.40
   6   5 -10   -5.40    7.30
  -6   5  10   -1.20    5.30
   6  -5  10   18.50    9.80
   6  -5 -10   17.20   10.90
  -6   5 -10   -1.00    6.20
  -6   5 -10   16.60    9.00
   6   5  10    7.00    5.40
  -7   5  10   -1.40    5.20
   7  -5  10   -3.60    8.90
   7   5 -10   -4.10    8.90
  -7   5 -10   -2.70    6.20
   7   5  10   13.00    6.00
   7  -5 -10   14.50   12.00
  -7   5 -10    1.50    9.20
  -8   5  10   -8.40    5.20
   8   5 -10   16.90   10.60
   8  -5  10   -2.80   10.50
   8   5 -10   -5.40    5.20
   8   5  10   -5.70    6.80
  -8   5 -10   -3.60    6.90
  -8   5 -10   12.20    9.60
   8  -5 -10   -0.20   14.60
   0   6 -10  388.46   21.30
   0  -6  10  385.16   19.90
   0  -6 -10  419.66   21.10
   0   6  10  399.66   19.90
   0   6 -10  389.86   20.50
   1   6 -10  107.99   12.20
   1  -6  10  126.79   11.90
  -1  -6 -10  133.09   11.70
   1   6 -10  120.39   11.60
  -1   6  10  116.69   11.00
   1  -6 -10  128.69   14.90
   1   6  10  117.69   11.00
  -1  -6  10   95.89   10.30
  -1   6 -10  120.29   12.40
   2   6 -10   55.19    8.30
  -2   6  10   70.59   10.00
   2   6 -10   50.89    9.10
  -2  -6 -10   71.39    9.70
   2  -6  10   63.89    9.60
  -2  -6  10   78.29    9.90
   2   6  10   69.09    8.70
   2  -6 -10   65.59   10.30
  -2   6 -10   61.99   10.80
   3  -6  10    2.50    6.70
   3   6 -10   -1.00    6.70
  -3  -6 -10    7.10    5.80
  -3   6  10   -0.10    6.30
  -3  -6  10   12.50    6.30
   3   6  10    4.40    5.20
   3  -6 -10   14.90    7.70
  -3   6 -10   -3.20    7.50
  -4  -6 -10    3.40    4.50
  -4   6  10   -8.70    7.10
   4  -6  10   -5.60    6.80
  -4  -6 -10   -1.10    5.20
   4  -6 -10   -3.00    8.70
   4   6  10   11.10    6.00
  -4   6 -10    4.60    8.40
  -4  -6  10   -3.50    6.20
   5   6 -10   -0.40    7.90
  -5   6  10    6.40    6.30
   5  -6  10    1.90    8.60
  -5  -6 -10    6.60    4.50
  -5   6 -10  -11.60    8.80
   5  -6 -10   -4.00    9.20
   5   6  10    1.40    5.90
  -6   6  10   -1.80    6.60
   6  -6  10    0.10    9.70
  -6  -6 -10    6.10    3.50
   6   6 -10   -4.00    8.60
   6  -6 -10   13.80   11.70
   6   6  10    7.50    6.50
  -6   6 -10   11.60    7.70
  -6   6 -10   -1.90    9.70
   7   6 -10    6.30   11.40
   7  -6  10   14.40   11.90
  -7   6 -10   43.20   12.00
   7   6  10   34.50    7.80
  -7   6 -10   15.70    8.60
   7  -6 -10   21.00   14.70
  -8   6  10    2.00    6.70
   8   6 -10  -18.80   11.80
   8  -6  10  -21.90   12.80
   8   6  10    8.60    9.00
   8  -6 -10   -9.90   17.20
  -8   6 -10   21.30   12.10
  -8   6 -10   -2.70    8.30
   0  -7  10   -3.80    6.50
   0  -7 -10    4.80    7.40
   0   7  10   -6.30    6.20
   0   7 -10   -3.70    7.70
   0   7 -10   -3.20    6.70
   1   7 -10   24.50    8.90
   1  -7  10   37.00    9.70
  -1   7  10   38.80    8.60
   1   7 -10   47.20   14.40
   1   7  10   39.90    8.80
  -1   7 -10   46.00   11.10
  -1  -7  10   43.50    8.60
   1  -7 -10   39.60   10.20
  -2   7  10    8.80    7.50
   2   7 -10   34.00    8.30
   2  -7  10   17.10    8.40
   2   7 -10    3.00    7.80
  -2  -7 -10   22.10    7.70
  -2  -7  10   18.50    7.80
  -2   7 -10   17.90    8.50
   2   7  10   27.40    8.50
   2  -7 -10   33.50   10.40
  -3  -7 -10  206.48   14.70
   3   7 -10  271.17   19.00
   3  -7  10  223.28   17.10
  -3  -7 -10  206.08   15.30
  -3   7  10  256.37   16.50
   3   7 -10  206.78   15.60
  -3   7 -10  206.88   18.30
  -3  -7  10  236.18   16.60
   3  -7 -10  207.28   18.60
   4  -7  10   -1.30    9.00
  -4  -7 -10    2.60    5.20
   4   7 -10   -4.80    7.20
  -4   7  10   13.00    7.40
   4   7 -10    7.30    8.40
  -4  -7 -10    9.70    7.00
   4  -7 -10   -2.50    9.70
  -4   7 -10   -5.90   10.00
  -4  -7  10    0.00    7.30
   5   7 -10    7.00    9.40
   5  -7  10    3.60   10.90
  -5  -7 -10    3.50    6.20
  -5   7  10   21.60    8.60
   5   7 -10   13.40    7.70
  -5   7 -10   -1.00   10.40
   5  -7 -10  -18.20   11.00
   5   7  10    6.70    8.80
  -6   7  10   29.20    8.90
  -6  -7 -10   12.20    5.70
   6   7 -10   14.10    8.40
   6   7 -10   14.50   11.30
   6  -7  10   16.80   12.70
   6   7  10   16.50    8.70
  -6   7 -10   42.90   13.10
   6  -7 -10  -29.50   13.20
  -7   7  10   -9.10    8.50
   7   7 -10    8.30    9.00
   7  -7  10    3.80   13.90
   7   7 -10   28.70   14.00
  -7   7 -10   19.00   12.70
   7   7  10   11.90    9.00
   7  -7 -10   12.40   18.00
  -7   7 -10  -13.40    9.60
   0   8  10   47.20   10.90
   0  -8  10   61.49   11.50
   0   8 -10   56.79   11.70
   0  -8 -10   71.59   12.70
  -1  -8 -10   15.80    9.30
   1   8 -10   15.10    9.90
  -1   8  10   14.90    8.80
   1  -8  10   29.60   10.90
   1   8  10   29.20    9.10
  -1   8 -10   30.40   11.50
   1  -8 -10   29.40   11.40
  -1  -8  10   27.10    8.90
   2  -8  10   24.90   11.10
  -2   8  10   12.60    9.30
   2   8 -10   23.60   10.60
   2   8 -10   27.10   10.70
  -2  -8  10    8.70    8.40
   2  -8 -10   22.90   11.40
   2   8  10   19.10    7.80
  -2   8 -10    2.70   10.30
   3  -8  10    7.90   11.20
  -3   8  10   -3.90    8.60
  -3  -8 -10   -1.00    7.60
  -3  -8 -10    4.60    8.40
   3   8 -10    7.30    9.20
   3   8 -10   -7.80   10.00
   3   8  10   -2.90    8.30
   3  -8 -10  -19.10   11.00
  -3  -8  10   14.70    9.50
  -3   8 -10   29.90   11.90
   4   8 -10   -8.40   10.60
  -4  -8 -10   -5.10    5.70
   4  -8  10   14.40   12.60
  -4   8  10   -2.30    8.80
   4   8 -10    6.30    9.60
  -4  -8 -10    1.90    8.40
   4  -8 -10   -4.70   13.70
   4   8  10   -7.70    8.60
  -4  -8  10  -19.50    8.60
  -4   8 -10   13.40   11.90
   5   8 -10   15.50   11.50
   5  -8  10   -3.20   13.30
  -5   8  10   13.10   10.50
   5   8 -10  -13.30    9.50
  -5  -8 -10   -3.70    8.00
  -5   8 -10    8.40   12.90
  -5  -8  10    7.70    9.80
   5   8  10   12.80    9.50
   5  -8 -10    1.70   15.00
   6   8 -10   -1.20   10.70
   6   8 -10    9.80   13.10
  -6  -8 -10    0.20    7.20
  -6   8  10   14.70   10.10
   6  -8  10   25.20   15.10
  -6   8 -10   11.90   14.00
   6   8  10   -5.80    9.50
   6  -8 -10  -36.40   16.80
   0  -9  10    7.30   11.00
   0   9 -10  -11.30   11.20
   0  -9 -10    7.30   11.40
   0   9  10   -5.50    9.10
  -1  -9 -10    3.30   10.80
  -1   9  10   -7.50   10.20
   1   9 -10   13.20   11.10
   1  -9  10    2.40   11.50
   1   9  10   12.90   10.40
   1  -9 -10   -3.40   12.10
  -1   9 -10   -3.50   12.60
  -1  -9  10   12.70   10.50
  -2  -9 -10   27.40   11.70
  -2  -9 -10   17.90   10.10
   2  -9  10   11.20   12.30
  -2   9  10    2.00   10.10
   2   9 -10   13.80   11.90
  -2  -9  10   -6.30   10.90
   2   9  10   16.50   11.40
   2  -9 -10    7.50   13.10
  -2   9 -10    2.40   11.50
  -3  -9 -10   -2.20   10.80
  -3   9  10   -0.50   10.40
   3   9 -10   -7.40   11.70
   3  -9  10    0.50   13.20
  -3  -9 -10   -1.00    8.50
  -3   9 -10    3.60   13.90
   3  -9 -10    6.40   15.30
   3   9  10   -3.10   10.10
  -3  -9  10   -5.20   11.40
   4  -9  10    0.90   12.90
  -4  -9 -10   13.90    6.90
   4   9 -10   30.90   14.90
  -4   9  10   12.90   11.50
   4   9 -10    6.40   12.70
  -4  -9 -10   20.60   10.90
  -4  -9  10  -23.90   11.90
   4   9  10   13.50   11.10
  -4   9 -10   38.60   15.10
   4  -9 -10   -2.00   16.80
   5   9 -10  -13.00   14.30
   5   9 -10   13.50   12.80
  -5  -9 -10    0.20   10.40
  -5   9  10  -12.80   11.70
   5  -9  10    7.70   16.90
   5   9  10    6.90   12.20
  -5   9 -10  -38.40   15.30
   0  10 -10   48.30   16.30
   0 -10  10    9.00   14.00
   0  10  10   21.90   13.10
   0 -10 -10    3.10   14.40
   1  10 -10   19.30   14.60
  -1  10  10  -19.80   12.00
   1 -10  10  -13.50   16.00
  -1 -10 -10    4.90   14.20
  -1 -10 -10   -6.50   12.90
  -1 -10  10   11.90   13.70
   1 -10 -10   -2.80   15.30
   1  10  10    1.00   12.60
  -1  10 -10   -7.50   14.40
  -2 -10 -10   -2.20   13.70
  -2  10  10    6.80   13.20
  -2 -10 -10  -18.80   11.20
   2  10 -10   15.30   15.20
   2 -10 -10   27.80   17.40
   2  10  10   12.70   12.70
  -2  10 -10    6.00   16.40
  -3  10  10   -7.70   12.70
  -3 -10 -10   -5.00   10.90
   3  10 -10  -12.60   14.70
  -3 -10 -10  -18.80   13.60
  -3  10 -10   16.30   17.10
   3  10  10   17.20   13.70
   0   0  11   -1.00    1.90
   0   0 -11    0.40    2.10
   1   0  11   -0.70    2.00
  -1   0 -11    2.00    2.10
   1   0 -11   -0.60    2.10
  -1   0  11    2.20    2.10
  -1   0 -11   -1.90    2.00
   2   0  11    0.10    2.20
  -2   0 -11   -0.50    2.30
  -2   0  11    2.00    2.00
   2   0 -11   -1.40    2.20
  -2   0 -11   -0.30    1.70
  -3   0  11    2.10    2.00
   3   0 -11   -0.30    2.50
  -3   0 -11    3.50    2.20
  -3   0 -11   -0.70    2.50
   3   0  11    1.00    2.60
   4   0  11    0.00    3.10
   4   0 -11    1.80    3.00
  -4   0 -11   -0.50    2.60
  -4   0 -11   -0.50    3.60
   5   0 -11    0.20    3.50
  -5   0 -11    6.50    4.10
  -5   0 -11    1.20    3.00
   5   0  11    1.50    3.20
  -6   0 -11    5.00    4.20
  -6   0 -11    0.10    2.90
   6   0 -11   -6.70    3.90
   7   0 -11    5.30    5.20
   8   0 -11    1.90    6.70
   9   0 -11   -6.80    8.80
   0   1 -11   -0.40    2.00
   0   1 -11   -1.20    2.00
   0  -1 -11   -0.80    2.50
   0   1  11   -0.60    2.20
   0  -1  11   -1.70    2.10
   1   1 -11  466.75   18.50
  -1   1  11  473.85   18.50
  -1  -1 -11  461.75   18.80
   1   1 -11  476.65   19.20
   1  -1  11  493.15   19.10
  -1   1 -11  483.45   18.70
  -1   1 -11  488.25   18.80
   1   1  11  480.35   18.70
   1  -1 -11  507.25   19.20
   2  -1  11  399.56   16.90
  -2  -1 -11  405.66   16.60
   2   1 -11  389.66   17.10
   2   1 -11  430.06   16.40
  -2   1  11  431.36   16.30
   2  -1 -11  420.06   17.00
  -2   1 -11  398.26   16.50
   2   1  11  414.96   16.60
  -2   1 -11  400.46   16.50
  -3  -1 -11   34.80    4.60
   3  -1  11   29.70    4.00
   3   1 -11   35.90    4.50
  -3  -1 -11   26.60    3.10
  -3   1  11   35.70    4.00
   3   1  11   42.80    5.10
  -3   1 -11   33.20    4.40
   3  -1 -11   35.00    5.00
  -3   1 -11   36.30    4.60
  -4  -1 -11   21.20    3.80
  -4   1  11   25.10    3.70
   4  -1  11   24.20    3.30
   4   1 -11   27.80    4.00
   4   1  11   26.90    4.30
  -4   1 -11   28.80    4.40
   4  -1 -11   22.70    4.50
  -4   1 -11   28.30    5.30
  -5  -1 -11   -4.70    2.90
   5   1 -11    6.60    3.20
  -5  -1 -11    4.60    3.50
   5  -1  11   -3.20    2.20
  -5   1  11    0.30    2.20
   5   1  11    4.80    3.40
  -5   1 -11    1.80    3.20
   5  -1 -11    3.40    4.10
  -5   1 -11    9.00    4.60
   6  -1  11   32.80    3.90
   6   1 -11   27.90    5.00
  -6  -1 -11   31.30    3.70
  -6  -1 -11   37.00    4.10
   6   1  11   40.80    5.90
  -6   1 -11   37.40    5.00
  -6   1 -11   32.80    5.90
   6  -1 -11   25.90    6.30
   7   1 -11   42.10    6.30
   7   1  11   38.90    6.50
   7  -1 -11   59.19    8.60
  -7   1 -11   42.90    5.60
  -7   1 -11   46.60    5.80
   8   1 -11    1.20    5.70
   8   1 -11   14.30    7.80
   8  -1 -11    4.60    8.20
   9   1 -11   -0.40    9.20
   9   1 -11    6.80    8.10
   9  -1 -11  -11.00   10.80
   0   2  11  780.52   28.80
   0   2 -11  803.82   28.80
   0  -2 -11  765.82   29.40
   0   2 -11  805.52   29.60
   1   2 -11   27.70    4.30
   1   2 -11   29.50    5.20
  -1  -2 -11   27.70    4.60
   1  -2  11   29.10    4.40
  -1   2  11   28.90    4.30
  -1   2 -11   30.00    4.50
   1   2  11   27.40    4.00
  -1   2 -11   21.00    4.10
   1  -2 -11   35.50    5.30
   2  -2  11  467.85   18.90
  -2  -2 -11  465.15   19.30
  -2   2  11  485.75   19.00
   2   2 -11  482.65   18.70
   2   2 -11  474.65   20.00
  -2   2 -11  471.05   19.20
  -2   2 -11  498.85   19.90
   2   2  11  479.55   19.10
   2  -2 -11  506.65   20.30
   3   2 -11  561.64   20.50
   3   2 -11  534.45   22.10
  -3   2  11  567.24   20.80
   3  -2  11  508.95   20.60
  -3  -2 -11  520.55   20.90
   3   2  11  535.85   20.90
  -3   2 -11  539.05   21.10
   3  -2 -11  540.85   22.10
  -3   2 -11  519.25   22.30
  -3   2 -11  503.25   21.30
  -4  -2 -11   41.60    5.30
   4  -2  11   45.40    5.40
  -4   2  11   47.30    5.00
   4   2 -11   43.00    6.70
   4   2 -11   45.20    5.10
  -4   2 -11   52.89    5.80
   4   2  11   43.00    5.20
  -4   2 -11   59.89    7.70
   4  -2 -11   46.20    6.50
  -5  -2 -11   36.50    4.60
  -5   2  11   33.30    4.50
   5   2 -11   39.70    4.90
  -5  -2 -11   36.10    4.50
   5   2 -11   32.70    6.50
   5  -2  11   29.40    4.70
  -5   2 -11   41.60    5.50
  -5   2 -11   45.20    7.40
   5  -2 -11   38.60    6.60
   5   2  11   35.50    5.30
   6   2 -11  180.68    9.70
  -6   2  11  191.58    8.90
   6  -2  11  174.88   10.00
   6   2 -11  189.38   13.00
   6   2  11  191.18   10.70
  -6   2 -11  181.18   12.60
  -6   2 -11  193.28   10.40
   6  -2 -11  182.98   13.40
   7   2 -11   18.10    4.70
   7  -2  11   13.90    4.70
   7  -2 -11   14.70    7.60
  -7   2 -11   13.10    6.20
  -7   2 -11   17.90    4.80
   7   2  11   16.70    5.30
   8  -2  11   67.39    7.70
   8   2 -11   71.99    7.80
   8   2 -11   82.69   11.80
   8   2  11   76.49    9.70
   8  -2 -11   63.39   12.00
  -8   2 -11   72.09    6.60
   9   2 -11   -1.80    6.90
   9   2 -11   29.10   10.30
   9  -2  11   -3.40    4.30
   9  -2 -11    4.80   12.30
   9   2  11   -0.90    7.50
   0   3 -11    4.40    3.60
   0  -3  11   -1.50    2.80
   0  -3 -11    0.20    3.20
   0   3  11    1.60    2.90
  -1  -3 -11  342.17   15.70
   1  -3  11  347.67   15.40
   1   3 -11  327.57   16.00
  -1   3  11  330.57   14.90
  -1  -3  11  310.57   15.10
  -1   3 -11  335.17   15.00
  -1   3 -11  329.17   15.80
   1   3  11  338.47   14.90
   1  -3 -11  324.97   15.90
  -2  -3 -11   56.09    6.60
   2  -3  11   44.20    5.90
   2   3 -11   52.69    6.80
  -2   3  11   47.60    5.70
  -2   3 -11   54.09    7.40
   2   3  11   55.19    6.10
  -2   3 -11   52.99    6.20
  -2   3 -11   54.99    7.10
   2  -3 -11   42.70    6.80
  -3  -3 -11   82.69    7.40
   3   3 -11   94.59    8.50
  -3   3  11   85.79    6.90
   3   3 -11   89.59    6.70
   3  -3  11   85.19    7.40
  -3   3 -11   75.29    7.10
   3   3  11   76.39    6.70
  -3   3 -11   87.79    8.60
  -3   3 -11   71.59    8.10
   3  -3 -11   80.49    8.40
  -4  -3 -11   57.29    6.50
  -4   3  11   58.79    6.30
   4  -3  11   68.79    7.40
   4   3 -11   47.20    5.80
   4   3 -11   59.09    7.40
  -4   3 -11   46.80    8.00
  -4   3 -11   62.79    7.10
   4  -3 -11   78.69    8.90
   4   3  11   66.19    6.60
  -5   3  11   -0.90    3.40
   5  -3  11    5.40    4.50
  -5  -3 -11   -3.40    2.70
  -5  -3 -11    5.60    3.00
   5   3 -11    3.80    3.30
   5   3 -11    3.50    5.30
  -5   3 -11    7.70    5.90
   5   3  11    4.20    3.80
  -5   3 -11    4.00    4.20
   5  -3 -11   19.50    6.40
   6   3 -11  244.38   15.60
  -6   3  11  267.87   12.10
   6   3 -11  257.87   12.00
   6  -3  11  239.48   13.90
  -6   3 -11  249.28   13.30
  -6   3 -11  256.07   16.00
   6   3  11  265.47   13.10
   7  -3  11    4.60    6.00
  -7   3  11    0.90    3.20
   7   3 -11    3.00    6.90
   7   3 -11    8.80    4.20
  -7   3 -11    8.80    7.30
   7  -3 -11    3.50    9.10
   7   3  11   -7.00    4.60
  -7   3 -11   -4.40    4.30
   8   3 -11   18.60    5.40
   8   3 -11   14.50    9.20
   8  -3  11   24.20    7.30
   8  -3 -11   16.40   11.60
  -8   3 -11   19.40    7.30
  -8   3 -11   13.70    5.00
   8   3  11    9.90    5.90
   9  -3  11   -3.60    7.50
   9   3 -11   17.70   11.70
   9   3 -11   -6.00    6.10
  -9   3 -11   -1.20    3.70
  -9   3 -11    7.80    4.70
   9  -3 -11  -11.80   13.40
   9   3  11   10.30    7.70
   0   4 -11  275.87   15.10
   0  -4  11  294.97   14.70
   0  -4 -11  262.47   14.80
   0   4  11  306.27   14.40
   1  -4  11  154.48   10.20
  -1   4  11  127.59    9.40
   1   4 -11  139.09   10.20
  -1  -4 -11  131.19   10.10
   1  -4 -11  136.89   10.80
  -1  -4  11  155.98    9.80
  -1   4 -11  158.78   10.60
  -1   4 -11  145.49   10.70
   1   4  11  139.59    9.30
   2  -4  11  364.96   17.30
  -2  -4 -11  326.47   16.70
  -2   4  11  351.16   16.60
   2   4 -11  361.06   18.10
  -2   4 -11  376.56   18.30
  -2  -4  11  339.77   16.70
  -2   4 -11  375.86   18.20
   2   4  11  365.46   16.40
   3   4 -11   97.79   10.30
  -3  -4 -11  120.69    9.30
   3  -4  11  129.79   10.20
  -3   4  11  118.89    9.00
  -3   4 -11  118.69   10.70
   3  -4 -11  118.09   11.20
   3   4  11  116.29    8.50
  -4  -4 -11   -0.50    3.00
   4   4 -11    6.20    5.40
  -4   4  11    4.00    4.10
  -4  -4 -11    4.00    4.10
   4  -4  11    7.40    5.40
   4   4  11    0.20    3.80
  -4   4 -11    6.60    6.10
  -4   4 -11    1.10    4.70
   5   4 -11    3.30    6.50
  -5  -4 -11    3.90    2.60
  -5  -4 -11    6.80    2.60
   5  -4  11    2.40    5.90
  -5   4  11    3.60    4.20
  -5   4 -11    9.70    9.80
  -5   4 -11    4.50    7.00
   5  -4 -11   12.90    8.00
   5   4  11    3.90    4.30
   6   4 -11   19.40    4.70
  -6   4  11   36.70    5.70
   6  -4  11   23.20    7.10
   6   4  11   21.30    5.50
   6  -4 -11   19.80    9.40
  -6   4 -11   19.00    7.00
  -6   4 -11   39.10    8.60
   7   4 -11    4.80    4.60
  -7   4  11    2.00    4.20
   7   4 -11   -8.80    7.70
   7  -4  11   -3.00    7.00
   7  -4 -11    0.90    9.80
   7   4  11    0.90    5.20
  -7   4 -11  -12.10    7.70
   8   4 -11   -5.80    4.90
   8   4 -11   -1.70   10.30
   8  -4  11   -1.50    8.30
  -8   4  11    1.10    3.90
   8   4  11    5.90    6.30
  -8   4 -11   13.80    6.00
  -8   4 -11    9.80    9.00
   8  -4 -11    4.70   13.10
   9   4 -11   -3.70    6.10
   9   4 -11  -22.80   12.00
   9  -4  11  -10.10   10.00
   9   4  11   -3.70    7.90
  -9   4 -11   -7.60    7.90
   9  -4 -11    6.20   16.20
  -9   4 -11   -3.50    5.80
   0   5 -11    1.70    5.00
   0  -5 -11    7.50    5.50
   0   5 -11    0.10    5.00
   0  -5  11   -4.10    4.50
   0   5  11    9.40    5.10
  -1  -5 -11   68.29    9.00
   1   5 -11   55.79    8.50
   1  -5  11   66.79    8.10
  -1   5  11   61.29    8.20
  -1   5 -11   66.99    9.80
   1   5  11   57.69    7.50
  -1   5 -11   71.69    9.40
   1  -5 -11   74.99    9.80
   2   5 -11    6.40    5.70
   2  -5  11    4.00    5.30
  -2  -5 -11    9.50    5.60
  -2   5  11    0.30    4.50
  -2   5 -11    3.00    6.20
   2   5  11    2.50    4.30
  -2  -5  11    1.90    5.20
  -2   5 -11   17.50    6.40
  -3  -5 -11    5.20    4.90
   3  -5  11    2.10    5.80
  -3   5  11   -1.60    4.90
   3   5 -11    3.50    5.50
  -3  -5  11   -4.20    5.10
   3  -5 -11   11.30    7.50
   3   5  11   12.20    4.90
  -3   5 -11    9.70    6.90
  -4  -5 -11    0.20    3.90
  -4  -5 -11    5.80    4.50
  -4   5  11   -2.10    4.80
   4   5 -11   14.30    6.90
   4  -5  11    4.50    6.40
   4   5  11    2.40    4.90
  -4   5 -11    8.30    7.20
   4  -5 -11   -0.10    7.80
   5   5 -11  -14.30    7.60
  -5   5  11   -1.60    5.00
  -5  -5 -11   -3.10    3.20
   5   5  11    0.90    5.30
   5  -5 -11   -4.40    8.30
  -5   5 -11   -0.10    5.70
   6   5 -11   39.30   10.00
  -6   5  11   60.79    7.90
   6  -5  11   60.39   10.90
  -6   5 -11   67.79   13.40
  -6   5 -11   70.49    9.70
   6   5  11   62.99    8.50
   6  -5 -11   50.59   12.30
   7  -5  11   13.70    9.00
  -7   5  11    2.20    5.40
   7   5 -11    0.00    5.50
   7   5 -11    0.40    9.40
   7   5  11   -4.50    5.90
   7  -5 -11   10.20   13.20
  -7   5 -11   11.40    7.00
   8   5 -11   51.49   13.20
   8   5 -11   46.70    7.40
   8  -5  11   51.19   12.10
   8   5  11   46.20    8.80
  -8   5 -11   29.60   11.80
   8  -5 -11   20.10   15.30
  -8   5 -11   40.50    8.00
   0   6  11  601.74   25.60
   0  -6  11  579.64   25.90
   0   6 -11  610.14   26.60
   0  -6 -11  427.86   33.80
   0   6 -11  539.25   26.90
   1  -6  11   20.50    7.90
  -1  -6 -11   26.40    7.80
   1   6 -11   32.40    7.80
   1   6 -11   17.50    6.60
  -1   6  11   22.60    6.50
  -1   6 -11   17.10    7.80
   1  -6 -11   32.00    8.60
   1   6  11   30.00    7.40
  -1  -6  11   18.60    6.50
  -1   6 -11   20.30    7.60
   2   6 -11  147.79   12.00
   2   6 -11  132.69   13.40
  -2  -6 -11  134.69   12.50
   2  -6  11  158.68   12.70
  -2   6 -11  118.19   16.10
   2   6  11  153.18   11.80
  -2  -6  11  140.59   12.20
   2  -6 -11  142.19   14.50
   3  -6  11   17.50    7.90
  -3   6  11   21.50    6.80
  -3  -6 -11    9.90    6.40
   3   6  11   14.40    6.70
  -3  -6  11   15.50    7.00
   3  -6 -11   28.40    8.50
  -3   6 -11    9.20    8.40
  -4  -6 -11   19.70    6.10
   4   6 -11    4.50    7.70
  -4  -6 -11    1.00    5.20
  -4   6  11   20.60    6.90
   4  -6  11    1.20    8.10
  -4   6 -11   21.80    9.80
   4  -6 -11   14.50    9.80
  -4  -6  11    3.20    7.00
   4   6  11   16.60    6.90
  -5  -6 -11   16.20    5.00
  -5   6  11   15.20    7.20
   5  -6  11   21.60    9.40
   5   6 -11   10.50    8.40
   5   6  11    6.30    6.60
  -5   6 -11   17.80    9.60
   5  -6 -11   19.60   11.10
   6   6 -11   25.00    9.90
  -6  -6 -11   19.70    3.70
   6  -6  11   31.40   10.40
  -6   6  11   14.70    7.10
  -6   6 -11   23.80    8.40
  -6   6 -11   24.30   11.20
   6   6  11   13.50    7.60
   6  -6 -11   25.20   12.40
  -7   6  11    7.70    7.20
   7  -6  11   32.90   11.80
   7   6 -11    5.40   11.10
  -7   6 -11    8.80    8.40
  -7   6 -11   11.20   11.60
   7  -6 -11   27.90   15.50
   8  -6  11   23.20   13.70
   8   6 -11   -4.40    7.20
  -8   6  11    9.30    7.30
   8   6 -11   -6.70   13.40
  -8   6 -11   -9.10   11.90
   8   6  11    4.30    8.40
   8  -6 -11  -18.50   17.90
   0   7  11   14.60    7.30
   0   7 -11   -6.80    7.20
   0  -7 -11   -5.90    7.80
   0   7 -11   11.70    8.50
   0  -7  11    1.70    6.70
   1   7 -11   70.39   10.80
   1   7 -11   70.89   11.40
  -1  -7 -11   83.99   12.10
   1  -7  11   66.19   10.90
  -1   7  11   83.69   11.10
  -1   7 -11   77.69   12.80
   1   7  11   82.29   10.80
  -1  -7  11   78.39   11.40
   1  -7 -11   82.19   12.30
   2  -7  11  501.35   25.00
   2   7 -11  447.16   25.60
  -2   7  11  408.26   23.20
  -2  -7 -11  478.25   23.50
  -2  -7  11  449.16   23.60
   2  -7 -11  509.45   26.80
   2   7  11  502.75   23.50
  -2   7 -11  431.96   25.00
   3  -7  11    3.80    8.30
   3   7 -11    3.50    8.60
  -3   7  11   -6.00    7.50
   3   7 -11   -3.60    7.70
  -3  -7 -11   -2.30    7.00
  -3  -7 -11    2.30    6.70
  -3  -7  11    6.90    7.40
   3  -7 -11   17.10   10.50
   3   7  11    1.40    7.10
  -3   7 -11  -10.10    8.30
   4  -7  11   56.09   12.50
  -4  -7 -11   86.59   10.30
  -4  -7 -11   81.59    9.70
   4   7 -11   85.19   11.50
  -4   7  11   87.69   12.10
   4   7 -11   98.69   14.70
  -4  -7  11   66.59   11.40
   4  -7 -11   71.59   14.30
  -4   7 -11  112.49   15.40
   4   7  11   68.99   10.30
   5   7 -11   18.10   11.30
   5   7 -11   -1.80    7.60
  -5  -7 -11    0.60    6.20
   5  -7  11   19.50   11.40
  -5   7  11    1.00    7.70
  -5   7 -11  -12.30   10.50
   5   7  11    1.20    7.60
   5  -7 -11   16.60   12.20
  -6   7  11    7.00    8.30
   6   7 -11    6.00   11.90
   6   7 -11    5.00    8.20
  -6  -7 -11   -5.50    5.10
   6  -7  11    8.30   12.10
  -6   7 -11   -5.10   12.30
   6  -7 -11  -20.20   14.10
   6   7  11   -0.20    8.40
   7  -7  11    2.60   13.50
   7   7 -11    1.30   12.70
   7   7 -11  -11.70    9.30
  -7   7  11    2.00    8.70
  -7   7 -11   28.40   13.70
   7  -7 -11  -10.50   17.70
  -7   7 -11    0.90    9.90
   7   7  11  -10.60    9.00
   0  -8  11  130.89   15.40
   0   8 -11  121.89   16.50
   0  -8 -11  128.89   16.90
   0   8  11  113.49   14.50
   1   8 -11   57.59   12.10
   1   8 -11   87.29   13.40
  -1  -8 -11   61.59   12.00
  -1   8  11   70.59   11.80
   1  -8  11   82.39   13.30
   1  -8 -11   57.69   13.90
   1   8  11   74.09   11.50
  -1   8 -11   79.09   14.00
  -1  -8  11   77.39   12.40
   2   8 -11   14.80   10.20
   2  -8  11   14.70   10.70
   2   8 -11   14.20   10.20
  -2  -8 -11   10.10    9.30
  -2   8  11   12.90    8.90
  -2  -8  11   22.20    9.50
   2   8  11    9.70    8.30
   2  -8 -11   28.90   12.70
  -2   8 -11   11.20   10.40
   3   8 -11   30.10   11.20
  -3   8  11   33.00    9.70
  -3  -8 -11    4.10    8.40
   3   8 -11   13.80    9.90
  -3  -8 -11   13.80    9.30
   3  -8  11   25.20   11.90
   3   8  11   34.20    9.90
   3  -8 -11   27.10   12.60
  -3  -8  11   25.00   10.40
  -3   8 -11   40.30   12.20
  -4  -8 -11  119.99   11.80
   4   8 -11   95.69   15.90
   4   8 -11  100.39   14.60
  -4  -8 -11  122.59   14.70
   4  -8  11   85.89   15.40
  -4   8  11  135.09   16.40
  -4  -8  11  120.69   15.10
  -4   8 -11  129.09   18.20
   4   8  11  109.79   13.80
   4  -8 -11  120.49   18.00
   5   8 -11   12.30   13.00
   5   8 -11   -6.40   10.20
   5  -8  11   23.50   12.90
  -5   8  11   14.60    9.90
  -5  -8 -11    6.90    8.40
   5  -8 -11   37.20   17.80
   5   8  11    2.60    9.90
  -5  -8  11   19.60   10.70
  -5   8 -11   11.10   14.30
   6   8 -11   18.30   11.80
   6   8 -11   14.70   15.30
   6  -8  11   21.80   15.60
  -6   8  11   30.50   10.80
  -6  -8 -11   17.40    7.30
   6   8  11   14.70    9.80
  -6   8 -11   22.60   15.80
   0  -9 -11    1.40   11.60
   0   9  11    7.50   10.40
   0  -9  11    0.70   10.80
   0   9 -11   11.20   12.80
   1   9 -11   20.90   12.10
  -1   9  11    2.60    9.80
   1  -9  11   10.90   12.30
  -1  -9 -11  -15.90   10.40
   1   9  11    6.70    9.70
   1  -9 -11   -6.40   12.20
  -1  -9  11  -13.90    9.60
  -1   9 -11    6.60   12.20
   2   9 -11   66.29   14.60
   2  -9  11   66.79   14.40
  -2  -9 -11   74.99   14.90
  -2   9  11   77.79   13.30
  -2  -9 -11   71.09   13.10
   2   9  11   86.69   13.80
  -2  -9  11   57.19   12.70
  -2   9 -11   93.69   16.90
   2  -9 -11   82.09   16.70
  -3  -9 -11   -7.30   10.90
  -3   9  11    0.40   11.00
   3   9 -11  -13.30   12.00
   3  -9  11   16.40   14.10
   3   9 -11   15.60   14.10
   3  -9 -11   14.80   15.20
  -3   9 -11  -15.50   13.40
  -3  -9  11   14.80   11.10
   3   9  11   21.20   12.30
  -4  -9 -11    3.00   11.20
  -4  -9 -11    3.30    7.70
  -4   9  11   11.80   11.80
   4  -9  11   -2.40   14.90
   4   9 -11  -11.00   12.20
   4   9 -11   -4.90   13.90
  -4   9 -11  -10.60   13.30
   4  -9 -11   -9.70   15.70
  -4  -9  11   -6.10   12.80
   4   9  11  -19.20   10.90
   5   9 -11   -5.80   14.80
  -5  -9 -11    0.00   10.40
  -5   9  11    9.00   12.70
   5  -9  11   -5.60   16.40
   5   9 -11   -4.80   13.00
  -5   9 -11   -3.50   18.20
   5   9  11  -21.20   11.50
  -5  -9  11   19.80   15.40
   0  10 -11   -1.50   14.70
   0 -10 -11   19.40   14.80
   0  10  11    4.60   11.70
  -1  10  11    4.40   12.20
  -1 -10 -11  -11.10   13.40
  -1 -10 -11   -1.20   14.60
   1  10 -11   10.90   15.10
   1  10  11  -11.20   12.10
   1 -10 -11   -7.80   15.30
  -1  10 -11   -9.60   14.20
  -2 -10 -11  -15.50   14.40
   2  10 -11   -3.90   14.90
  -2  10  11   23.80   14.20
  -2 -10 -11   11.30   12.90
   2  10  11   -0.40   12.60
   2 -10 -11   -3.60   17.60
  -2  10 -11   12.50   17.60
  -3  10  11   -4.20   13.80
  -3 -10 -11    4.10   13.90
  -3 -10 -11   12.20   11.60
   3  10 -11   26.50   16.00
  -3  10 -11    9.70   18.20
   3  10  11    5.40   13.40
   0   0  12    0.70    2.10
   0   0 -12    2.10    2.50
   1   0  12  578.44   21.80
  -1   0  12  576.84   21.60
  -1   0 -12  563.24   21.90
   1   0 -12  583.14   21.90
  -1   0 -12  542.45   21.20
  -2   0  12   15.30    3.10
  -2   0 -12   22.60    3.40
   2   0 -12   14.30    3.50
   2   0  12   13.40    3.40
  -2   0 -12   16.60    3.70
   3   0  12   43.10    5.20
  -3   0 -12   34.00    4.10
   3   0 -12   40.00    5.10
  -3   0 -12   40.40    4.90
  -3   0  12   32.30    4.30
  -4   0 -12    5.50    2.60
   4   0  12    0.50    3.10
   4   0 -12    6.10    3.40
  -4   0 -12   -2.30    2.80
  -5   0 -12   10.80    3.90
   5   0 -12    6.30    4.10
   5   0  12    6.80    3.90
  -5   0 -12    3.80    4.30
   6   0 -12    5.20    4.50
  -6   0 -12   10.60    3.90
  -6   0 -12   14.60    4.90
   7   0 -12  179.28   12.70
  -7   0 -12  187.98    9.00
  -7   0 -12  188.38    8.60
   8   0 -12   17.50    7.50
   9   0 -12   14.30   10.10
   0  -1  12   -1.80    2.30
   0   1  12    6.20    2.50
   0   1 -12    1.00    2.40
   0   1 -12   -1.30    2.20
   0  -1 -12   -4.30    2.40
  -1  -1 -12    5.00    3.20
  -1   1  12    4.70    2.60
   1   1 -12    1.80    2.90
   1  -1  12    6.70    2.80
   1   1 -12    1.10    2.60
  -1   1 -12    3.40    2.70
   1   1  12    4.90    2.80
   1  -1 -12    4.00    2.90
  -1   1 -12    4.70    2.80
   2   1 -12   36.20    4.90
  -2  -1 -12   38.60    4.90
  -2   1  12   36.00    4.30
   2  -1  12   28.30    4.50
   2   1 -12   34.90    5.30
   2   1  12   36.40    4.50
   2  -1 -12   38.20    5.20
  -2   1 -12   32.10    4.70
  -2   1 -12   37.10    4.60
  -3  -1 -12  814.42   30.20
  -3  -1 -12  853.51   28.40
   3   1 -12  851.11   29.90
  -3   1  12  851.41   29.60
   3  -1 -12  820.12   30.70
  -3   1 -12  814.52   29.90
  -3   1 -12  782.42   30.00
   3   1  12  803.92   30.10
  -4  -1 -12   56.29    6.20
   4   1 -12   59.69    5.70
  -4  -1 -12   60.09    3.80
  -4   1  12   59.39    5.20
   4  -1 -12   62.59    6.90
   4   1  12   58.89    5.90
  -4   1 -12   61.89    7.70
  -4   1 -12   55.69    6.00
  -5   1  12   58.49    5.10
  -5  -1 -12   54.79    6.20
   5   1 -12   65.19    6.40
  -5  -1 -12   65.39    7.10
   5   1  12   63.59    6.80
  -5   1 -12   70.59    8.50
   5  -1 -12   62.59    7.90
  -5   1 -12   57.69    6.40
  -6  -1 -12   30.00    4.70
   6   1 -12   39.30    5.70
  -6  -1 -12   35.20    4.50
   6   1  12   30.40    6.00
  -6   1 -12   28.70    4.80
   6  -1 -12   25.60    6.70
  -6   1 -12   35.20    6.40
   7   1 -12  104.69    9.30
   7  -1 -12   97.19   11.30
  -7   1 -12   97.79    7.60
   7   1  12  102.39    9.90
  -7   1 -12   90.89    9.40
   8   1 -12   15.90    8.40
   8   1 -12   19.20    6.60
   8  -1 -12    7.50    8.40
   9   1 -12   11.00    9.00
   9   1 -12   -4.90   10.00
   9  -1 -12    4.90   11.00
   0   2 -12  490.05   20.70
   0   2 -12  500.45   20.20
   0   2  12  542.95   20.40
   0  -2 -12  503.15   20.80
   1   2 -12  329.37   15.00
  -1  -2 -12  313.07   14.50
  -1   2  12  314.27   14.00
   1   2 -12  315.47   13.90
   1  -2  12  312.67   14.00
   1  -2 -12  306.87   14.60
   1   2  12  323.67   14.10
  -1   2 -12  293.07   13.80
  -1   2 -12  325.07   14.70
   2   2 -12  399.56   17.50
   2  -2  12  362.76   16.00
   2   2 -12  408.46   16.20
  -2   2  12  372.06   16.10
  -2  -2 -12  382.46   16.80
   2   2  12  401.76   16.50
  -2   2 -12  402.46   16.60
   2  -2 -12  392.76   17.40
  -2   2 -12  355.76   16.60
   3   2 -12  102.59    7.00
   3  -2  12   97.49    7.00
  -3  -2 -12   99.49    7.70
  -3   2  12  104.49    7.00
   3   2 -12  107.79    8.20
  -3   2 -12  108.29    7.50
   3  -2 -12  106.09    8.70
  -3   2 -12   94.99    7.80
  -3   2 -12   95.69    8.70
   3   2  12   98.69    7.30
   4  -2  12    6.80    3.30
  -4   2  12    3.40    2.80
  -4  -2 -12    1.30    3.50
  -4  -2 -12    1.30    1.40
   4   2 -12   -1.10    3.70
   4   2 -12    4.30    3.30
   4   2  12    0.10    3.20
  -4   2 -12    1.10    4.50
   4  -2 -12   -2.00    4.30
  -4   2 -12    9.80    3.70
   5   2 -12   97.99    9.80
   5   2 -12   94.99    7.00
  -5  -2 -12   90.69    7.20
  -5  -2 -12   97.19    7.50
   5  -2  12   97.59    7.30
  -5   2  12  102.69    6.80
   5  -2 -12   72.19    9.10
  -5   2 -12   79.09    9.70
  -5   2 -12   90.09    7.80
   5   2  12   84.29    7.70
  -6  -2 -12   56.19    3.80
  -6  -2 -12   55.79    3.90
   6   2 -12   69.69    9.50
   6  -2  12   52.39    6.60
  -6   2  12   59.99    5.50
   6   2 -12   68.49    6.50
  -6   2 -12   55.29    8.50
  -6   2 -12   59.19    7.00
   6   2  12   61.99    7.40
   6  -2 -12   62.79    9.20
   7  -2  12  150.78    9.10
   7   2 -12  153.98   13.40
   7   2 -12  158.88   10.20
  -7   2 -12  152.98    9.80
   7  -2 -12  144.89   22.50
   7   2  12  133.59   10.90
  -7   2 -12  142.39   12.50
   8   2 -12   -0.10    5.90
   8   2 -12   -0.10    8.20
   8  -2  12   -0.20    4.20
   8   2  12   10.80    6.60
   8  -2 -12   -4.10    9.50
  -8   2 -12    5.60    4.40
  -8   2 -12   -2.90    5.60
   9   2 -12   -2.40    7.20
   9   2 -12   13.50   10.40
   9  -2 -12   21.00   13.50
   9   2  12   10.90    8.30
   0   3  12    0.50    3.30
   0  -3 -12   -4.50    3.50
   0  -3  12   -1.20    3.40
   0   3 -12   -1.50    3.00
   0   3 -12    7.20    3.80
   1   3 -12    3.50    4.00
  -1  -3 -12    9.90    4.40
   1  -3  12   12.60    4.20
  -1   3  12    7.30    3.50
   1   3 -12    9.90    3.80
  -1   3 -12   11.30    3.70
   1   3  12    7.40    3.60
   1  -3 -12    6.30    4.30
  -1   3 -12   14.00    4.30
  -1  -3  12   12.60    4.00
  -2  -3 -12   29.50    5.70
  -2   3  12   27.00    5.00
   2   3 -12   27.30    6.00
   2   3 -12   26.50    4.70
   2  -3  12   29.30    5.60
   2   3  12   32.50    5.00
   2  -3 -12   40.10    6.70
  -2   3 -12   22.50    5.20
  -2   3 -12   33.50    5.50
   3   3 -12   44.10    5.60
  -3   3  12   47.40    5.90
   3  -3  12   35.00    5.50
  -3  -3 -12   43.00    6.30
   3   3 -12   43.10    7.20
  -3   3 -12   36.00    5.80
   3  -3 -12   48.40    7.60
  -3   3 -12   45.10    6.90
  -3   3 -12   44.00    6.60
   3   3  12   39.00    5.60
   4   3 -12    3.20    3.40
  -4   3  12    8.20    4.00
  -4  -3 -12    2.30    3.90
   4  -3  12    3.80    4.40
   4   3 -12    5.80    5.00
   4  -3 -12    0.90    5.30
  -4   3 -12    5.60    4.20
  -4   3 -12    0.80    5.30
   4   3  12    5.00    4.00
  -5  -3 -12  196.38    9.90
   5   3 -12  185.18   13.60
   5   3 -12  184.18   10.50
  -5  -3 -12  206.38   10.30
  -5   3  12  223.38   11.10
   5  -3  12  195.68   11.80
   5  -3 -12  192.58   14.10
  -5   3 -12  204.48   11.80
  -5   3 -12  205.48   14.50
   5   3  12  197.48   11.30
   6  -3  12    3.70    5.10
   6   3 -12   10.30    4.30
  -6   3  12    6.40    3.80
   6   3  12    3.80    4.70
  -6   3 -12   -4.60    4.70
   6  -3 -12    1.00    7.20
  -6   3 -12    3.70    7.20
   7   3 -12   94.69    8.70
  -7   3  12  111.19    7.80
   7  -3  12  137.39   10.80
   7   3 -12  109.99   13.10
  -7   3 -12  118.99   10.00
  -7   3 -12  120.19   13.40
   7   3  12  134.79   10.50
   7  -3 -12  129.39   15.00
   8   3 -12    1.40    8.50
   8   3 -12    2.30    5.40
   8  -3  12    0.40    6.40
   8   3  12    2.60    6.30
  -8   3 -12    1.20    7.70
   8  -3 -12   -7.50   11.10
  -8   3 -12    5.80    5.30
   9   3 -12   23.80    7.60
   9   3 -12   25.20   11.90
   9  -3  12    4.40    7.50
  -9   3 -12    2.60    4.80
  -9   3 -12    0.30    6.00
   9  -3 -12    7.90   14.70
   9   3  12   24.40    8.60
   0  -4 -12   88.49    8.80
   0   4 -12   73.69    8.10
   0  -4  12   79.39    7.70
   0   4  12   75.79    7.70
  -1  -4 -12   12.80    5.00
  -1   4  12   15.20    4.70
   1   4 -12   14.40    5.20
   1  -4  12   11.80    4.70
  -1   4 -12   10.50    5.10
  -1  -4  12   11.80    4.60
   1   4  12   12.50    4.50
   1  -4 -12   10.20    5.30
   2   4 -12   -3.10    4.70
  -2   4  12    3.40    4.00
   2  -4  12    4.70    4.30
  -2  -4 -12   -0.50    4.40
  -2   4 -12    4.30    5.30
  -2  -4  12    5.80    4.50
   2   4  12   -1.30    3.70
   2  -4 -12   -1.90    4.90
  -2   4 -12  -10.20    4.20
   3   4 -12   -0.10    4.80
  -3  -4 -12    2.30    4.30
   3  -4  12    3.20    4.80
  -3   4  12   -0.40    4.00
   3  -4 -12    3.20    5.90
  -3   4 -12    4.60    6.10
  -3   4 -12    0.80    4.70
   3   4  12    2.10    4.00
  -4  -4 -12   47.00    6.90
  -4   4  12   53.29    6.80
   4  -4  12   47.40    7.70
   4   4 -12   58.09    8.90
   4   4  12   51.99    6.90
   4  -4 -12   54.99    9.70
  -4   4 -12   50.09    9.00
  -5   4  12   35.70    6.30
  -5  -4 -12   29.90    4.60
   5   4 -12   38.20    7.90
   5   4 -12   31.50    5.40
   5  -4  12   25.90    6.80
  -5   4 -12   27.90    6.40
  -5   4 -12   51.19    9.90
   5  -4 -12   26.60    8.40
   5   4  12   31.20    6.00
   6   4 -12   18.00    7.90
   6  -4  12    6.20    6.90
  -6   4  12   13.20    4.90
   6   4 -12   11.30    4.60
   6  -4 -12   16.20    9.30
   6   4  12   13.70    5.70
  -6   4 -12   12.80    8.50
  -6   4 -12    7.80    5.90
   7   4 -12    5.00    8.50
  -7   4  12    8.90    4.70
   7   4 -12    1.40    4.80
   7  -4  12    3.10    7.30
  -7   4 -12    4.10    9.10
  -7   4 -12   10.10    6.10
   7  -4 -12   12.00   11.40
   7   4  12   -2.80    5.70
   8   4 -12    2.90    5.70
   8  -4  12    6.70    8.90
   8   4 -12    2.20   10.80
  -8   4  12   -5.00    4.20
   8   4  12    8.50    6.90
  -8   4 -12    8.20    8.90
   8  -4 -12  -12.10   12.50
   0  -5 -12    2.20    5.60
   0   5 -12   -2.10    4.70
   0   5 -12    1.90    5.60
   0   5  12    7.00    5.20
   1   5 -12   78.79    9.60
   1  -5  12   66.89   10.30
  -1  -5 -12   85.39   10.00
  -1   5  12   83.69    8.80
   1  -5 -12   93.59   13.20
   1   5  12   69.09    8.20
  -1   5 -12   87.99   10.00
  -1  -5  12   83.19    8.70
  -1   5 -12   87.09   10.20
   2   5 -12   28.10    7.50
  -2   5  12   23.50    6.50
  -2  -5 -12   11.00    6.00
   2  -5  12   10.00    6.20
   2   5  12   14.70    5.50
  -2   5 -12   24.90    7.20
   2  -5 -12   15.50    7.50
  -2   5 -12   13.50    6.40
  -2  -5  12   14.00    5.60
   3   5 -12  157.48   13.50
  -3  -5 -12  152.88   11.70
  -3   5  12  142.89   11.10
   3  -5  12  140.09   12.30
  -3  -5  12  163.08   12.40
  -3   5 -12  143.69   13.60
   3  -5 -12  161.08   14.40
   3   5  12  152.48   10.90
  -4  -5 -12    2.10    5.10
  -4  -5 -12   -0.60    4.20
  -4   5  12    9.80    5.60
   4  -5 -12    9.50    8.00
  -4   5 -12    8.00    6.20
   4   5  12    1.70    5.20
  -5  -5 -12   -0.10    3.70
  -5   5  12    0.80    5.40
  -5  -5 -12    2.80    3.30
   5  -5  12   -5.00    7.90
   5   5 -12   -9.90    6.60
  -5   5 -12    1.90    6.20
   5   5  12    2.20    5.50
   5  -5 -12    3.80    8.70
  -5   5 -12    0.10    8.50
  -6   5  12   -0.50    5.40
   6  -5  12    6.20    8.20
   6   5 -12    7.90    8.10
  -6   5 -12   -2.00    6.70
  -6   5 -12    9.90    9.40
   6   5  12    4.60    6.20
   6  -5 -12   -9.90   10.60
   7  -5  12   -5.10    8.80
   7   5 -12    4.40    5.70
  -7   5  12    8.60    6.10
   7   5 -12   -1.80    9.30
   7   5  12    5.20    6.90
   7  -5 -12   12.50   12.90
  -7   5 -12  -20.20   10.40
  -7   5 -12   -1.40    6.90
   8  -5  12    8.60   10.70
   8   5 -12   26.20   12.10
  -8   5  12  -10.00    5.40
   8   5 -12  -10.20    6.30
  -8   5 -12   18.80    8.00
   8   5  12    7.00    7.80
   8  -5 -12    6.00   15.90
  -8   5 -12    7.80   12.70
   0   6 -12  122.39   12.30
   0   6 -12  129.49   13.10
   0  -6 -12  123.59   12.90
   0  -6  12  101.79   11.10
   1   6 -12  404.96   20.50
  -1  -6 -12  384.36   20.90
   1   6 -12  348.87   20.80
   1  -6  12  390.36   20.20
  -1   6  12  380.76   20.20
  -1   6 -12  351.26   23.80
   1   6  12  367.16   21.80
   1  -6 -12  420.06   22.10
  -1  -6  12  409.06   20.80
  -1   6 -12  385.86   21.50
  -2  -6 -12  139.09   12.60
  -2   6  12  128.79   11.80
   2  -6  12  104.99   11.40
  -2  -6  12  112.19   11.00
  -2   6 -12  123.69   13.80
   2   6  12  114.99   11.30
   2  -6 -12  110.49   13.20
   3   6 -12  143.49   13.70
   3  -6  12  172.58   14.80
  -3  -6 -12  143.19   12.50
  -3   6  12  179.98   13.20
   3  -6 -12  167.68   16.20
  -3  -6  12  160.58   12.90
  -3   6 -12  133.89   15.20
   3   6  12  163.38   12.80
   4  -6  12   -1.30    8.00
  -4  -6 -12   13.70    6.10
   4   6 -12   18.60    8.80
  -4  -6 -12    2.10    6.00
  -4   6  12   15.90    6.80
   4  -6 -12    7.40    9.60
   4   6  12   14.10    7.50
  -4   6 -12   16.50    9.40
   5   6 -12    4.90    8.90
  -5  -6 -12    8.10    3.40
  -5  -6 -12   -2.50    4.80
  -5   6  12   -2.10    6.30
   5  -6  12   -3.30    9.00
   5  -6 -12    6.10   10.30
  -5   6 -12   14.80   10.00
  -5   6 -12    6.20    7.50
  -6  -6 -12    5.40    3.10
  -6   6  12    8.50    6.90
   6  -6  12    9.30   10.10
   6   6 -12    1.30    9.40
   6  -6 -12   14.30   12.90
   6   6  12    7.90    7.20
  -6   6 -12   13.00    8.40
  -6   6 -12    5.40   10.80
  -7   6  12   22.50    7.60
   7  -6  12   40.20   12.40
   7   6 -12   29.00   12.80
   7   6  12   47.00    9.30
   7  -6 -12   28.90   16.70
  -7   6 -12   25.90    9.00
  -7   6 -12   53.79   13.50
   0  -7 -12   11.60    8.70
   0  -7  12    5.50    7.10
   0   7  12   -4.40    7.30
   0   7 -12   -8.80    7.50
   0   7 -12    7.20    8.70
  -1  -7 -12   83.99   12.10
  -1   7  12   52.79   10.30
   1  -7  12   59.19   10.00
   1   7 -12   80.69   12.20
   1   7 -12   71.49   12.60
   1   7  12   81.69   10.90
  -1   7 -12   68.09   11.80
   1  -7 -12   74.29   13.00
  -1  -7  12   68.19   11.30
   2   7 -12   12.10    9.00
   2  -7  12   20.00    9.20
   2   7 -12    6.90    7.90
  -2   7  12   13.70    7.90
   2   7  12    3.00    6.90
  -2   7 -12   29.00   10.30
   2  -7 -12   12.10    9.90
  -2  -7  12   29.70    7.90
   3   7 -12  150.48   18.70
  -3  -7 -12  162.38   14.20
   3   7 -12  188.58   17.80
  -3   7  12  149.09   13.90
   3  -7  12  132.99   16.40
  -3   7 -12  152.78   17.50
   3  -7 -12  159.08   17.70
  -3  -7  12  137.39   14.60
   3   7  12  153.58   14.70
  -4   7  12   -9.50    7.10
  -4  -7 -12   -8.00    6.80
   4   7 -12  -12.70    9.20
  -4  -7 -12  -15.60    6.10
   4  -7  12   10.80   10.10
  -4   7 -12    4.80   10.00
  -4  -7  12   21.00    8.60
   4   7  12   10.00    7.80
   4  -7 -12   -2.10   10.40
   5   7 -12   -0.50   10.00
  -5   7  12    6.70    8.40
   5   7 -12   -2.10    8.00
  -5  -7 -12   -0.60    6.60
   5  -7  12  -19.20   10.40
   5   7  12    0.40    7.30
  -5   7 -12   23.50   12.00
   5  -7 -12  -12.70   12.50
  -6  -7 -12    5.30    5.00
   6   7 -12    7.80   12.50
  -6   7  12   -6.20    8.20
   6  -7  12    8.90   11.90
   6   7  12   -0.70    8.60
   6  -7 -12   -6.50   14.70
  -6   7 -12   19.50   13.20
  -6   7 -12   -9.80    9.50
  -7   7  12   20.10    9.00
   7  -7  12    5.10   14.30
   7   7 -12    7.90   13.80
  -7   7 -12   -5.30   14.70
   7   7  12   10.80   10.00
   7  -7 -12  -22.10   20.40
  -7   7 -12    0.20   10.50
   0   8 -12   41.80   12.50
   0  -8  12   55.69   11.20
   0   8  12   40.40    9.70
   0  -8 -12   42.30   13.00
   1  -8  12   14.70   10.00
  -1   8  12   29.60    9.60
   1   8 -12    1.70    9.30
   1   8 -12   19.60   11.60
  -1  -8 -12   14.50   10.70
   1   8  12   15.80    8.70
  -1   8 -12   33.10   11.80
   1  -8 -12   10.60   10.40
  -1  -8  12    0.50    9.70
  -2  -8 -12   25.70    9.80
   2  -8  12   -2.20   11.00
   2   8 -12   14.70    9.90
  -2   8  12   -9.80    8.80
   2   8 -12   15.00   11.70
  -2  -8  12   -8.60    9.10
  -2   8 -12   -0.10   11.00
   2  -8 -12   24.90   12.00
   2   8  12   18.40    8.90
  -3  -8 -12    3.40    8.90
  -3   8  12   -4.20    9.20
   3   8 -12  -26.20   10.40
   3   8 -12    4.60    9.80
  -3  -8 -12   18.20    9.40
   3  -8  12  -13.00   10.80
  -3   8 -12   -6.60   12.20
   3  -8 -12   16.70   12.70
   3   8  12   -1.00    8.90
  -3  -8  12    1.30    8.80
  -4   8  12   20.50   10.20
   4  -8  12    5.20   11.50
  -4  -8 -12   -4.90   10.10
   4   8 -12  -13.10   10.90
  -4  -8 -12   -3.20    7.40
   4   8 -12   16.20   10.60
   4   8  12    0.20    9.10
   4  -8 -12  -12.90   13.30
  -4   8 -12   -0.40   12.20
  -4  -8  12   -1.00   10.20
   5  -8  12  -11.70   13.10
   5   8 -12    8.20   10.90
  -5   8  12   -3.80   10.30
  -5  -8 -12   -5.80    8.00
   5   8 -12    4.30   13.10
   5   8  12    9.10    9.80
  -5   8 -12   15.60   14.30
   5  -8 -12  -13.70   16.40
   6  -8  12   18.70   15.50
  -6   8  12   17.30   11.50
   6   8 -12  -19.30   14.80
   6   8 -12    4.10   11.70
  -6  -8 -12   -7.80    7.10
  -6   8 -12   -8.30   16.00
   6   8  12  -11.10    9.90
   0  -9 -12   -4.30   12.10
   0   9 -12  -14.00   12.00
   0  -9  12   10.60   10.80
   0   9  12  -13.10    9.80
  -1  -9 -12   11.20   11.70
   1  -9  12   21.40   12.70
  -1   9  12   24.80   10.50
   1   9 -12   20.90   13.00
  -1   9 -12   25.50   13.70
   1  -9 -12   12.60   13.60
  -1  -9  12    4.80   10.90
   1   9  12    9.40   10.40
  -2  -9 -12   20.80   11.60
   2   9 -12   -5.90   12.50
   2  -9  12  -11.70   13.00
  -2   9  12    8.80   11.90
   2  -9 -12    8.00   14.40
   2   9  12    9.30   10.20
  -2   9 -12   -6.80   12.90
  -2  -9  12   12.00   12.10
   3   9 -12   31.70   13.30
  -3   9  12   23.30   12.50
   3  -9  12   17.30   13.70
  -3  -9 -12   14.00   11.70
  -3  -9 -12    7.90   10.30
   3   9 -12   -1.60   12.90
   3   9  12   28.40   12.40
  -3   9 -12   11.30   14.30
  -3  -9  12    3.90   12.60
   3  -9 -12   -2.50   15.60
   4   9 -12   -2.40   13.30
   4  -9  12   -3.90   15.80
  -4  -9 -12   10.50   11.80
   4   9 -12  -19.00   14.70
  -4  -9 -12   16.30    8.70
  -4   9  12   17.70   12.50
  -4  -9  12    4.30   13.30
   4   9  12   14.70   12.00
  -4   9 -12  -11.40   14.60
   0  10 -12  -37.20   14.60
   0 -10 -12    4.20   16.00
   0  10  12  -21.10   11.90
  -1 -10 -12  -20.10   14.70
  -1  10  12   33.80   14.20
   1  10 -12  -13.10   14.60
   1  10  12   15.90   12.80
  -1  10 -12   30.50   17.30
   1 -10 -12   15.30   16.90
  -2 -10 -12   -4.10   13.10
  -2 -10 -12  -12.00   14.80
   2  10 -12   36.30   16.70
  -2  10  12  -15.10   14.00
  -2  10 -12   48.70   18.40
   2  10  12   -7.60   12.30
   2 -10 -12   12.30   21.70
   0   0  13   -1.80    2.20
   0   0 -13    2.00    2.60
  -1   0 -13   -2.40    2.50
   1   0  13    2.30    2.60
  -1   0  13   -1.50    2.30
  -1   0 -13    1.00    2.20
   1   0 -13    1.20    2.80
   2   0  13    0.90    2.80
   2   0 -13    1.40    2.90
  -2   0  13    0.80    2.40
  -2   0 -13    2.00    3.00
  -2   0 -13    4.30    2.60
  -3   0 -13    0.50    2.50
  -3   0 -13   -2.10    2.90
   3   0  13    5.60    3.20
  -3   0  13    3.40    2.70
   3   0 -13   -6.00    2.80
   4   0 -13    0.70    3.40
  -4   0 -13   -1.40    2.60
  -4   0 -13   -1.80    3.20
   4   0  13   -2.20    3.30
   5   0 -13    2.60    4.30
   5   0  13   -6.50    3.50
  -5   0 -13   -4.10    3.30
  -5   0 -13    5.80    5.00
   6   0  13    4.80    5.10
  -6   0 -13   10.20    5.10
  -6   0 -13    0.70    3.90
   6   0 -13    0.20    4.90
  -7   0 -13    1.00    3.60
   7   0 -13   -1.70    6.10
  -7   0 -13   -3.50    4.30
   8   0 -13    6.40    7.70
   9   0 -13   -3.80   11.60
   0   1  13    1.60    2.70
   0   1 -13    2.50    2.50
   0  -1 -13   -3.50    2.70
   0  -1  13   -3.80    2.50
   0   1 -13    4.90    3.00
  -1   1  13  108.49    7.10
   1   1 -13  118.79    7.80
  -1  -1 -13  117.79    7.90
   1   1 -13  117.99    7.60
  -1   1 -13  110.89    7.40
   1  -1 -13  122.09    8.20
  -1   1 -13  118.79    7.70
   1   1  13  109.99    7.10
   2   1 -13   55.49    6.40
  -2  -1 -13   49.50    4.70
  -2   1  13   59.49    5.40
   2   1 -13   53.69    5.50
   2  -1  13   56.79    5.80
  -2  -1 -13   53.69    6.10
  -2   1 -13   56.39    5.80
   2   1  13   52.99    5.60
   2  -1 -13   49.80    6.20
  -2   1 -13   61.39    5.90
  -3   1  13   35.60    4.60
   3   1 -13   27.10    4.70
  -3  -1 -13   40.10    5.60
  -3  -1 -13   30.10    3.70
   3   1  13   31.00    4.90
  -3   1 -13   30.60    4.70
  -3   1 -13   34.60    4.90
   3  -1 -13   34.10    5.50
  -4  -1 -13    4.50    3.70
   4   1 -13    1.20    3.10
  -4  -1 -13    1.20    2.20
  -4   1  13    9.00    3.00
   4  -1 -13   -0.30    3.90
  -4   1 -13    6.90    3.50
  -4   1 -13    4.30    4.70
   4   1  13   -0.90    3.30
  -4   1 -13   -3.60    3.20
  -5  -1 -13   11.60    4.60
   5   1 -13    8.70    4.20
  -5  -1 -13    8.10    4.20
  -5   1  13    9.30    3.00
  -5   1 -13    7.10    5.40
  -5   1 -13   14.90    4.30
   5   1  13    4.70    4.20
   5  -1 -13    9.10    5.30
  -6  -1 -13  105.79    7.70
   6   1 -13   90.49    8.60
  -6  -1 -13   97.99    8.50
   6  -1 -13  102.69   10.60
   6   1  13  103.89    9.40
  -6   1 -13   95.39    7.90
  -6   1 -13   95.99   10.40
   7   1 -13   21.40    7.70
   7   1 -13   40.30    7.10
  -7   1 -13   32.30    5.40
   7   1  13   25.60    6.60
  -7   1 -13   35.60    6.90
   7  -1 -13   29.90    8.30
   8   1 -13   -3.60    8.40
   8   1 -13   -6.90    6.30
  -8   1 -13    3.80    3.30
  -8   1 -13    1.40    3.70
   8  -1 -13   -3.70    8.70
   9   1 -13  -10.10    8.50
   9   1 -13    6.80   10.90
   9  -1 -13   -8.90   11.10
   0   2 -13   49.70    5.50
   0  -2 -13   60.49    6.60
   0   2 -13   56.09    6.00
   0   2  13   48.50    5.50
   1   2 -13   13.80    3.40
   1   2 -13   15.40    4.40
  -1  -2 -13   11.60    3.90
  -1   2  13   12.20    3.50
   1  -2 -13   20.00    5.10
  -1   2 -13   14.80    4.10
  -1   2 -13   12.50    3.80
   1   2  13   17.80    3.90
   2   2 -13   38.80    6.30
  -2   2  13   31.30    4.60
   2  -2  13   34.70    5.00
   2   2 -13   35.20    4.90
  -2  -2 -13   31.50    5.20
   2   2  13   39.80    5.20
  -2   2 -13   40.30    5.70
  -2   2 -13   41.90    5.70
   2  -2 -13   39.40    6.20
  -3   2  13   14.20    4.00
  -3  -2 -13   19.30    4.70
   3  -2  13   19.50    4.10
   3   2 -13   14.80    3.90
   3   2 -13   19.20    5.20
  -3   2 -13    9.40    4.20
   3   2  13   11.90    3.80
  -3   2 -13   23.00    4.50
   3  -2 -13   16.60    5.20
   4  -2  13   22.10    4.30
  -4  -2 -13   21.20    4.90
   4   2 -13   23.00    4.70
  -4  -2 -13   21.90    2.80
  -4   2  13   25.10    4.40
   4   2 -13   10.60    5.10
   4   2  13   21.90    4.40
  -4   2 -13   27.70    6.50
  -4   2 -13   17.80    4.50
   4  -2 -13   18.30    5.70
   5   2 -13    4.80    4.90
  -5  -2 -13    4.60    4.00
   5  -2  13    1.00    3.40
  -5  -2 -13   -0.10    3.90
   5   2 -13   -1.50    3.60
  -5   2  13    5.70    3.50
   5   2  13    1.60    3.90
  -5   2 -13    0.90    5.60
  -5   2 -13   -1.20    4.10
   5  -2 -13    5.60    5.60
   6  -2  13   33.90    5.00
  -6   2  13   27.50    4.50
   6   2 -13   34.50    5.60
   6   2 -13   30.60    7.40
  -6  -2 -13   35.40    4.50
  -6  -2 -13   30.20    4.60
  -6   2 -13   24.60    5.70
   6  -2 -13   25.40    9.50
  -6   2 -13   31.80    8.00
   6   2  13   41.60    6.60
   7   2 -13   11.30    7.40
   7  -2  13   -2.40    3.80
   7   2 -13    3.00    5.00
  -7   2 -13    1.00    4.60
  -7   2 -13    6.40    6.80
   7   2  13    4.80    6.00
   7  -2 -13   -2.30    7.70
   8   2 -13   19.80    9.00
   8  -2  13   11.20    4.20
   8   2 -13   11.40    6.60
   8   2  13   17.10   12.20
  -8   2 -13   -6.00    6.50
   8  -2 -13   20.60   10.90
  -8   2 -13   20.40    5.40
   9   2 -13   17.40    8.50
   9   2 -13   13.50   11.50
   9   2  13   21.30    8.90
   9  -2 -13   15.20   13.00
   0   3 -13   -3.90    3.10
   0  -3 -13   -4.60    3.70
   0   3  13    4.90    3.50
   0  -3  13   -0.30    3.60
   0   3 -13   -2.30    3.50
   1  -3  13  442.16   19.60
  -1   3  13  466.25   19.50
   1   3 -13  449.16   19.20
   1   3 -13  443.96   20.70
  -1  -3 -13  449.46   20.30
  -1   3 -13  489.25   20.90
  -1   3 -13  453.55   19.50
   1  -3 -13  473.45   20.90
   1   3  13  484.15   19.50
  -2   3  13    1.80    3.30
   2  -3  13    1.60    3.60
   2   3 -13    3.30    3.30
  -2  -3 -13    2.20    4.20
   2   3 -13    5.20    4.40
  -2   3 -13    2.00    4.10
   2   3  13   -0.40    3.60
  -2   3 -13   -1.70    3.60
   2  -3 -13    7.90    4.90
  -3  -3 -13   24.30    5.50
   3  -3  13   13.00    4.50
   3   3 -13   22.20    4.70
  -3   3  13   17.10    4.30
   3   3 -13   14.80    5.40
  -3   3 -13   17.90    5.40
  -3   3 -13   14.30    4.60
   3  -3 -13   25.10    6.00
   3   3  13   17.30    4.60
  -3   3 -13   25.80    6.50
   4   3 -13    8.70    4.10
  -4   3  13   11.00    4.20
   4   3 -13   16.30    5.60
   4  -3  13   13.70    4.80
  -4  -3 -13   16.50    5.10
   4   3  13    6.10    4.40
  -4   3 -13   12.90    6.30
   4  -3 -13   12.40    6.50
  -4   3 -13    8.80    4.60
   5  -3  13   16.20    5.10
  -5   3  13   16.30    4.50
   5   3 -13    7.00    4.20
  -5  -3 -13   11.70    4.50
   5   3 -13   24.00    6.90
   5  -3 -13   11.20    7.00
  -5   3 -13   13.50    5.20
  -5   3 -13    7.80    7.00
   5   3  13   13.50    4.70
   6   3 -13  130.69   13.10
   6  -3  13  125.49   10.10
  -6   3  13  118.99    8.50
   6   3 -13  113.89    9.10
  -6   3 -13  116.79   13.50
   6  -3 -13  117.09   13.60
   6   3  13  131.19   10.30
  -6   3 -13  145.89   10.60
   7   3 -13   13.00    5.00
   7  -3  13   11.60    5.80
  -7   3  13    4.50    4.00
   7   3 -13    4.80    7.80
  -7   3 -13   -3.20    5.20
  -7   3 -13   15.30    8.00
   7   3  13    5.60    6.10
   7  -3 -13   11.50   10.30
   8   3 -13    0.90    6.00
   8   3 -13   13.20    9.50
   8  -3  13   13.00    6.60
   8  -3 -13   14.80   12.10
   8   3  13   -0.90    7.80
  -8   3 -13   12.60    8.30
  -8   3 -13    5.70    5.70
   9  -3  13    4.40    6.90
   9   3 -13   10.50    8.00
   9   3 -13  -12.90   12.20
  -9   3 -13   -1.30    5.90
   9  -3 -13    4.10   15.80
  -9   3 -13    0.70    6.40
   9   3  13    7.80    8.50
   0   4 -13    4.20    4.90
   0  -4 -13    9.30    5.30
   0  -4  13    2.10    4.60
   0   4  13    9.90    4.40
  -1  -4 -13    0.40    4.80
   1  -4  13    1.40    4.30
   1   4 -13    4.90    5.00
  -1   4 -13    2.80    4.40
   1   4  13   -2.10    4.20
  -1  -4  13    4.40    4.30
   1  -4 -13    0.30    5.10
  -1   4 -13    3.30    4.10
  -2   4  13  108.99    9.10
   2   4 -13  100.49    9.80
   2  -4  13  127.99   10.00
  -2  -4 -13  109.09   10.00
  -2   4 -13  123.69   10.50
  -2   4 -13  103.89    9.10
  -2   4 -13  113.49   10.40
   2  -4 -13  110.49   10.40
   2   4  13  109.09    9.00
  -3  -4 -13   13.30    5.60
   3   4 -13   34.40    7.10
   3  -4  13   31.90    6.30
  -3   4  13   22.10    5.50
  -3   4 -13   42.70    8.00
  -3   4 -13   24.70    6.30
  -3   4 -13   20.30    6.40
   3  -4 -13   28.80    7.60
   3   4  13   23.00    5.50
   4  -4  13   21.80    6.00
   4   4 -13   15.00    5.00
  -4  -4 -13    7.50    5.30
   4   4 -13   22.10    7.30
  -4   4  13   25.30    5.60
  -4   4 -13   20.60    7.80
   4   4  13   17.00    5.30
   4  -4 -13   15.60    7.80
  -4   4 -13   20.70    5.90
   5   4 -13   28.10    8.20
   5   4 -13   31.20    5.70
  -5  -4 -13   18.10    5.00
   5  -4  13   43.10    7.70
  -5   4  13   21.80    5.80
   5  -4 -13   24.80    8.60
   5   4  13   17.70    5.80
  -5   4 -13   28.60    8.50
  -5   4 -13   24.30    6.60
   6   4 -13    7.80    7.20
   6  -4  13    3.50    6.80
  -6   4  13   10.90    4.80
   6   4 -13    4.90    5.20
   6  -4 -13    7.50    9.20
  -6   4 -13   -1.10    6.10
   6   4  13   -3.40    5.40
  -6   4 -13    2.50    8.20
   7  -4  13    1.10    7.20
   7   4 -13    0.90    5.30
   7   4 -13   12.90   10.00
  -7   4  13    1.30    4.70
   7  -4 -13    0.10   11.00
   7   4  13   -4.10    6.10
  -7   4 -13   -0.60    6.30
  -7   4 -13    3.70    9.30
   8  -4  13   -1.00    8.50
   8   4 -13    7.50   11.20
   8   4 -13    0.60    6.10
  -8   4  13   -4.30    4.40
  -8   4 -13   -1.30    6.40
   8  -4 -13   13.30   14.00
   8   4  13   -2.40    7.00
  -8   4 -13   16.50    9.60
   0  -5 -13   -3.50    6.40
   0   5  13    4.00    4.40
   0   5 -13   -1.40    5.40
   0  -5  13    3.10    5.10
   1   5 -13   22.10    6.90
  -1  -5 -13   27.70    7.50
  -1   5  13   35.10    6.80
   1  -5  13   21.10    6.20
  -1   5 -13   44.20    8.30
  -1  -5  13   37.40    7.20
   1  -5 -13   24.30    7.30
  -1   5 -13   47.90    8.70
   1   5  13   33.40    6.60
  -2  -5 -13   36.30    8.00
   2   5 -13   47.10    8.80
  -2   5  13   44.10    7.80
   2  -5  13   52.39    8.70
   2   5  13   63.19    8.50
  -2   5 -13   45.10    9.40
   2  -5 -13   54.39    9.10
  -2   5 -13   41.50    7.90
  -2  -5  13   38.20    7.40
   3   5 -13   -1.00    6.90
   3  -5  13   -3.00    6.70
  -3  -5 -13   -0.50    5.90
  -3   5  13    7.00    5.70
   3   5  13   -4.00    4.70
  -3   5 -13  -10.10    7.60
   3  -5 -13   12.20    8.30
  -4   5  13   17.70    6.00
   4  -5  13    7.20    6.70
   4   5 -13   20.50    8.00
  -4  -5 -13    7.60    5.80
  -4   5 -13   -2.00    7.50
   4   5  13    8.70    5.90
  -4   5 -13    3.70    6.70
   4  -5 -13   -3.00    7.60
   5  -5  13   13.40    7.80
  -5  -5 -13   21.00    5.10
  -5  -5 -13   11.20    3.90
  -5   5  13   21.00    6.10
   5   5 -13   14.90    8.50
   5  -5 -13   25.60   10.60
   5   5  13   27.50    6.60
  -5   5 -13   14.80    9.60
  -5   5 -13    9.10    6.80
  -6   5  13    2.70    6.00
   6  -5  13   13.80    8.40
   6   5 -13    0.00    8.10
   6   5 -13    5.20    5.50
  -6   5 -13    1.70    9.90
  -6   5 -13    7.30    7.10
   6  -5 -13   14.80   11.30
   7  -5  13   -8.20    9.40
   7   5 -13    6.90   10.50
  -7   5  13   -4.20    5.90
   7   5 -13   12.20    6.20
  -7   5 -13    1.20    7.80
   7  -5 -13    8.00   13.90
   7   5  13    7.80    7.30
  -7   5 -13   -6.00   10.70
   8   5 -13   40.90   13.30
   8  -5  13   25.20   12.10
   8   5 -13   15.10    7.50
   8   5  13   27.50    9.40
  -8   5 -13   46.30   12.50
   8  -5 -13   35.20   17.10
  -8   5 -13   11.00    8.50
   0   6  13  297.17   17.00
   0   6 -13  287.87   18.40
   0   6 -13  244.08   26.10
   0  -6  13  290.07   17.30
   0  -6 -13  314.47   19.00
   1  -6  13   40.00    9.30
  -1  -6 -13   38.20    8.80
  -1   6  13   35.70    7.70
   1   6 -13   39.90    9.90
   1   6 -13   47.40   10.10
   1   6  13   32.90    8.00
  -1   6 -13   40.50    8.80
  -1   6 -13   30.50    9.10
   1  -6 -13   31.30    9.40
  -1  -6  13   43.10    8.40
   2   6 -13   81.69   11.90
  -2   6  13   96.09   11.40
   2  -6  13   58.69    9.60
  -2  -6 -13  101.49   12.20
   2  -6 -13  107.19   14.20
  -2  -6  13   81.39   10.90
  -2   6 -13   55.99   10.80
   2   6  13   89.19   10.20
  -3  -6 -13    3.00    6.70
   3   6 -13    3.80    7.10
   3  -6  13   -8.60    7.70
  -3   6  13   -3.80    6.10
   3   6  13    0.00    5.90
  -3  -6  13   -2.20    6.50
  -3   6 -13    8.50    8.50
   3  -6 -13   -9.50    8.30
  -4  -6 -13    1.70    6.00
   4  -6  13    6.10    8.10
   4   6 -13   24.90    9.00
  -4   6  13    1.80    6.90
  -4  -6 -13   -1.30    6.20
   4  -6 -13   23.90   10.70
  -4   6 -13   -9.20    8.70
   4   6  13    7.70    6.30
   5  -6  13   12.20    9.30
  -5   6  13   21.50    7.10
  -5  -6 -13   26.80    5.30
  -5  -6 -13   22.00    5.80
   5   6 -13   33.70    9.70
   5  -6 -13   41.10   12.40
   5   6  13   24.20    7.60
  -5   6 -13   13.00    8.10
  -5   6 -13   18.30   11.30
  -6  -6 -13   -2.70    2.50
   6   6 -13    3.80   10.50
  -6   6  13    5.10    7.00
   6  -6  13   -1.70   10.20
   6  -6 -13   15.90   13.40
  -6   6 -13   18.20    8.80
   6   6  13    6.50    8.20
  -6   6 -13   38.30   11.90
  -7   6  13   12.50    7.50
   7   6 -13   -1.30    7.30
   7  -6  13   -8.00   11.50
   7   6 -13    9.30   12.00
  -7   6 -13    8.90   13.20
   7  -6 -13   27.70   17.10
   7   6  13    0.90    8.20
  -7   6 -13    2.50    9.40
   0   7  13   -5.30    7.10
   0  -7  13    0.70    7.70
   0   7 -13    2.60    8.40
   0   7 -13   -9.10    8.40
   0  -7 -13    3.50    9.00
   1   7 -13  105.69   14.10
  -1   7  13  105.69   13.40
  -1  -7 -13  115.49   14.50
   1  -7  13  104.99   12.80
   1   7 -13  114.59   13.80
  -1  -7  13  110.59   14.00
  -1   7 -13  129.59   15.20
   1   7  13  118.79   13.60
   1  -7 -13  121.89   14.90
  -2   7  13   93.09   12.40
   2  -7  13   71.09   11.70
   2   7 -13  102.79   14.50
  -2  -7 -13   83.39   12.50
   2   7 -13   83.29   12.20
   2   7  13   98.99   12.70
   2  -7 -13  109.39   15.50
  -2   7 -13   94.69   13.90
  -2  -7  13   93.09   12.20
   3   7 -13   24.60   11.40
   3  -7  13   26.00    9.90
  -3  -7 -13   17.60    8.60
  -3   7  13   45.00    9.60
   3   7 -13   29.10    9.00
   3   7  13   35.40    8.60
  -3   7 -13   27.70   10.70
  -3  -7  13   25.00    9.70
   3  -7 -13   26.60   11.50
   4  -7  13   12.40   10.40
   4   7 -13    9.90    8.70
   4   7 -13  -10.10    9.60
  -4   7  13   12.10    8.20
  -4  -7 -13    4.10    7.20
  -4  -7 -13    2.50    7.10
   4  -7 -13  -14.70   11.40
  -4   7 -13  -10.50   10.90
   4   7  13    8.50    8.00
  -4  -7  13    9.80    8.30
  -5  -7 -13    8.60    7.10
   5   7 -13    2.90   11.40
  -5  -7 -13    1.10    4.50
  -5   7  13   14.90    8.60
   5  -7  13    1.90   10.50
   5  -7 -13    2.00   12.90
   5   7  13    9.60    8.70
  -5   7 -13   27.50   13.30
   6   7 -13   14.30   12.80
  -6  -7 -13   -0.90    5.00
   6  -7  13   10.50   13.40
  -6   7  13   16.60    9.20
   6  -7 -13  -11.90   15.90
  -6   7 -13    5.50   10.70
  -6   7 -13   -2.30   13.10
   6   7  13   -2.20    9.10
   0   8 -13  110.29   16.60
   0  -8  13  113.39   15.50
   0  -8 -13  102.89   16.20
   0   8  13  116.39   14.70
   1   8 -13   35.80   11.00
   1   8 -13    7.20   10.80
   1  -8  13   20.00    9.90
  -1  -8 -13   25.10   11.50
  -1   8  13   27.80   10.40
   1  -8 -13   28.50   12.10
  -1  -8  13   13.00    9.70
  -1   8 -13   22.90   11.80
   1   8  13   -2.00    9.10
   2  -8  13   12.30   10.70
  -2  -8 -13   10.30    9.90
  -2   8  13   -0.40    9.10
   2   8 -13    9.00   11.30
   2   8 -13  -15.60    9.80
   2  -8 -13   -9.00   12.00
   2   8  13    2.20    8.70
  -2  -8  13   11.60    9.90
  -2   8 -13   -1.40   11.20
  -3   8  13   41.40   11.20
  -3  -8 -13   34.60   10.50
  -3  -8 -13   24.60   17.30
   3  -8  13   20.10   11.90
   3   8 -13   33.10   11.70
   3   8 -13   46.70   12.80
  -3   8 -13   47.10   13.90
   3  -8 -13   24.90   13.20
   3   8  13   32.30   10.50
  -3  -8  13   57.79   12.60
   4   8 -13   27.50   11.90
  -4  -8 -13   19.10    8.80
   4   8 -13   24.50   12.70
  -4   8  13   29.20   11.40
   4  -8  13   38.50   13.90
   4   8  13   33.50   10.70
   4  -8 -13   35.10   15.10
  -4   8 -13   17.20   12.70
  -4  -8  13   19.50   11.00
  -5   8  13   11.20   10.80
   5   8 -13   18.20   11.00
   5   8 -13    4.90   12.90
  -5  -8 -13   13.70    9.20
   5  -8  13   10.40   14.60
   5   8  13   23.10   10.80
   5  -8 -13    4.30   18.10
  -5   8 -13   24.20   15.20
   0  -9  13   -6.10   12.30
   0  -9 -13    9.30   14.30
   0   9 -13   30.20   13.60
   0   9  13  -14.60   11.30
   1   9 -13   21.20   13.50
   1  -9  13   13.60   12.40
  -1  -9 -13   20.00   12.40
  -1   9  13   16.00   12.00
  -1  -9  13   11.70   12.00
   1  -9 -13   41.60   15.30
   1   9  13    3.40   11.20
  -1   9 -13   19.00   14.50
   2   9 -13   39.00   14.90
   2   9 -13   83.39   17.10
   2  -9  13   70.09   15.40
  -2  -9 -13   55.89   14.10
  -2   9  13   70.59   14.70
  -2   9 -13   81.29   16.50
   2   9  13   52.79   12.60
  -2  -9  13   54.39   14.60
   2  -9 -13   27.40   16.20
  -3  -9 -13   21.70   11.20
   3   9 -13    3.20   13.40
  -3  -9 -13  -16.00   11.80
  -3   9  13    5.20   12.50
   3  -9  13   -8.50   13.80
   3   9 -13    4.00   14.40
   3  -9 -13   -5.20   17.00
  -3   9 -13   -5.70   14.60
  -3  -9  13   16.80   13.10
   3   9  13   23.00   12.10
  -4  -9 -13    6.20   11.50
  -4  -9 -13   30.90    9.90
   4  -9  13    3.10   16.40
  -4   9  13   19.60   13.10
   4   9 -13   14.70   15.70
   4   9 -13   45.40   14.90
  -4   9 -13   11.30   15.80
   4   9  13   26.50   13.30
   0  10  13   13.90   13.60
   0 -10 -13  -16.10   15.30
   0  10 -13    9.20   16.70
  -1 -10 -13   17.00   15.50
  -1  10  13    2.10   13.50
   1  10 -13   -2.30   15.90
   1 -10 -13   -0.60   17.90
  -1  10 -13   -9.90   16.00
   1  10  13    6.10   13.50
  -2 -10 -13    2.80   13.80
  -2 -10 -13    5.70   15.70
  -2  10  13   -8.60   14.30
   2  10  13   -8.90   13.60
  -2  10 -13   -0.40   18.50
   0   0  14   18.40    4.00
   0   0 -14    7.40    3.40
   1   0 -14   48.70    5.80
  -1   0 -14   39.80    5.40
  -1   0 -14   41.80    5.20
   1   0  14   43.00    5.40
  -1   0  14   38.90    4.90
   2   0 -14  164.88    9.70
  -2   0 -14  143.39    9.30
  -2   0 -14  168.88    8.90
   2   0  14  173.48    9.60
  -2   0  14  159.98    8.90
  -3   0 -14  308.07   13.40
  -3   0 -14  297.97   14.50
   3   0 -14  313.27   14.70
  -3   0  14  339.67   14.10
   3   0  14  326.17   15.00
   4   0 -14   20.80    5.20
   4   0  14   23.10    5.10
  -4   0 -14   22.70    4.70
  -4   0 -14   28.10    4.20
   5   0  14  201.78   12.30
   5   0 -14  195.18   12.20
  -5   0 -14  213.18   13.00
  -5   0 -14  203.58   11.40
  -6   0 -14  404.86   17.20
  -6   0 -14  396.96   18.90
   6   0 -14  364.56   18.40
  -7   0 -14  285.97   14.40
  -7   0 -14  279.27   13.20
   7   0 -14  298.47   16.70
   9   0 -14   13.40   11.20
   0   1  14    2.30    2.90
   0   1 -14    1.90    3.10
   0   1 -14    0.00    3.10
   0  -1 -14   -6.70    2.70
   0  -1  14    1.00    3.00
   1   1 -14  592.64   23.40
   1   1 -14  624.74   24.30
   1  -1  14  602.54   23.90
  -1   1  14  599.24   23.20
  -1  -1 -14  614.24   23.90
   1   1  14  580.94   23.30
  -1   1 -14  629.24   23.70
   1  -1 -14  586.04   23.90
  -1   1 -14  590.74   23.50
   2   1 -14    4.10    3.60
   2   1 -14    2.30    3.10
   2  -1  14   -0.10    3.20
  -2  -1 -14    0.40    2.60
  -2  -1 -14   -0.60    3.40
  -2   1  14    5.70    2.90
  -2   1 -14   -2.90    3.10
   2   1  14   -4.50    2.90
   2  -1 -14    5.80    4.00
  -2   1 -14   -2.20    3.10
  -3  -1 -14   19.70    4.70
  -3   1  14   22.20    4.30
   3   1 -14   27.50    5.60
   3   1 -14   27.80    4.70
  -3  -1 -14   22.80    3.60
   3   1  14   28.60    5.10
  -3   1 -14   39.80    5.50
   3  -1 -14   20.80    5.30
  -3   1 -14   28.60    4.70
  -4  -1 -14   62.89    7.20
  -4  -1 -14   75.49    5.20
  -4   1  14   72.99    6.30
   4   1 -14   68.49    7.20
  -4   1 -14   63.79    8.10
  -4   1 -14   74.19    6.90
   4   1  14   72.49    7.30
  -4   1 -14   76.99    7.30
   4  -1 -14   78.69    8.10
  -5   1  14  491.55   19.00
  -5  -1 -14  480.65   20.30
  -5  -1 -14  474.65   20.80
   5   1 -14  477.85   20.40
   5  -1 -14  474.05   21.50
  -5   1 -14  481.75   20.40
   5   1  14  482.15   20.90
  -5   1 -14  500.85   22.40
  -6  -1 -14   27.20    5.80
  -6  -1 -14   11.50    4.90
   6   1 -14   15.90    5.30
  -6   1 -14   13.00    6.70
   6   1  14   21.20    6.10
   6  -1 -14   15.40    6.80
  -6   1 -14   26.70    5.50
   7   1 -14   14.80    6.40
  -7  -1 -14   10.20    3.50
  -7  -1 -14   12.60    3.20
   7   1 -14    2.50    7.00
   7  -1 -14    7.50    8.40
  -7   1 -14   11.20    5.00
   7   1  14    2.50    9.70
  -7   1 -14    9.40    6.90
   8   1 -14   69.49   10.00
   8   1 -14   76.69   12.30
  -8   1 -14   58.09    6.10
   8  -1 -14   59.59   11.80
   9   1 -14    4.00   10.70
   9  -1 -14    5.00   12.30
   0  -2 -14  803.32   32.20
   0   2 -14  900.01   31.90
   0   2  14  867.51   31.70
   0   2 -14  840.92   32.40
  -1  -2 -14   92.59    8.10
   1   2 -14   76.39    7.30
   1   2 -14   84.69    6.90
  -1   2  14   82.79    6.70
  -1   2 -14   63.29    6.80
  -1   2 -14   94.69    7.80
   1  -2 -14   83.79    8.00
   1   2  14   89.99    7.00
  -2   2  14  204.68   10.90
  -2  -2 -14  208.58   12.10
   2   2 -14  236.28   12.70
   2   2 -14  206.98   11.20
   2   2  14  217.48   11.40
   2  -2 -14  207.98   12.40
  -2   2 -14  210.28   11.90
  -2   2 -14  222.68   11.60
  -3  -2 -14   96.29    8.20
   3   2 -14   98.29    8.40
   3  -2  14   83.29    7.20
   3   2 -14   78.69    7.10
  -3   2  14   79.49    6.90
   3  -2 -14   76.39    8.90
  -3   2 -14   91.39    7.70
  -3   2 -14   89.09    8.10
   3   2  14   99.59    7.90
   4   2 -14   20.80    4.50
   4   2 -14   15.40    5.40
  -4  -2 -14   15.20    2.60
  -4   2  14   16.70    4.00
   4  -2  14   21.10    4.30
  -4  -2 -14   10.60    4.80
  -4   2 -14    9.40    4.80
  -4   2 -14   16.30    6.20
   4  -2 -14   15.60    6.00
  -4   2 -14   17.70    5.00
   4   2  14   16.80    4.80
  -5  -2 -14   48.00    6.90
   5   2 -14   42.20    5.90
  -5   2  14   43.80    5.80
   5  -2  14   39.10    5.50
   5   2 -14   46.30    9.60
  -5   2 -14   48.50    8.10
  -5   2 -14   46.10    6.90
   5   2  14   44.50    6.20
   5  -2 -14   38.80    8.60
   6   2 -14   16.60    7.30
  -6  -2 -14   14.30    4.80
   6   2 -14   20.60    5.30
  -6  -2 -14   12.50    4.50
  -6   2  14   17.00    4.20
   6  -2  14   15.00    4.20
  -6   2 -14   17.30    5.60
   6   2  14   14.20    5.50
   6  -2 -14   10.40    7.80
  -6   2 -14   17.30    7.50
   7   2 -14   85.79   11.30
   7   2 -14   64.19    8.10
   7  -2  14   67.49    7.00
  -7   2 -14   82.39   10.70
   7  -2 -14   90.49   12.70
  -7   2 -14   71.09    8.70
   8   2 -14   -0.80    9.40
   8   2 -14    1.60    6.80
  -8   2 -14  -14.80    7.00
   8   2  14    3.10    7.50
   8  -2 -14    6.90   10.80
  -8   2 -14    4.50    5.30
   9   2 -14  -11.60    8.20
   9   2 -14   33.60   12.90
   9  -2 -14  -13.70   13.30
   9   2  14    3.50    9.20
   0  -3 -14    3.70    4.60
   0   3 -14   -3.20    4.10
   0   3  14    1.40    3.40
   0   3 -14    3.90    3.50
   1   3 -14   58.69    8.10
  -1   3  14   46.20    6.10
   1   3 -14   46.80    6.20
  -1  -3 -14   48.60    7.30
   1  -3  14   46.80    6.60
  -1   3 -14   41.70    5.90
  -1   3 -14   31.10    6.20
   1  -3 -14   45.00    7.30
   1   3  14   38.00    6.00
   2   3 -14  200.38   11.10
  -2   3  14  202.58   11.40
   2  -3  14  183.38   11.30
  -2  -3 -14  196.88   12.10
   2   3 -14  186.38   12.10
   2   3  14  174.98   11.00
   2  -3 -14  199.78   13.00
  -2   3 -14  182.28   11.40
  -2   3 -14  221.98   12.70
  -3  -3 -14   62.49    8.00
   3   3 -14   51.49    8.60
   3  -3  14   55.09    7.20
  -3   3  14   51.79    6.60
   3   3 -14   50.49    6.50
  -3   3 -14   49.80    7.30
  -3   3 -14   48.50    7.10
   3   3  14   51.39    7.00
   3  -3 -14   67.99    9.40
  -3   3 -14   47.70    7.90
   4   3 -14   78.49    9.20
   4  -3  14   68.39    8.10
  -4   3  14   66.39    7.30
  -4  -3 -14   68.39    8.50
   4   3 -14   62.99    7.40
  -4   3 -14   79.09   10.70
   4  -3 -14   64.49    9.30
   4   3  14   78.89    8.00
  -5  -3 -14   47.60    6.70
  -5   3  14   47.20    6.50
   5  -3  14   56.89    7.30
   5   3 -14   43.40    8.20
   5   3 -14   48.10    6.40
   5  -3 -14   51.89    9.70
  -5   3 -14   55.89    7.30
   5   3  14   51.29    7.30
  -5   3 -14   58.39   10.00
  -6  -3 -14    7.40    3.60
   6   3 -14    0.00    7.10
   6   3 -14    5.00    4.90
  -6  -3 -14    2.10    3.60
   6  -3  14    9.10    5.60
  -6   3  14    0.60    4.10
   6   3  14    7.00    5.60
  -6   3 -14    9.30    5.80
  -6   3 -14   -4.70    8.00
   6  -3 -14   -8.00    8.00
   7   3 -14   24.40    8.80
  -7   3  14    4.80    4.30
   7   3 -14    9.00    5.60
   7  -3  14    9.80    6.10
   7   3  14   -2.80   10.50
  -7   3 -14    3.80    8.80
   7  -3 -14    4.00   10.10
   8   3 -14   19.20   10.40
   8  -3  14   12.40    6.60
   8   3 -14    1.90    6.30
   8   3  14   10.40    7.50
  -8   3 -14   -3.90    5.80
  -8   3 -14   -6.80    8.80
   8  -3 -14   12.30   12.30
   0   4 -14   -5.30    4.20
   0  -4  14   -2.50    4.40
   0  -4 -14   -2.80    5.30
   0   4  14    6.00    4.20
   0   4 -14   12.30    5.20
  -1   4  14   66.69    8.00
   1   4 -14   56.59    8.40
  -1  -4 -14   61.79    8.30
   1  -4  14   41.70    6.80
   1   4 -14   58.79    7.60
   1  -4 -14   58.19   10.40
   1   4  14   63.49    7.50
  -1   4 -14   44.80    8.20
  -1  -4  14   47.80    8.00
  -1   4 -14   47.50    8.30
   2   4 -14   -0.70    4.60
   2  -4  14   -5.20    4.40
   2   4 -14    8.00    5.70
  -2  -4 -14    6.50    5.50
  -2   4  14    3.90    4.10
   2   4  14   -0.50    4.80
  -2   4 -14    5.30    5.20
  -2   4 -14   -1.40    5.20
   2  -4 -14    6.60    5.70
  -2   4 -14   -3.50    4.20
  -3  -4 -14    7.80    5.50
   3   4 -14    3.50    4.50
  -3   4  14   -4.50    4.30
   3   4 -14    9.50    5.80
   3  -4  14   11.70    5.50
  -3   4 -14    9.20    5.90
   3   4  14    3.60    5.00
   3  -4 -14    5.30    6.90
  -3   4 -14    7.60    5.20
  -3   4 -14    7.20    6.30
  -4   4  14   13.10    5.00
   4   4 -14    6.40    7.30
   4   4 -14   -3.00    4.30
   4  -4  14   -7.30    5.20
  -4  -4 -14   -2.40    5.30
   4  -4 -14    3.20    7.70
  -4   4 -14   -2.20    5.00
  -4   4 -14   -5.00    7.20
   4   4  14    3.00    4.40
   5   4 -14   -1.10    4.70
   5  -4  14    7.30    6.00
  -5  -4 -14    8.50    5.20
  -5   4  14   -5.00    5.00
   5   4 -14    0.90    7.50
   5  -4 -14    0.50    8.60
   5   4  14    3.50    5.60
  -5   4 -14   -9.20    5.80
   6   4 -14   -1.80    8.20
   6   4 -14    5.50    5.30
  -6   4  14    4.00    4.90
   6  -4  14    3.70    6.90
  -6   4 -14   -0.20    6.30
   6  -4 -14    5.40    9.40
   7   4 -14    1.80    5.80
   7   4 -14    4.60   10.10
  -7   4  14    9.70    5.30
  -7   4 -14   13.90    7.00
   7  -4 -14   -7.20   11.90
   7   4  14    6.40    7.00
   8   4 -14    3.00    6.70
   8  -4  14   20.10    8.90
   8   4 -14   19.90   12.00
  -8   4  14   -3.40    4.80
   8   4  14   12.30    7.80
  -8   4 -14  -11.60   10.10
   8  -4 -14   29.80   15.60
  -8   4 -14    4.20    7.00
   0   5 -14   -8.10    5.20
   0  -5 -14   -1.20    6.50
   0  -5  14   -8.60    5.00
   0   5  14    3.50    4.90
  -1  -5 -14   62.49   11.00
   1   5 -14   69.99   10.20
  -1   5  14   88.89   10.20
   1  -5  14   68.39    9.70
  -1   5 -14   69.99   15.00
   1  -5 -14   58.99    9.50
   1   5  14   69.19    9.00
  -1   5 -14   67.39   10.00
  -1  -5  14   71.59    9.70
   2  -5  14    6.50    6.00
   2   5 -14   -1.30    6.50
  -2  -5 -14    0.50    6.40
   2  -5 -14    1.50    6.90
  -2   5 -14   -1.60    6.90
  -2  -5  14    8.00    5.70
   2   5  14    1.90    5.30
  -2   5 -14    4.50    5.30
  -2   5 -14   -4.10    5.80
   3   5 -14   82.49   11.60
  -3  -5 -14   71.79    9.80
   3  -5  14   85.89   11.00
  -3   5 -14   72.69    9.80
   3   5  14   71.99    8.90
  -3   5 -14   83.79   11.80
   3  -5 -14   88.49   12.40
   4  -5  14   11.40    6.90
   4   5 -14   13.70    7.80
  -4  -5 -14   18.40    6.60
  -4   5  14   17.80    7.90
   4  -5 -14   21.80    8.70
  -4   5 -14   11.00    6.50
  -4   5 -14   18.60    8.90
   5   5 -14   12.80    6.30
   5  -5  14   15.00    7.30
  -5   5  14   -3.50    9.10
  -5  -5 -14    9.40    3.90
  -5  -5 -14   11.20    5.70
   5   5 -14    9.00    8.70
   5   5  14    3.30    6.30
   5  -5 -14   11.90   10.10
  -5   5 -14    4.10    6.80
  -5   5 -14   -2.40    8.90
   6   5 -14    9.10    6.00
  -6   5  14   -6.30    9.60
   6  -5  14    8.70    8.40
   6   5 -14   -1.00    8.70
  -6   5 -14  -15.90    7.10
   6  -5 -14    4.00   11.50
   6   5  14   -4.10    6.60
  -6   5 -14   12.20   10.70
   7  -5  14   15.60    9.70
   7   5 -14   11.10   10.60
   7   5 -14   14.60    7.00
  -7   5  14    6.40    6.50
  -7   5 -14   -1.40    7.80
  -7   5 -14   22.50   11.60
   7   5  14    5.10    7.70
   7  -5 -14   12.60   14.00
   8  -5  14   20.20   11.60
   8   5 -14    2.30    7.70
  -8   5  14   10.20    6.30
   8   5 -14   -0.20   12.70
   8   5  14   10.80    9.20
  -8   5 -14    5.00   12.30
  -8   5 -14    8.80    8.70
   8  -5 -14   -4.30   17.70
   0   6 -14   36.50    8.90
   0   6 -14   41.70    9.20
   0  -6  14   27.20    7.90
   0   6  14   46.40    8.20
   0  -6 -14   30.60    9.00
   1  -6  14  147.69   13.50
  -1   6  14  139.69   11.60
  -1  -6 -14  116.89   13.70
   1   6 -14  143.29   14.60
   1   6 -14  122.59   12.70
  -1   6 -14  137.59   15.00
   1   6  14  151.08   12.40
  -1  -6  14  121.59   12.50
  -1   6 -14  138.99   14.20
   1  -6 -14  124.79   14.70
   2  -6  14   44.60    9.40
   2   6 -14   39.80    9.30
  -2   6  14   47.10    8.70
  -2   6 -14   33.40    9.90
   2   6  14   33.90    7.80
   2  -6 -14   32.40   10.60
  -2   6 -14   41.60   11.90
  -2  -6  14   42.20    8.70
   3   6 -14   -8.80    7.90
  -3   6  14   12.20    6.30
   3  -6  14   16.60    7.90
  -3  -6 -14   15.60    7.60
   3  -6 -14    0.80    9.00
  -3  -6  14    1.00    7.70
   3   6  14    9.90    6.50
  -3   6 -14   -4.20    8.10
   4   6 -14   -0.80    8.60
   4  -6  14   -3.30    8.60
  -4   6  14    7.30    6.70
  -4  -6 -14   -2.20    6.70
   4   6  14   -4.20    6.30
   4  -6 -14   21.10   10.80
  -4   6 -14   -2.90    7.10
  -4   6 -14   11.90   10.00
   5  -6  14    3.90    9.30
   5   6 -14   35.30   10.90
  -5  -6 -14   24.50    6.30
  -5  -6 -14   23.00    6.20
  -5   6  14   14.40    7.70
   5   6  14   12.80    7.50
  -5   6 -14    4.50   10.20
  -5   6 -14   21.70    8.80
   5  -6 -14   29.00   12.20
  -6   6  14   -3.00    7.00
   6   6 -14  -24.10    9.80
   6  -6  14    1.50   10.40
   6  -6 -14    7.50   14.00
  -6   6 -14    1.00   12.10
  -6   6 -14   -0.30    8.60
   6   6  14    6.60    8.00
  -7   6  14    8.00    7.80
   7   6 -14    3.70   13.30
   7  -6  14    5.60   12.20
   7   6  14    4.50    8.80
   7  -6 -14  -20.00   17.10
  -7   6 -14  -16.50    9.40
  -7   6 -14    4.40   13.70
   0   7 -14   -4.20    9.00
   0   7 -14    2.60    9.10
   0   7  14   14.80    7.70
   0  -7  14   -2.30    8.20
   0  -7 -14   -0.80    9.50
  -1   7  14   96.39   12.30
   1  -7  14   92.79   12.50
   1   7 -14  106.39   14.20
  -1  -7 -14  114.19   14.60
   1   7 -14  104.79   14.10
   1  -7 -14   90.49   14.70
  -1   7 -14   93.29   13.40
  -1  -7  14  106.59   13.30
  -1   7 -14  120.49   15.00
   1   7  14   85.39   12.00
  -2   7  14    3.90    7.90
   2   7 -14    1.90    8.30
   2  -7  14   -2.00    8.60
  -2  -7 -14    7.20    8.90
   2   7 -14   -6.90    9.30
  -2   7 -14   15.80    9.80
   2  -7 -14   -2.00   10.90
  -2  -7  14    4.90    7.90
   2   7  14    3.00    7.10
  -3   7  14   78.79   11.50
   3   7 -14   95.39   14.80
   3  -7  14   84.79   13.30
  -3  -7 -14   79.29   13.50
   3   7 -14   72.49   12.00
   3   7  14   74.09   10.80
   3  -7 -14   78.79   14.90
  -3  -7  14   73.69   11.80
  -3   7 -14   72.49   13.90
   4  -7  14    7.90   10.60
  -4  -7 -14    5.30    7.60
   4   7 -14  -13.90   10.30
  -4  -7 -14   -6.60    7.90
  -4   7  14  -18.50    8.20
  -4   7 -14   -2.00   12.00
   4  -7 -14    4.70   11.90
   4   7  14  -13.70    7.70
  -5   7  14    5.70    8.80
  -5  -7 -14   -6.70    6.90
   5  -7  14   11.40   11.30
  -5  -7 -14   -0.50    5.70
   5   7 -14    5.80   10.90
   5   7  14    1.10    8.70
  -5   7 -14   15.00   13.00
   5  -7 -14  -14.10   13.60
  -5   7 -14    3.90    9.60
   6   7 -14   19.20   13.50
   6  -7  14   -7.40   13.40
  -6  -7 -14    8.70    5.10
  -6   7  14   35.50    9.90
  -6   7 -14    8.10   11.00
  -6   7 -14   51.99   15.60
   6   7  14   39.60   10.80
   6  -7 -14   16.30   18.20
   0   8 -14   41.20   11.60
   0  -8 -14   45.50   13.30
   0  -8  14   53.09   12.30
   0   8  14   30.40   10.20
   0   8 -14   15.60   11.70
   1   8 -14   14.20   10.60
  -1  -8 -14    7.00   11.10
   1   8 -14   28.50   11.50
  -1   8  14   10.20    9.10
   1  -8  14   25.20   11.60
  -1  -8  14   27.40   10.60
  -1   8 -14   35.60   13.20
   1   8  14   25.10    9.70
   1  -8 -14   41.20   12.90
   2  -8  14    9.60   11.20
  -2   8  14   -8.10    8.80
   2   8 -14    6.60   10.50
  -2  -8 -14   -4.20   10.20
   2   8 -14    8.70   12.00
   2  -8 -14   10.90   12.30
   2   8  14   13.90    9.60
  -2  -8  14   -4.80   10.00
  -2   8 -14   -6.80   11.60
   3  -8  14  -11.70   11.10
  -3   8  14   37.50   11.00
  -3  -8 -14   14.00   10.40
   3   8 -14   14.00   12.60
   3   8 -14   -8.50   10.20
   3   8  14   14.90    9.80
  -3   8 -14   34.70   14.30
   3  -8 -14   -3.00   12.60
  -3  -8  14   27.20   10.60
  -4  -8 -14   -1.90    9.00
   4   8 -14   -0.80   12.00
   4  -8  14   28.20   14.30
   4   8 -14   -6.10   10.90
  -4   8  14   12.80   10.20
   4  -8 -14   53.99   16.60
  -4  -8  14    1.60   11.40
  -4   8 -14   -3.20   13.60
   4   8  14    3.00    9.70
   5  -8  14   -1.80   13.90
  -5  -8 -14   -7.20    9.30
  -5  -8 -14   -5.00    5.50
  -5   8  14   -2.60   10.70
   5   8 -14   28.70   12.00
   5   8 -14   -0.40   14.70
  -5   8 -14  -10.80   14.40
   5   8  14    2.00   10.60
   0   9 -14   30.80   15.20
   0   9  14    7.00   12.00
   0  -9 -14    9.10   14.80
   0  -9  14   23.20   13.70
  -1   9  14   75.39   14.90
   1  -9  14   69.79   15.70
   1   9 -14   50.59   15.50
  -1  -9 -14   74.99   15.90
   1   9  14   79.79   15.00
  -1  -9  14   54.59   14.10
  -1   9 -14   61.59   16.70
   1  -9 -14   54.19   17.50
   2   9 -14   32.90   15.10
  -2  -9 -14   41.10   13.10
   2   9 -14    4.20   14.70
  -2   9  14   22.50   12.60
   2  -9  14    9.30   13.80
  -2  -9  14   24.70   15.80
  -2   9 -14   17.40   15.50
   2   9  14    5.90   12.10
   2  -9 -14   20.80   17.20
   3  -9  14  -36.30   15.00
  -3  -9 -14  -20.70   11.30
   3   9 -14    2.20   13.80
  -3  -9 -14  -12.30   12.40
   3   9 -14  -20.50   13.70
  -3   9  14   24.60   13.10
  -3   9 -14  -30.30   15.90
   3   9  14   10.60   11.90
   3  -9 -14   50.29   24.10
  -4   9  14   16.10   13.60
  -4  -9 -14   -1.30   10.40
   4   9 -14   21.70   17.30
  -4  -9 -14   -8.20   11.90
   4   9 -14   -9.80   14.30
  -4   9 -14   -2.40   16.90
   4   9  14    3.50   12.60
   0  10  14   18.80   14.70
   0 -10 -14   12.10   17.50
   0  10 -14  -23.50   17.00
   0   0 -15   -1.20    3.00
   0   0 -15    4.90    3.50
   0   0  15    2.80    3.30
  -1   0 -15    1.80    3.60
  -1   0 -15   -2.10    2.60
  -1   0  15    1.80    3.00
   1   0 -15   -1.50    3.50
   1   0  15    3.70    3.20
  -2   0 -15    1.30    3.20
   2   0  15   -2.40    3.00
  -2   0 -15   -1.60    3.50
   2   0 -15   -1.60    3.30
  -2   0  15    3.00    3.00
   3   0  15    1.40    3.60
  -3   0  15    0.00    3.20
   3   0 -15   -2.20    3.80
  -3   0 -15    0.70    3.70
  -3   0 -15    1.40    3.00
   4   0 -15    6.20    4.60
  -4   0 -15    1.70    4.00
  -4   0 -15   -4.20    3.20
   4   0  15   -1.30    4.40
   5   0 -15    5.20    5.30
   5   0  15   10.60    4.80
  -5   0 -15    1.40    5.40
  -5   0 -15   -2.30    4.30
  -6   0 -15    1.90    4.80
   6   0 -15    3.70    6.20
  -6   0 -15    9.70    6.20
  -7   0 -15   -1.10    4.80
  -7   0 -15   -0.80    6.20
   8   0 -15    5.80    8.70
   9   0 -15  -11.00   11.80
   0   1 -15    0.00    3.00
   0  -1 -15   -6.90    3.60
   0   1  15    4.80    3.20
   0   1 -15   -1.50    3.30
   1   1 -15   92.69    7.60
  -1   1  15   98.89    7.10
   1   1 -15  108.59    7.80
  -1  -1 -15   92.19    8.20
   1  -1  15   89.89    7.60
  -1   1 -15   90.59    7.50
  -1   1 -15  102.49    7.80
   1  -1 -15  102.69    8.20
   1   1  15   95.09    7.40
   2  -1  15   43.20    6.40
  -2  -1 -15   37.40    4.80
   2   1 -15   39.30    6.00
  -2   1  15   43.30    5.60
  -2  -1 -15   46.80    6.50
   2   1 -15   39.80    5.70
   2  -1 -15   40.00    6.50
  -2   1 -15   45.50    6.10
   2   1  15   45.00    5.90
  -2   1 -15   42.60    5.90
   3   1 -15    5.00    3.70
  -3  -1 -15    1.50    3.90
  -3  -1 -15    3.70    2.70
  -3   1  15    5.90    3.50
   3   1 -15    7.40    4.30
  -3   1 -15    6.60    4.00
  -3   1 -15    0.50    3.40
   3   1  15    1.30    3.60
   3  -1 -15    1.30    4.20
  -4   1  15  172.88    9.60
   4   1 -15  169.88   10.70
  -4  -1 -15  174.08    8.50
   4   1 -15  170.68   11.80
  -4  -1 -15  162.58   10.80
  -4   1 -15  179.08   10.50
   4   1  15  177.78   10.90
  -4   1 -15  170.68   10.70
   4  -1 -15  178.38   11.70
   5   1 -15   29.00    5.90
  -5  -1 -15   29.30    6.30
  -5   1  15   36.40    5.00
  -5  -1 -15   31.70    6.00
  -5   1 -15   25.20    5.60
   5  -1 -15   25.00    7.00
   5   1  15   29.30    6.20
  -5   1 -15   33.90    7.60
   6   1 -15  105.49   10.20
  -6  -1 -15  109.39    9.40
  -6  -1 -15  136.39   10.80
   6   1 -15  123.69   12.80
  -6   1 -15  128.09    9.70
   6  -1 -15  122.89   16.10
  -6   1 -15  113.59   12.00
  -7  -1 -15    8.40    5.00
   7   1 -15   18.00    7.10
  -7  -1 -15   20.30    4.60
   7   1 -15   20.20    8.20
   7  -1 -15   10.10    7.40
   7   1  15   19.20    7.40
  -7   1 -15    7.20    5.40
  -7   1 -15   23.10    7.90
   8   1 -15   -2.10    9.10
   8  -1 -15    3.00    9.80
  -8   1 -15   10.40    6.50
  -8   1 -15   -6.50    5.00
   9   1 -15    7.20   10.70
   9   1 -15    9.10   11.80
   9  -1 -15   13.10   13.40
   0   2 -15  128.19    8.80
   0  -2 -15  146.19    9.90
   0   2  15  129.29    8.50
   0   2 -15  108.89    9.10
  -1  -2 -15    7.60    4.70
  -1   2  15    6.20    3.70
   1   2 -15   -0.20    3.80
   1   2 -15    9.90    3.90
  -1   2 -15    5.10    4.30
  -1   2 -15    7.80    3.70
   1   2  15   14.40    4.00
   1  -2 -15    3.30    4.40
  -2  -2 -15  112.09    9.20
   2   2 -15  113.69    8.30
   2   2 -15   99.09    8.90
  -2   2  15  105.29    8.00
  -2   2 -15  107.19    8.40
  -2   2 -15   97.39    8.60
   2  -2 -15  107.29    9.60
   2   2  15  115.59    8.40
  -3  -2 -15    6.80    4.70
   3   2 -15    7.90    4.20
  -3   2  15    1.90    3.50
   3   2 -15    1.80    4.60
  -3  -2 -15    5.30    2.70
   3   2  15    0.40    4.10
   3  -2 -15    9.20    5.50
  -3   2 -15    6.20    4.20
  -3   2 -15   -6.60    4.10
   4   2 -15   92.69    8.60
  -4   2  15  106.49    7.80
  -4  -2 -15   97.69    9.10
   4   2 -15   98.99   10.10
  -4  -2 -15   99.59    5.90
  -4   2 -15  100.59   11.20
  -4   2 -15  107.79    9.60
  -4   2 -15  111.79    8.90
   4   2  15   98.09    8.50
   5   2 -15   -0.20    4.20
   5   2 -15   -3.00    5.80
  -5  -2 -15   -3.80    4.80
  -5   2  15   -0.60    3.80
  -5   2 -15    5.70    6.80
   5  -2 -15   14.10    6.60
   5   2  15    6.40    4.60
  -5   2 -15    0.90    4.50
  -6   2  15   79.39    7.10
  -6  -2 -15   64.09    8.70
   6   2 -15   71.99    8.80
  -6  -2 -15   71.19    7.80
   6   2 -15   91.39   12.10
  -6   2 -15   96.79   12.60
  -6   2 -15   78.79    9.10
   6  -2 -15   73.29   11.30
   7   2 -15   19.10    6.40
   7   2 -15    4.20    8.40
   7   2  15   25.30    7.30
  -7   2 -15    9.90    8.40
   7  -2 -15    1.10    9.30
  -7   2 -15   23.80    6.30
   8   2 -15    3.80    7.40
   8   2 -15   -1.20    9.50
   8   2  15   12.20    8.40
  -8   2 -15    7.10    6.10
  -8   2 -15   13.90    8.30
   8  -2 -15    5.20   11.20
   0   3 -15    3.80    4.00
   0  -3 -15   -2.60    4.70
   0   3 -15    1.40    4.30
   0   3  15   -0.80    3.70
   1  -3  15   13.20    4.80
  -1   3  15   14.10    4.30
  -1  -3 -15    9.10    5.70
   1   3 -15   11.20    4.20
   1   3 -15   27.20    6.10
   1  -3 -15   11.40    5.80
   1   3  15   15.20    4.80
  -1   3 -15   14.40    4.60
  -1   3 -15   18.30    5.80
   2  -3  15   82.59    7.80
  -2  -3 -15   60.79    8.20
   2   3 -15   71.19    9.40
  -2   3  15   60.49    7.20
   2   3 -15   54.89    7.10
  -2   3 -15   52.19    7.90
   2   3  15   64.69    7.40
  -3  -3 -15   24.80    6.10
   3   3 -15   30.20    5.50
  -3   3  15   24.10    4.70
   3   3 -15   28.60    6.70
   3  -3  15   30.70    5.90
  -3   3 -15   19.10    5.70
   3  -3 -15   28.10    7.30
   3   3  15   25.40    5.20
  -3   3 -15   23.50    7.20
  -3   3 -15   28.50    5.70
   4   3 -15   51.69    6.80
  -4  -3 -15   47.60    7.60
  -4   3  15   59.39    7.20
   4  -3  15   55.89    7.70
  -4  -3 -15   51.29    4.50
  -4   3 -15   76.69   10.10
  -4   3 -15   70.39    8.40
   4   3  15   61.99    7.60
   4  -3 -15   52.79    8.90
   5  -3  15    4.50    5.00
  -5   3  15   13.00    4.70
   5   3 -15   14.70    5.10
   5   3 -15   15.90    6.90
  -5  -3 -15   17.00    5.80
   5  -3 -15    0.00    7.00
  -5   3 -15    3.80    7.70
   5   3  15   10.90    5.60
  -5   3 -15   10.20    5.70
   6  -3  15   31.80    6.30
   6   3 -15   33.00    6.50
  -6   3  15   34.40    5.70
  -6  -3 -15   31.10    5.60
   6   3 -15   32.00    9.30
  -6  -3 -15   38.10    5.70
  -6   3 -15   44.20   10.30
   6   3  15   22.60    7.80
   6  -3 -15   40.70   10.70
  -6   3 -15   27.30    6.80
   7   3 -15    0.10    8.10
   7  -3  15    7.00    6.00
  -7   3  15    4.80    4.60
   7   3 -15    4.40    6.10
   7  -3 -15   14.90   10.80
   7   3  15   17.80    7.00
  -7   3 -15    3.60    6.60
  -7   3 -15   22.30    9.90
   8  -3  15    4.30    6.60
   8   3 -15   13.30   10.90
   8   3 -15   22.70    7.80
   8  -3 -15   -2.60   13.40
   8   3  15   10.30    8.20
  -8   3 -15   22.80   10.30
   0   4 -15   15.40    6.20
   0  -4  15   25.80    6.30
   0   4  15   16.30    5.20
   1   4 -15  127.79   11.40
   1   4 -15  138.19   10.30
  -1  -4 -15  128.89   11.60
  -1   4  15  129.79    9.70
  -1   4 -15  125.09   11.80
   1  -4 -15  129.09   11.80
   1   4  15  146.69   10.40
  -1   4 -15  130.49   10.00
   2  -4  15  266.57   14.70
   2   4 -15  257.27   14.00
  -2  -4 -15  221.28   15.00
  -2   4  15  301.27   14.70
   2   4 -15  260.47   16.10
   2   4  15  259.07   14.10
  -2   4 -15  258.97   15.70
  -2   4 -15  249.58   16.00
   2  -4 -15  234.98   15.80
  -2   4 -15  243.28   14.40
  -3   4  15   23.80    6.30
  -3  -4 -15   12.40    6.40
   3  -4  15   20.20    6.50
   3   4 -15   24.90    5.70
   3   4  15   10.30    5.70
  -3   4 -15   13.90    6.00
   3  -4 -15    6.60    6.80
  -3   4 -15   17.90    6.50
   4   4 -15   79.19   11.60
  -4   4  15   58.29    7.70
  -4  -4 -15   69.69    9.00
   4   4 -15   57.09    7.50
   4  -4  15   68.39    9.10
   4  -4 -15   59.99   11.20
  -4   4 -15   72.39    9.00
   4   4  15   58.59    8.10
  -4   4 -15   66.79   10.40
   5   4 -15   35.00    6.50
  -5   4  15   34.00    6.70
   5   4 -15   41.30    9.40
   5  -4  15   23.90    7.10
  -5  -4 -15   36.20    6.90
   5  -4 -15   43.00   10.40
  -5   4 -15   29.80    9.30
  -5   4 -15   31.20    7.80
   5   4  15   34.80    8.10
  -6   4  15   -5.80    5.10
  -6  -4 -15    2.10    3.70
   6   4 -15   10.30    8.50
  -6  -4 -15    1.80    3.70
   6   4 -15    0.60    5.60
   6  -4  15   -4.70    6.50
   6  -4 -15   -3.70   10.30
  -6   4 -15    1.30    9.30
   6   4  15    5.50    6.50
  -6   4 -15   -3.90    6.50
   7   4 -15   10.70   10.50
  -7   4  15    0.00    5.10
   7   4 -15    1.50    6.30
   7  -4  15   -4.90    7.60
  -7   4 -15   -8.30    7.10
   7  -4 -15   17.30   12.70
   7   4  15    1.90    7.40
  -7   4 -15    0.60   10.40
   8  -4  15   -4.70    8.90
  -8   4  15   -0.90    5.00
   8   4 -15   26.10   14.20
   8   4 -15    0.20    7.20
   8  -4 -15   -0.70   15.20
   8   4  15   14.00    8.40
  -8   4 -15  -10.10    7.70
   0   5  15    7.70    5.50
   0   5 -15   10.10    6.90
   0  -5  15   -6.60    5.30
   0  -5 -15   -7.80    6.50
  -1   5  15   51.79    8.20
   1   5 -15   55.49   15.10
   1  -5  15   39.80    7.80
  -1  -5 -15   49.50    9.00
   1  -5 -15   46.10   10.10
  -1   5 -15   40.30    9.30
   1   5  15   44.90    7.90
  -1   5 -15   53.19    8.10
  -1   5 -15   39.20    9.10
  -1  -5  15   53.59    8.50
  -2  -5 -15   10.30    8.00
  -2   5  15    1.90    5.50
   2   5 -15    1.60    7.20
   2  -5  15    5.40    6.30
   2   5  15    4.70    5.60
   2  -5 -15    4.10    8.00
  -2   5 -15    9.00    5.80
  -2   5 -15    5.50    7.20
  -2   5 -15   14.40    7.30
   3   5 -15   60.29   10.30
  -3   5  15   65.69    9.00
   3  -5  15   58.49    9.50
  -3  -5 -15   52.49    9.40
   3  -5 -15   51.79   11.00
  -3   5 -15   55.49    8.50
   3   5  15   49.90    8.10
  -3   5 -15   42.90    9.80
  -4  -5 -15   45.90    8.10
   4  -5  15   55.19    9.80
  -4   5  15   40.10    7.90
   4   5 -15   44.30    8.90
   4   5 -15   49.30   10.10
  -4   5 -15   58.39   11.60
  -4   5 -15   52.89    9.20
   4  -5 -15   68.09   12.40
   4   5  15   42.70    7.90
   5  -5  15   -4.50    7.60
   5   5 -15    7.20    6.10
   5   5 -15   25.40    9.20
  -5  -5 -15    8.20    6.20
  -5   5  15   16.40    6.60
  -5  -5 -15    7.80    4.10
  -5   5 -15    8.80    9.30
  -5   5 -15   18.00    7.60
   5  -5 -15    8.00   10.00
   5   5  15   10.10    6.60
   6   5 -15   -7.50    9.40
  -6   5  15    9.70    6.70
   6  -5  15   -1.70    8.40
   6   5 -15    1.50    6.70
  -6   5 -15   22.10    8.70
   6  -5 -15   29.80   13.60
   6   5  15    7.80    7.60
  -6   5 -15   24.50   11.70
   7  -5  15    0.10    9.80
   7   5 -15   24.30   12.00
   7   5 -15   22.20    8.20
  -7   5  15   10.70    6.60
  -7   5 -15   24.60   11.70
   7   5  15    0.20    8.00
   7  -5 -15   35.80   16.40
  -7   5 -15   14.10    8.70
   0   6 -15  135.09   14.10
   0  -6  15  140.89   13.40
   0   6 -15  126.79   13.60
   0   6  15  131.89   12.60
   0  -6 -15  114.09   14.90
  -1   6  15    8.40    6.90
   1  -6  15    0.10    7.20
  -1  -6 -15   12.20    8.20
   1   6 -15  -11.70    7.10
  -1   6 -15    9.70    8.10
   1  -6 -15    7.30    9.20
  -1   6 -15   -9.40    8.10
  -1  -6  15   -7.00    5.90
   1   6  15    0.60    6.20
  -2   6  15   14.20    7.00
   2  -6  15   -2.70    7.50
   2   6 -15   13.20    8.70
  -2  -6 -15   10.90    8.50
   2   6  15   15.80    6.80
  -2   6 -15    5.20    8.20
  -2  -6  15    7.40    7.50
   2  -6 -15    3.80    9.40
  -2   6 -15   21.80    9.40
   3  -6  15   33.80    9.30
  -3   6  15   31.50    7.60
  -3  -6 -15   26.00    8.60
   3   6 -15    3.30    8.20
   3  -6 -15   17.30   10.40
  -3   6 -15   18.60    8.20
   3   6  15   16.80    6.90
  -3   6 -15   20.40    9.70
   4  -6  15    3.50    9.20
   4   6 -15   12.90    8.40
  -4  -6 -15    7.10    7.40
  -4   6  15   -5.20    7.10
  -4   6 -15   -7.00    9.50
   4  -6 -15    7.10   11.30
   4   6  15   -1.40    7.00
  -4   6 -15    0.50    7.90
  -5  -6 -15   16.40    6.80
   5   6 -15   11.80   10.90
  -5  -6 -15   11.70    6.30
   5   6 -15    0.20    6.90
   5  -6  15    3.90    9.20
  -5   6  15   20.40    7.90
  -5   6 -15    9.10    8.40
  -5   6 -15    2.80   10.70
   5   6  15   10.90    7.70
   5  -6 -15   -6.50   12.80
   6  -6  15   11.70   10.70
   6   6 -15   -3.50    7.60
  -6   6  15    0.10    7.50
   6   6 -15   -6.90   10.80
  -6   6 -15   21.50   12.90
   6  -6 -15    1.20   14.80
   6   6  15   10.60    8.70
  -6   6 -15   -2.30    9.20
  -7   6  15   -5.90    7.80
   7   6 -15    4.50    8.40
   7  -6  15  -15.30   11.90
   7   6 -15  -10.90   14.20
  -7   6 -15   28.60   10.40
   7  -6 -15  -12.60   17.30
   7   6  15   13.90   10.10
  -7   6 -15   -3.70   14.30
   0   7 -15   -7.60    8.50
   0   7  15    6.70    8.00
   0  -7 -15  -22.00    9.00
   0   7 -15   12.80    9.70
   0  -7  15    2.90    8.50
   1   7 -15    6.50    8.80
   1   7 -15   -6.60    8.20
  -1  -7 -15   15.60    9.90
  -1   7  15   16.30    8.30
   1  -7  15    9.90    8.60
  -1   7 -15   -8.70    8.50
   1   7  15    5.20    7.40
  -1  -7  15    7.80    8.60
   1  -7 -15   -3.80   10.40
  -1   7 -15    9.20    9.80
   2   7 -15   31.40    9.80
  -2   7  15   18.40    8.80
   2  -7  15   32.10   10.60
   2   7 -15   32.70   10.90
  -2  -7 -15   34.00   10.40
   2   7  15   36.20    9.80
   2  -7 -15   31.10   12.70
  -2   7 -15   34.70   12.10
  -2  -7  15   37.30    9.60
   3   7 -15    0.30   10.00
   3   7 -15   11.80    8.90
  -3  -7 -15   -0.20    8.80
   3  -7  15    1.10    9.80
  -3   7  15   -1.90    7.90
  -3   7 -15   22.40   12.50
  -3  -7  15   12.60   10.10
   3  -7 -15   10.20   11.60
   3   7  15    8.80    8.10
   4   7 -15   49.99   12.80
   4  -7  15   85.99   14.00
  -4   7  15   55.29   11.00
  -4  -7 -15   54.59    9.70
  -4  -7 -15   56.19   10.50
   4   7  15   51.49   11.00
  -4   7 -15   49.20   11.20
  -4   7 -15   64.99   14.80
   4  -7 -15   57.89   15.90
  -5   7  15    6.90    8.90
  -5  -7 -15    2.50    7.60
   5   7 -15   13.20   13.20
  -5  -7 -15   15.30    7.30
   5  -7  15    9.40   11.20
   5  -7 -15   24.50   16.00
  -5   7 -15   13.40   13.40
   5   7  15    7.50    9.00
  -5   7 -15    3.40   10.60
  -6  -7 -15   -1.00    5.20
  -6   7  15   -7.50    9.30
   6   7 -15   35.70   14.70
   6  -7  15   15.20   13.90
   6   7  15    9.60   10.20
  -6   7 -15   41.10   15.30
  -6   7 -15   13.40   11.50
   0   8  15   19.00    9.60
   0  -8  15   16.10   11.00
   0   8 -15   -4.50   11.10
   0   8 -15    1.80   11.50
   0  -8 -15    8.20   11.90
   1   8 -15    7.30   11.80
   1   8 -15   10.20   11.70
  -1   8  15    8.00    9.70
   1  -8  15    9.00   11.30
  -1  -8 -15   15.10   12.10
  -1   8 -15    8.20   12.20
   1  -8 -15   16.10   12.70
  -1  -8  15    1.20   10.00
   1   8  15    7.90    9.70
   2   8 -15    0.90   11.00
  -2  -8 -15    5.50   11.20
  -2   8  15    2.00    9.60
   2   8 -15   12.20   12.50
   2  -8  15    0.30   10.70
   2  -8 -15    2.40   13.10
   2   8  15    9.80    8.80
  -2   8 -15   -1.60   11.40
  -2  -8  15   11.90   11.10
   3  -8  15   -3.60   11.80
   3   8 -15   11.70   11.60
   3   8 -15   11.20   11.80
  -3   8  15   15.20   10.60
  -3  -8 -15   24.70   10.80
  -3  -8  15   27.30   12.30
   3  -8 -15  -15.70   14.20
   3   8  15   19.30   10.60
  -3   8 -15   14.90   14.00
  -4  -8 -15   -5.00    9.70
   4   8 -15   15.00   14.30
   4  -8  15    7.70   13.50
  -4  -8 -15   -0.60   11.20
   4   8 -15   -7.90   11.40
  -4   8  15   18.30   11.30
   4   8  15   -9.90   10.20
  -4   8 -15   22.40   14.90
   4  -8 -15   38.10   17.80
   5  -8  15  -12.00   14.60
   5   8 -15   10.60   15.70
  -5  -8 -15  -12.20    7.80
  -5   8  15   25.40   11.20
   5   8 -15   26.40   12.30
  -5  -8 -15   -8.60    9.20
  -5   8 -15    9.70   16.60
   5   8  15   -1.40   11.00
   0  -9  15   -1.40   16.70
   0  -9 -15    0.30   15.00
   0   9  15   18.20   12.20
   0   9 -15   21.90   16.10
   1   9 -15   17.10   14.00
   1   9 -15   -9.30   14.20
  -1   9  15   16.70   12.00
  -1  -9 -15   31.20   14.80
   1  -9  15    5.40   15.90
   1  -9 -15   14.90   15.80
  -1   9 -15   -3.70   15.50
   1   9  15   46.30   13.60
   2   9 -15   12.50   16.00
  -2   9  15   -0.90   12.00
   2   9 -15   10.60   15.00
   2  -9  15   -2.10   16.50
  -2  -9 -15   29.60   14.10
   2  -9 -15  -10.80   16.50
   2   9  15   12.90   11.30
  -2   9 -15   22.40   15.70
  -3  -9 -15   14.80   13.50
   3   9 -15   -1.40   14.90
  -3   9  15    7.60   12.40
  -3  -9 -15   19.10   13.40
   3   9 -15  -19.80   14.50
   3   9  15   23.10   12.50
  -3   9 -15    1.30   17.10
   0   0 -16   65.29    7.30
   0   0  16   57.09    6.60
   0   0 -16   56.89    6.50
   1   0  16   25.60    5.20
  -1   0 -16   30.80    5.30
  -1   0  16   26.40    4.90
   1   0 -16   36.50    6.00
  -1   0 -16   39.10    6.10
   2   0  16  284.27   14.40
  -2   0 -16  291.57   13.60
  -2   0  16  302.87   13.90
   2   0 -16  280.87   14.30
  -2   0 -16  273.77   14.10
   3   0  16  141.69   10.00
  -3   0 -16  136.79    9.70
  -3   0 -16  138.29    8.80
   3   0 -16  138.19    9.70
  -3   0  16  133.69    8.90
  -4   0 -16  173.68   11.60
  -4   0 -16  179.88   10.10
   4   0  16  175.78   11.90
   4   0 -16  216.78   12.40
  -5   0 -16    0.40    5.80
   5   0 -16    6.70    5.80
   5   0  16    8.20    6.00
  -5   0 -16   -1.20    4.90
  -6   0 -16   11.60    7.10
  -6   0 -16    5.60    5.10
   6   0 -16  -20.50    9.50
  -7   0 -16  159.48   12.80
   7   0 -16  125.59   13.40
  -7   0 -16  128.59   10.50
  -8   0 -16   -2.70    4.00
  -8   0 -16   -2.40    4.40
   8   0 -16   17.00    9.80
   0  -1 -16   -9.50    3.50
   0   1  16    1.90    3.30
   0   1 -16   -5.80    3.50
   0   1 -16   -0.50    3.50
   1   1 -16  742.53   26.90
  -1   1  16  672.03   26.20
   1  -1  16  668.53   27.00
   1   1 -16  654.13   27.10
  -1  -1 -16  679.43   27.10
  -1   1 -16  671.83   26.50
   1   1  16  637.94   26.30
  -1   1 -16  695.13   26.80
   1  -1 -16  675.33   27.10
  -2  -1 -16   35.40    6.10
   2   1 -16   36.50    6.70
  -2   1  16   46.00    5.90
   2   1 -16   33.40    5.60
  -2  -1 -16   41.40    5.20
  -2   1 -16   42.90    6.40
   2   1  16   44.20    6.40
   2  -1 -16   26.60    5.60
  -2   1 -16   34.50    5.90
  -3   1  16   70.69    7.00
  -3  -1 -16   58.59    5.80
   3   1 -16   72.89    7.60
   3   1 -16   75.39    8.80
  -3  -1 -16   65.09    7.70
  -3   1 -16   64.29    7.60
  -3   1 -16   73.39    7.40
   3   1  16   68.79    7.40
   3  -1 -16   68.89    8.50
  -4  -1 -16   40.10    6.80
   4   1 -16   21.50    7.10
  -4  -1 -16   31.20    4.30
   4   1 -16   29.90    5.70
  -4   1  16   32.40    5.40
  -4   1 -16   30.60    5.90
   4  -1 -16   30.80    7.90
   4   1  16   24.00    6.20
  -4   1 -16   32.90    5.90
  -5  -1 -16  111.39   10.10
   5   1 -16  108.99   11.00
  -5   1  16  117.89    8.30
   5   1 -16  118.29   10.30
  -5   1 -16  105.19    9.70
   5  -1 -16  108.09   11.60
  -5   1 -16  136.09   12.00
   6   1 -16   -3.80    5.50
  -6  -1 -16    6.30    6.10
  -6  -1 -16    3.70    5.60
   6   1 -16   -7.60    6.90
   6  -1 -16    4.10    7.10
  -6   1 -16    1.30    5.30
  -6   1 -16    0.80    6.90
   6   1  16   10.30    6.00
  -7  -1 -16    3.90    5.20
   7   1 -16    3.80    9.00
  -7  -1 -16    9.70    6.10
  -7   1 -16   -3.40    5.50
   7   1  16    3.70    7.10
   7  -1 -16   -0.60    8.40
  -7   1 -16   -7.50    7.50
   8   1 -16   67.29   12.60
   8   1 -16   46.80   10.20
  -8   1 -16   49.50    7.00
   8  -1 -16   57.79   12.40
   0   2 -16   56.09    7.70
   0  -2 -16   71.59    8.90
   0   2  16   65.09    7.00
   0   2 -16   64.29    7.30
   1   2 -16   39.60    7.00
  -1  -2 -16   31.80    6.40
  -1   2  16   27.60    5.30
   1   2 -16   43.30    5.90
  -1   2 -16   39.30    6.20
  -1   2 -16   46.30    7.00
   1  -2 -16   32.50    6.10
   1   2  16   36.10    6.00
   2   2 -16   -1.00    4.30
  -2   2  16    3.40    3.80
   2   2 -16    0.40    3.80
  -2  -2 -16   -1.90    4.50
   2  -2 -16    2.60    5.40
  -2   2 -16    6.40    4.50
   2   2  16    1.00    4.00
  -2   2 -16    8.50    4.90
  -3  -2 -16  113.49   10.10
   3   2 -16  130.19    9.40
  -3   2  16  124.49    9.00
  -3  -2 -16  121.29    7.50
   3   2 -16  129.49   10.50
   3  -2 -16  109.29   12.10
  -3   2 -16  104.89   10.70
  -3   2 -16  144.59   10.30
   3   2  16  152.98   10.10
  -4   2  16    3.80    3.90
   4   2 -16    1.60    4.40
   4   2 -16  -10.00    8.90
  -4  -2 -16    2.00    2.60
  -4  -2 -16   -7.20    4.80
  -4   2 -16   -3.40    4.80
   4  -2 -16    1.10    5.70
  -4   2 -16    9.10    6.20
   4   2  16   -0.80    4.40
  -4   2 -16    0.50    4.50
   5   2 -16   17.10    5.40
   5   2 -16    7.30    6.30
  -5   2  16   14.50    4.80
  -5  -2 -16    4.10    5.70
   5  -2 -16    8.90    6.80
  -5   2 -16    3.80    7.10
  -5   2 -16    3.30    5.50
  -6  -2 -16   27.20    6.40
   6   2 -16   28.80    7.00
   6   2 -16   24.90    8.30
  -6   2  16   23.40    5.00
  -6  -2 -16   27.60    6.30
   6  -2 -16   12.60    8.70
  -6   2 -16   25.80    9.00
   6   2  16   20.20    7.00
  -6   2 -16   34.80    6.70
   7   2 -16   46.10   10.20
   7   2 -16   58.49    8.80
  -7   2 -16   44.80   10.20
   7   2  16   37.00    8.50
   7  -2 -16   46.30   11.70
  -7   2 -16   48.20    9.70
   8   2 -16   24.00   11.40
   8   2 -16   11.80    8.60
  -8   2 -16    1.70    6.30
   8   2  16   -0.50    8.20
   8  -2 -16   -3.80   11.80
  -8   2 -16   -5.60    8.80
   0   3  16    4.40    4.10
   0   3 -16    3.80    5.00
   1   3 -16  129.49    9.40
  -1   3  16  104.19    8.80
  -1  -3 -16  102.39   10.10
   1   3 -16  118.89   10.80
   1  -3 -16  106.89   10.70
  -1   3 -16   96.79    9.20
   1   3  16  118.19    9.50
  -1   3 -16  121.69   10.20
   2   3 -16   20.90    5.40
   2  -3  16   22.00    5.70
   2   3 -16   19.80    6.70
  -2  -3 -16   24.00    6.40
  -2   3  16   19.60    5.20
   2  -3 -16   17.80    6.80
  -2   3 -16   22.90    6.30
  -2   3 -16   21.40    5.50
   2   3  16   19.00    5.20
   3   3 -16    8.70    4.80
   3   3 -16   15.00    6.10
  -3   3  16    5.00    4.50
   3  -3  16    0.90    4.60
  -3  -3 -16    3.30    5.60
   3  -3 -16   15.10    6.90
  -3   3 -16    1.80    5.40
   3   3  16    9.20    5.00
  -3   3 -16    4.30    4.80
  -3   3 -16    1.60    6.30
   4  -3  16   15.40    5.30
  -4  -3 -16   19.70    3.30
  -4   3  16   15.60    5.10
   4   3 -16   18.10    5.50
  -4  -3 -16    5.80    6.20
   4   3 -16   16.70    6.90
  -4   3 -16   14.30    8.30
  -4   3 -16   24.90    6.10
   4   3  16   26.00    9.40
   4  -3 -16   20.10    7.50
  -4   3 -16   12.20    6.60
  -5  -3 -16    9.70    6.20
   5  -3  16    5.20    5.50
  -5   3  16    2.40    4.50
   5   3 -16    5.50    7.40
   5   3 -16   10.70    5.00
   5   3  16    8.30    6.10
  -5   3 -16    6.00    5.70
   5  -3 -16   -4.50    8.10
  -6  -3 -16   29.90    6.20
   6  -3  16   26.90    6.60
  -6   3  16   37.70    5.80
   6   3 -16   28.60    6.70
   6   3 -16   48.40    9.70
  -6  -3 -16   21.80    6.10
   6  -3 -16   22.60   10.10
  -6   3 -16   25.50    7.00
   6   3  16   31.40    7.60
   7   3 -16    8.10   10.00
  -7   3  16    3.60    4.70
   7   3 -16    6.90    6.60
   7  -3  16   -3.20    6.00
   7   3  16   -1.00    7.10
  -7   3 -16   -0.10    9.80
  -7   3 -16   -3.00    6.60
   7  -3 -16    0.80   10.50
   8   3 -16   14.40   13.10
   8   3 -16   -0.70   11.60
   8   3  16   28.60    9.10
  -8   3 -16    5.00   10.80
  -8   3 -16   -6.50    6.90
   8  -3 -16   10.50   14.40
   0   4 -16   74.09    9.90
   0  -4 -16   85.39   10.60
   0   4 -16   70.29    8.80
   0   4  16   82.69   10.50
   0  -4  16   75.39   10.00
   1   4 -16   44.80    7.00
   1  -4  16   47.60    7.50
  -1   4  16   45.10    8.60
   1   4 -16   41.40    8.00
  -1  -4 -16   54.59    8.80
  -1   4 -16   43.20    7.20
  -1   4 -16   48.80    8.50
   1   4  16   54.79   12.30
   1  -4 -16   52.29    9.00
  -2   4  16   -0.90    5.70
   2   4 -16    9.30    8.80
  -2  -4 -16    7.90    7.30
   2  -4  16    5.00    6.40
  -2   4 -16    6.50    6.40
  -2   4 -16    9.50    5.60
  -2   4 -16   -6.30    6.10
   2  -4 -16    3.70    6.10
   3   4 -16   18.40    7.60
  -3   4  16   21.70    7.00
   3  -4  16   17.10    7.40
  -3  -4 -16   23.10    7.00
  -3   4 -16   18.00    8.10
  -3   4 -16   37.30    8.40
   3   4  16   18.70    6.80
   3  -4 -16   11.70    7.60
  -3   4 -16   18.00    6.70
   4   4 -16   23.50    6.30
   4  -4  16   19.90    7.00
   4   4 -16   13.80    7.40
  -4   4  16   22.80    6.50
  -4  -4 -16   28.90    7.40
  -4   4 -16   38.90    9.50
   4   4  16   33.90    7.20
  -4   4 -16   34.10    7.70
   4  -4 -16   29.20    9.90
   5   4 -16    4.10    5.70
  -5  -4 -16    0.50    2.00
  -5  -4 -16    2.40    2.90
  -5  -4 -16   -4.40    6.10
  -5   4  16    2.90    5.10
   5   4 -16    7.00    8.00
   5  -4  16   -1.60    6.60
  -5   4 -16    3.30    6.70
   5  -4 -16    5.60    9.00
   5   4  16   -1.40    6.00
  -5   4 -16    2.10    8.80
  -6   4  16   10.00    5.70
  -6  -4 -16    4.70    5.20
   6   4 -16    0.70    6.80
   6   4 -16   -1.60    8.70
   6  -4  16   -5.90    7.00
  -6  -4 -16   -3.60    4.80
  -6   4 -16   19.50   10.70
   6  -4 -16  -10.10   10.50
   6   4  16    2.90    6.90
  -6   4 -16  -13.70    6.50
   7   4 -16    3.40   10.30
  -7   4  16   -3.40    5.20
   7  -4  16   -8.50    7.80
   7   4  16    8.20    8.10
  -7   4 -16  -15.30    7.30
  -7   4 -16    6.90   11.30
   7  -4 -16  -11.50   13.20
   8  -4  16   -9.90    8.90
   8   4 -16   19.40   13.90
  -8   4  16   -0.20    5.50
   8   4 -16   -2.50    8.30
  -8   4 -16    3.20    8.70
  -8   4 -16    9.50   13.10
   8  -4 -16    4.60   16.70
   8   4  16    3.70    9.40
   0   5  16    2.00    5.40
   0  -5  16   -1.80    5.90
   0   5 -16    6.70    5.50
   0  -5 -16    5.70    7.50
  -1  -5 -16   20.90    7.80
  -1   5  16   11.10    6.00
   1   5 -16   22.40    6.50
   1  -5  16   10.30    6.80
   1   5 -16    6.90    7.00
  -1   5 -16   14.90    8.30
   1  -5 -16   14.50    7.70
   1   5  16   18.20    6.60
  -1  -5  16   16.50    7.10
  -1   5 -16   25.40    7.70
   2  -5  16   39.70    8.40
  -2  -5 -16   20.90    7.80
   2   5 -16   19.80    8.10
  -2   5  16   28.00    6.90
   2   5 -16   26.30    6.90
  -2   5 -16   34.70    9.40
   2   5  16   37.00    7.70
   2  -5 -16   32.00    9.60
  -2   5 -16   28.10    7.50
  -2   5 -16   40.10   10.20
  -3  -5 -16  134.49   13.60
   3   5 -16  129.69   14.50
   3  -5  16  123.89   12.90
   3   5 -16  100.09   10.90
  -3   5  16  118.89   11.40
  -3   5 -16  109.59   12.20
   3  -5 -16  116.19   15.20
  -3   5 -16  124.99   13.90
  -3   5 -16  119.69   14.70
   3   5  16  124.29   11.50
   4   5 -16    0.00    8.50
  -4   5  16    5.80    6.10
  -4  -5 -16   13.50    7.20
   4   5 -16    6.80    6.60
   4  -5  16   -1.70    7.00
  -4   5 -16   -8.50    8.60
  -4   5 -16   -7.50    6.40
   4   5  16   -4.70    5.90
   4  -5 -16    1.10   10.00
  -5   5  16    0.50    6.50
   5   5 -16   12.00    6.90
   5  -5  16    0.00    8.10
   5   5 -16   10.00    8.90
  -5  -5 -16    4.90    6.70
  -5  -5 -16   -3.00    4.30
  -5   5 -16  -16.50   10.40
  -5   5 -16   18.00    8.00
   5  -5 -16   -7.40   10.30
   5   5  16    2.20    6.70
   6   5 -16    8.70    7.40
  -6   5  16   17.50    6.80
   6  -5  16   18.30    9.40
   6   5 -16   29.80   11.50
   6  -5 -16   25.70   14.00
  -6   5 -16   18.20   12.80
   6   5  16   16.90    7.90
  -6   5 -16    9.90    8.90
   7   5 -16  -12.30   12.30
   7  -5  16   12.30   10.80
   7   5 -16   10.00    8.00
  -7   5 -16   -4.70   12.80
   7  -5 -16    7.20   15.30
   7   5  16    8.10    9.40
  -7   5 -16    4.80    9.10
   0  -6  16   -8.30    6.90
   0   6 -16    8.80    7.70
   0   6 -16    6.90    8.20
   0   6  16   15.40    7.10
   0  -6 -16   -5.60    8.80
   1   6 -16   23.50    9.20
  -1  -6 -16   15.20    9.10
  -1   6  16   12.70    7.10
   1  -6  16   21.70    8.30
  -1   6 -16   11.60    8.40
  -1  -6  16   17.90    8.80
   1  -6 -16   27.60   11.10
   1   6  16   27.90    7.70
  -1   6 -16   30.90    9.90
  -2  -6 -16   17.40    9.10
   2   6 -16    8.10    8.50
   2  -6  16    9.70    8.40
  -2   6  16    8.70    6.60
  -2   6 -16   10.10    8.50
  -2   6 -16   11.70    8.90
  -2   6 -16   11.50    7.40
   2  -6 -16   22.90   10.30
   2   6  16   27.30    8.10
  -2  -6  16    9.50    7.70
  -3   6  16   12.00    7.60
  -3  -6 -16   -3.50    8.00
   3  -6  16   11.50    9.00
   3   6 -16    3.40    8.20
   3  -6 -16   -1.00    9.60
   3   6  16    4.50    7.30
  -3   6 -16   10.00    9.90
  -3   6 -16    8.80    7.90
  -4   6  16   17.50    7.70
  -4  -6 -16   12.70    8.50
   4   6 -16   35.20   10.40
   4   6 -16   40.20    8.60
   4  -6  16   10.40    9.70
   4  -6 -16    8.00   11.70
  -4   6 -16   26.70   11.40
  -4   6 -16   16.00    8.30
   4   6  16   36.40    8.40
   5   6 -16   -5.80    7.40
   5  -6  16  -18.80    9.50
  -5  -6 -16    9.10    6.00
   5   6 -16   -0.90   11.30
  -5   6  16    8.00    7.80
  -5  -6 -16    3.60    7.40
  -5   6 -16    5.70    9.00
   5   6  16    8.70    8.00
   5  -6 -16    0.40   13.20
  -5   6 -16   19.70   11.90
   6   6 -16  -10.20   11.10
   6   6 -16    7.70    8.00
  -6   6  16   -4.10    8.20
   6  -6  16    4.40   11.00
   6  -6 -16   10.00   15.00
   6   6  16   -2.70    9.30
  -6   6 -16   21.50   14.20
  -6   6 -16  -18.10    9.40
   0   7 -16   -7.80    9.50
   0  -7  16    4.40    9.10
   0   7  16    8.20    7.70
   0  -7 -16   13.60   10.60
   0   7 -16    1.70    9.80
   1   7 -16   20.70    9.50
   1   7 -16   23.90   11.40
   1  -7  16   15.70   10.30
  -1   7  16    9.30    7.90
  -1  -7 -16    6.20   10.20
  -1   7 -16   35.10   10.90
   1  -7 -16   22.00   11.00
  -1   7 -16   30.70   10.50
  -1  -7  16   -0.10    9.20
   1   7  16   15.60    8.30
   2   7 -16   -5.70    9.10
   2  -7  16    7.50   10.40
  -2  -7 -16   18.20   10.00
   2   7 -16    3.80   10.20
  -2   7  16   13.50    8.80
   2   7  16   12.90    7.90
   2  -7 -16   11.50   12.10
  -2   7 -16   14.70   10.80
  -3  -7 -16   18.80   10.30
  -3   7  16    9.10    8.40
   3  -7  16    9.20   10.50
   3   7 -16   -5.80   11.00
  -3   7 -16   11.70    9.40
   3   7  16   16.90    9.20
   3  -7 -16   16.80   13.50
  -3   7 -16   13.40   12.30
   4   7 -16   10.20   10.80
   4  -7  16    6.90   11.30
  -4   7  16    1.00    8.70
  -4  -7 -16   -0.80    8.80
  -4  -7 -16  -21.50    8.30
  -4   7 -16   19.90   12.50
  -4   7 -16    0.20   10.50
   4   7  16   14.50    9.10
   4  -7 -16   13.70   13.50
   5   7 -16    6.40   13.40
  -5  -7 -16    2.10    8.40
  -5   7  16   -4.10    9.00
  -5  -7 -16    0.20    7.80
   5  -7  16  -15.30   12.20
  -5   7 -16    9.90   14.30
   5   7  16   16.70   10.20
   5  -7 -16   -8.20   16.20
  -5   7 -16    8.40   11.00
   0   8  16   64.49   11.80
   0  -8  16   53.99   13.00
   0   8 -16   30.80   13.90
   0   8 -16   46.20   14.30
   0  -8 -16   22.20   13.10
  -1   8  16   13.70   10.10
   1   8 -16    4.70   11.90
   1  -8  16   13.80   11.90
   1   8 -16   11.00   11.50
  -1  -8 -16  -21.80   12.60
  -1   8 -16    5.90   13.30
  -1  -8  16    0.30   10.60
   1   8  16   23.40   10.10
   1  -8 -16   13.10   13.90
  -2   8  16   28.50   11.20
   2   8 -16   12.50   12.00
   2  -8  16   35.40   13.30
  -2  -8 -16   28.60   12.70
   2   8 -16   60.29   13.90
   2  -8 -16   54.19   16.00
   2   8  16   25.70   10.40
  -2  -8  16   27.90   11.50
  -2   8 -16   45.30   14.30
   3  -8  16  -14.80   12.80
  -3   8  16    0.30   10.30
  -3  -8 -16    7.80   11.00
   3   8 -16   -8.30   12.90
   3   8 -16    2.50   11.90
   3   8  16   22.30   10.50
  -3  -8  16    8.90   12.30
   3  -8 -16   16.00   15.70
  -3   8 -16   14.60   14.60
  -4   8  16   29.50   11.70
   4  -8  16    6.20   14.30
   4   8 -16   10.20   13.90
   4   8 -16    0.20   12.40
  -4  -8 -16  -13.40   10.90
  -4   8 -16   -3.90   13.60
   4   8  16   -4.60   10.70
  -4   8 -16   22.60   16.50
   0   9  16   26.50   12.90
   0  -9 -16   -1.30   16.60
   0   9 -16  -16.00   15.90
  -1   9  16    3.50   11.70
   1   9 -16   -5.30   13.50
  -1  -9 -16  -12.40   14.60
   1   9 -16  -36.20   15.30
   1   9  16    2.20   12.50
   1  -9 -16  -13.40   17.00
  -1   9 -16   21.50   16.30
  -2  -9 -16   13.70   14.40
   2   9 -16   10.50   16.30
   2   9 -16   -7.50   14.40
  -2   9  16   46.50   13.10
  -2   9 -16   35.20   18.20
   2   9  16   33.00   12.70
   0   0  17   -5.10    3.70
   0   0 -17    0.70    3.90
   0   0 -17    7.40    4.30
  -1   0 -17   -5.40    3.50
  -1   0  17   -3.10    3.50
  -1   0 -17   -3.60    4.00
   1   0 -17    0.40    4.00
   1   0  17   -2.90    3.40
  -2   0  17    1.00    3.50
  -2   0 -17   -1.60    3.80
   2   0  17   -8.60    3.60
  -2   0 -17    1.10    3.70
   2   0 -17    2.60    4.50
  -3   0 -17    4.10    3.90
   3   0  17    2.50    4.40
  -3   0  17    4.40    3.80
  -3   0 -17    2.10    4.50
   3   0 -17   10.40    5.60
  -4   0 -17    1.90    4.00
   4   0  17    4.90    5.20
  -4   0 -17   -5.20    4.80
   5   0 -17    5.60    5.80
  -5   0 -17    4.20    6.40
   5   0  17    2.30    5.60
  -5   0 -17   -8.70    5.20
   6   0 -17  -11.50    6.40
  -6   0 -17   -1.30    6.90
  -6   0 -17    8.80    5.90
  -7   0 -17   -1.40    7.50
   7   0 -17    8.00    8.50
  -7   0 -17   -6.70    5.80
  -8   0 -17  -11.10    6.00
   8   0 -17    2.40   10.50
  -8   0 -17    5.40    5.40
   0   1  17    4.90    4.10
   0   1 -17   -1.00    3.80
   0   1 -17    4.00    4.00
   0  -1 -17   -7.90    3.80
  -1   1  17   -6.30    3.20
   1   1 -17   -0.70    4.10
   1   1 -17    2.10    4.00
  -1  -1 -17    8.00    4.50
   1   1  17   -0.40    3.60
  -1   1 -17   -5.40    3.70
  -1   1 -17   -1.70    4.50
   1  -1 -17   -0.10    4.70
  -2   1  17    3.40    3.80
   2   1 -17    9.90    4.70
  -2  -1 -17    7.60    3.50
  -2  -1 -17    6.50    4.90
   2   1 -17    8.30    4.50
  -2   1 -17   13.20    4.80
   2   1  17    9.30    4.30
  -3  -1 -17  205.88   12.70
  -3   1  17  200.58   11.40
  -3  -1 -17  206.28   10.60
   3   1 -17  201.78   12.30
   3   1 -17  199.18   13.40
   3   1  17  210.18   12.50
   3  -1 -17  192.28   13.30
  -3   1 -17  216.38   12.20
  -3   1 -17  169.48   12.10
   4   1 -17  155.38   11.50
  -4   1  17  147.79    9.80
  -4  -1 -17  143.19    8.60
   4   1 -17  153.88   12.50
  -4  -1 -17  147.49   11.30
  -4   1 -17  145.59   11.10
   4  -1 -17  140.19   12.10
  -4   1 -17  145.39   10.30
  -5   1  17  141.49    9.40
  -5  -1 -17  137.39   11.50
   5   1 -17  153.68   13.50
  -5   1 -17  146.29   13.50
   5  -1 -17  131.69   12.80
   5   1  17  134.79   11.40
  -5   1 -17  114.19   10.70
   6   1 -17   -1.80    6.80
  -6  -1 -17    8.60    6.10
   6   1 -17    5.60    7.60
  -6  -1 -17    8.40    6.70
  -6   1 -17    2.70    7.80
   6  -1 -17    4.10    7.80
   6   1  17   -2.50    6.30
   7   1 -17    9.00    7.90
  -7  -1 -17   -6.00    6.60
  -7  -1 -17    7.80    6.10
   7   1 -17   13.60    8.80
  -7   1 -17    4.40    6.40
  -7   1 -17   -7.60    8.70
   7  -1 -17   -4.40    8.90
   7   1  17   -3.60    7.50
   8   1 -17   33.30   12.30
   8   1 -17    3.10    9.60
   8  -1 -17   28.70   12.10
  -8   1 -17   23.90    7.20
   0  -2 -17   33.90   11.40
   0   2 -17   33.50    7.00
   0   2  17   38.10    6.00
   1   2 -17    6.10    4.90
   1   2 -17    9.30    5.50
  -1   2  17    8.00    4.30
  -1   2 -17   13.00    4.90
   1   2  17    8.80    4.70
  -1   2 -17    3.80    4.70
   1  -2 -17   13.50    5.70
   2   2 -17  101.59   10.30
   2   2 -17   98.59    8.70
  -2   2  17   94.79    8.20
  -2  -2 -17   72.29    9.20
  -2   2 -17   72.79    8.50
   2   2  17  111.39    9.00
   2  -2 -17   85.49    9.90
  -2   2 -17   99.79    9.20
   3   2 -17   76.99   10.30
  -3  -2 -17   81.99    9.70
  -3  -2 -17   70.19    6.50
   3   2 -17   76.69    8.40
  -3   2  17   80.89    8.00
   3  -2 -17   88.39   10.50
  -3   2 -17   65.59    8.50
  -3   2 -17   87.89    8.80
   3   2  17   83.29    8.60
  -4  -2 -17   42.40    4.90
  -4  -2 -17   28.80    7.20
   4   2 -17   36.10    6.60
  -4   2  17   40.50    6.20
   4   2 -17   35.50    8.30
  -4   2 -17   47.70    7.20
  -4   2 -17   35.90    8.40
   4   2  17   45.10    7.60
   4  -2 -17   30.10    8.10
  -4   2 -17   36.80    7.30
  -5  -2 -17    7.00    6.20
  -5   2  17    9.20    4.70
   5   2 -17    3.80    6.10
   5  -2 -17   -2.60    7.40
  -5   2 -17    3.60    5.50
  -5   2 -17    1.50    7.30
   5   2  17    6.00    5.90
   6   2 -17    0.70    7.30
  -6  -2 -17    4.90    6.00
   6   2 -17   -5.30    6.90
  -6   2  17    1.30    4.60
  -6  -2 -17    3.50    6.10
   6  -2 -17    2.80    8.40
  -6   2 -17    2.60    8.80
   6   2  17    2.40    6.50
  -6   2 -17    8.30    6.30
  -7  -2 -17    2.00    5.10
   7   2 -17   -2.20    8.50
  -7  -2 -17   -4.90    5.50
   7   2 -17    9.00    7.40
  -7   2 -17    4.60    6.20
  -7   2 -17    1.80    9.80
   7   2  17   -6.30    7.50
   7  -2 -17    2.40   10.10
   8   2 -17   32.70   10.00
   8   2 -17   19.60   11.50
  -8   2 -17   20.90    7.90
  -8   2 -17   -5.40    9.50
   8  -2 -17   13.70   13.30
   8   2  17   18.00    9.60
   0   3  17   -1.10    4.20
   0  -3 -17    1.60    5.80
   0   3 -17   -0.90    5.30
   0   3 -17    7.70    4.50
  -1  -3 -17   82.09    9.80
   1   3 -17   73.79    8.30
  -1   3  17   75.99    8.50
   1   3 -17   80.99    9.00
  -1   3 -17   81.79    8.60
   1   3  17   78.39    8.40
  -1   3 -17   79.69    9.40
   1  -3 -17   68.19    9.50
   2   3 -17    0.20    5.70
   2   3 -17   -4.70    5.30
  -2   3  17   -1.60    4.20
  -2   3 -17   -4.50    5.10
  -2   3 -17   -3.60    4.60
   2  -3 -17    5.00    6.30
   3   3 -17   15.40    6.60
  -3  -3 -17   -1.60    5.70
   3  -3  17   11.20    5.40
  -3   3  17   -3.00    4.20
  -3   3 -17    0.60    5.70
   3  -3 -17    7.60    6.80
  -3   3 -17   -5.60    6.10
  -3   3 -17   -0.20    4.90
   3   3  17    2.30    5.00
  -4  -3 -17   33.30    4.30
   4   3 -17   32.90    7.90
   4  -3  17   16.40    5.80
  -4  -3 -17   26.80    7.70
  -4   3  17   26.30    6.00
  -4   3 -17   29.90    7.20
  -4   3 -17   19.80    7.90
   4  -3 -17   15.90    7.70
  -4   3 -17   40.90    8.20
   4   3  17   36.90    7.40
   5   3 -17   38.60   10.30
   5  -3  17   30.90    6.70
  -5   3  17   25.90    5.80
  -5  -3 -17   29.70    7.20
  -5   3 -17   22.60    7.40
   5   3  17   32.40    7.10
  -5   3 -17   42.40    9.70
   5  -3 -17   23.70    9.40
  -6   3  17   57.89    7.10
   6  -3  17   67.09    8.40
   6   3 -17   52.09   10.80
   6   3 -17   59.19    8.90
  -6  -3 -17   65.49    8.10
  -6  -3 -17   61.29    8.30
  -6   3 -17   87.79   13.40
  -6   3 -17   54.69    8.80
   6   3  17   65.89    9.60
   6  -3 -17   65.19   12.20
  -7   3  17    2.40    5.20
   7   3 -17   27.20   11.10
   7   3 -17   -6.90    7.30
   7   3  17    3.30    7.80
  -7   3 -17   -9.80   11.70
   7  -3 -17   19.50   12.00
  -7   3 -17   19.50    7.70
   8   3 -17   26.20    9.40
   8   3 -17   38.30   12.90
  -8   3 -17  -11.40   11.10
  -8   3 -17   31.00    8.40
   8   3  17   24.00   10.00
   8  -3 -17   23.30   15.70
   0   4  17   70.19    8.80
   0   4 -17   67.39    9.70
   0  -4 -17   36.50    9.00
   0   4 -17   54.79    8.30
   1  -4  17  125.79   10.60
  -1   4  17  116.79   10.70
  -1  -4 -17  124.09   12.50
   1   4 -17  117.89   10.40
   1   4  17  109.69    9.90
   1  -4 -17  117.29   12.80
  -1   4 -17  133.79   12.30
  -1   4 -17  128.89   10.50
   2   4 -17  200.18   13.30
  -2  -4 -17  216.78   15.10
   2  -4  17  222.18   14.00
   2   4 -17  216.78   16.00
  -2   4  17  215.88   13.60
   2  -4 -17  207.28   15.90
  -2   4 -17  214.28   15.40
   2   4  17  207.38   13.40
  -2   4 -17  206.58   13.30
  -3   4  17    7.20    5.70
   3   4 -17    7.80    7.70
   3  -4  17    0.70    6.20
   3   4 -17    9.50    5.90
  -3   4 -17    8.50    8.00
   3  -4 -17    6.50    8.20
   3   4  17   10.60    6.30
  -3   4 -17   17.60    7.30
  -3   4 -17   14.80    6.40
   4  -4  17   -1.40    7.00
  -4  -4 -17   -6.10    6.60
   4   4 -17   -4.30    7.10
  -4   4  17    2.80    5.50
   4   4 -17    8.40    5.70
  -4   4 -17   19.10    8.70
   4   4  17    1.60    5.80
  -4   4 -17   -2.60    6.40
   4  -4 -17   -4.10    8.70
  -5  -4 -17   63.89    4.70
  -5  -4 -17   76.39   10.00
  -5  -4 -17   70.39    5.90
   5   4 -17   73.39    9.20
   5  -4  17   99.39   18.00
   5   4 -17   72.59   12.00
   5  -4 -17   61.69   12.10
  -5   4 -17   80.89   10.10
  -5   4 -17   62.29   12.10
   5   4  17   82.79   10.40
  -6   4  17   87.79   10.10
  -6  -4 -17   75.69    9.90
   6   4 -17   91.99   10.60
   6   4 -17   99.39   14.40
   6  -4  17   90.89   11.00
   6   4  17   85.39   11.10
  -6   4 -17   78.69   10.60
   6  -4 -17   94.49   15.90
  -6   4 -17  109.69   15.40
   7   4 -17   33.60    8.40
   7   4 -17   27.10   12.60
  -7   4  17   26.30    6.60
   7  -4  17   35.40    8.80
  -7   4 -17   17.60   12.90
   7   4  17   36.40    9.20
  -7   4 -17   14.40    9.20
   7  -4 -17   27.90   15.90
   0  -5 -17   -3.10    7.60
   0  -5  17   -7.40    6.80
   0   5 -17    2.60    8.00
   0   5  17   -0.10    6.00
   0   5 -17   11.40    5.80
   1   5 -17  251.37   15.30
  -1  -5 -17  285.07   18.40
   1   5 -17  228.08   17.00
  -1   5  17  279.07   15.90
   1  -5  17  243.48   16.50
   1   5  17  254.97   15.60
  -1   5 -17  247.68   17.50
   1  -5 -17  236.68   17.50
  -1   5 -17  277.57   15.70
  -2  -5 -17   41.60    9.40
   2   5 -17   62.39   10.90
   2   5 -17   59.59    9.00
   2  -5  17   51.39    8.50
  -2   5  17   54.49    8.50
  -2   5 -17   47.20   11.20
   2   5  17   56.19    8.80
   2  -5 -17   45.20   10.90
  -3  -5 -17   33.90    8.90
   3   5 -17   27.70    7.40
   3  -5  17   29.10    8.10
  -3   5  17   45.20    8.30
   3   5 -17   46.70   10.60
  -3   5 -17   32.70    8.20
  -3   5 -17   34.90    9.30
   3  -5 -17   45.20   11.10
   3   5  17   33.20    7.60
  -3   5 -17    8.60   10.20
   4   5 -17    7.90    8.30
  -4   5  17   -2.70    7.10
   4   5 -17    4.10    6.20
   4  -5  17   -7.60    7.30
  -4  -5 -17    9.50    7.90
  -4   5 -17   -1.50    9.70
  -4   5 -17    9.60    7.90
   4  -5 -17    1.90   10.00
   4   5  17    6.20    6.90
   5  -5  17   23.80    9.40
  -5  -5 -17   15.90    8.00
  -5   5  17   29.80    7.70
  -5  -5 -17   26.70    5.40
   5   5 -17   16.40   10.40
   5   5 -17   27.20    7.90
   5   5  17   22.30    8.70
   5  -5 -17    1.20   11.00
  -5   5 -17   23.60    8.60
  -5   5 -17   14.30   11.90
  -6   5  17   28.60    7.70
   6   5 -17   22.30   12.40
   6   5 -17   34.60    8.60
  -6  -5 -17   11.80    5.80
   6  -5  17   31.70   10.30
   6   5  17   20.70    8.80
  -6   5 -17   49.90   10.30
   6  -5 -17   27.90   15.40
  -6   5 -17   46.30   14.30
   7   5 -17   10.20   13.20
  -7   5  17    2.90    7.20
   7  -5  17    1.60   10.40
   7   5 -17   -1.90    8.50
  -7   5 -17    6.10   13.60
   7  -5 -17   19.40   17.30
  -7   5 -17  -14.30    9.20
   7   5  17   -4.10    9.30
   0  -6 -17    8.60    9.30
   0   6  17    7.50    7.20
   0  -6  17   -0.40    7.30
   0   6 -17   13.30    7.50
   0   6 -17    4.50    8.40
   0   6 -17   -9.30    8.30
  -1  -6 -17   42.70   11.00
   1   6 -17   67.09   10.60
   1   6 -17   48.00   11.30
  -1   6  17   53.59    9.60
   1  -6  17   46.80   10.10
  -1   6 -17   45.40   11.00
  -1  -6  17   66.09   11.40
  -1   6 -17   57.29    9.50
   1   6  17   45.30    9.60
  -1   6 -17   79.49   12.70
   1  -6 -17   56.09   12.60
   2   6 -17    3.00    8.30
  -2   6  17    7.50    7.00
   2  -6  17   -0.50    8.10
  -2  -6 -17   -8.60    8.80
   2   6 -17   -0.20    7.20
  -2   6 -17   25.30    9.50
   2  -6 -17   -5.20    9.40
  -2   6 -17   -0.90    6.80
   2   6  17   12.30    7.80
  -2   6 -17   15.10    9.50
  -3   6  17   47.60    9.40
  -3  -6 -17   40.60   10.60
   3   6 -17   36.10   11.10
   3  -6  17   45.90   10.90
   3   6 -17   42.80    9.00
   3  -6 -17   25.70   11.00
   3   6  17   31.40    8.70
  -3   6 -17   20.80    9.20
  -3   6 -17   48.80   13.10
   4   6 -17    0.10   10.00
  -4   6  17  -10.20    7.00
   4  -6  17    2.90    8.90
  -4  -6 -17   -2.20    9.50
   4   6 -17  -14.70    7.30
  -4   6 -17   15.40    9.30
  -4   6 -17   23.30   12.90
   4   6  17   -6.00    7.40
   4  -6 -17   -8.60   11.30
  -5   6  17   17.10    8.60
   5   6 -17    7.50   12.10
   5  -6  17    2.10   10.30
  -5  -6 -17    7.10    8.40
  -5  -6 -17    2.80    6.20
   5   6 -17    3.50    8.00
  -5   6 -17    4.90   13.10
   5  -6 -17   18.60   14.10
  -5   6 -17    0.10    9.80
   5   6  17   -4.80    8.50
   6   6 -17   30.60   13.40
  -6   6  17   -7.50    8.40
   6  -6  17   14.90   12.20
   6   6 -17    3.70    9.00
  -6   6 -17   13.70   14.80
   6   6  17   16.20   10.30
  -6   6 -17    4.50   10.20
   6  -6 -17    1.60   16.00
   0   7 -17    7.20   10.40
   0  -7  17  -10.70    8.60
   0   7 -17   13.60    9.80
   0  -7 -17   -6.40   10.50
   0   7  17    4.00    7.70
   1   7 -17   35.30   11.00
   1   7 -17   30.40   10.70
   1  -7  17   25.10   10.40
  -1   7  17   30.90    9.20
  -1  -7 -17   36.40   11.70
  -1   7 -17   37.70   12.90
  -1   7 -17   44.30   12.00
  -1  -7  17   21.80   10.80
   1   7  17   45.20   10.10
   1  -7 -17   52.89   13.50
   2  -7  17    8.50   10.80
  -2  -7 -17   -9.50   10.00
   2   7 -17    2.50   10.70
   2   7 -17   -5.90    9.60
  -2   7  17    5.50    8.40
  -2   7 -17   -6.20   11.00
   2  -7 -17   -9.70   11.60
   2   7  17    2.50    8.30
  -2  -7  17   -7.90    9.70
  -2   7 -17    9.00    8.60
   3   7 -17   -3.80   11.70
  -3  -7 -17    3.90   10.30
   3  -7  17    8.30   11.20
  -3   7  17    4.40    9.00
  -3   7 -17   13.10   10.00
   3  -7 -17   10.10   14.00
  -3   7 -17  -12.30   12.30
   3   7  17   -0.30    8.50
   4   7 -17   19.90   12.80
  -4   7  17    4.60    9.10
   4  -7  17    8.80   11.30
  -4  -7 -17   -4.70   10.10
  -4   7 -17   36.80   15.00
  -4   7 -17   -1.80   10.20
   4  -7 -17    7.80   15.40
   4   7  17   -3.40    9.00
  -5  -7 -17   -6.10    8.10
  -5  -7 -17   -7.60    9.00
  -5   7  17    9.10   10.30
   5  -7  17    0.70   12.40
   5   7 -17   10.60   14.30
   5   7 -17   -3.10    9.50
   5   7  17   17.60   10.40
  -5   7 -17   19.90   16.30
  -5   7 -17    1.80   11.60
   0   8  17   40.30   11.70
   0   8 -17   37.20   14.10
   0   8 -17   27.90   13.90
   0  -8  17   32.80   13.50
   0  -8 -17   51.59   14.80
  -1   8  17   -3.50   10.10
   1  -8  17  -18.10   11.80
   1   8 -17   -2.80   12.00
  -1  -8 -17   23.10   13.30
   1   8 -17   -0.10   12.60
   1  -8 -17   -6.70   13.20
  -1   8 -17    4.80   13.20
   1   8  17    0.80   10.00
  -1  -8  17   -2.10   11.70
   2   8 -17   23.30   14.10
  -2   8  17   16.50   10.50
   2  -8  17   22.70   14.40
   2   8 -17    3.10   12.20
  -2  -8 -17   40.50   13.50
   2   8  17   12.90   10.70
   2  -8 -17   20.60   15.80
  -2  -8  17    4.50   13.00
  -2   8 -17    7.10   13.90
  -3  -8 -17   -5.30   12.10
   3   8 -17   21.20   14.40
  -3   8  17    6.00   10.50
   3   8 -17   -3.90   13.00
   3  -8  17    9.50   13.70
  -3   8 -17    3.30   14.90
   3   8  17   -8.80    9.70
  -3   8 -17    3.80   12.30
   3  -8 -17    6.40   16.20
   4  -8  17    8.20   14.70
  -4   8  17  -12.50   10.40
   4   8 -17   -6.60   13.20
   4   8 -17  -10.50   15.30
  -4  -8 -17    2.80   11.30
  -4  -8 -17   -5.80   11.80
   4   8  17    6.90   11.80
  -4   8 -17    1.30   17.10
   0   9  17    4.00   12.30
   0   9 -17   -8.70   16.90
   0  -9 -17   16.00   17.50
   1   9 -17  -18.70   16.30
  -1  -9 -17   -0.20   15.80
   1   9 -17   51.09   17.70
  -1   9  17   13.30   12.60
   1  -9 -17   36.70   18.60
   1   9  17   -9.60   12.80
  -1   9 -17  -21.20   16.10
   0   0 -18   22.30    5.20
   0   0  18   10.90    4.80
   0   0 -18   14.80    5.50
   1   0  18   56.59    7.30
   1   0 -18   24.10    6.20
  -1   0  18   36.90    6.60
   1   0 -18   29.30    5.90
  -1   0 -18   27.40    6.20
  -1   0 -18   32.90    6.20
  -2   0 -18  114.39    9.80
   2   0 -18  124.89   10.30
   2   0  18  109.59    9.50
  -2   0  18  122.39    9.30
  -2   0 -18  116.09    8.90
  -3   0  18  361.26   16.80
  -3   0 -18  348.47   16.30
  -3   0 -18  352.36   17.60
   3   0 -18  365.86   17.90
   3   0  18  365.76   18.10
  -4   0 -18  275.77   15.90
   4   0 -18  348.77   17.30
   4   0  18  286.97   16.40
  -4   0 -18  292.27   14.50
   5   0 -18   23.60    7.20
   5   0  18   23.80    7.00
  -5   0 -18   16.00    7.70
  -5   0 -18    5.60    4.60
  -5   0 -18   23.00    7.00
   6   0 -18   -6.30    7.00
  -6   0 -18   15.10    6.70
  -6   0 -18    8.80    7.90
  -7   0 -18   39.20    9.30
   7   0 -18   42.50   10.30
  -7   0 -18   39.70    8.20
  -8   0 -18  -11.50    7.20
   8   0 -18   16.00   11.40
  -8   0 -18   -2.00    6.50
   0   1  18    1.00    4.00
   0  -1 -18   -6.30    4.50
   0   1 -18    7.00    4.30
   0   1 -18   -1.70    4.10
  -1   1  18    3.80    3.80
  -1  -1 -18    7.20    5.10
   1   1 -18   -2.20    4.30
   1   1 -18    3.70    4.50
  -1   1 -18    3.60    4.60
   1  -1 -18    7.90    5.50
   1   1  18    3.50    4.10
  -1   1 -18    3.30    4.40
  -2   1  18  106.59    8.70
  -2  -1 -18  124.59   10.20
   2   1 -18  101.89    9.50
   2   1 -18  118.09   10.70
  -2  -1 -18  114.49    8.30
   2   1  18   90.19   10.90
   2  -1 -18  101.89   10.20
  -2   1 -18  101.99    9.30
  -2   1 -18   96.69    9.40
  -3   1  18   21.10    5.30
   3   1 -18   15.50    5.60
  -3  -1 -18   22.70    6.50
   3   1 -18   12.70    6.90
  -3  -1 -18   13.90    4.40
  -3   1 -18   15.20    5.90
   3   1  18    8.00    5.10
   3  -1 -18   14.30    6.20
  -3   1 -18   25.80    6.00
  -4  -1 -18   48.10    6.40
   4   1 -18   40.20    8.30
   4   1 -18   50.39    8.40
  -4   1  18   42.90    6.20
   4  -1 -18   35.30    8.20
  -4   1 -18   42.20    6.90
  -4   1 -18   49.10    7.80
   4   1  18   47.00    7.70
   5   1 -18   -0.30    6.90
  -5  -1 -18    9.70    6.30
  -5  -1 -18    6.20    3.60
   5   1 -18    7.10    6.40
  -5   1  18    6.60    4.50
   5  -1 -18    6.40    7.40
  -5   1 -18   -4.00    7.30
  -5   1 -18    4.10    5.90
   5   1  18   -0.30    6.10
  -6  -1 -18    0.10    6.50
  -6  -1 -18    1.10    7.00
   6   1 -18   -1.40    7.00
   6   1 -18   -1.10    8.20
   6   1  18    0.90    6.40
  -6   1 -18   11.70    8.60
   6  -1 -18    6.90    8.30
  -6   1 -18    8.40    6.70
   7   1 -18  -16.00    8.90
  -7  -1 -18  -10.10    7.70
   7   1 -18    8.60    8.60
  -7  -1 -18   14.70    7.10
   7  -1 -18    2.30   10.00
   7   1  18    3.60    8.40
  -7   1 -18   10.80    9.30
   8   1 -18   22.80   13.00
   8   1 -18   -0.30   10.20
  -8   1 -18    8.70    7.70
   8  -1 -18   -2.70   12.50
  -8   1 -18    1.40    9.50
   0   2 -18  103.19    9.40
   0   2 -18  121.79   10.20
   0   2  18  114.99    9.10
   0  -2 -18  104.29   10.80
   1   2 -18   16.10    5.70
  -1  -2 -18    3.80    6.00
  -1   2  18   14.60    4.70
   1   2 -18    4.70    5.60
  -1   2 -18   13.70    5.30
   1  -2 -18   13.10    6.00
   1   2  18   13.20    5.60
  -1   2 -18   16.10    6.30
  -2  -2 -18    1.80    5.80
   2   2 -18    5.20    5.40
   2   2 -18   -6.30    4.60
  -2   2  18    7.30    4.30
   2  -2 -18   -0.20    5.70
  -2   2 -18    2.50    5.20
  -2   2 -18   -1.40    4.90
   2   2  18   -4.50    4.70
  -3  -2 -18    6.60    6.20
   3   2 -18    7.60    5.10
  -3   2  18   19.60    5.20
   3   2 -18   14.40    6.20
  -3  -2 -18    7.60    3.70
   3   2  18   13.40    5.50
  -3   2 -18   14.20    6.20
   3  -2 -18   17.50    7.20
  -3   2 -18    4.40    5.50
   4   2 -18   -3.10    5.20
  -4  -2 -18   -4.70    3.30
   4   2 -18    3.60    6.90
  -4   2  18    4.00    4.70
  -4  -2 -18    3.20    9.80
  -4   2 -18    4.30    5.70
   4   2  18    3.60    5.60
   4  -2 -18   -1.50    6.80
  -4   2 -18    1.60    6.90
  -4   2 -18    9.40    5.60
  -5  -2 -18   19.00    7.30
   5   2 -18   31.20    8.60
  -5   2  18   22.10    5.60
   5   2 -18   41.10    7.60
  -5  -2 -18   28.40    3.60
   5   2  18   37.90    7.30
  -5   2 -18   35.40    9.40
  -5   2 -18   22.30    7.00
   5  -2 -18    7.50    8.60
   6   2 -18   19.80    7.50
  -6  -2 -18   12.80    7.50
  -6  -2 -18   22.60    7.20
   6   2 -18   20.90    8.50
  -6   2  18   41.00    6.10
   6   2  18   34.60    8.30
   6  -2 -18   20.70    9.80
  -6   2 -18   18.30    7.60
   7   2 -18   13.20    9.50
   7   2 -18   24.80    8.60
  -7  -2 -18   18.10    6.30
  -7  -2 -18    8.40    6.80
   7   2  18   10.80    8.70
  -7   2 -18   -3.60   10.30
   7  -2 -18    9.90   10.70
  -7   2 -18   18.60    7.60
   8   2 -18   12.20   10.20
   8   2 -18    8.00   11.50
   8   2  18    5.80   10.00
   8  -2 -18   -8.10   13.70
  -8   2 -18  -14.60   10.30
  -8   2 -18   -0.50   12.70
   0   3 -18   -0.70    4.90
   0  -3 -18   -6.30    5.90
   0   3  18    4.40    4.50
   0   3 -18    7.10    5.90
   1   3 -18   27.80    6.90
  -1  -3 -18   24.10    7.20
   1   3 -18   35.60    7.10
  -1   3  18   24.00    6.70
  -1   3 -18   27.00    6.60
  -1   3 -18   35.90    6.90
   1   3  18   30.80    6.70
   1  -3 -18   31.00    8.00
   2   3 -18    2.30    6.10
  -2  -3 -18    3.30    6.10
   2   3 -18    6.60    5.20
   2  -3 -18    3.30    6.80
   2   3  18    5.30    5.80
  -2   3 -18    0.60    5.90
  -2   3 -18    6.70    5.00
  -3   3  18   36.40    7.70
  -3  -3 -18   41.50    8.40
   3   3 -18   37.00    7.90
   3   3 -18   41.60    7.20
  -3   3 -18   45.70    8.30
  -3   3 -18   31.70    6.80
   3  -3 -18   45.80    9.20
   3   3  18   45.60    7.70
  -4   3  18   27.20    6.20
   4   3 -18   25.20    6.70
   4   3 -18   23.20    8.30
  -4  -3 -18   21.90    9.00
  -4  -3 -18   28.80    4.50
   4   3  18   20.40    6.80
  -4   3 -18   16.50    8.20
  -4   3 -18    9.50    6.20
   4  -3 -18   22.00    8.40
  -4   3 -18   33.10    8.30
  -5   3  18   27.60    6.20
  -5  -3 -18   21.60    3.10
  -5  -3 -18   16.10    7.70
   5   3 -18   22.50    8.30
   5   3 -18   16.60    6.60
  -5   3 -18   15.60    7.00
  -5   3 -18   25.50    9.70
   5  -3 -18    6.30    8.80
   5   3  18   28.00    7.50
   6   3 -18   36.00    8.30
  -6  -3 -18   55.69    8.40
   6   3 -18   52.29   11.70
  -6   3  18   61.99    7.90
  -6  -3 -18   43.80    8.20
   6  -3 -18   43.20   12.00
   6   3  18   51.19    9.20
  -6   3 -18   53.59   12.30
  -6   3 -18   50.79    9.30
   7   3 -18    9.60    8.30
  -7   3  18   -8.30    5.40
  -7  -3 -18    3.50    4.60
  -7  -3 -18   -2.30    4.60
   7   3 -18   14.40   10.10
   7  -3 -18   16.50   13.10
   7   3  18   -1.90    8.70
  -7   3 -18    7.90    7.60
  -7   3 -18   10.80   11.80
   0   4  18  -10.20    4.80
   0   4 -18    6.00    5.90
   0  -4 -18   -8.10    7.00
  -1  -4 -18    2.10    6.80
   1   4 -18   -3.30    5.30
   1   4 -18   -0.80    6.50
  -1   4  18    0.30    5.40
  -1   4 -18    2.10    5.70
   1  -4 -18    4.30    7.50
   1   4  18   -0.70    5.50
  -1   4 -18    3.20    6.40
   2   4 -18    0.50    6.90
  -2   4  18    9.10    5.50
   2   4 -18    1.30    5.80
   2  -4  18   -2.80    5.90
  -2  -4 -18    4.30    7.40
   2   4  18   12.80    6.40
   2  -4 -18    4.00    7.00
  -2   4 -18  -10.90    6.60
  -2   4 -18    5.30    6.10
  -3   4  18   43.10    7.30
   3   4 -18   29.00   10.10
   3  -4  18   32.40    7.50
  -3  -4 -18   25.20    8.30
   3   4 -18   40.60    7.70
   3   4  18   25.80    6.90
   3  -4 -18   22.30    8.70
  -3   4 -18   37.20   10.60
  -3   4 -18   42.30    8.40
  -3   4 -18   24.40    8.20
  -4   4  18   11.10    5.90
   4  -4  18   15.60    7.00
   4   4 -18   18.20    8.50
   4   4 -18   20.30    6.90
  -4   4 -18   27.70    7.60
  -4   4 -18   -2.80    8.70
   4   4  18   20.10    7.00
   4  -4 -18   19.90    9.70
  -5   4  18    0.40    6.00
   5   4 -18   14.40    9.50
  -5  -4 -18   18.60    7.60
   5  -4  18   -3.10    7.20
  -5  -4 -18    2.30    2.80
   5   4 -18   13.50    7.00
   5  -4 -18    0.80   10.90
  -5   4 -18   -0.90    7.30
  -5   4 -18    4.50   10.60
   5   4  18    4.10    7.10
  -6  -4 -18   -0.30    7.20
   6   4 -18    4.10   10.20
  -6  -4 -18    7.30    6.50
   6   4 -18   11.20    7.50
   6  -4  18    3.90   13.00
  -6   4 -18   14.80    8.60
   6   4  18   -7.60    8.20
   6  -4 -18    5.20   13.00
  -6   4 -18  -14.90   10.80
   7  -4  18   14.60    9.50
  -7   4  18   -8.30    6.20
   7   4 -18   14.70    8.70
   7   4 -18   28.20   13.40
  -7   4 -18  -20.60   12.40
   7   4  18   10.70    9.70
   7  -4 -18   14.50   15.80
  -7   4 -18    8.80    8.70
   0   5  18   -4.50    6.20
   0  -5  18    4.90    6.70
   0   5 -18    1.10    7.30
   0  -5 -18   13.40    9.10
   0   5 -18   -0.50    6.50
   1   5 -18   19.50    8.90
   1   5 -18    9.40    6.30
  -1  -5 -18    9.70    8.70
  -1   5  18   11.10    6.50
   1  -5  18    2.90    7.20
   1  -5 -18   18.80    9.70
   1   5  18    2.30    6.10
  -1   5 -18   18.70    9.00
  -1   5 -18   19.90    6.70
  -2   5  18   85.09   10.60
  -2  -5 -18   76.79   11.60
   2   5 -18   89.69   10.40
   2  -5  18   86.99   11.50
   2   5 -18   60.19   11.00
   2  -5 -18   80.89   13.40
  -2   5 -18   77.19   12.60
  -2   5 -18   74.49   12.20
  -2   5 -18   76.29   10.20
   2   5  18   74.59   10.20
   3  -5  18    6.70    7.70
  -3  -5 -18    8.00    8.30
  -3   5  18    2.90    7.20
   3   5 -18   14.30    6.90
   3   5 -18   11.40    8.80
   3  -5 -18    2.10   10.00
   3   5  18    9.90    7.20
  -3   5 -18   -1.70    8.80
  -3   5 -18   10.30    8.30
  -3   5 -18   15.00    9.30
  -4  -5 -18   64.99   12.30
   4  -5  18   52.09   10.50
   4   5 -18   53.99   12.20
   4   5 -18   69.59   10.00
  -4   5  18   53.79    9.00
  -4   5 -18   61.19   10.60
   4   5  18   88.59   11.80
   4  -5 -18   60.19   13.60
  -4   5 -18   54.09   12.60
   5   5 -18   50.69   12.40
  -5  -5 -18   39.50    9.20
   5   5 -18   38.50    9.30
   5  -5  18   43.70   10.20
  -5   5  18   47.80    8.80
   5   5  18   46.00    9.50
  -5   5 -18   53.89   10.60
   5  -5 -18    1.70   12.50
  -5   5 -18   54.89   13.40
   6   5 -18   -4.40    8.20
  -6  -5 -18    7.60    6.50
   6  -5  18   -4.80    9.50
  -6   5  18   32.90    8.40
  -6  -5 -18    3.90    7.10
   6   5 -18    4.50   11.70
   6   5  18   16.80    9.30
   6  -5 -18    1.20   15.20
  -6   5 -18   -2.70   13.00
  -6   5 -18   15.00    9.50
   0   6 -18   -5.60    7.30
   0  -6  18    5.10    8.70
   0   6 -18    9.60    8.90
   0  -6 -18    9.00    9.70
   0   6 -18   11.90    9.70
   0   6  18    7.60    7.40
  -1   6  18    1.20    7.10
  -1  -6 -18    9.70   10.20
   1   6 -18   10.10    7.70
   1  -6  18   12.10    8.70
   1   6 -18   10.70    8.40
  -1   6 -18   10.10    7.40
   1  -6 -18    5.90   10.30
  -1   6 -18   24.80   10.10
  -1  -6  18    2.30    9.00
   1   6  18   19.20    7.70
  -1   6 -18   15.70    9.70
   2  -6  18    7.30    8.80
   2   6 -18    9.60    7.90
   2   6 -18   28.30    9.60
  -2   6  18    6.30    7.20
  -2  -6 -18    8.70   10.40
  -2   6 -18   -3.60    9.70
  -2   6 -18   -2.00    7.70
   2   6  18    9.10    8.00
  -2   6 -18   -7.10    9.60
   2  -6 -18   -2.60   10.10
   3   6 -18   -3.70    7.70
  -3   6  18   19.30    8.10
   3   6 -18    7.80    9.50
   3  -6  18   -2.70    8.80
  -3  -6 -18    5.00   10.00
  -3   6 -18   -9.60    8.80
   3  -6 -18    2.70   11.60
  -3   6 -18    4.30   11.20
   3   6  18    9.70    8.10
   4  -6  18    7.90    9.90
   4   6 -18   12.20    8.00
   4   6 -18   32.20   12.70
  -4  -6 -18    4.20    9.50
  -4   6  18   14.10    8.50
  -4   6 -18   13.90   10.00
  -4   6 -18   10.50   12.70
   4   6  18   11.50    8.60
   4  -6 -18    2.10   12.90
   5   6 -18   24.70   13.30
   5   6 -18    7.20    9.10
  -5  -6 -18   -2.30    6.50
  -5  -6 -18    8.20    9.40
   5  -6  18    7.40   11.40
  -5   6  18   20.50    9.30
  -5   6 -18   15.70   10.70
   5   6  18   16.70    9.60
   5  -6 -18   16.60   16.10
  -5   6 -18   15.40   14.80
   6   6 -18   33.50   10.30
   6  -6  18   33.10   13.10
   6   6 -18   12.40   13.80
  -6   6  18   16.80    9.00
  -6   6 -18    2.00   11.70
   6   6  18    7.90   10.90
  -6   6 -18    3.00   15.20
   0  -7 -18   12.60   12.20
   0  -7  18   -0.90   10.10
   0   7  18   -6.80    8.20
   0   7 -18   17.60   10.80
   0   7 -18   -2.50   10.30
   0   7 -18   -1.90    8.30
   1   7 -18   27.20   12.20
   1  -7  18   40.60   11.10
  -1  -7 -18   41.20   13.00
   1   7 -18   40.20   13.40
   1   7 -18   17.90    9.30
  -1   7  18   47.90   10.50
   1  -7 -18   30.10   14.00
  -1   7 -18   78.99   11.80
   1   7  18   50.59   10.80
  -1  -7  18   46.40   12.40
  -1   7 -18   43.00   13.20
  -1   7 -18   44.50   12.70
   2   7 -18   21.80   10.80
  -2   7  18    7.00    9.20
   2   7 -18    6.70    9.50
   2   7 -18   26.40   11.30
   2  -7  18    4.70   10.90
  -2  -7 -18   -1.10   11.40
  -2   7 -18   17.30   10.00
   2   7  18   10.50    8.90
  -2   7 -18   -1.30   11.60
   2  -7 -18   -1.60   13.20
  -3  -7 -18  -20.60   11.50
   3   7 -18    0.70   11.90
   3   7 -18   12.60    9.70
   3  -7  18   18.00   12.00
  -3   7  18    0.70    9.40
   3   7  18   16.40    9.30
  -3   7 -18  -11.80   10.10
   3  -7 -18   36.40   16.00
  -3   7 -18   -2.40   13.40
   4  -7  18   26.20   13.10
  -4   7  18   18.40    9.90
   4   7 -18    9.60    9.60
   4   7 -18  -13.40   12.60
  -4  -7 -18   37.20   12.10
  -4   7 -18   23.60   16.10
  -4   7 -18   22.80   11.40
   4  -7 -18   21.40   16.40
   4   7  18   16.50   10.10
  -5  -7 -18    0.80    8.50
   5   7 -18   -6.60   10.60
   5   7 -18  -12.00   14.80
  -5  -7 -18   -5.20   10.20
  -5   7  18   10.60   10.20
   5  -7  18   17.80   14.10
  -5   7 -18    6.00   13.60
  -5   7 -18   27.70   17.70
   5   7  18   -4.30   11.10
   0  -8  18   28.50   13.10
   0   8  18   25.70   11.50
   0  -8 -18   12.00   14.70
   0   8 -18   25.80   13.80
   0   8 -18    7.90   13.70
   1   8 -18   -5.00   13.10
  -1  -8 -18  -20.00   13.10
   1   8 -18  -15.00   12.80
   1  -8  18    4.60   12.70
  -1   8  18   -3.70   10.20
   1   8  18   14.90   10.20
   1  -8 -18  -21.10   14.60
  -1  -8  18   -1.90   21.10
  -1   8 -18    0.60   13.60
  -1   8 -18   -0.40   14.30
   2   8 -18   10.60   14.80
  -2  -8 -18   20.80   14.00
   2   8 -18   -2.40   14.20
   2  -8  18   12.50   13.10
  -2   8  18    1.70   10.50
  -2   8 -18    7.70   13.30
   2  -8 -18   11.50   16.50
  -2   8 -18    7.70   15.50
   2   8  18   -4.20   10.30
   3   8 -18   21.60   13.90
   3  -8  18   14.20   14.40
   3   8 -18   12.80   14.40
  -3   8  18    6.60   11.80
  -3  -8 -18  -18.60   12.60
   3   8  18   -5.10   10.40
  -3   8 -18    2.70   15.10
   0   0  19   -1.60    4.40
   0   0 -19    5.20    4.90
   0   0 -19    3.70    5.00
  -1   0  19    7.60    4.50
   1   0 -19   -8.40    4.30
   1   0 -19    7.20    5.30
  -1   0 -19   -8.70    4.40
  -1   0 -19    3.50    4.30
  -2   0  19    1.50    4.50
  -2   0 -19    4.30    4.50
   2   0  19   -2.00    4.60
  -2   0 -19   -2.60    4.90
   2   0 -19    2.20    4.90
  -3   0 -19    4.90    5.50
   3   0 -19   10.40    6.30
  -3   0 -19   -1.30    4.40
  -3   0  19    4.00    4.60
   3   0  19   -0.60    5.20
   4   0 -19    5.70    6.90
   4   0  19    1.30    6.00
  -4   0 -19   -6.10    4.50
  -4   0 -19    5.40    5.80
   5   0 -19    9.30    7.30
  -5   0 -19   -2.60    7.30
  -5   0 -19   -4.80    6.20
   5   0  19   -1.40    6.70
  -5   0 -19    9.50    4.80
  -6   0 -19    8.50    6.90
   6   0 -19   -9.70    7.70
  -6   0 -19    3.70    8.10
   7   0 -19    1.80    9.80
  -7   0 -19    1.40    7.60
  -7   0 -19   -9.30    9.00
   0   1  19    4.20    5.00
   0   1 -19   -2.90    5.00
   0  -1 -19    1.00    4.90
   0   1 -19    8.30    4.70
  -1  -1 -19   20.60    5.50
  -1   1  19   22.00    5.30
   1   1 -19   16.10    5.80
  -1  -1 -19   28.30    6.70
   1   1 -19   22.80    6.30
   1  -1 -19   23.20    6.90
   1   1  19   15.70    5.60
  -1   1 -19   20.50    6.00
  -1   1 -19   24.80    6.30
   2   1 -19    6.30    6.30
  -2  -1 -19    3.80    4.40
  -2   1  19    1.80    4.50
   2   1 -19    4.70    4.90
  -2  -1 -19    4.00    5.40
  -2   1 -19    4.80    5.70
   2  -1 -19    4.30    5.60
  -2   1 -19    8.50    5.10
   2   1  19    3.90    5.00
   3   1 -19   24.60    7.10
  -3  -1 -19    6.10    6.00
  -3  -1 -19   10.20    4.40
  -3   1  19   11.00    4.80
   3   1 -19   12.30    6.50
  -3   1 -19   11.60    5.90
  -3   1 -19   12.60    5.70
   3   1  19   17.00    6.00
   3  -1 -19   12.40    7.10
   4   1 -19   34.50    9.10
  -4  -1 -19   36.20    5.60
  -4  -1 -19    9.50    6.50
  -4   1  19   30.60    6.10
   4   1 -19   22.90    6.80
   4   1  19   43.90    8.00
  -4   1 -19   33.20    7.50
   4  -1 -19   25.50    7.80
  -4   1 -19   26.40    6.80
  -5  -1 -19   10.40    6.90
   5   1 -19    6.50    7.00
   5   1 -19   -2.80    7.20
  -5   1  19    3.10    4.90
  -5  -1 -19    3.40    4.00
   5  -1 -19    6.20    7.50
   5   1  19    6.70    6.60
  -5   1 -19    5.30    6.50
  -6  -1 -19   18.40    7.60
   6   1 -19   12.40    9.50
   6   1 -19  -11.60    7.50
  -6  -1 -19   -8.30    7.80
   6   1  19   -3.20    7.50
  -6   1 -19   -2.00    6.90
   6  -1 -19   -2.80    8.70
  -6   1 -19  -21.90    8.50
   7   1 -19    9.40    9.50
  -7  -1 -19   -6.40    7.50
  -7  -1 -19    3.20    8.70
   7   1 -19  -14.00   10.10
  -7   1 -19    6.90    7.70
  -7   1 -19   10.30   10.20
   7  -1 -19   -7.10   10.90
   7   1  19    3.50    9.30
   0   2  19   72.79    8.50
   0   2 -19   82.79    9.20
   0  -2 -19   78.69   10.60
   0   2 -19   71.09    9.60
   1   2 -19   -1.50    5.20
  -1  -2 -19   -5.00    5.90
   1   2 -19   -2.60    4.80
   1  -2 -19   11.10    6.30
  -1   2 -19    4.80    6.00
  -1   2 -19    3.80    5.10
   1   2  19   10.30    5.10
  -2  -2 -19   87.09   10.70
   2   2 -19   66.69    8.90
  -2   2  19   75.89    9.80
   2   2 -19   78.19   10.40
  -2   2 -19   62.29    8.80
   2   2  19   63.09    8.60
   2  -2 -19   81.59   10.90
  -2   2 -19   61.09    8.30
   3   2 -19   54.29    8.20
  -3  -2 -19   55.69    6.50
  -3  -2 -19   56.19    9.10
  -3   2  19   70.49    8.30
   3   2 -19   44.80    8.40
  -3   2 -19   39.90    8.40
   3  -2 -19   62.99   10.20
  -3   2 -19   55.39    8.50
   3   2  19   44.70    8.00
  -4  -2 -19   15.60    4.40
  -4   2  19   -1.80    4.90
  -4  -2 -19   16.00    7.40
   4   2 -19   14.70    7.00
   4   2 -19    5.40    7.20
  -4   2 -19   14.70    6.90
  -4   2 -19    4.80    6.20
  -4   2 -19   14.00    8.30
   4  -2 -19    6.90    7.70
   4   2  19    6.90    6.20
  -5   2  19    2.50    5.40
   5   2 -19    6.90    7.80
  -5  -2 -19    1.10    3.50
   5   2 -19    1.20    6.50
  -5   2 -19   13.10    9.40
  -5   2 -19    1.40    6.50
   5  -2 -19    0.50    8.20
   5   2  19    7.20    6.60
  -6  -2 -19   57.29    9.50
   6   2 -19   40.50    9.60
  -6  -2 -19   43.90    9.00
   6   2 -19   34.00   10.00
  -6   2  19   46.30    6.90
  -6   2 -19   39.40    8.40
  -6   2 -19   33.70   11.20
   6   2  19   38.60    9.70
   6  -2 -19   30.20   11.50
   7   2 -19  -13.60    9.70
  -7  -2 -19  -10.70    7.30
  -7  -2 -19   -1.10    7.10
   7   2 -19   -0.20    9.00
  -7   2 -19   15.70   12.00
   7  -2 -19    9.20   11.90
  -7   2 -19    6.00    7.90
   7   2  19   23.70    9.30
   0   3  19    6.40    5.10
   0   3 -19    0.20    5.90
   0   3 -19   -0.60    5.10
   0  -3 -19   -3.60    6.30
  -1  -3 -19  124.59   12.60
   1   3 -19  108.79   12.10
   1   3 -19   94.99   10.30
  -1   3  19  121.59    9.90
   1  -3 -19  113.19   12.20
   1   3  19  126.59   10.60
  -1   3 -19  125.39   12.20
  -1   3 -19   83.89   10.10
  -2   3  19   48.20    7.90
  -2  -3 -19   46.50    9.30
   2   3 -19   45.60    8.00
   2   3 -19   40.30    8.50
   2  -3 -19   47.30    9.00
   2   3  19   45.40    7.90
  -2   3 -19   43.90    7.80
  -2   3 -19   38.20    7.30
  -3  -3 -19    4.70    7.20
   3   3 -19    0.40    6.00
   3   3 -19   15.40    7.80
  -3   3  19    2.70    5.50
   3  -3 -19   13.90    8.30
   3   3  19    0.30    6.20
  -3   3 -19   -2.20    6.00
  -3   3 -19   16.30    7.20
  -4  -3 -19   70.39   10.80
  -4  -3 -19   63.59    6.70
   4   3 -19   66.59    9.70
  -4   3  19   72.49    9.20
   4   3 -19   76.09   12.10
  -4   3 -19   68.09    9.80
  -4   3 -19   77.69   10.60
   4  -3 -19   53.39   10.90
  -4   3 -19   64.19   11.80
   4   3  19   63.19    9.20
  -5   3  19   -0.10    5.70
  -5  -3 -19   13.90    9.00
   5   3 -19   17.70    6.90
  -5  -3 -19    0.00    3.00
   5   3 -19   32.40   10.00
  -5   3 -19    9.00    9.50
   5   3  19    9.00    7.10
  -5   3 -19   -1.80    7.00
   5  -3 -19   10.10    9.70
   6   3 -19   21.60   10.60
  -6   3  19   23.00    6.20
   6   3 -19   23.70    8.00
  -6  -3 -19   28.20    8.00
  -6  -3 -19   23.50    8.40
  -6   3 -19   12.00    8.60
  -6   3 -19   21.20   11.40
   6  -3 -19   16.10   12.50
   6   3  19    4.90    7.90
   7   3 -19   -0.50    8.80
   7   3 -19   -5.50   11.90
  -7  -3 -19   -7.30    6.10
  -7   3  19    2.70    5.90
  -7   3 -19    2.90    8.70
  -7   3 -19   -1.20   12.30
   7  -3 -19   27.40   14.70
   7   3  19   -3.20    9.60
   0  -4 -19   38.10   10.00
   0   4  19   33.00    7.70
   0   4 -19   35.30    7.10
   0   4 -19   44.20    9.10
  -1  -4 -19    6.50    8.30
  -1   4  19   26.30    6.90
   1   4 -19   22.70    8.20
   1   4 -19   21.30    6.70
  -1   4 -19   18.00    6.70
   1   4  19   21.80    6.60
   1  -4 -19    2.90    8.00
  -2  -4 -19   -5.40    7.90
  -2   4  19    2.50    5.80
   2   4 -19   -2.20    6.80
   2   4 -19    2.10    6.30
   2   4  19   -8.90    5.30
   2  -4 -19    3.80    7.30
  -2   4 -19    7.30    7.30
  -2   4 -19    3.40    6.50
  -3  -4 -19   -3.00    8.00
   3  -4  19    1.60    6.70
   3   4 -19   -2.60    8.00
   3   4 -19    5.20    6.40
  -3   4  19    3.50    5.90
  -3   4 -19   -9.20    7.80
   3   4  19   15.70    6.40
   3  -4 -19    2.70    8.70
  -3   4 -19    0.20    7.90
  -3   4 -19    1.00    7.00
   4   4 -19   62.39   12.10
  -4  -4 -19   42.40   10.20
   4  -4  19   52.19    9.20
  -4   4  19   54.19    8.30
   4   4 -19   53.89    9.30
   4   4  19   75.69   10.20
  -4   4 -19   63.79   11.70
  -4   4 -19   77.59   11.90
   4  -4 -19   72.19   12.40
  -4   4 -19   54.69    9.50
   5   4 -19   14.90    7.90
  -5   4  19   18.20    6.80
   5  -4  19    7.20    7.50
   5   4 -19   -7.30    9.30
  -5  -4 -19   21.70    8.80
  -5   4 -19   17.60   11.20
  -5   4 -19   20.30    8.40
   5  -4 -19   37.50   12.20
   5   4  19   17.40    7.90
   6   4 -19   18.70    8.60
   6  -4  19    3.70    8.40
   6   4 -19   34.00   12.50
  -6  -4 -19   29.60    8.40
  -6  -4 -19   -4.60    6.90
  -6   4  19    8.90    6.60
   6  -4 -19   16.70   14.30
  -6   4 -19   15.60    9.10
  -6   4 -19   20.60   13.10
   6   4  19   37.60    9.60
   7   4 -19   20.90   14.80
  -7   4  19   -0.90    6.80
   7   4 -19   19.30    9.70
  -7   4 -19   -8.50    9.60
   7  -4 -19  -19.60   16.30
  -7   4 -19   -2.70   14.00
   7   4  19  -11.20    9.20
   0   5 -19  -11.30    7.90
   0  -5 -19   -2.40    8.70
   0   5  19    2.20    6.20
   0   5 -19  -16.00    6.10
   1   5 -19   73.29   12.10
  -1   5  19   72.89   10.40
   1   5 -19   67.59    9.80
   1  -5  19   57.69   10.30
  -1  -5 -19   80.69   12.50
   1   5  19   82.29   11.00
  -1   5 -19   69.79   12.30
  -1   5 -19   80.19   10.90
   1  -5 -19   80.39   12.60
  -2   5  19   -5.10    7.00
   2   5 -19    7.30    9.10
   2   5 -19    4.70    7.00
   2  -5  19    6.80    8.30
  -2  -5 -19   -3.30    8.90
   2  -5 -19   12.10    9.60
  -2   5 -19    3.00    9.90
  -2   5 -19    5.30    7.00
   2   5  19   -6.10    6.90
  -2   5 -19    3.20    8.40
   3   5 -19    4.70    7.30
  -3  -5 -19   13.30    9.20
   3   5 -19    6.10    9.20
   3  -5  19    7.70    8.20
  -3   5  19    7.10    7.10
   3   5  19   19.80    7.90
   3  -5 -19    3.40   10.60
  -3   5 -19   13.70   10.10
  -3   5 -19    4.90    8.20
  -3   5 -19    8.00    9.20
   4  -5  19    7.50    9.10
   4   5 -19    7.00    8.00
  -4  -5 -19    5.60    9.30
   4   5 -19  -13.00   10.10
  -4   5  19    8.60    7.80
  -4   5 -19   23.70    9.40
   4   5  19    2.10    8.00
  -4   5 -19   -1.20   11.10
   4  -5 -19    4.60   12.10
  -5  -5 -19   26.70    9.70
  -5   5  19    6.60    7.40
   5   5 -19    8.20    8.10
  -5  -5 -19   -1.90    3.80
   5  -5  19   -4.90    9.00
   5   5 -19   12.10   10.50
  -5   5 -19   -4.00    9.10
   5  -5 -19   19.60   13.90
   5   5  19   -7.10    8.00
  -5   5 -19   13.40   12.00
   6  -5  19   30.40   11.10
   6   5 -19   38.70   10.00
   6   5 -19   19.60   12.70
  -6   5  19   36.60    8.70
  -6  -5 -19    4.90    8.50
  -6   5 -19   25.90   15.20
   6  -5 -19    5.50   15.50
   6   5  19   36.50   10.60
  -6   5 -19   30.40   11.10
   0   6  19    5.20    7.60
   0  -6  19    8.10    9.50
   0   6 -19   19.60   10.40
   0  -6 -19    9.00   10.40
   0   6 -19    8.10    7.80
   1   6 -19    4.00    9.40
   1  -6  19    8.00    9.70
  -1   6  19    3.70    8.00
  -1  -6 -19   17.00   10.80
   1   6 -19   13.20    8.30
   1  -6 -19   20.50   12.40
  -1   6 -19    0.80    9.30
  -1   6 -19   16.10    9.50
   1   6  19   21.90    8.50
  -1   6 -19   -0.50    8.60
   2   6 -19   58.49   10.40
   2   6 -19   44.60   12.20
  -2  -6 -19   58.19   13.10
  -2   6  19   37.10    9.40
   2  -6  19   45.50   11.00
   2  -6 -19   52.29   13.70
  -2   6 -19   51.59   10.10
  -2   6 -19   46.10   12.50
   2   6  19   34.10    9.60
  -2   6 -19   28.80   11.10
   3  -6  19   12.80    9.40
   3   6 -19   23.80   12.50
  -3  -6 -19    2.80   10.10
  -3   6  19   12.60    8.90
   3   6 -19   13.10    8.70
  -3   6 -19    3.60    9.10
  -3   6 -19   13.70   12.70
   3   6  19   10.20    8.20
   3  -6 -19   16.30   13.50
  -4   6  19   -4.10    8.30
   4  -6  19    3.40   10.60
  -4  -6 -19    2.20   10.50
   4   6 -19   14.40    9.30
   4   6 -19   19.60   12.10
   4   6  19    0.10    9.80
  -4   6 -19   16.70   10.10
   4  -6 -19  -10.40   14.50
  -4   6 -19  -29.10   12.40
  -5  -6 -19  -17.00   10.00
   5   6 -19   13.90   13.60
   5   6 -19   -6.40    9.30
  -5   6  19   -6.30    9.00
   5  -6  19    0.70   11.30
  -5  -6 -19   -1.00    7.30
   5  -6 -19    8.60   17.40
  -5   6 -19    5.20   15.30
  -5   6 -19   24.60   11.80
   5   6  19    8.90   10.30
   0   7 -19   21.50   12.70
   0   7 -19   -0.90   12.20
   0   7  19  -13.90    8.40
   0   7 -19    2.10   10.20
   0  -7  19   -6.10   10.90
   0  -7 -19   18.00   13.80
   1   7 -19    3.00   10.60
  -1  -7 -19   -3.70   13.40
   1  -7  19   -9.30   10.90
  -1   7  19  -14.30    9.20
   1   7 -19   -6.40    9.30
   1   7 -19  -17.20   10.90
  -1   7 -19  -18.90   11.20
  -1   7 -19   -0.10   12.60
   1  -7 -19  -24.10   13.50
   1   7  19  -10.50    9.60
  -1   7 -19  -17.40    9.60
  -1  -7  19   -9.90   11.10
   2  -7  19   -2.40   10.60
   2   7 -19   -4.50   10.70
  -2   7  19   -8.80    9.60
   2   7 -19   -1.60    9.40
  -2  -7 -19    3.90   12.30
  -2   7 -19    4.50    9.90
   2   7  19   -2.10    9.10
   2  -7 -19   -0.30   14.20
  -2   7 -19   -6.80   11.90
  -2   7 -19    5.30   13.10
  -3  -7 -19    6.70   12.10
   3   7 -19   -9.40    9.60
   3   7 -19  -10.90   12.60
  -3   7  19   17.60   10.60
   3  -7  19   -0.20   12.10
   3  -7 -19   12.50   16.40
  -3   7 -19   -3.90   11.40
  -3   7 -19    0.90   14.10
   3   7  19    5.80    9.50
   4   7 -19    4.10   10.00
   4   7 -19    6.00   14.30
  -4   7  19    1.30   10.30
  -4  -7 -19   36.30   12.10
   4  -7  19    2.90   13.20
   4   7  19   22.30   11.60
  -4   7 -19   -9.20   16.10
   0   8 -19   57.69   14.70
   0   8 -19   41.50   16.20
   0   8 -19   24.10   12.10
   0  -8 -19   21.70   15.70
   0   8  19   19.50   11.20
   1   8 -19   -3.50   14.00
  -1   8  19    6.40   10.80
   1   8 -19    2.00   13.60
  -1  -8 -19   19.10   15.00
   1   8 -19  -20.80   11.50
   1  -8 -19  -21.40   15.20
   1   8  19   -9.30   11.10
  -1   8 -19   12.00   15.00
  -1   8 -19  -14.70   15.60
   2  -8  19   -4.10   23.80
  -2   8  19    6.10   12.40
   2   8 -19  -15.20   13.30
  -2  -8 -19   -4.60   14.50
   2   8 -19    3.10   12.60
   2   8 -19   -7.00   14.60
  -2   8 -19  -13.90   16.20
   2   8  19   16.10   12.00
   0   0 -20   78.49    9.50
   0   0 -20   78.19    9.70
   0   0  20   81.19    9.00
  -1   0  20  244.98   15.70
   1   0 -20  201.38   13.90
  -1   0 -20  242.58   13.80
   1   0  20  244.78   13.70
   1   0 -20  233.58   14.30
  -1   0 -20  208.18   13.80
  -2   0  20   49.10    7.40
  -2   0 -20   49.99    8.30
   2   0  20   51.79    8.10
   2   0 -20   58.29    8.80
  -2   0 -20   56.99    7.60
   2   0 -20   70.69    9.50
  -3   0 -20  307.47   17.60
  -3   0 -20  317.37   16.20
   3   0 -20  325.67   18.00
   3   0  20  319.07   17.40
  -4   0 -20   76.59    9.30
  -4   0 -20   99.89   11.50
   4   0  20   94.69   11.50
   4   0 -20   90.59   11.70
   5   0 -20   27.10    8.90
  -5   0 -20    6.70    7.40
   5   0  20   14.50    7.90
  -5   0 -20   21.30    6.00
   6   0 -20   11.70    9.00
  -6   0 -20   14.60    8.00
  -6   0 -20    8.80    8.90
   7   0 -20   20.40   11.30
  -7   0 -20   23.20   10.30
  -7   0 -20   15.30    9.10
   0   1  20    1.10    4.80
   0   1 -20  -10.00    5.00
   0   1 -20   -2.60    4.70
   0  -1 -20   -3.50    5.00
   1   1 -20   26.20    6.80
  -1  -1 -20   33.30    7.30
  -1   1  20   28.30    6.70
   1   1 -20   28.50    6.70
  -1  -1 -20   32.70    6.40
  -1   1 -20   24.20    7.00
   1   1  20   33.00    6.50
   1  -1 -20   33.30    7.80
  -1   1 -20   29.00    6.50
  -2   1  20   20.10    6.70
  -2  -1 -20   35.10    6.20
   2   1 -20   29.50    7.50
   2   1 -20   29.40    7.20
  -2  -1 -20   30.10    7.90
  -2   1 -20   29.10    6.70
   2   1  20   28.20    6.90
  -2   1 -20   23.60    6.70
   2  -1 -20   30.80    7.90
   3   1 -20   -5.50    6.40
  -3  -1 -20    5.10    6.50
   3   1 -20    4.60    6.00
  -3   1  20    4.10    5.20
  -3  -1 -20    9.40    4.90
  -3   1 -20    9.30    6.50
   3   1  20    4.00    5.80
   3  -1 -20   -2.10    7.10
  -3   1 -20   14.50    6.00
   4   1 -20   18.80    7.70
   4   1 -20   12.20    6.90
  -4   1  20   20.70    6.10
  -4  -1 -20   20.10    5.40
  -4  -1 -20   15.10    7.40
  -4   1 -20   13.50    6.60
  -4   1 -20   14.60    6.70
   4   1  20   16.30    7.20
   4  -1 -20   10.80    7.70
   5   1 -20   -4.30    8.20
  -5  -1 -20   11.00    7.60
  -5  -1 -20    4.40    4.80
   5   1 -20    3.30    7.50
  -5   1 -20   -3.80    6.10
  -5   1 -20    9.30    6.90
   5   1  20   -0.40    7.00
  -5   1 -20    9.10    8.70
   5  -1 -20    5.20    8.50
  -6  -1 -20   15.10    9.20
   6   1 -20   16.70   10.70
   6   1 -20   29.40    9.70
  -6  -1 -20    9.40    8.10
   6   1  20   22.70    8.90
  -6   1 -20   24.40    8.30
  -6   1 -20   21.70    9.90
   6  -1 -20   19.20   10.40
   7   1 -20   30.10   10.80
  -7  -1 -20   -4.60    9.20
   7   1 -20   17.20   11.00
  -7  -1 -20    4.50    8.70
  -7   1 -20   -3.40   11.60
  -7   1 -20  -11.10    8.30
   7   1  20    4.10    9.80
   7  -1 -20  -24.80   11.50
   0   2  20  130.49   10.60
   0   2 -20  151.58   12.30
   0   2 -20  127.69   11.10
   0  -2 -20  144.79   12.70
   1   2 -20    5.20    6.70
  -1  -2 -20    2.60    6.30
  -1   2  20    4.70    4.80
   1   2 -20   17.90    6.30
  -1   2 -20    0.60    6.20
   1  -2 -20    6.60    6.40
   1   2  20   17.90    5.20
  -1   2 -20    3.10    5.30
  -2   2  20   30.20    6.50
  -2  -2 -20   36.00    6.50
   2   2 -20   34.20    7.70
  -2  -2 -20   28.70    8.20
   2   2 -20   30.20    7.80
   2   2  20   30.90    7.20
  -2   2 -20   39.10    7.30
  -2   2 -20   24.10    7.10
   2  -2 -20   27.30    8.30
   3   2 -20    0.40    6.80
  -3  -2 -20    6.40    4.50
   3   2 -20    5.20    6.10
  -3  -2 -20    6.30    7.20
  -3   2  20    7.00    5.20
   3  -2 -20    8.00    8.20
  -3   2 -20    9.20    6.30
   3   2  20   10.90    6.20
  -3   2 -20   10.10    6.40
   4   2 -20   -2.80    7.50
  -4  -2 -20   16.00    8.20
  -4  -2 -20    8.30    4.70
  -4   2  20    7.10    5.60
   4   2 -20    4.40    6.70
  -4   2 -20   -4.80    6.50
  -4   2 -20    4.60    7.80
   4   2  20    8.30    6.40
  -4   2 -20  -11.10    6.70
   4  -2 -20   14.30    9.00
  -5   2  20   10.40    5.50
  -5  -2 -20    6.70    8.00
   5   2 -20   26.60    9.60
   5   2 -20   11.10    7.40
  -5  -2 -20    1.90    4.00
  -5   2 -20    2.00    9.50
  -5   2 -20    1.20    7.00
   5   2  20   10.20    7.80
   5  -2 -20   -2.00    9.30
   6   2 -20  -17.60    9.10
  -6   2  20   -9.30    5.80
  -6  -2 -20    4.60    8.30
  -6  -2 -20   -0.70   14.00
   6   2 -20    8.90    8.50
   6  -2 -20   20.50   10.70
  -6   2 -20   20.40   11.30
   6   2  20    2.70    8.40
  -6   2 -20    2.70    7.70
   7   2 -20   29.60   11.70
  -7  -2 -20   -6.40    8.40
  -7  -2 -20    0.90    8.20
   7   2 -20    7.00   10.40
   7  -2 -20    3.20   12.60
  -7   2 -20   -0.90   12.00
  -7   2 -20  -15.40    8.40
   7   2  20   13.20   10.10
   0   3 -20    4.60    5.60
   0   3 -20    0.50    6.60
   0   3  20    4.00    5.40
   0  -3 -20   -1.70    7.30
   1   3 -20   10.70    7.40
  -1  -3 -20    9.30    7.30
   1   3 -20    6.20    6.10
  -1   3  20    1.90    5.00
   1   3  20  -13.60    5.30
   1  -3 -20    4.70    7.50
  -1   3 -20   -3.10    6.70
  -1   3 -20   -3.60    5.70
  -2  -3 -20   13.00    8.00
  -2   3  20   27.60    6.90
   2   3 -20   36.20    7.60
   2   3 -20   32.00    9.40
   2  -3 -20   31.20    8.80
  -2   3 -20   33.10    8.50
  -2   3 -20   28.20    7.40
   2   3  20   32.70    7.30
   3   3 -20   33.80    7.80
  -3  -3 -20   21.60    8.80
  -3   3  20   15.30    6.30
   3   3 -20    4.30    7.20
  -3   3 -20   26.80    8.50
   3   3  20   34.10    7.30
   3  -3 -20   24.40    9.00
  -3   3 -20   28.50    7.60
  -4  -3 -20    4.20    8.20
   4   3 -20    5.20    8.40
  -4  -3 -20    9.00    4.50
   4   3 -20   -7.20    6.50
  -4   3  20   -2.30    5.80
  -4   3 -20   -7.90    6.60
   4   3  20    7.70    6.70
  -4   3 -20   17.60    9.50
   4  -3 -20   17.70    9.90
  -4   3 -20    2.60    7.90
   5   3 -20    5.10    7.50
  -5  -3 -20    5.40    3.70
   5   3 -20    5.90    9.80
  -5   3  20   -0.60    5.90
  -5  -3 -20   -3.70    8.40
   5   3  20   -6.10    7.30
   5  -3 -20    3.30   10.70
  -5   3 -20   12.50   10.70
  -5   3 -20   -4.10    7.60
  -6  -3 -20    9.90    9.00
  -6  -3 -20  -10.30    7.90
  -6   3  20   -0.10    6.20
   6   3 -20    1.30    8.90
   6   3 -20    2.60   10.00
  -6   3 -20    1.30    8.70
  -6   3 -20   31.90   12.30
   6   3  20    3.00    8.30
  -7  -3 -20    9.40    7.50
  -7   3  20   -0.10    6.40
   7   3 -20    1.00   13.40
   7   3 -20   15.20   10.50
  -7  -3 -20   10.20    8.70
   7   3  20    7.20   10.90
   7  -3 -20   49.20   16.90
  -7   3 -20   11.90    9.00
  -7   3 -20   23.30   13.60
   0   4 -20   53.59    8.90
   0   4  20   49.10    8.20
   0   4 -20   62.89   10.00
   0  -4 -20   56.29   10.80
   1   4 -20   50.79   11.00
  -1  -4 -20   63.89   11.20
  -1   4  20   77.99    9.70
   1   4 -20   60.49    9.60
  -1   4 -20   54.79   11.10
   1  -4 -20   65.09   11.90
   1   4  20   50.99    9.10
  -1   4 -20   40.20    8.80
  -2  -4 -20   -5.20    7.70
  -2   4  20    0.50    6.10
   2   4 -20   -3.80    6.50
   2   4 -20   -8.80    7.70
  -2   4 -20   -1.60    7.40
   2   4  20  -12.00    5.90
   2  -4 -20    7.30    9.00
  -2   4 -20  -16.90    6.40
   3   4 -20   45.60   10.90
  -3  -4 -20   48.90   10.70
   3   4 -20   42.50    9.10
  -3   4  20   44.50    8.40
  -3   4 -20   55.29   11.20
  -3   4 -20   50.49    9.30
   3   4  20   52.59    9.10
   3  -4 -20   38.60   11.00
   4   4 -20    7.10    9.90
  -4   4  20   14.40    7.20
  -4  -4 -20    3.10    9.50
   4   4 -20   17.50    7.60
   4  -4 -20   28.60   11.40
  -4   4 -20   17.10    9.80
  -4   4 -20   24.30   11.70
  -4   4 -20   17.20    8.20
   4   4  20   19.50    7.80
  -5   4  20    3.60    6.60
  -5  -4 -20    8.90    9.30
   5   4 -20   14.80    8.10
  -5  -4 -20    0.60    3.60
   5   4 -20    1.10   11.70
   5   4  20  -15.30    7.60
  -5   4 -20   28.10   12.20
  -5   4 -20    5.20    8.90
   5  -4 -20    1.90   11.80
  -6   4  20    0.30    7.00
  -6  -4 -20   11.20    9.00
   6   4 -20    1.00    8.80
   6   4 -20   13.20   14.10
  -6   4 -20   -4.80   13.40
   6   4  20   -7.60    9.00
  -6   4 -20    8.70    9.70
   6  -4 -20    1.90   14.40
   0   5 -20    9.20    9.30
   0   5  20   -6.40    6.90
   0  -5 -20  -10.00    9.70
   0   5 -20   -0.80    7.40
  -1  -5 -20    9.50    9.90
   1   5 -20    9.10    7.50
  -1   5  20   -7.50    7.20
   1   5 -20    2.20    8.80
   1   5  20   -2.00    7.00
   1  -5 -20   26.60   11.00
  -1   5 -20   -5.10    6.80
  -1   5 -20    1.10    9.30
  -2  -5 -20   17.30   10.30
   2  -5  20   -5.10    8.30
  -2   5  20    1.00    7.30
   2   5 -20   -0.10    7.50
   2   5 -20   -0.70    9.60
  -2   5 -20   11.60    9.50
   2  -5 -20   26.90   10.80
  -2   5 -20    6.10    9.90
   2   5  20   15.70    8.20
  -2   5 -20   15.60    8.30
   3   5 -20    4.60   10.00
   3  -5  20    4.50    8.20
   3   5 -20   -3.40    8.10
  -3  -5 -20   -2.40    9.10
  -3   5  20    3.30    7.70
  -3   5 -20   20.90   10.30
  -3   5 -20    5.00    8.10
  -3   5 -20   13.30   10.40
   3  -5 -20   -0.70   11.60
   3   5  20    6.40    8.00
   4   5 -20   22.90    9.00
   4   5 -20    2.30   10.60
  -4   5  20   20.90    8.20
   4  -5  20   24.60    9.80
  -4  -5 -20   18.00   10.90
  -4   5 -20   29.90   12.90
   4   5  20   28.70    9.20
  -4   5 -20   -3.30    9.60
   4  -5 -20   22.00   13.10
   5   5 -20    3.40   11.10
   5   5 -20   19.10    9.10
   5  -5  20    5.70    9.40
  -5  -5 -20   20.40   10.10
  -5  -5 -20    0.70    4.20
  -5   5  20    3.40    8.40
  -5   5 -20    5.70    9.40
  -5   5 -20    7.00   12.80
   5   5  20   -9.50    8.90
   5  -5 -20   18.40   15.30
   6   5 -20    5.60    9.90
   6   5 -20   -0.70   12.90
  -6   5  20   35.60    8.80
  -6  -5 -20    7.40    9.30
   6  -5  20    6.40   11.30
   6   5  20   13.40   11.40
  -6   5 -20   -0.90   10.70
  -6   5 -20   27.20   16.00
   0   6 -20    7.30   10.60
   0   6 -20   10.30    8.20
   0  -6 -20   10.10   11.40
   0   6  20   13.90    8.10
  -1   6  20   19.90    9.30
   1   6 -20   12.20    9.20
  -1  -6 -20   11.90   11.00
   1  -6  20    9.80    9.80
   1   6 -20   10.60   11.10
   1  -6 -20   19.60   12.20
   1   6  20   22.30    9.20
  -1   6 -20   16.80   11.90
  -1   6 -20   20.00   10.90
  -1   6 -20   16.10    9.30
   2  -6  20   17.10   10.70
   2   6 -20  -16.50    8.80
  -2   6  20    6.50    8.90
   2   6 -20  -10.40   10.00
  -2  -6 -20  -21.80   10.70
  -2   6 -20   -8.60    8.90
   2  -6 -20    0.10   11.70
   2   6  20    4.10    8.40
  -2   6 -20   19.90   11.50
  -2   6 -20   12.50   11.80
   3  -6  20   24.40   11.10
  -3   6  20   39.10   10.50
  -3  -6 -20   51.09   13.20
   3   6 -20   30.40    9.70
   3   6 -20   38.40   11.80
  -3   6 -20   27.50   10.80
   3   6  20   45.80   10.60
  -3   6 -20   29.50   12.50
  -3   6 -20   46.80   13.80
   3  -6 -20   19.80   14.20
   4  -6  20  -14.90   10.70
  -4  -6 -20   -8.70   11.20
   4   6 -20   52.79   14.80
   4   6 -20   12.70   10.30
  -4   6  20   15.30   10.20
  -4   6 -20   -3.30   13.80
   4   6  20   -2.40   10.40
  -4   6 -20    5.90   11.20
   4  -6 -20  -15.60   14.30
   5   6 -20   -8.80   14.10
   5  -6  20    3.90   12.30
  -5  -6 -20   13.00   10.40
  -5   6  20    6.10    9.80
   5   6 -20    6.50   10.70
  -5  -6 -20   19.30   11.40
  -5   6 -20    5.70   16.60
  -5   6 -20   -8.50   11.80
   5   6  20  -25.50    9.80
   0  -7  20  -11.60   11.50
   0   7  20   -3.30    9.70
   0   7 -20    5.20   13.20
   0   7 -20   26.40   13.50
   0   7 -20  -21.10    9.90
   0  -7 -20   12.20   14.80
   1   7 -20   13.70   12.60
   1   7 -20    0.00   10.00
   1  -7  20    2.60   12.00
  -1  -7 -20  -11.60   13.50
  -1   7  20   -7.30    9.00
   1   7 -20   -8.30   11.50
   1   7  20    2.20    9.60
  -1   7 -20    6.30   13.20
  -1   7 -20   29.70   13.60
  -1   7 -20   -5.80   10.00
   1  -7 -20   -7.00   13.90
   2   7 -20   22.70   14.20
  -2  -7 -20   15.90   13.80
  -2   7  20   22.00    9.80
   2  -7  20    8.50   12.70
   2   7 -20   21.30   10.70
  -2   7 -20   17.80   14.80
   2  -7 -20   13.90   17.00
  -2   7 -20   13.50   14.20
  -2   7 -20   27.00   12.30
   2   7  20    8.00   10.60
   3   7 -20    3.60   10.40
  -3  -7 -20  -14.20   12.80
  -3   7  20   34.30   11.20
   3  -7  20   12.60   13.00
   3   7 -20   11.50   13.60
   3   7  20   24.50   10.70
  -3   7 -20   18.00   15.30
   0   8 -20    0.20   15.20
   0   8 -20   23.10   15.00
   0  -8 -20   15.10   17.80
   0   8  20  -22.50   11.60
   1   8 -20    5.10   15.00
  -1  -8 -20   27.20   16.60
   1   8 -20  -14.10   14.70
  -1   8  20    6.70   13.20
  -1   8 -20   13.50   16.40
  -1   8 -20    4.60   16.70
   1   8  20   13.70   11.90
   0   0 -21   -0.20    5.50
   0   0 -21    0.10    5.80
   0   0  21    7.00    5.60
  -1   0 -21    4.30    5.30
  -1   0  21   -0.10    5.50
   1   0 -21    3.10    6.00
  -1   0 -21   -1.10    5.70
   1   0  21    5.40    5.30
  -2   0 -21   -2.20    6.20
  -2   0 -21   -3.70    5.10
   2   0 -21    7.50    7.00
   2   0 -21   -5.90    5.90
   2   0  21    2.10    6.00
  -3   0 -21    6.00    6.80
   3   0  21   -0.40    6.20
   3   0 -21    1.90    7.30
  -3   0 -21    3.90    5.60
   4   0 -21   -4.60    7.70
  -4   0 -21  -14.20    5.20
   4   0  21    1.80    7.30
  -4   0 -21    0.00    6.70
  -5   0 -21   -5.40    5.90
  -5   0 -21   10.90    8.10
   5   0 -21   -5.70    8.60
  -6   0 -21   10.20    8.50
  -6   0 -21   -6.30    9.60
   6   0 -21   -4.50    9.60
  -7   0 -21    0.20   10.70
   7   0 -21   -0.80   12.20
   7   0 -21   12.80   12.60
  -7   0 -21    2.40    9.40
   0   1  21    7.80    5.30
   0  -1 -21   -3.20    6.20
   0   1 -21   -1.30    5.70
   0   1 -21    2.50    5.50
  -1  -1 -21    5.90    5.10
   1   1 -21    0.60    6.10
  -1   1  21    2.80    5.20
  -1  -1 -21   -5.00    6.10
   1   1 -21    8.80    6.10
  -1   1 -21    8.80    6.40
   1  -1 -21    5.90    6.40
   1   1  21    1.00    5.80
  -1   1 -21   10.20    6.20
   2   1 -21  284.57   17.30
   2   1 -21  297.37   17.90
  -2  -1 -21  300.47   17.80
  -2   1  21  299.57   16.30
  -2  -1 -21  310.07   15.80
   2  -1 -21  305.37   18.20
  -2   1 -21  298.37   17.50
  -2   1 -21  296.07   17.00
   2   1  21  292.57   16.80
   3   1 -21    6.10    6.90
  -3   1  21    4.30    6.60
   3   1 -21    4.90    6.80
  -3  -1 -21   -1.00    7.20
  -3  -1 -21    4.70    5.00
   3   1  21    3.00    6.40
   3  -1 -21    4.50    7.80
  -3   1 -21    0.80    6.20
  -3   1 -21   -1.00    6.00
  -4  -1 -21    2.20    5.40
  -4  -1 -21    6.50    7.60
   4   1 -21    1.20    7.60
  -4   1  21   -0.50    5.40
   4   1 -21   13.80    7.60
   4  -1 -21  -12.00    7.70
  -4   1 -21    4.10    6.60
   4   1  21    5.50    7.00
  -4   1 -21  -13.90    6.20
  -5  -1 -21   16.30    8.70
[truncated: 46,095 more chars]
