# Supplementary material for: Reciprocal carbonyl–carbonyl interactions in small molecules and proteins
Source: Nat Commun. 2017 Jul 19;8:78. doi: 10.1038/s41467-017-00081-x (PMC5517579; doi:10.1038/s41467-017-00081-x)
Supplement: Supplementary file 5 — Supplementary Data 4 [file 41467_2017_81_MOESM5_ESM.cif]

 
data_comp_3_a
 
_audit_creation_method            'SHELXL-2014/7'
_shelx_SHELXL_version_number      '2014/7'
_chemical_name_systematic         'N'-acetyl-4-methylbenzohydrazide'
_chemical_name_common             ?
_chemical_melting_point           ?
_chemical_formula_moiety          'C10 H12 N2 O2'
_chemical_formula_sum
 'C10 H12 N2 O2' 
_chemical_formula_weight          192.22

loop_
 _atom_type_symbol
 _atom_type_description
 _atom_type_scat_dispersion_real
 _atom_type_scat_dispersion_imag
 _atom_type_scat_source
 'C'  'C'   0.0033   0.0016
 'International Tables Vol C Tables 4.2.6.8 and 6.1.1.4'
 'H'  'H'   0.0000   0.0000
 'International Tables Vol C Tables 4.2.6.8 and 6.1.1.4'
 'N'  'N'   0.0061   0.0033
 'International Tables Vol C Tables 4.2.6.8 and 6.1.1.4'
 'O'  'O'   0.0106   0.0060
 'International Tables Vol C Tables 4.2.6.8 and 6.1.1.4'
 
_space_group_crystal_system       monoclinic
_space_group_IT_number            14
_space_group_name_H-M_alt         'P 21/c'
_space_group_name_Hall            '-P 2ybc'
 
_shelx_space_group_comment
;
The symmetry employed for this shelxl refinement is uniquely defined
by the following loop, which should always be used as a source of
symmetry information in preference to the above space-group names.
They are only intended as comments.
;
 
loop_
 _space_group_symop_operation_xyz
 'x, y, z'
 '-x, y+1/2, -z+1/2'
 '-x, -y, -z'
 'x, -y-1/2, z-1/2'
 
_cell_length_a                    8.3654(8)
_cell_length_b                    14.5210(12)
_cell_length_c                    8.5902(9)
_cell_angle_alpha                 90
_cell_angle_beta                  104.872(4)
_cell_angle_gamma                 90
_cell_volume                      1008.53(17)
_cell_formula_units_Z             4
_cell_measurement_temperature     293(2)
_cell_measurement_reflns_used     2660
_cell_measurement_theta_min       2.83
_cell_measurement_theta_max       24.20
 
_exptl_crystal_description        'block'
_exptl_crystal_colour             'colourless'
_exptl_crystal_density_meas       ?
_exptl_crystal_density_method     ?
_exptl_crystal_density_diffrn     1.266          
_exptl_crystal_F_000              408
_exptl_transmission_factor_min    ?
_exptl_transmission_factor_max    ?
_exptl_crystal_size_max           0.206
_exptl_crystal_size_mid           0.161
_exptl_crystal_size_min           0.131
_exptl_absorpt_coefficient_mu     0.090
_shelx_estimated_absorpt_T_min    0.982
_shelx_estimated_absorpt_T_max    0.988
_exptl_absorpt_correction_type    'Multi-Scan'
_exptl_absorpt_correction_T_min   0.901
_exptl_absorpt_correction_T_max   0.989
_exptl_absorpt_process_details    SADABS
_exptl_absorpt_special_details    ?
_diffrn_ambient_temperature       293(2)
_diffrn_radiation_wavelength      0.71073
_diffrn_radiation_type            MoK\a
_diffrn_source                    'X-ray'
_diffrn_measurement_device_type   'Bruker PHOTON100 CMOS'
_diffrn_measurement_method        '\f and \w scans'
_diffrn_detector_area_resol_mean  ?
_diffrn_reflns_number             10810
_diffrn_reflns_av_unetI/netI      0.0472
_diffrn_reflns_av_R_equivalents   0.0673
_diffrn_reflns_limit_h_min        -10
_diffrn_reflns_limit_h_max        10
_diffrn_reflns_limit_k_min        -17
_diffrn_reflns_limit_k_max        18
_diffrn_reflns_limit_l_min        -10
_diffrn_reflns_limit_l_max        10
_diffrn_reflns_theta_min          2.805
_diffrn_reflns_theta_max          26.368
_diffrn_reflns_theta_full         25.242
_diffrn_measured_fraction_theta_max   0.998
_diffrn_measured_fraction_theta_full  0.998
_diffrn_reflns_Laue_measured_fraction_max    0.998
_diffrn_reflns_Laue_measured_fraction_full   0.998
_diffrn_reflns_point_group_measured_fraction_max   0.998
_diffrn_reflns_point_group_measured_fraction_full  0.998
_reflns_number_total              2063
_reflns_number_gt                 1335
_reflns_threshold_expression      'I > 2\s(I)'
_reflns_Friedel_coverage          0.000
_reflns_Friedel_fraction_max      .
_reflns_Friedel_fraction_full     .
 
_reflns_special_details
;
 Reflections were merged by SHELXL according to the crystal
 class for the calculation of statistics and refinement.
 
 _reflns_Friedel_fraction is defined as the number of unique
 Friedel pairs measured divided by the number that would be
 possible theoretically, ignoring centric projections and
 systematic absences.
;
 
_computing_data_collection        'Bruker APEX2'
_computing_cell_refinement        'Bruker SAINT'
_computing_data_reduction         'Bruker SAINT'
_computing_structure_solution     'SHELXS-97 (Sheldrick 2008)'
_computing_structure_refinement 'SHELXL-2014/7 (Sheldrick, 2014)'
_computing_molecular_graphics     'Bruker SHELXTL'
_computing_publication_material   'Bruker SHELXTL'
_refine_special_details           ?
_refine_ls_structure_factor_coef  Fsqd
_refine_ls_matrix_type            full
_refine_ls_weighting_scheme       calc
_refine_ls_weighting_details
'w=1/[\s^2^(Fo^2^)+(0.0622P)^2^+0.2421P] where P=(Fo^2^+2Fc^2^)/3'
_atom_sites_solution_primary      ?
_atom_sites_solution_secondary    ?
_atom_sites_solution_hydrogens    geom
_refine_ls_hydrogen_treatment     constr
_refine_ls_extinction_method      'SHELXL-2014/7 (Sheldrick 2014'
_refine_ls_extinction_coef        0.086(12)
_refine_ls_extinction_expression
 'Fc^*^=kFc[1+0.001xFc^2^\l^3^/sin(2\q)]^-1/4^'
_refine_ls_number_reflns          2063
_refine_ls_number_parameters      130
_refine_ls_number_restraints      0
_refine_ls_R_factor_all           0.0944
_refine_ls_R_factor_gt            0.0524
_refine_ls_wR_factor_ref          0.1439
_refine_ls_wR_factor_gt           0.1241
_refine_ls_goodness_of_fit_ref    1.036
_refine_ls_restrained_S_all       1.036
_refine_ls_shift/su_max           0.000
_refine_ls_shift/su_mean          0.000
 
loop_
 _atom_site_label
 _atom_site_type_symbol
 _atom_site_fract_x
 _atom_site_fract_y
 _atom_site_fract_z
 _atom_site_U_iso_or_equiv
 _atom_site_adp_type
 _atom_site_occupancy
 _atom_site_site_symmetry_order  
 _atom_site_calc_flag
 _atom_site_refinement_flags_posn
 _atom_site_refinement_flags_adp
 _atom_site_refinement_flags_occupancy
 _atom_site_disorder_assembly
 _atom_site_disorder_group
O2 O 0.26874(17) 0.50136(10) 0.44435(18) 0.0566(5) Uani 1 1 d . . . . .
O1 O 0.32093(18) 0.69854(11) 0.20089(19) 0.0638(5) Uani 1 1 d . . . . .
N2 N 0.3711(2) 0.64343(12) 0.5098(2) 0.0508(5) Uani 1 1 d . . . . .
H2N H 0.3661 0.6934 0.5620 0.061 Uiso 1 1 calc R U . . .
N1 N 0.4884(2) 0.63481(11) 0.4229(2) 0.0490(5) Uani 1 1 d . . . . .
H1N H 0.5839 0.6119 0.4678 0.059 Uiso 1 1 calc R U . . .
C9 C 0.2647(2) 0.57450(14) 0.5137(2) 0.0440(5) Uani 1 1 d . . . . .
C8 C 0.4533(2) 0.66218(13) 0.2683(3) 0.0447(5) Uani 1 1 d . . . . .
C1 C 0.5861(2) 0.64755(13) 0.1838(2) 0.0432(5) Uani 1 1 d . . . . .
C5 C 0.8705(3) 0.64908(16) 0.1728(3) 0.0574(6) Uani 1 1 d . . . . .
H5 H 0.9815 0.6581 0.2244 0.069 Uiso 1 1 calc R U . . .
C6 C 0.7530(3) 0.65925(15) 0.2596(3) 0.0521(6) Uani 1 1 d . . . . .
H6 H 0.7857 0.6739 0.3686 0.062 Uiso 1 1 calc R U . . .
C4 C 0.8265(3) 0.62589(15) 0.0117(3) 0.0544(6) Uani 1 1 d . . . . .
C2 C 0.5415(3) 0.62477(16) 0.0221(3) 0.0588(6) Uani 1 1 d . . . . .
H2 H 0.4304 0.6174 -0.0309 0.071 Uiso 1 1 calc R U . . .
C3 C 0.6611(3) 0.61296(18) -0.0614(3) 0.0651(7) Uani 1 1 d . . . . .
H3 H 0.6292 0.5959 -0.1694 0.078 Uiso 1 1 calc R U . . .
C10 C 0.1470(3) 0.59411(16) 0.6141(3) 0.0613(7) Uani 1 1 d . . . . .
H10A H 0.0357 0.5849 0.5507 0.092 Uiso 1 1 calc R U . . .
H10B H 0.1604 0.6567 0.6511 0.092 Uiso 1 1 calc R U . . .
H10C H 0.1693 0.5533 0.7050 0.092 Uiso 1 1 calc R U . . .
C7 C 0.9555(3) 0.61669(18) -0.0825(3) 0.0749(8) Uani 1 1 d . . . . .
H7A H 0.9631 0.6735 -0.1375 0.112 Uiso 1 1 calc R U . . .
H7B H 0.9246 0.5679 -0.1599 0.112 Uiso 1 1 calc R U . . .
H7C H 1.0608 0.6028 -0.0101 0.112 Uiso 1 1 calc R U . . .
 
loop_
 _atom_site_aniso_label
 _atom_site_aniso_U_11
 _atom_site_aniso_U_22
 _atom_site_aniso_U_33
 _atom_site_aniso_U_23
 _atom_site_aniso_U_13
 _atom_site_aniso_U_12
O2 0.0591(9) 0.0530(9) 0.0602(10) -0.0081(7) 0.0198(8) 0.0010(7)
O1 0.0510(9) 0.0753(11) 0.0712(11) 0.0203(8) 0.0267(8) 0.0132(8)
N2 0.0550(10) 0.0512(10) 0.0569(12) -0.0065(8) 0.0339(9) -0.0005(8)
N1 0.0429(9) 0.0627(11) 0.0488(11) 0.0060(8) 0.0252(8) 0.0084(8)
C9 0.0421(11) 0.0521(12) 0.0387(11) 0.0021(9) 0.0121(9) 0.0021(9)
C8 0.0434(11) 0.0411(11) 0.0539(14) 0.0031(9) 0.0203(10) 0.0009(9)
C1 0.0452(11) 0.0433(11) 0.0461(12) 0.0023(9) 0.0208(9) 0.0009(9)
C5 0.0460(12) 0.0737(15) 0.0577(15) 0.0012(11) 0.0226(11) -0.0004(10)
C6 0.0494(12) 0.0673(14) 0.0438(13) -0.0036(10) 0.0198(10) 0.0003(10)
C4 0.0613(14) 0.0565(13) 0.0543(14) 0.0040(10) 0.0312(11) 0.0068(10)
C2 0.0512(13) 0.0776(16) 0.0486(14) -0.0055(11) 0.0148(11) -0.0039(11)
C3 0.0697(16) 0.0849(18) 0.0464(13) -0.0098(12) 0.0251(12) -0.0013(13)
C10 0.0545(13) 0.0730(15) 0.0665(16) -0.0103(12) 0.0338(12) -0.0103(11)
C7 0.0821(18) 0.0838(18) 0.0768(18) 0.0019(14) 0.0533(15) 0.0105(14)
 
_geom_special_details
;
 All esds (except the esd in the dihedral angle between two l.s. planes)
 are estimated using the full covariance matrix.  The cell esds are taken
 into account individually in the estimation of esds in distances, angles
 and torsion angles; correlations between esds in cell parameters are only
 used when they are defined by crystal symmetry.  An approximate (isotropic)
 treatment of cell esds is used for estimating esds involving l.s. planes.
;
 
loop_
 _geom_bond_atom_site_label_1
 _geom_bond_atom_site_label_2
 _geom_bond_distance
 _geom_bond_site_symmetry_2
 _geom_bond_publ_flag
O2 C9 1.222(2) . ?
O1 C8 1.229(2) . ?
N2 C9 1.345(3) . ?
N2 N1 1.383(2) . ?
N2 H2N 0.8600 . ?
N1 C8 1.345(3) . ?
N1 H1N 0.8600 . ?
C9 C10 1.494(3) . ?
C8 C1 1.490(3) . ?
C1 C2 1.383(3) . ?
C1 C6 1.391(3) . ?
C5 C4 1.380(3) . ?
C5 C6 1.386(3) . ?
C5 H5 0.9300 . ?
C6 H6 0.9300 . ?
C4 C3 1.378(3) . ?
C4 C7 1.512(3) . ?
C2 C3 1.383(3) . ?
C2 H2 0.9300 . ?
C3 H3 0.9300 . ?
C10 H10A 0.9600 . ?
C10 H10B 0.9600 . ?
C10 H10C 0.9600 . ?
C7 H7A 0.9600 . ?
C7 H7B 0.9600 . ?
C7 H7C 0.9600 . ?
 
loop_
 _geom_angle_atom_site_label_1
 _geom_angle_atom_site_label_2
 _geom_angle_atom_site_label_3
 _geom_angle
 _geom_angle_site_symmetry_1
 _geom_angle_site_symmetry_3
 _geom_angle_publ_flag
C9 N2 N1 120.76(16) . . ?
C9 N2 H2N 119.6 . . ?
N1 N2 H2N 119.6 . . ?
C8 N1 N2 120.10(16) . . ?
C8 N1 H1N 120.0 . . ?
N2 N1 H1N 120.0 . . ?
O2 C9 N2 122.24(18) . . ?
O2 C9 C10 123.48(18) . . ?
N2 C9 C10 114.25(18) . . ?
O1 C8 N1 122.26(18) . . ?
O1 C8 C1 121.76(19) . . ?
N1 C8 C1 115.97(17) . . ?
C2 C1 C6 118.63(18) . . ?
C2 C1 C8 118.72(19) . . ?
C6 C1 C8 122.61(19) . . ?
C4 C5 C6 121.5(2) . . ?
C4 C5 H5 119.2 . . ?
C6 C5 H5 119.2 . . ?
C5 C6 C1 120.0(2) . . ?
C5 C6 H6 120.0 . . ?
C1 C6 H6 120.0 . . ?
C3 C4 C5 117.9(2) . . ?
C3 C4 C7 121.0(2) . . ?
C5 C4 C7 121.0(2) . . ?
C1 C2 C3 120.4(2) . . ?
C1 C2 H2 119.8 . . ?
C3 C2 H2 119.8 . . ?
C4 C3 C2 121.5(2) . . ?
C4 C3 H3 119.3 . . ?
C2 C3 H3 119.3 . . ?
C9 C10 H10A 109.5 . . ?
C9 C10 H10B 109.5 . . ?
H10A C10 H10B 109.5 . . ?
C9 C10 H10C 109.5 . . ?
H10A C10 H10C 109.5 . . ?
H10B C10 H10C 109.5 . . ?
C4 C7 H7A 109.5 . . ?
C4 C7 H7B 109.5 . . ?
H7A C7 H7B 109.5 . . ?
C4 C7 H7C 109.5 . . ?
H7A C7 H7C 109.5 . . ?
H7B C7 H7C 109.5 . . ?
 
_refine_diff_density_max    0.214
_refine_diff_density_min   -0.187
_refine_diff_density_rms    0.036

_shelx_res_file
;

    mo_MeCoCh3_1_0m_a.res created by SHELXL-2014/7

TITL mo_MeCoCh3_1_0m_a.res in P2(1)/c
CELL  0.71073   8.3654  14.5210   8.5902   90.000  104.872   90.000
ZERR    4.000   0.0008   0.0012   0.0009    0.000    0.004    0.000
LATT 1
SYMM -X, 1/2+Y, 1/2-Z
SFAC C  H  N  O
UNIT 40  48  8  8
REM Old TITL mo_MeCoCh3_1_0m in P2(1)/c
REM SHELXT solution in P2(1)/c
REM R1 0.189,  Rweak 0.022,  Alpha 0.023,  Orientation as input
REM Formula found by SHELXT:  C10 N2 O2
L.S. 30
ACTA
BOND $H
FMAP 2
PLAN 20
SIZE 0.131 0.161 0.206
WGHT    0.062200    0.242100
EXTI    0.086067
FVAR       1.74373
O2    4    0.268739    0.501360    0.444351    11.00000    0.05913    0.05301 =
         0.06023   -0.00809    0.01981    0.00099
O1    4    0.320927    0.698543    0.200895    11.00000    0.05103    0.07529 =
         0.07121    0.02032    0.02674    0.01319
N2    3    0.371099    0.643434    0.509819    11.00000    0.05503    0.05121 =
         0.05690   -0.00648    0.03391   -0.00053
AFIX  43
H2N   2    0.366084    0.693437    0.562005    11.00000   -1.20000
AFIX   0
N1    3    0.488385    0.634810    0.422888    11.00000    0.04291    0.06267 =
         0.04880    0.00603    0.02516    0.00842
AFIX  43
H1N   2    0.583903    0.611909    0.467780    11.00000   -1.20000
AFIX   0
C9    1    0.264743    0.574497    0.513692    11.00000    0.04211    0.05213 =
         0.03873    0.00208    0.01213    0.00209
C8    1    0.453313    0.662176    0.268267    11.00000    0.04342    0.04109 =
         0.05391    0.00305    0.02029    0.00089
C1    1    0.586130    0.647551    0.183834    11.00000    0.04516    0.04329 =
         0.04605    0.00233    0.02077    0.00093
C5    1    0.870489    0.649082    0.172839    11.00000    0.04601    0.07368 =
         0.05767    0.00116    0.02260   -0.00042
AFIX  43
H5    2    0.981529    0.658097    0.224383    11.00000   -1.20000
AFIX   0
C6    1    0.753014    0.659251    0.259639    11.00000    0.04941    0.06726 =
         0.04385   -0.00356    0.01981    0.00034
AFIX  43
H6    2    0.785737    0.673902    0.368609    11.00000   -1.20000
AFIX   0
C4    1    0.826525    0.625889    0.011694    11.00000    0.06130    0.05649 =
         0.05427    0.00404    0.03121    0.00685
C2    1    0.541506    0.624769    0.022064    11.00000    0.05119    0.07762 =
         0.04863   -0.00547    0.01484   -0.00394
AFIX  43
H2    2    0.430429    0.617351   -0.030871    11.00000   -1.20000
AFIX   0
C3    1    0.661129    0.612955   -0.061442    11.00000    0.06974    0.08493 =
         0.04636   -0.00975    0.02508   -0.00129
AFIX  43
H3    2    0.629186    0.595903   -0.169356    11.00000   -1.20000
AFIX   0
C10   1    0.147012    0.594105    0.614113    11.00000    0.05453    0.07302 =
         0.06649   -0.01028    0.03380   -0.01032
AFIX 137
H10A  2    0.035669    0.584939    0.550694    11.00000   -1.50000
H10B  2    0.160449    0.656699    0.651141    11.00000   -1.50000
H10C  2    0.169257    0.553279    0.705044    11.00000   -1.50000
AFIX   0
C7    1    0.955520    0.616686   -0.082550    11.00000    0.08213    0.08382 =
         0.07678    0.00195    0.05330    0.01050
AFIX 137
H7A   2    0.963080    0.673461   -0.137473    11.00000   -1.50000
H7B   2    0.924613    0.567919   -0.159898    11.00000   -1.50000
H7C   2    1.060769    0.602834   -0.010115    11.00000   -1.50000
AFIX   0
HKLF 4

REM  mo_MeCoCh3_1_0m_a.res in P2(1)/c
REM R1 =  0.0524 for    1335 Fo > 4sig(Fo)  and  0.0944 for all    2063 data
REM    130 parameters refined using      0 restraints

END

WGHT      0.0620      0.2440

REM Highest difference peak  0.214,  deepest hole -0.187,  1-sigma level  0.036
Q1    1   0.5487  0.5781  0.4491  11.00000  0.05    0.21
Q2    1   1.0614  0.6740 -0.0294  11.00000  0.05    0.20
Q3    1   0.0878  0.6557  0.5698  11.00000  0.05    0.18
Q4    1   0.6677  0.6774  0.2156  11.00000  0.05    0.16
Q5    1   0.8986  0.6241 -0.2274  11.00000  0.05    0.16
Q6    1   0.4007  0.5627  0.0088  11.00000  0.05    0.14
Q7    1   0.6631  0.6273  0.2273  11.00000  0.05    0.13
Q8    1   0.0779  0.5516  0.6280  11.00000  0.05    0.13
Q9    1   1.0046  0.5460 -0.0684  11.00000  0.05    0.13
Q10   1   0.1967  0.6223  0.7413  11.00000  0.05    0.12
Q11   1   0.5740  0.6200  0.1489  11.00000  0.05    0.12
Q12   1   0.3162  0.6377  0.2197  11.00000  0.05    0.11
Q13   1   0.5011  0.6255  0.2125  11.00000  0.05    0.11
Q14   1   0.7969  0.5976 -0.0017  11.00000  0.05    0.11
Q15   1   1.0369  0.6984  0.2748  11.00000  0.05    0.11
Q16   1   0.1788  0.6600  0.1483  11.00000  0.05    0.10
Q17   1   0.4420  0.6381  0.2695  11.00000  0.05    0.10
Q18   1   0.2222  0.6714  0.2545  11.00000  0.05    0.10
Q19   1   0.8173  0.6545  0.0071  11.00000  0.05    0.10
Q20   1   0.5470  0.6539  0.2469  11.00000  0.05    0.10
;
_shelx_res_checksum   73784

_shelx_hkl_file
;
   2   0   0 1014.10   38.10
   2   0   0  919.21   37.90
  -2   0   0  879.71   37.90
  -2   0   0  989.80   37.80
  -3   0   0   49.30    6.80
   3   0   0   51.59    8.00
  -4   0   0  201.28   14.30
   4   0   0  209.38   15.20
   4   0   0  184.98   15.40
  -4   0   0  173.08   16.40
   5   0   0  594.54   31.10
   5   0   0  511.65   30.30
  -5   0   0  516.15   29.10
  -5   0   0  612.94   32.70
   6   0   0   53.79   11.90
  -6   0   0   60.09   11.00
   6   0   0   54.39   12.70
  -6   0   0   35.50   14.10
  -7   0   0  213.28   22.70
  -7   0   0  167.58   26.00
   7   0   0  209.48   27.00
  -8   0   0   83.49   21.30
  -8   0   0   59.99   15.90
   8   0   0  109.09   20.60
  -9   0   0  -27.10   20.50
   9   0   0    8.40   19.90
  -9   0   0    6.00   17.00
   9   0   0   21.60   22.50
  10   0   0  135.79   34.20
 -10   0   0   48.30   27.90
  -1  -1   0   68.69    4.80
   1  -1   0   69.89    4.30
   1  -1   0   66.99    4.30
  -1   1   0   69.69    4.30
   1   1   0   65.69    4.90
  -1   1   0   64.79    4.50
  -1   1   0   70.39    4.90
   1   1   0   64.39    4.60
   2  -1   0 4343.57  151.78
   2  -1   0 4347.86  152.08
  -2  -1   0 4113.19  152.48
   2   1   0 4274.47  152.68
  -2   1   0 3872.41  152.08
   2   1   0 4185.78  152.38
  -2   1   0 4218.08  152.18
  -3  -1   0   64.39    7.30
  -3  -1   0   72.69    9.20
   3  -1   0   71.79    8.50
   3  -1   0   70.99    8.40
  -3   1   0   75.59    8.10
  -3   1   0   56.79    8.80
   3   1   0   65.69    9.30
   3   1   0   55.59    8.10
   4  -1   0  660.43   32.10
  -4  -1   0  685.83   31.10
   4  -1   0  677.63   32.00
  -4  -1   0  672.33   33.30
  -4   1   0  685.23   33.60
   4   1   0  621.44   32.30
  -4   1   0  739.83   32.90
   4   1   0  641.84   32.70
  -5  -1   0  271.37   21.60
   5  -1   0  254.07   19.40
   5  -1   0  291.77   21.20
  -5  -1   0  255.27   18.40
  -5   1   0  253.77   21.80
   5   1   0  254.07   20.80
  -5   1   0  300.97   20.10
   5   1   0  274.97   20.70
   6  -1   0   95.09   15.00
   6  -1   0   77.89   13.30
  -6  -1   0   61.89   11.60
   6   1   0  103.29   16.00
  -6   1   0  101.29   14.70
  -6   1   0   74.49   14.90
   6   1   0   64.29   14.20
   7  -1   0  113.69   18.30
  -7  -1   0   94.39   15.20
   7  -1   0  115.09   17.60
  -7   1   0  114.09   20.20
   7   1   0  120.79   19.00
  -7   1   0   78.19   15.30
   7   1   0  117.19   19.00
   8  -1   0   51.29   17.20
  -8  -1   0   52.49   15.00
   8  -1   0   33.30   17.00
   8   1   0   21.30   16.20
  -8   1   0   55.69   16.50
  -8   1   0   35.30   18.90
  -9  -1   0   19.20   16.50
   9  -1   0   47.70   24.30
   9  -1   0  -17.50   18.80
  -9  -1   0   -8.40   19.90
   9   1   0  -16.40   20.50
   9   1   0   -6.60   21.20
  -9   1   0   -5.90   17.70
  -9   1   0   -6.30   23.20
  10  -1   0   33.70   28.10
 -10  -1   0   -6.20   22.70
  10  -1   0   75.09   29.80
 -10   1   0   33.00   24.80
  10   1   0   56.39   31.00
   0  -2   0  121.49    6.20
   0   2   0  140.69    6.40
   1  -2   0 1926.21   66.49
   1  -2   0 1848.42   66.29
   1  -2   0 1726.33   68.39
  -1   2   0 1920.41   68.69
   1   2   0 1878.41   67.89
  -1   2   0 1766.22   66.79
  -1   2   0 1865.91   66.69
   2  -2   0 1577.44   59.69
   2  -2   0 1581.64   59.39
  -2  -2   0 1556.74   60.59
   2   2   0 1504.95   60.69
   2   2   0 1585.04   60.89
  -2   2   0 1577.64   61.29
  -2   2   0 1716.33   60.39
   3  -2   0   42.40    6.30
   3  -2   0   54.79    7.60
  -3  -2   0   31.50    6.40
   3   2   0   37.30    6.80
  -3   2   0   41.80    6.80
   3   2   0   46.20    7.30
  -3   2   0   36.90    6.50
   4  -2   0  832.12   37.40
  -4  -2   0  798.72   38.40
  -4  -2   0  838.42   35.90
   4  -2   0  830.12   37.20
   4   2   0  821.12   38.20
  -4   2   0  807.52   37.90
  -4   2   0  805.92   38.10
   4   2   0  821.12   38.50
   5  -2   0   19.20    8.10
   5  -2   0   15.00    7.10
  -5  -2   0    3.50    8.70
  -5  -2   0   12.90    6.10
   5   2   0    9.70    9.40
  -5   2   0   23.20    7.70
  -5   2   0   13.60    9.30
   5   2   0   25.90    8.50
  -6  -2   0  284.57   20.60
  -6  -2   0  219.78   24.30
   6  -2   0  265.87   21.60
   6  -2   0  246.48   23.40
  -6   2   0  284.77   25.20
   6   2   0  209.68   27.80
  -6   2   0  262.67   22.40
   6   2   0  266.67   24.10
   7  -2   0   74.09   15.20
   7  -2   0   71.99   15.40
  -7  -2   0   81.69   14.10
   7   2   0   41.30   15.00
  -7   2   0   59.99   16.00
   7   2   0   80.99   15.70
  -7   2   0   51.49   16.00
  -8  -2   0   29.80   16.00
   8  -2   0   29.20   16.00
   8  -2   0   29.40   15.70
  -8   2   0   48.60   20.50
   8   2   0   49.10   30.00
   8   2   0   37.60   16.50
  -8   2   0   66.49   17.10
   9  -2   0  122.29   27.40
   9  -2   0   53.99   20.90
  -9  -2   0   98.69   20.20
   9   2   0   68.39   22.20
  -9   2   0   72.19   26.40
  -9   2   0  111.39   23.40
   9   2   0   70.79   25.10
 -10  -2   0  -29.50   20.70
  10  -2   0  -10.50   25.50
  10  -2   0  -51.39   26.50
 -10   2   0   18.30   26.10
  10   2   0   34.30   30.90
   0  -3   0    0.00    1.60
   0   3   0    0.40    1.40
  -1  -3   0  565.04   22.10
   1  -3   0  571.84   24.80
   1   3   0  599.44   23.90
  -1   3   0  588.04   22.00
   1   3   0  598.14   22.10
  -1   3   0  618.74   25.10
  -1   3   0  564.54   22.10
   2  -3   0  954.40   39.60
   2  -3   0  956.90   36.10
   2  -3   0  932.21   35.90
  -2   3   0  919.61   37.10
   2   3   0  939.81   38.40
  -2   3   0  850.01   38.50
   2   3   0 1001.90   38.60
   3  -3   0  819.92   34.70
   3  -3   0  832.22   35.10
   3   3   0  851.91   37.20
  -3   3   0  816.92   36.00
   3   3   0  869.71   37.40
  -3   3   0  834.12   37.30
   4  -3   0  159.28   13.50
   4  -3   0  163.98   14.20
  -4  -3   0  172.78   12.30
  -4  -3   0  176.68   15.90
   4   3   0  162.88   16.00
  -4   3   0  152.88   14.90
  -4   3   0  175.68   15.30
   4   3   0  191.48   15.50
   5  -3   0   45.80    9.40
   5  -3   0   47.80   10.50
  -5  -3   0   64.59    9.40
  -5  -3   0   41.00   10.10
  -5   3   0   30.30   10.50
  -5   3   0   55.89   10.50
   5   3   0   51.89    9.90
   5   3   0   39.20   10.50
  -6  -3   0   24.20    8.30
  -6  -3   0   30.70   11.80
   6  -3   0   33.90   11.10
   6  -3   0   46.00   10.40
   6   3   0   29.20   12.20
   6   3   0   47.10   12.50
  -6   3   0   25.40    9.90
  -6   3   0   41.30   13.10
  -7  -3   0  278.47   22.70
  -7  -3   0  293.47   38.90
   7  -3   0  258.17   25.20
   7  -3   0  233.28   27.90
  -7   3   0  238.78   26.30
  -7   3   0  294.67   29.90
   7   3   0  262.67   28.50
  -8  -3   0   56.69   14.70
   8  -3   0   53.79   16.50
   8  -3   0   43.00   17.10
   8   3   0   44.20   20.10
  -8   3   0   26.40   19.10
   8   3   0   25.50   17.00
  -8   3   0   50.09   17.00
  -9  -3   0   54.59   18.00
   9  -3   0   53.29   26.70
   9  -3   0   38.50   20.70
   9   3   0   74.29   24.50
  -9   3   0   30.70   24.60
  -9   3   0   23.30   19.70
   9   3   0   40.50   25.10
   1  -4   0 2407.96   88.99
  -1  -4   0 2337.77   85.69
   1   4   0 2467.85   85.89
   1   4   0 2321.37   87.09
  -1   4   0 2298.07   84.99
  -1   4   0 2432.56   88.99
  -2  -4   0 6100.79  219.88
   2  -4   0 5881.41  224.68
   2  -4   0 6056.79  219.28
   2  -4   0 6319.87  219.48
  -2   4   0 5944.10  221.38
   2   4   0 6510.95  223.58
  -2   4   0 6409.26  225.08
   2   4   0 6198.48  223.28
   3  -4   0 2804.82  103.69
   3  -4   0 2878.01  104.19
   3   4   0 2811.72  107.29
  -3   4   0 2828.02  105.89
  -3   4   0 2699.33  108.09
   3   4   0 2894.11  107.69
   4  -4   0  621.54   28.80
   4  -4   0  632.54   29.00
  -4   4   0  597.74   32.00
   4   4   0  612.94   32.10
   4   4   0  632.24   32.40
  -4   4   0  602.94   30.80
   5  -4   0  102.49   13.40
  -5  -4   0  124.19   12.00
   5  -4   0  117.19   14.50
  -5   4   0  115.29   16.90
  -5   4   0   80.89   13.20
   5   4   0  151.78   18.10
   5   4   0  143.79   17.30
   6  -4   0  213.58   20.20
   6  -4   0  200.38   19.70
  -6  -4   0  198.68   17.50
  -6   4   0  212.18   24.30
  -6   4   0  204.88   22.50
   6   4   0  230.88   23.20
   7  -4   0    2.70   10.40
   7  -4   0    9.40   11.90
  -7  -4   0   -6.40    7.80
  -7   4   0   10.80   11.60
  -7   4   0   13.00   14.90
   7   4   0    9.90   11.70
  -8  -4   0   15.60   11.90
   8  -4   0   36.40   16.90
   8  -4   0   20.10   16.50
   8   4   0   -5.50   16.60
  -8   4   0   66.19   21.50
  -8   4   0   21.30   16.90
  -9  -4   0   26.90   16.80
   9  -4   0   -7.00   19.10
   9   4   0  -14.90   24.60
  -9   4   0  -28.40   22.40
   9   4   0    6.70   22.80
  -9   4   0    6.50   21.30
   0  -5   0    2.70    3.00
   0   5   0    3.60    1.90
   0   5   0    0.40    2.30
  -1  -5   0 4169.98  153.08
   1  -5   0 4171.28  156.28
  -1   5   0 4315.57  156.58
  -1   5   0 4299.97  151.78
   1   5   0 4321.47  153.18
   1   5   0 4344.77  154.28
   2  -5   0 2026.80   78.39
  -2  -5   0 1955.80   72.29
  -2   5   0 2007.10   77.89
   2   5   0 1959.00   75.99
  -2   5   0 1991.30   73.89
   3  -5   0  268.87   13.00
   3  -5   0  261.47   12.80
   3   5   0  254.47   17.90
  -3   5   0  285.47   18.80
   3   5   0  240.78   16.80
  -3   5   0  273.67   16.40
   4  -5   0   47.40    7.20
   4  -5   0   43.40    6.60
  -4   5   0   51.79    9.30
  -4   5   0   28.20    8.30
   4   5   0   21.40    7.30
   4   5   0   42.40   10.40
   5  -5   0   85.19   12.00
   5  -5   0   61.69    9.80
  -5  -5   0   65.59    9.90
  -5   5   0  103.39   15.40
   5   5   0   71.09   12.60
   5   5   0   67.29   12.50
  -5   5   0   55.99   11.50
   6  -5   0   38.90    9.70
  -6  -5   0   24.40    7.60
   6  -5   0   12.90    9.00
   6   5   0   12.80   12.70
   6   5   0   22.80   13.70
  -6   5   0   17.10   11.50
   7  -5   0  111.09   16.70
  -7  -5   0   67.79   12.00
   7  -5   0   96.59   15.10
  -7   5   0   82.69   17.30
   7   5   0  111.89   20.10
  -7   5   0  125.79   20.30
   8  -5   0  100.29   21.30
   8  -5   0  137.19   20.00
  -8  -5   0  126.79   17.30
  -8   5   0  111.69   24.20
   8   5   0  145.89   26.10
  -8   5   0  120.29   21.30
   9  -5   0  -14.00   18.00
   9  -5   0   26.90   21.00
  -9   5   0  -51.29   23.40
  -9   5   0    7.90   23.10
   9   5   0  -16.90   22.10
   0  -6   0 6907.91  251.27
   0   6   0 6854.71  248.48
   0   6   0 7224.08  251.67
   1  -6   0 2570.14   97.59
  -1  -6   0 2637.24   94.29
  -1   6   0 2506.05   92.29
   1   6   0 2593.04   94.99
  -1   6   0 2623.84   97.89
   1   6   0 2534.45   94.29
  -2  -6   0   26.80    3.60
   2  -6   0   16.40    6.60
  -2   6   0   26.20    4.70
  -2   6   0   20.00    5.60
   2   6   0   21.70    6.00
  -3  -6   0    6.10    3.30
   3   6   0    8.90    5.40
  -3   6   0    2.00    5.00
   3   6   0    0.00    6.00
  -3   6   0   10.10    5.70
   4  -6   0  180.38   11.20
   4  -6   0  170.58   11.20
   4   6   0  169.38   17.70
   4   6   0  177.18   16.50
  -4   6   0  181.88   18.00
  -4   6   0  129.89   15.60
  -5  -6   0   19.60    5.50
   5  -6   0   13.50    6.20
   5  -6   0   16.70    6.90
  -5   6   0    9.40    8.50
   5   6   0    7.40    9.20
   5   6   0   -5.20    9.30
  -5   6   0   13.40    9.40
   6  -6   0   91.29   12.30
   6  -6   0  128.39   16.50
  -6  -6   0   99.89   13.20
  -6   6   0   82.49   15.70
   6   6   0  124.49   19.30
  -6   6   0   94.09   16.40
   6   6   0   95.69   18.20
  -7  -6   0   16.10    8.50
   7  -6   0   21.80   11.10
   7  -6   0   15.70   10.30
  -7   6   0    0.80   15.30
  -7   6   0  -20.90   11.10
   7   6   0   -3.00   15.40
   7   6   0   17.20   14.30
   8  -6   0   25.50   14.10
  -8  -6   0    6.10   11.40
   8   6   0   15.90   18.00
  -8   6   0   22.60   18.20
   8   6   0   -4.10   19.60
  -8   6   0   -0.10   19.90
  -9  -6   0   22.90   15.70
   9  -6   0    9.20   20.50
   9  -6   0    9.40   21.50
  -9   6   0   29.50   27.00
  -9   6   0    3.50   24.40
   9   6   0  -11.40   26.20
   0  -7   0    8.90    4.60
   0   7   0   -3.80    3.20
   0   7   0   -2.20    2.60
  -1  -7   0  386.76   18.50
   1  -7   0  397.16   21.90
   1   7   0  428.66   18.70
  -1   7   0  402.76   16.50
   1   7   0  381.76   19.00
  -1   7   0  408.06   21.60
   2  -7   0  846.12   40.90
  -2  -7   0  865.81   34.00
   2   7   0  843.52   38.00
  -2   7   0  933.71   40.90
  -2   7   0  919.61   35.40
  -3  -7   0  204.18   10.90
   3   7   0  215.58   17.60
  -3   7   0  211.58   15.10
  -3   7   0  227.98   18.30
   3   7   0  216.98   16.40
  -4  -7   0  100.89    8.90
  -4   7   0   81.39   13.10
   4   7   0  100.39   14.30
  -4   7   0   86.69   12.00
   4   7   0   78.29   12.70
  -5  -7   0    4.60    4.60
   5  -7   0   -9.40    4.90
   5  -7   0    1.80    4.50
  -5   7   0   -5.10    8.70
   5   7   0  -10.30    8.40
  -5   7   0   -8.20    8.10
  -6  -7   0    3.90    6.30
   6  -7   0   -7.70    7.50
   6  -7   0   -7.40    6.50
  -6   7   0    8.50   12.20
   6   7   0   14.70   14.20
  -6   7   0   10.90   12.80
   6   7   0   -2.00   10.70
   7  -7   0  348.97   26.30
  -7  -7   0  393.86   24.50
   7  -7   0  386.46   24.90
   7   7   0  398.76   35.10
  -7   7   0  370.36   33.80
  -7   7   0  330.97   35.60
   7   7   0  364.76   37.50
   8  -7   0   24.40   15.10
   8  -7   0   24.90   13.00
  -8  -7   0   36.10   12.10
   8   7   0   59.29   23.80
  -8   7   0   10.50   22.10
   8   7   0   26.40   21.70
  -8   7   0    7.90   20.00
   9  -7   0    8.80   16.50
  -9  -7   0    6.80   15.10
   9  -7   0   13.80   19.90
   9   7   0    5.90   28.10
  -9   7   0   58.39   29.80
  -9   7   0  -16.10   26.10
   0  -8   0 4125.59  150.98
   0   8   0 4003.00  147.49
   0   8   0 4152.28  151.08
   1  -8   0  314.77   20.10
  -1  -8   0  309.47   16.40
  -1   8   0  322.07   19.70
   1   8   0  315.37   16.50
   1   8   0  330.27   17.00
  -1   8   0  311.37   14.20
  -2  -8   0  438.16   19.20
   2  -8   0  440.96   26.70
   2   8   0  452.55   23.80
  -2   8   0  450.95   20.60
  -2   8   0  443.16   25.60
  -3  -8   0  372.66   15.80
   3   8   0  372.66   23.40
  -3   8   0  383.56   20.50
  -3   8   0  346.27   24.20
   3   8   0  350.76   22.50
  -4  -8   0   -1.60    3.60
  -4   8   0    9.40    8.40
   4   8   0    8.60    7.30
   4   8   0   19.40   10.00
  -4   8   0   -4.60    7.20
  -5  -8   0   12.20    4.70
  -5  -8   0   -1.90    5.00
   5   8   0   -1.70   10.40
  -5   8   0    0.40   10.20
   5   8   0   19.40   13.20
  -5   8   0  -15.20    9.10
   6  -8   0   17.40    6.20
  -6  -8   0   16.70    6.60
   6  -8   0   10.50    5.30
  -6  -8   0   17.10    7.90
   6   8   0   10.00   12.70
  -6   8   0   21.90   13.50
  -6   8   0   16.20   13.90
   6   8   0   36.20   15.70
   7  -8   0   29.10    9.90
  -7  -8   0    8.90    8.00
   7  -8   0    5.00    7.50
  -7   8   0   -3.50   16.70
  -7   8   0   28.50   17.40
   7   8   0   -8.40   18.00
   7   8   0  -24.80   15.00
   8  -8   0   34.90   13.50
   8  -8   0   16.90   10.90
  -8  -8   0    6.90   10.60
   8   8   0   14.10   23.80
   8   8   0   34.50   21.40
  -8   8   0   -9.80   21.90
  -8   8   0   16.80   23.80
  -9   8   0    3.60   29.10
   0  -9   0   13.90    5.90
   0   9   0    3.00    4.20
   0   9   0    5.40    5.20
   1  -9   0 1655.33   65.69
  -1  -9   0 1547.75   61.19
   1   9   0 1520.95   61.49
  -1   9   0 1536.65   58.89
   1   9   0 1605.14   61.79
  -1   9   0 1621.94   65.59
   2  -9   0  153.78   18.10
  -2  -9   0  187.08   10.90
  -2   9   0  158.28   12.10
  -2   9   0  166.78   16.70
   2   9   0  175.88   11.00
   2   9   0  165.78   15.40
  -3   9   0   22.20    7.20
   3   9   0    9.30    8.50
   3   9   0   20.20    7.90
  -3   9   0   14.00    8.10
  -4   9   0   -7.50    7.80
   4   9   0    1.50    8.90
   4   9   0   15.50   10.80
  -4   9   0    8.00   10.00
  -5  -9   0    7.50    3.40
  -5  -9   0    0.80    4.20
   5   9   0  -16.30   11.70
   5   9   0  -13.10   12.70
  -5   9   0  -10.40   11.10
  -5   9   0  -14.50    9.90
  -6  -9   0  134.29   11.40
  -6  -9   0  138.39   13.10
   6   9   0  128.09   23.10
  -6   9   0  106.59   19.00
   6   9   0  107.69   20.50
  -6   9   0  135.39   21.70
  -7  -9   0    3.10    9.80
  -7  -9   0    3.50    7.50
  -7   9   0  -22.10   16.50
   7   9   0   48.30   21.50
   7   9   0  -10.60   18.10
  -7   9   0   -2.10   16.90
  -8  -9   0   73.59   15.00
  -8  -9   0   82.49   12.30
  -8   9   0   71.59   27.20
  -8   9   0   73.99   28.20
   8   9   0   50.69   25.10
   8   9   0   47.50   27.60
   0 -10   0   60.09    9.50
   0  10   0   50.79    8.70
   0  10   0   65.69    9.40
   1 -10   0  349.37   23.50
  -1 -10   0  340.47   19.00
   1  10   0  321.77   19.50
  -1  10   0  319.47   21.80
  -1  10   0  335.27   16.80
   1  10   0  339.47   18.90
  -2 -10   0  810.02   33.80
   2  10   0  845.72   38.70
  -2  10   0  861.21   42.00
   2  10   0  846.42   34.20
  -2  10   0  779.22   34.60
  -3 -10   0  480.45   19.40
   3  10   0  459.95   29.10
   3  10   0  470.05   28.20
  -3  10   0  484.95   31.50
  -3  10   0  483.95   25.30
  -4  10   0   37.20   10.30
   4  10   0   17.40   10.20
   4  10   0   18.80   12.00
   5  10   0  182.58   26.40
  -5  10   0  172.78   25.60
  -5  10   0  144.49   22.50
   5  10   0  166.68   24.90
  -6  10   0   60.09   18.30
  -6  10   0   52.49   17.70
   6  10   0   43.90   19.20
   6  10   0   52.69   16.90
   7  10   0   22.20   24.30
   7  10   0  -20.50   19.10
  -7  10   0   -9.30   20.50
  -7  10   0  -23.90   18.50
  -8  10   0   17.30   27.50
  -8  10   0   24.60   28.90
   8  10   0   32.40   28.80
   0 -11   0   30.90    8.80
   0  11   0   38.50    8.30
   0  11   0   48.80    7.80
   1 -11   0   -7.60    7.90
  -1 -11   0    7.10    6.40
   1  11   0   -5.10    6.50
   1  11   0   -2.80    5.40
  -1  11   0   13.80    8.40
  -1  11   0    4.20    5.40
  -2 -11   0   16.60    5.50
   2  11   0    2.70    5.10
  -2  11   0    9.30    8.60
   2  11   0    9.70    8.70
  -2  11   0   -1.40    6.20
   3  11   0   32.40   10.30
  -3  11   0   10.90    8.30
   3  11   0   24.90   11.40
  -3  11   0   40.30   12.80
  -4  11   0   33.20   14.10
   4  11   0   31.20   12.10
  -4  11   0   15.70   10.30
  -5  11   0   50.19   14.90
   5  11   0   47.30   16.30
  -5  11   0   55.19   18.50
   5  11   0   51.89   18.40
  -6  11   0   17.90   18.00
   6  11   0  -23.60   18.70
   6  11   0  -14.40   15.40
  -7  11   0   18.10   22.00
   7  11   0   81.29   26.00
   7  11   0    4.20   22.30
  -7  11   0   67.59   25.80
  -8  11   0   44.30   30.90
   8  11   0   -1.80   31.40
   0  12   0   98.99   12.90
   0  12   0   65.59   11.50
   1  12   0   20.70    8.70
  -1  12   0    6.80    8.60
  -1  12   0   22.70    7.10
   1  12   0   14.60    7.20
  -2  12   0  270.77   18.60
   2  12   0  239.48   22.30
  -2  12   0  264.57   24.70
   2  12   0  276.37   17.10
  -3  12   0   28.90   20.80
  -3  12   0   18.30    9.20
   3  12   0   18.70   12.50
   3  12   0    6.00    9.90
  -4  12   0  103.79   20.40
  -4  12   0  102.69   15.30
   4  12   0   80.99   17.90
  -5  12   0  -15.30   12.90
   5  12   0    0.10   17.40
  -5  12   0   19.80   16.40
   5  12   0   15.00   15.90
  -6  12   0  295.77   42.60
   6  12   0  258.27   36.20
  -6  12   0  274.37   41.30
   6  12   0  206.98   31.90
   7  12   0   26.00   25.40
  -7  12   0   72.09   27.20
   7  12   0   29.00   26.50
  -7  12   0  131.59   26.60
   0  13   0   29.50   10.40
   0  13   0   36.40   10.00
  -1  13   0   -7.80    9.20
   1  13   0    0.40    7.70
  -1  13   0    6.10    7.50
  -2  13   0  110.59   16.20
   2  13   0  114.59   13.90
   2  13   0   90.59   15.00
  -2  13   0   98.59   17.50
  -3  13   0   29.40   11.20
   3  13   0   29.50   14.30
  -3  13   0   30.10   14.50
   3  13   0   54.09   13.20
  -4  13   0  129.29   17.50
  -4  13   0  136.59   23.20
   4  13   0   84.69   19.90
   4  13   0  101.09   18.20
  -5  13   0  -11.20   17.60
   5  13   0   10.90   17.00
  -5  13   0   -6.80   14.90
   5  13   0  -13.40   19.30
   6  13   0   -2.40   24.20
  -6  13   0   57.29   26.20
  -6  13   0   44.00   21.00
   6  13   0   60.99   23.60
  -7  13   0   40.70   35.50
   7  13   0   -0.90   28.60
  -7  13   0   21.30   26.80
   0  14   0  544.85   33.10
   0  14   0  534.65   30.00
  -1  14   0  125.29   14.40
   1  14   0  114.19   14.50
  -1  14   0  144.39   21.90
   1  14   0  132.39   20.00
   2  14   0   38.00   14.20
  -2  14   0   33.30   15.90
   2  14   0   44.70    9.20
   3  14   0    0.20   16.90
   3  14   0    7.40   12.40
  -3  14   0   14.70   11.80
  -3  14   0  -23.60   13.50
  -4  14   0  -32.10   15.50
   4  14   0   26.30   18.30
   4  14   0   11.10   14.90
  -4  14   0   41.20   15.00
  -5  14   0   20.20   19.00
   5  14   0    3.20   21.60
  -5  14   0    8.10   21.50
   5  14   0  -30.80   17.90
   6  14   0   10.50   23.50
  -6  14   0   34.80   26.20
   6  14   0   62.49   28.60
  -6  14   0   15.90   23.80
   0  15   0    2.30   11.30
   0  15   0    4.00   11.20
   1  15   0   21.90   10.80
  -1  15   0   26.70   12.10
   1  15   0   18.40   13.40
  -1  15   0   31.80   14.70
   2  15   0    8.40    8.30
  -2  15   0   29.80   12.70
  -2  15   0   26.30   15.60
   2  15   0   14.40   15.00
  -3  15   0   22.80   13.80
   3  15   0   11.00   17.90
  -3  15   0   17.00   17.30
   3  15   0    9.10   14.40
   4  15   0  -26.20   16.20
  -4  15   0    5.20   16.50
  -4  15   0   17.10   20.30
   4  15   0   23.90   20.90
  -5  15   0    4.80   21.20
   5  15   0   17.50   25.60
   5  15   0   13.20   22.10
  -5  15   0   15.10   23.00
   0  16   0   48.70   15.20
   0  16   0    1.80   13.00
  -1  16   0   -9.00   13.10
   1  16   0  -24.50   14.00
   1  16   0   -7.10   11.40
  -1  16   0   12.10   15.20
   2  16   0   25.30   18.20
  -2  16   0    3.80   14.30
  -2  16   0   33.10   19.00
   3  16   0   15.20   20.40
  -3  16   0   14.00   19.50
   3  16   0    7.30   17.20
  -3  16   0   41.00   17.00
  -4  16   0   24.60   23.60
  -4  16   0   45.00   19.70
   4  16   0   45.60   21.70
   4  16   0   71.99   26.70
   0  17   0    4.50   15.30
   0  17   0    3.60   16.60
   1  17   0   16.10   18.10
  -1  17   0   37.20   17.10
  -1  17   0   27.40   18.40
   1  17   0   31.90   13.80
  -2  17   0  -12.30   19.30
  -2  17   0  -20.60   16.90
   2  17   0    8.80   21.90
  -3  17   0   62.19   21.50
   3  17   0    4.80   24.30
  -3  17   0   28.20   23.30
   3  17   0   61.49   21.40
   0  18   0   -8.80   20.60
   0  18   0   21.60   18.60
  -1  18   0   18.60   20.90
   1  18   0   11.50   14.50
   1  18   0    3.30   22.00
  10   0  -1   46.60   26.60
 -10   0   1   -8.90   20.90
   9   0  -1   -6.10   20.30
  -9   0   1   17.80   22.30
   9   0  -1   -1.10   17.90
  -9   0   1  -14.90   15.90
   8   0  -1   14.50   14.20
  -8   0   1   -1.70   11.40
  -7   0   1    8.30   12.50
   7   0  -1   -9.40   10.80
  -7   0   1   -5.80    8.30
  -6   0   1   -3.50   10.10
   6   0  -1   -4.00    7.90
   6   0  -1   -2.00    9.00
  -6   0   1   -4.80    6.60
   5   0  -1   -1.60    7.00
  -5   0   1    2.10    8.10
   5   0  -1    1.20    6.00
  -4   0   1   -1.40    5.70
   4   0  -1   -5.70    4.70
  -4   0   1    1.20    3.70
   3   0  -1   -0.40    3.30
  -3   0   1    0.30    2.80
   3   0  -1   -1.30    3.10
  -3   0   1    0.20    4.30
   2   0  -1    0.60    2.40
   2   0  -1   -2.00    2.20
  -2   0   1   -2.10    2.80
  -2   0   1    1.60    2.10
   1   0  -1    1.00    1.50
  -1   0   1    1.10    1.70
  -1   0   1    0.70    1.30
   1   0  -1   -0.40    1.30
   0   0  -1    1.20    1.30
   0   0   1   -1.30    1.40
   1   0   1   -3.50    2.10
  -1   0  -1   -1.90    2.00
   1   0   1    1.10    1.90
   2   0   1   -5.70    3.20
   2   0   1    1.20    3.00
  -2   0  -1    1.60    3.40
  -2   0  -1   -1.70    2.70
  -3   0  -1   -0.10    3.70
   3   0   1   -2.10    3.90
   3   0   1    1.30    4.70
  -3   0  -1    1.20    4.80
   4   0   1    1.90    5.00
  -4   0  -1    4.00    7.20
  -4   0  -1    7.50    5.60
   4   0   1    8.80    7.00
  -5   0  -1   -8.60    7.50
   5   0   1    6.60    6.90
   5   0   1    1.00    7.40
  -6   0  -1   -7.40    8.10
  -6   0  -1    2.70   10.40
   6   0   1   -4.00    8.40
   7   0   1   -9.30   11.80
  -7   0  -1   -3.20   13.20
   7   0   1   -3.90   10.80
   8   0   1   -5.50   15.00
  -8   0  -1    7.10   13.90
  -8   0  -1  -31.90   17.40
  -9   0  -1   11.10   19.60
   9   0   1   -5.90   24.60
   9   0   1   12.50   21.20
 -10  -1   1  -36.50   20.80
  10  -1  -1   36.70   26.90
  10  -1  -1  -55.49   25.90
  10   1  -1   -5.40   26.00
 -10   1   1   -5.20   22.90
  -9  -1   1   55.59   19.40
   9  -1  -1   76.79   22.00
   9  -1  -1  103.49   26.40
  -9  -1   1   84.49   23.80
  -9   1   1  109.49   22.50
   9   1  -1   56.99   24.30
  -9   1   1   85.69   25.40
   9   1  -1  105.49   23.40
   8  -1  -1  750.62   48.50
   8  -1  -1  790.32   48.70
  -8  -1   1  875.01   46.50
  -8   1   1  754.72   50.89
   8   1  -1  727.83   48.30
  -8   1   1  779.72   47.30
   7  -1  -1  122.49   18.60
   7  -1  -1   89.69   16.30
  -7  -1   1   91.99   14.90
  -7   1   1  107.19   16.80
  -7   1   1  158.58   25.20
   7   1  -1  102.59   17.10
   7   1  -1  151.88   23.50
  -6  -1   1  169.58   16.70
  -6  -1   1  155.18   21.40
   6  -1  -1  149.59   17.70
   6  -1  -1  136.69   19.20
   6   1  -1  165.58   21.00
  -6   1   1  168.78   17.60
  -6   1   1  143.29   21.20
   6   1  -1  146.99   18.00
  -5  -1   1  970.00   46.90
  -5  -1   1  973.90   43.70
   5  -1  -1  998.10   46.20
   5  -1  -1  971.00   45.60
   5   1  -1  992.20   46.50
  -5   1   1 1007.50   45.60
  -5   1   1 1008.60   47.00
   5   1  -1 1039.40   47.00
   4  -1  -1   13.20    6.90
  -4  -1   1   19.40    7.40
   4  -1  -1   22.20    6.60
  -4  -1   1   21.50    5.50
   4   1  -1   28.30    7.40
  -4   1   1   27.20    7.80
  -4   1   1   28.90    6.50
  -3  -1   1   38.70    5.80
   3  -1  -1   32.90    6.10
   3  -1  -1   54.49    8.20
  -3  -1   1   38.20    6.70
  -3   1   1   49.70    7.60
   3   1  -1   56.69    6.90
  -3   1   1   32.80    5.60
   3   1  -1   42.10    7.00
  -2  -1   1  508.95   19.90
  -2  -1   1  479.15   21.40
   2  -1  -1  497.25   21.50
   2  -1  -1  462.65   21.20
   2   1  -1  453.05   19.60
  -2   1   1  458.75   21.40
  -2   1   1  447.96   21.10
   2   1  -1  466.45   21.30
   1  -1  -1  226.28   11.10
  -1  -1   1  217.28    9.70
   1  -1  -1  236.98   10.90
   1   1  -1  231.88   10.60
   1   1  -1  226.08    9.80
  -1   1   1  221.68   11.00
  -1   1   1  201.78   10.70
   0  -1  -1 1092.09   39.70
   0  -1  -1 1020.80   39.90
   0  -1   1 1061.19   38.50
   0   1  -1 1054.59   38.70
   0   1   1 1023.60   39.70
   1  -1   1 2204.48   83.89
   1  -1   1 2225.28   83.89
  -1   1  -1 2385.56   84.29
   1   1   1 2409.66   85.29
  -1   1  -1 2309.57   84.09
   2  -1   1 8503.25  304.47
   2  -1   1 8479.15  304.27
  -2  -1  -1 8785.02  305.57
   2   1   1 8686.33  305.57
  -2   1  -1 8189.88  304.47
  -2   1  -1 8760.12  304.77
   2   1   1 8147.48  305.17
  -3  -1  -1   28.00    6.50
  -3  -1  -1    9.70    5.80
   3  -1   1   29.40    6.70
   3  -1   1   22.70    5.50
   3   1   1   27.70    6.60
  -3   1  -1   27.70    6.10
   3   1   1   21.70    6.80
  -3   1  -1   20.30    6.10
  -4  -1  -1 3223.38  118.49
   4  -1   1 3116.49  117.39
  -4  -1  -1 2753.12  117.19
   4  -1   1 3113.89  117.29
   4   1   1 3047.90  118.19
  -4   1  -1 3289.57  118.19
   4   1   1 2970.80  117.79
  -4   1  -1 3006.10  117.79
  -5  -1  -1   26.00   10.20
   5  -1   1   26.00    9.60
   5  -1   1   45.80   10.10
   5   1   1   49.99   11.40
   5   1   1   39.00    9.60
  -5   1  -1   31.80   10.20
  -5   1  -1   31.40    8.60
  -6  -1  -1  137.49   22.00
   6  -1   1  195.88   20.70
   6  -1   1  157.18   21.40
  -6  -1  -1  185.08   19.20
   6   1   1  177.48   22.10
  -6   1  -1  159.68   22.50
  -6   1  -1  156.78   19.70
   6   1   1  217.18   21.80
   7  -1   1  177.58   26.20
  -7  -1  -1  235.58   24.30
   7   1   1  189.18   27.20
   7   1   1  218.38   26.10
  -7   1  -1  249.18   29.10
  -7   1  -1  186.38   24.10
  -8  -1  -1   74.09   17.10
   8  -1   1  127.79   22.90
  -8   1  -1   67.89   21.80
   8   1   1   47.50   23.40
  -8   1  -1   53.39   17.00
   8   1   1   83.89   21.30
   9  -1   1   95.29   28.90
   9  -1   1   86.89   25.90
  -9  -1  -1   91.59   22.80
   9   1   1   59.89   26.90
  -9   1  -1   85.89   23.40
  -9   1  -1   50.99   24.30
   9   1   1  144.69   28.60
  10  -2  -1   26.60   26.50
  10  -2  -1   16.40   25.30
 -10  -2   1   75.69   22.90
  10   2  -1  -39.00   26.70
 -10   2   1   55.59   27.30
  -9  -2   1  508.15   46.30
   9  -2  -1  505.05   43.90
  -9  -2   1  450.35   39.70
   9  -2  -1  391.16   44.60
   9   2  -1  473.35   45.20
  -9   2   1  526.85   43.60
  -9   2   1  469.75   49.00
   9   2  -1  479.25   47.40
  -8  -2   1   11.60   12.70
   8  -2  -1   -4.80   13.60
   8  -2  -1    0.00   14.50
   8   2  -1    5.10   13.50
  -8   2   1   -3.90   16.30
  -8   2   1   29.20   14.20
  -7  -2   1  268.47   23.50
   7  -2  -1  297.57   27.10
  -7  -2   1  291.17   29.60
   7  -2  -1  366.26   28.40
   7   2  -1  332.37   29.60
  -7   2   1  377.36   32.10
   7   2  -1  344.87   29.30
  -7   2   1  315.87   28.00
  -6  -2   1  138.49   20.90
  -6  -2   1  148.59   15.50
   6  -2  -1  152.88   18.90
   6  -2  -1  173.08   18.50
  -6   2   1  151.68   19.90
   6   2  -1  154.98   23.70
   6   2  -1  139.69   19.40
  -6   2   1  151.68   18.00
   5  -2  -1  309.77   21.30
  -5  -2   1  295.37   18.60
   5  -2  -1  305.47   21.20
  -5  -2   1  310.67   23.30
  -5   2   1  303.07   21.00
   5   2  -1  316.07   22.00
   5   2  -1  298.27   22.60
  -5   2   1  304.07   23.00
   4  -2  -1    8.20    6.20
  -4  -2   1   18.90    7.70
  -4  -2   1   11.90    4.10
   4  -2  -1   10.20    5.50
   4  -2  -1    8.30    6.50
   4   2  -1   13.10    5.70
  -4   2   1   15.40    5.60
  -4   2   1    5.40    6.70
   3  -2  -1 1008.90   42.40
   3  -2  -1 1035.50   41.80
  -3  -2   1 1074.29   39.40
  -3  -2   1  984.20   41.90
   3   2  -1  948.11   41.90
  -3   2   1  936.71   41.90
  -3   2   1  969.80   42.10
  -2  -2   1   23.50    4.50
  -2  -2   1   28.00    3.40
   2  -2  -1   20.60    4.60
   2   2  -1   35.50    3.80
   2   2  -1   22.30    4.00
  -2   2   1   26.50    4.70
  -2   2   1   30.30    5.00
  -1  -2   1 3517.85  136.09
   1  -2  -1 3698.83  137.99
   1  -2  -1 3911.51  137.19
   1   2  -1 3893.31  135.29
   1   2  -1 3909.91  136.69
  -1   2   1 3701.23  137.29
  -1   2   1 3989.40  138.29
   0  -2  -1 8663.93  312.07
   0   2   1 8889.31  312.37
   2  -2   1  366.56   16.90
  -2  -2  -1  348.57   18.10
   2  -2   1  323.57   16.30
  -2   2  -1  371.96   17.50
   2   2   1  364.46   18.90
  -2   2  -1  371.06   17.20
   3  -2   1 4638.24  173.38
  -3  -2  -1 4772.02  175.18
   3  -2   1 4725.93  173.28
  -3   2  -1 4959.70  174.58
   3   2   1 4487.05  174.98
   3   2   1 5028.50  175.98
  -3   2  -1 4602.34  173.78
   4  -2   1 1063.39   47.30
  -4  -2  -1 1091.09   48.80
   4  -2   1 1204.68   48.00
  -4   2  -1 1088.39   48.80
   4   2   1 1080.79   49.00
  -4   2  -1 1074.79   47.60
   5  -2   1   13.90    7.40
   5  -2   1   13.70    8.50
  -5   2  -1   10.70    7.80
  -5   2  -1   17.10    8.80
   5   2   1    6.80    7.70
   5   2   1   28.50   10.90
   6  -2   1   -0.80    8.40
   6  -2   1   37.80   12.30
  -6  -2  -1   14.20    8.80
   6   2   1   23.70   11.40
   6   2   1  -17.00   10.80
  -6   2  -1   10.90   12.70
  -6   2  -1   18.60    8.90
   7  -2   1    4.80   11.60
   7  -2   1  -19.90   12.50
  -7  -2  -1    4.60    9.60
  -7   2  -1    1.90   10.80
   7   2   1    7.70   13.90
  -7   2  -1   11.60   14.80
   7   2   1    5.40   13.30
   8  -2   1   -8.90   15.80
  -8  -2  -1   -7.90   12.50
   8  -2   1   11.00   17.00
  -8   2  -1  -14.70   13.90
   8   2   1   17.10   20.30
  -8   2  -1   25.60   19.80
   8   2   1   12.30   17.90
   9  -2   1    9.00   20.50
  -9  -2  -1   24.30   18.70
   9  -2   1   33.10   24.80
  -9   2  -1   26.10   23.30
  -9   2  -1   38.80   21.60
   9   2   1   10.20   22.10
   9   2   1  -12.60   24.30
 -10  -3   1   11.90   21.70
  10  -3  -1   83.89   26.00
  10  -3  -1   69.59   28.90
 -10   3   1   57.89   28.10
  10   3  -1   29.20   30.70
  -9  -3   1   -2.90   15.90
  -9  -3   1   -6.30   20.70
   9  -3  -1  -18.80   22.20
   9  -3  -1    7.40   18.50
   9   3  -1   -7.60   20.90
   9   3  -1  -31.50   18.50
  -9   3   1  -24.70   17.90
  -9   3   1   28.50   23.30
  -8  -3   1  524.65   34.10
   8  -3  -1  534.25   38.80
   8  -3  -1  468.75   38.50
   8   3  -1  589.34   41.20
  -8   3   1  542.55   40.80
  -8   3   1  570.24   44.30
  -7  -3   1 2836.12  113.99
  -7  -3   1 2898.61  108.59
   7  -3  -1 2740.83  111.79
   7  -3  -1 2597.44  110.39
  -7   3   1 2488.65  113.09
   7   3  -1 2775.52  114.39
  -7   3   1 2615.24  113.29
   6  -3  -1  236.78   21.60
  -6  -3   1  263.67   18.70
   6  -3  -1  264.27   22.10
   6   3  -1  241.88   23.60
  -6   3   1  258.27   24.20
   6   3  -1  249.68   28.00
  -6   3   1  258.57   22.50
  -5  -3   1  152.68   17.60
   5  -3  -1  160.98   15.50
   5  -3  -1  143.29   15.90
  -5  -3   1  146.79   12.60
   5   3  -1  175.38   18.90
   5   3  -1  143.99   16.30
  -5   3   1  137.69   17.70
  -5   3   1  129.89   15.70
   4  -3  -1 1521.65   66.99
  -4  -3   1 1710.53   62.69
   4  -3  -1 1586.54   65.19
  -4  -3   1 1577.64   66.39
   4  -3  -1 1647.64   65.09
  -4   3   1 1644.64   66.69
   4   3  -1 1696.03   67.29
  -4   3   1 1591.74   67.09
   3  -3  -1  629.14   30.40
  -3  -3   1  635.44   29.30
  -3  -3   1  596.14   25.40
   3  -3  -1  613.94   28.30
   3   3  -1  709.93   29.90
  -3   3   1  612.34   29.30
  -3   3   1  631.54   30.20
   2  -3  -1 6911.21  249.78
   2  -3  -1 6975.10  251.87
  -2  -3   1 6625.74  249.78
  -2  -3   1 7200.58  246.78
   2   3  -1 6932.11  250.47
  -2   3   1 7156.18  252.27
  -2   3   1 6978.50  250.57
   1  -3  -1    0.40    3.00
   1  -3  -1    0.20    1.80
   1   3  -1   -2.00    1.60
  -1   3   1    2.10    2.60
  -1   3   1    0.50    2.40
   0  -3  -1 6058.09  214.68
   0   3   1 5774.62  213.88
   0   3   1 6105.59  214.58
  -1  -3  -1 4708.93  166.98
  -1  -3  -1 4454.65  166.28
  -1   3  -1 4776.92  164.08
  -1   3  -1 4480.15  163.98
   1   3   1 4637.74  167.28
   2  -3   1   32.90    5.10
  -2  -3  -1   33.80    6.00
   2  -3   1   29.70    4.30
  -2   3  -1   33.00    5.00
  -2   3  -1   36.90    5.50
   2   3   1   36.50    6.60
   3  -3   1    7.80    4.00
   3  -3   1    1.10    4.40
  -3  -3  -1   10.10    5.30
   3   3   1    3.00    4.70
  -3   3  -1   -7.60    4.60
  -3   3  -1   -1.60    3.50
   3   3   1    8.30    6.40
   4  -3   1   34.50    7.00
   4  -3   1   26.90    7.60
  -4   3  -1   27.10    7.10
  -4   3  -1   34.30    8.50
   4   3   1   20.10    7.30
   4   3   1   35.00   10.00
  -4   3  -1   39.40    8.60
   5  -3   1    0.80    7.50
   5  -3   1    0.90    6.00
   5   3   1    5.80    9.20
   5   3   1    3.80    7.70
  -5   3  -1    4.60    9.00
  -5   3  -1   -1.50    6.80
   6  -3   1    8.40   10.10
  -6  -3  -1    6.50    8.80
   6  -3   1   10.00    9.00
   6   3   1   15.20   11.50
  -6   3  -1   29.50   11.30
   7  -3   1   56.99   14.40
   7  -3   1   71.49   15.90
  -7  -3  -1   55.69   12.50
  -7   3  -1   43.50   13.70
   7   3   1    7.20   15.10
   7   3   1   55.69   16.20
  -7   3  -1   24.40   16.60
   8  -3   1   17.90   15.50
   8  -3   1  -14.20   16.20
  -8  -3  -1   -9.60   11.90
   8   3   1  -21.80   20.10
  -8   3  -1   30.80   17.00
  -8   3  -1   35.10   19.90
   8   3   1   -6.60   16.20
  -9  -3  -1    4.10   18.00
   9  -3   1   -2.90   23.70
   9  -3   1   17.10   21.20
   9   3   1  103.49   30.80
  -9   3  -1   14.20   22.80
   9   3   1   34.30   25.50
  -9   3  -1   45.00   24.70
  10  -4  -1   -7.10   23.40
 -10  -4   1    6.90   19.20
 -10   4   1   -5.00   28.70
  10   4  -1   16.40   35.30
  -9  -4   1   11.80   15.60
   9  -4  -1    8.90   18.10
   9   4  -1  -11.80   20.20
   9   4  -1   32.00   22.10
  -9   4   1   64.29   24.80
  -9   4   1   41.30   22.10
  -8  -4   1   24.70   21.00
   8  -4  -1   41.40   17.10
  -8  -4   1   44.60   13.20
  -8   4   1   46.90   17.10
  -8   4   1   23.30   19.70
   8   4  -1   34.40   17.00
  -7  -4   1   33.60   10.00
   7  -4  -1   47.10   16.70
  -7  -4   1   34.60   15.80
   7  -4  -1   24.00   11.30
  -7   4   1   40.80   15.10
   7   4  -1   38.60   15.10
  -7   4   1   28.90   13.40
   6  -4  -1  116.39   16.70
  -6  -4   1  113.49   13.40
   6  -4  -1  125.39   16.50
  -6   4   1  128.69   20.60
   6   4  -1  113.39   17.60
  -6   4   1   89.79   15.20
   6   4  -1  117.79   17.20
   5  -4  -1  417.26   23.60
  -5  -4   1  382.26   20.10
   5  -4  -1  412.66   23.60
  -5  -4   1  324.47   24.50
   5   4  -1  406.36   25.70
  -5   4   1  384.56   25.70
   5   4  -1  357.06   26.20
  -5   4   1  381.76   26.00
  -4  -4   1  317.97   15.90
  -4  -4   1  317.97   20.80
   4  -4  -1  344.97   22.80
   4  -4  -1  321.37   19.10
   4  -4  -1  342.77   19.40
   4   4  -1  314.37   20.40
  -4   4   1  315.77   21.40
  -4   4   1  325.17   21.20
   3  -4  -1 1172.78   48.60
   3  -4  -1 1243.28   52.09
  -3  -4   1 1185.78   45.20
  -3  -4   1 1237.38   49.80
  -3   4   1 1184.28   51.79
   3   4  -1 1206.98   50.59
  -3   4   1 1328.37   50.69
   2  -4  -1 1008.10   38.30
   2  -4  -1  953.80   41.30
   2   4  -1  985.80   39.40
  -2   4   1  964.50   41.40
  -2   4   1  950.30   39.30
   1  -4  -1 3606.74  131.29
   1  -4  -1 3382.56  127.99
   1   4  -1 3497.45  126.89
  -1   4   1 3645.64  131.29
  -1   4   1 3587.14  129.29
   1   4  -1 3643.24  127.99
  -1  -4  -1   50.69    6.60
  -1  -4  -1   62.99    6.40
   1   4   1   53.69    6.00
   1   4   1   58.39    7.90
  -2  -4  -1   25.20    4.90
  -2  -4  -1   24.80    5.30
  -2   4  -1   28.50    6.00
  -2   4  -1   28.00    4.20
   2   4   1   29.70    6.70
  -2   4  -1   16.20    4.10
   3  -4   1  796.42   31.30
   3  -4   1  732.43   30.80
  -3  -4  -1  771.02   35.10
  -3   4  -1  730.93   32.50
  -3   4  -1  685.13   32.90
   3   4   1  777.12   35.70
  -3   4  -1  791.22   36.30
   4  -4   1  199.18   15.00
   4  -4   1  208.68   14.20
   4   4   1  200.38   17.60
  -4   4  -1  188.68   17.50
  -4   4  -1  211.38   15.60
  -4   4  -1  200.58   17.50
   5  -4   1    8.30    7.70
   5  -4   1    7.00    6.30
  -5   4  -1   12.00    9.30
   5   4   1   -0.90    9.80
  -5   4  -1   10.20    8.40
   5   4   1    7.80    7.80
   6  -4   1    0.90    8.90
   6  -4   1   17.90    9.00
  -6   4  -1   -8.30   10.20
   6   4   1   10.30   10.50
  -6   4  -1   24.10   14.00
   6   4   1   21.10   13.20
   7  -4   1   59.39   15.60
   7  -4   1   56.69   14.10
  -7  -4  -1   52.29   12.30
  -7   4  -1   64.29   15.70
   7   4   1   48.20   16.70
  -7   4  -1   53.69   17.90
   8  -4   1   14.00   17.80
   8  -4   1   24.20   17.50
  -8   4  -1  -19.70   19.00
   8   4   1   -6.00   18.00
   8   4   1    0.80   21.40
  -8   4  -1    5.10   16.40
  -9  -4  -1   43.30   19.10
   9  -4   1   52.69   21.00
  -9   4  -1   67.49   26.00
  -9   4  -1   25.90   24.80
   9   4   1   25.70   26.00
   9  -5  -1    2.10   19.80
  -9  -5   1   -8.10   14.20
   9  -5  -1   -4.60   18.00
  -9   5   1   -6.60   19.90
  -9   5   1   45.20   25.60
   9   5  -1  -17.10   22.40
   9   5  -1   34.50   21.60
  -8  -5   1   67.59   13.20
   8  -5  -1   95.69   18.10
   8  -5  -1   36.50   17.00
  -8   5   1   90.69   21.60
  -8   5   1   83.19   22.60
   8   5  -1   27.70   18.80
   7  -5  -1   75.89   15.70
  -7  -5   1   68.69   11.50
   7  -5  -1   67.19   13.60
  -7   5   1   55.89   16.10
  -7   5   1   84.59   16.60
   7   5  -1   51.79   14.90
   7   5  -1   59.49   16.90
   6  -5  -1  135.79   16.90
  -6  -5   1  139.59   13.80
   6  -5  -1  113.49   17.40
   6   5  -1  126.19   20.10
   6   5  -1  108.09   17.80
  -6   5   1  140.19   19.60
  -6   5   1  136.59   19.30
  -5  -5   1  193.68   13.10
   5  -5  -1  181.88   16.00
   5  -5  -1  211.58   16.50
   5   5  -1  184.08   20.60
  -5   5   1  179.08   19.50
  -5   5   1  193.58   20.30
   5   5  -1  192.28   18.60
   4  -5  -1   29.90    6.50
  -4  -5   1   29.60    4.10
   4  -5  -1   26.20    9.30
   4  -5  -1   31.20    6.80
  -4   5   1   22.30    7.30
  -4   5   1   42.10    9.20
   4   5  -1   30.20    7.70
   3  -5  -1  412.56   24.30
   3  -5  -1  406.66   19.50
   3  -5  -1  431.86   19.60
  -3   5   1  373.96   21.80
  -3   5   1  428.36   24.00
   3   5  -1  383.16   21.90
   2  -5  -1   41.40    5.00
   2  -5  -1   49.90    8.10
   2   5  -1   33.20    5.50
  -2   5   1   53.09    7.10
  -2   5   1   42.60    7.60
   1  -5  -1 1391.66   56.19
   1  -5  -1 1415.56   51.79
   1   5  -1 1425.16   51.79
  -1   5   1 1407.76   53.89
  -1   5   1 1397.36   55.99
   0  -5  -1 2089.79   80.89
   0  -5  -1 2116.79   78.59
   0   5  -1 2137.99   79.89
   0   5   1 2118.29   79.99
   0   5   1 2270.07   81.29
  -1  -5  -1 1391.46   53.29
  -1  -5  -1 1417.46   53.09
   1   5   1 1349.07   54.19
  -1   5  -1 1340.17   54.49
   1   5   1 1365.36   53.19
  -2  -5  -1  523.15   24.70
  -2  -5  -1  480.05   23.10
  -2   5  -1  549.85   21.40
  -2   5  -1  511.95   25.90
   2   5   1  469.15   25.40
  -2   5  -1  507.85   21.80
   3  -5   1   35.50    4.30
   3  -5   1   36.20    4.70
   3   5   1   21.00    6.70
  -3   5  -1   23.20    6.30
  -3   5  -1   46.80    8.70
  -3   5  -1   29.40    5.60
   3   5   1   28.60    9.00
   4  -5   1  139.29   11.10
   4  -5   1  163.38   11.80
  -4   5  -1  132.89   15.90
   4   5   1  133.39   15.90
   4   5   1  162.68   18.10
  -4   5  -1  148.89   15.30
  -4   5  -1  138.29   13.40
   5  -5   1   20.80    7.50
   5  -5   1   21.00    7.20
  -5   5  -1   13.40    9.50
  -5   5  -1   -0.80    8.90
   5   5   1   11.40    9.40
   6  -5   1  309.47   22.90
   6  -5   1  291.47   21.70
  -6   5  -1  235.58   26.30
   6   5   1  334.37   28.40
  -6   5  -1  261.37   26.40
  -7  -5  -1   26.30   10.30
   7  -5   1   15.30   11.40
   7  -5   1   37.40   13.90
  -7   5  -1   22.00   16.50
   7   5   1   35.20   16.10
  -8  -5  -1   10.50   13.30
   8  -5   1   -5.40   13.80
   8  -5   1   34.10   18.20
   8   5   1    0.60   23.30
  -8   5  -1   16.90   17.40
   8   5   1   15.20   19.50
  -8   5  -1   16.30   21.40
   9  -5   1   -1.00   18.20
  -9  -5  -1   27.60   18.30
   9  -5   1   49.99   23.60
  -9   5  -1  -18.70   25.00
   9   5   1  -18.70   25.00
  -9   5  -1   -2.20   24.20
   9  -6  -1  -25.80   16.70
   9  -6  -1   18.50   20.30
  -9  -6   1  -11.90   12.30
  -9   6   1  -19.70   24.70
  -9   6   1   17.40   23.70
   9   6  -1  -13.30   24.00
  -8  -6   1    8.80   10.70
   8  -6  -1   17.20   15.50
   8  -6  -1   19.80   13.90
   8   6  -1    1.30   18.20
  -8   6   1   19.90   17.90
   8   6  -1   19.10   18.40
  -8   6   1  -13.70   17.40
  -7  -6   1  440.06   24.80
   7  -6  -1  411.46   28.20
   7  -6  -1  356.16   28.40
   7   6  -1  328.87   32.20
  -7   6   1  462.95   36.70
   7   6  -1  421.56   36.70
  -7   6   1  386.36   34.10
   6  -6  -1  121.89   16.40
  -6  -6   1  151.88   13.20
   6  -6  -1  130.09   17.70
  -6   6   1  133.99   19.30
   6   6  -1  196.38   24.30
  -6   6   1  194.58   23.00
   6   6  -1  133.29   20.30
  -5  -6   1   13.70    4.30
   5  -6  -1   16.40    7.00
   5  -6  -1   10.80   10.00
   5  -6  -1    3.20    6.80
  -5   6   1    8.10    8.70
   5   6  -1   15.50    9.20
   5   6  -1   11.50   10.60
  -5   6   1    0.80    8.60
  -4  -6   1    2.20    2.20
   4  -6  -1    0.80    4.40
   4  -6  -1    0.10    4.50
   4  -6  -1    2.80    8.20
  -4   6   1   -4.10    6.40
   4   6  -1    7.40    6.20
  -4   6   1    8.70    7.40
   4   6  -1    3.90    7.90
   3  -6  -1    7.90    3.30
   3  -6  -1    5.50    3.50
   3  -6  -1   -1.60    6.10
   3   6  -1   14.30    5.40
  -3   6   1    8.50    5.90
  -3   6   1    4.20    5.60
   2  -6  -1  142.69    7.00
   2  -6  -1  121.79   13.30
   2  -6  -1  129.29    6.90
  -2   6   1  126.09   12.70
   2   6  -1  135.99   10.20
  -2   6   1  141.89   11.40
   1  -6  -1 2091.09   82.39
  -1   6   1 2178.38   82.59
   1   6  -1 2143.19   77.99
  -1   6   1 2109.79   79.59
   0  -6  -1   -3.10    3.60
   0  -6  -1   -0.60    2.10
   0   6   1   -0.90    3.20
   0   6   1   -1.40    3.60
   0   6  -1   -4.80    2.80
  -1  -6  -1 4233.88  152.88
  -1  -6  -1 4112.79  153.38
   1   6   1 4089.19  154.38
   1   6   1 4409.76  153.88
  -1   6  -1 4190.38  155.18
  -2  -6  -1 1381.96   52.39
  -2   6  -1 1283.47   55.49
  -2   6  -1 1269.57   50.09
   2   6   1 1348.07   54.99
  -2   6  -1 1365.56   49.90
  -3  -6  -1 4354.06  166.08
  -3   6  -1 4595.64  166.68
  -3   6  -1 4442.16  165.88
   3   6   1 4854.51  171.38
  -3   6  -1 4582.14  171.78
   3   6   1 4506.95  170.68
   4  -6   1  251.37   12.60
   4  -6   1  257.67   12.40
  -4   6  -1  250.47   20.50
   4   6   1  271.97   21.10
  -4   6  -1  239.88   18.50
  -4   6  -1  263.57   17.60
   5  -6   1  227.08   16.10
   5  -6   1  227.28   15.10
  -5   6  -1  214.88   23.00
   5   6   1  189.08   24.80
   5   6   1  260.87   24.30
  -5   6  -1  240.28   21.70
   6  -6   1   98.39   14.00
   6  -6   1   88.49   12.40
  -6   6  -1   66.19   16.50
   6   6   1   53.29   16.10
   6   6   1   98.89   18.50
  -6   6  -1   74.79   16.70
  -7  -6  -1   73.29   12.60
   7  -6   1   65.99   14.10
   7  -6   1   74.59   13.60
  -7   6  -1   83.59   20.60
  -7   6  -1   68.69   17.20
   7   6   1   59.99   18.40
   8  -6   1   83.29   16.20
  -8  -6  -1   49.20   15.20
   8  -6   1   77.29   19.00
  -8   6  -1   97.29   25.10
  -8   6  -1   62.59   21.30
   8   6   1   92.89   26.00
   8   6   1   69.49   23.70
   9  -6   1   38.60   19.10
  -9  -6  -1   61.49   19.30
   9  -6   1   27.20   20.60
  -9   6  -1   24.70   29.40
   9   6   1   29.40   29.30
  -9   6  -1   -4.10   26.60
   9  -7  -1   50.19   17.70
   9  -7  -1   24.90   19.80
  -9  -7   1   24.60   13.20
   9   7  -1   26.30   28.50
  -9   7   1   -4.10   25.70
  -9   7   1   83.59   29.70
   8  -7  -1   87.89   15.50
   8  -7  -1   66.19   17.30
  -8  -7   1   71.39   12.00
  -8   7   1   62.89   23.20
   8   7  -1   70.09   23.20
   8   7  -1   75.69   23.80
  -8   7   1   95.69   22.80
   7  -7  -1  486.15   29.30
  -7  -7   1  427.56   24.40
   7  -7  -1  434.16   29.30
  -7   7   1  496.25   38.30
   7   7  -1  504.25   38.20
  -7   7   1  491.85   37.90
   6  -7  -1   15.00    8.10
  -6  -7   1   21.10    5.60
   6  -7  -1   27.00    9.20
   6   7  -1   46.60   12.80
  -6   7   1   21.00   13.60
  -6   7   1   36.20   14.00
   6   7  -1   15.80   13.10
   5  -7  -1  451.85   23.60
   5  -7  -1  456.85   23.60
  -5  -7   1  434.56   19.10
  -5  -7   1  458.05   19.10
   5   7  -1  461.85   30.30
  -5   7   1  478.35   32.30
  -5   7   1  467.25   29.90
   5   7  -1  498.05   31.50
   4  -7  -1  196.18   12.20
   4  -7  -1  187.28   12.20
   4  -7  -1  185.88   21.60
  -4   7   1  229.98   20.30
  -4   7   1  252.77   19.00
   4   7  -1  194.98   17.80
   4   7  -1  185.98   18.80
   3  -7  -1  679.63   37.20
   3  -7  -1  746.73   27.80
  -3   7   1  736.73   37.40
   3   7  -1  774.52   34.90
  -3   7   1  750.72   34.30
   2  -7  -1  138.39   14.80
   2   7  -1  140.39   10.90
  -2   7   1  137.79   13.20
  -2   7   1  142.69   12.20
   1  -7  -1   81.19   11.40
  -1   7   1  102.39   10.90
  -1   7   1   85.49    9.50
   1   7  -1  101.99    7.50
   0  -7  -1    1.40    5.10
   0   7   1    3.00    4.10
   0   7  -1    5.90    3.80
   0   7   1   -5.40    4.30
  -1  -7  -1 3077.79  116.09
   1   7   1 3147.39  116.29
  -1   7  -1 3200.68  118.49
   1   7   1 3097.99  117.09
  -2  -7  -1   40.30    6.60
  -2   7  -1   45.00    5.30
   2   7   1   48.90    9.10
  -2   7  -1   43.00    8.40
  -2   7  -1   38.80    5.00
  -3  -7  -1  163.88   13.00
  -3   7  -1  181.38   13.80
  -3   7  -1  160.08   16.50
   3   7   1  168.88   18.20
  -3   7  -1  172.48   12.10
  -4  -7  -1    1.40    6.10
   4   7   1   20.00   10.20
  -4   7  -1   22.70    9.40
  -4   7  -1   16.80    8.10
   4   7   1   12.10    8.20
   5  -7   1    2.00    3.90
  -5  -7  -1    0.70    7.70
   5   7   1    1.70   12.40
   5   7   1    6.70   18.80
  -5   7  -1    7.60   10.60
  -5   7  -1   -5.80    9.20
   6  -7   1    3.20    6.30
   6  -7   1    0.20    7.10
   6   7   1   32.20   15.40
  -6   7  -1   33.40   13.90
   6   7   1    3.60   12.90
  -6   7  -1   -2.50   12.80
  -7  -7  -1   19.90   10.60
   7  -7   1   22.10   11.50
   7  -7   1   36.60   10.00
  -7   7  -1   13.00   18.00
   7   7   1  -13.70   18.40
  -7   7  -1   12.70   16.50
   7   7   1   16.20   16.90
   8  -7   1    9.00   14.90
   8  -7   1   25.70   12.60
  -8  -7  -1   11.60   12.80
  -8   7  -1  -23.30   21.70
  -8   7  -1   39.90   21.20
   8   7   1    3.60   22.10
   8   7   1   16.30   24.70
  -9   7  -1   49.80   32.50
   9  -8  -1    6.30   21.90
   9  -8  -1   11.40   14.90
  -9   8   1   -4.90   26.80
  -9   8   1  -42.00   27.00
   9   8  -1   30.30   29.40
  -8  -8   1   -5.20    8.80
   8  -8  -1    7.50   13.50
   8  -8  -1   13.50   11.50
  -8   8   1   22.80   21.80
   8   8  -1    6.00   20.70
   8   8  -1   -2.20   20.20
  -8   8   1   -5.50   21.00
  -7  -8   1   45.40    7.60
   7  -8  -1   36.10   10.30
   7  -8  -1   57.29   12.30
   7   8  -1   39.80   17.20
   7   8  -1   49.50   18.60
  -7   8   1   81.09   19.30
  -7   8   1   60.89   18.70
  -6  -8   1   54.59    7.50
   6  -8  -1   57.99    9.00
   6  -8  -1   74.99   10.30
   6   8  -1   48.50   16.10
  -6   8   1   53.89   16.20
  -6   8   1   53.89   15.80
   6   8  -1   60.19   15.30
   5  -8  -1    6.30    5.20
   5  -8  -1    7.70    4.90
   5   8  -1   13.70   11.30
  -5   8   1    8.30   10.40
   5   8  -1   10.30   10.10
   4  -8  -1   14.30   10.40
  -4   8   1   20.50    8.80
   4   8  -1   22.60   10.00
  -4   8   1   13.20   10.00
   4   8  -1   22.00    8.20
   3  -8  -1   48.90   11.00
   3   8  -1   55.59    8.90
  -3   8   1   59.59    9.40
  -3   8   1   56.49   10.90
   2  -8  -1   56.09   10.70
   2   8  -1   74.39    9.30
  -2   8   1   72.59   11.00
  -2   8   1   62.39    8.90
   1  -8  -1  118.79   13.50
  -1   8   1  119.29   11.00
   1   8  -1   98.49    8.60
  -1   8   1  111.89   12.50
   0  -8  -1 2962.80  110.89
   0   8   1 2832.92  110.69
   0   8   1 2955.30  109.09
   0   8  -1 2936.21  109.69
  -1  -8  -1   60.89    9.50
   1   8   1   62.29    9.50
  -1   8  -1   48.30    8.20
   1   8   1   72.09    9.40
  -2  -8  -1  588.94   27.00
  -2   8  -1  597.14   31.40
   2   8   1  568.74   30.50
  -2   8  -1  587.94   24.10
  -2   8  -1  605.14   23.50
  -3  -8  -1 1352.96   54.09
  -3   8  -1 1384.76   54.19
   3   8   1 1382.66   59.79
  -3   8  -1 1361.96   53.29
  -3   8  -1 1293.77   60.19
  -4  -8  -1   78.59   11.90
  -4   8  -1   81.09   14.90
   4   8   1   78.39   14.50
   4   8   1   56.79   13.20
  -4   8  -1   53.79   10.50
  -5  -8  -1   21.40    8.80
  -5   8  -1   32.80   11.20
  -5   8  -1   20.00   11.70
   5   8   1   37.60   12.60
   5   8   1   36.30   14.30
  -6  -8  -1  105.59   14.00
   6   8   1  124.59   20.60
  -6   8  -1  114.69   20.40
  -6   8  -1  105.09   18.80
   6   8   1  115.09   21.80
   7  -8   1   64.59    7.90
  -7  -8  -1   86.29   16.00
   7  -8   1  102.19   12.50
  -7  -8  -1   88.99   13.30
   7   8   1  103.89   23.90
   7   8   1   82.89   25.50
  -7   8  -1   64.89   20.80
  -7   8  -1   63.89   20.90
   8  -8   1   41.60   10.20
  -8  -8  -1   53.59   14.10
   8  -8   1   31.80   12.20
   8   8   1   44.80   23.30
  -8   8  -1  -17.60   21.50
  -8   8  -1   31.40   25.80
   8  -9  -1    8.70   12.40
  -8  -9   1   21.30    7.80
   8  -9  -1    5.50    9.80
   8   9  -1   45.20   24.80
  -8   9   1   43.90   24.30
  -8   9   1   24.70   24.00
   8   9  -1    0.90   22.90
   7  -9  -1  251.37   18.80
   7  -9  -1  254.87   17.30
   7   9  -1  304.67   37.50
   7   9  -1  271.47   34.80
  -7   9   1  224.08   28.90
  -7   9   1  248.38   32.10
   6   9  -1  138.09   21.80
  -6   9   1  174.68   25.70
   6   9  -1  186.78   26.70
  -6   9   1  156.88   24.20
   5   9  -1   65.89   14.40
   5   9  -1   60.29   16.00
  -5   9   1   32.90   13.30
  -5   9   1   41.70   13.10
   4  -9  -1   40.20   13.30
  -4   9   1   41.10   11.00
   4   9  -1   42.00   10.30
   4   9  -1   44.50   11.60
  -4   9   1   68.19   13.00
   3  -9  -1   40.20   12.10
  -3   9   1   56.79   10.10
   3   9  -1   48.60    9.00
   3   9  -1   40.90   10.00
  -3   9   1   51.09   11.00
   2  -9  -1   80.69   13.10
  -2   9   1  106.39   13.80
   2   9  -1   70.19    6.00
  -2   9   1   69.59    9.60
   2   9  -1   74.79   10.50
   1  -9  -1  421.96   25.70
  -1   9   1  415.56   24.80
  -1   9   1  440.26   22.30
   1   9  -1  449.95   20.90
   0  -9  -1  153.78   14.50
   0   9   1  142.69   14.00
   0   9   1  153.28   13.50
   0   9  -1  135.09   12.50
  -1  -9  -1  608.54   29.40
   1   9   1  633.64   30.70
   1   9   1  608.64   29.40
  -1   9  -1  645.84   31.50
  -2  -9  -1  109.09   11.50
  -2   9  -1  117.79    7.20
  -2   9  -1  118.09   14.60
  -2   9  -1   89.89    8.40
   2   9   1  101.89   15.60
  -3  -9  -1  126.79   12.70
  -3   9  -1  135.79   13.30
  -3   9  -1  176.78   19.50
   3   9   1  160.88   19.30
  -4  -9  -1  219.48   16.10
   4   9   1  208.58   22.80
   4   9   1  198.28   25.70
  -4   9  -1  208.38   23.10
  -4   9  -1  201.38   18.90
  -5  -9  -1   20.40    8.80
  -5   9  -1   17.40   13.00
   5   9   1    8.50   14.20
  -5   9  -1   19.80   11.40
   5   9   1   10.80   12.80
  -6  -9  -1   -1.80    9.60
   6   9   1  -13.90   13.00
   6   9   1    3.90   15.50
  -6   9  -1    5.50   14.30
  -6   9  -1   16.10   14.30
  -7  -9  -1  -14.70    9.00
  -7  -9  -1    9.00   12.60
  -7   9  -1  -22.50   17.30
   7   9   1    1.70   20.60
  -7   9  -1  -21.50   18.60
   7   9   1  -26.90   20.50
  -8  -9  -1   11.30   16.40
  -8  -9  -1   51.89   14.40
  -8   9  -1   21.90   27.20
  -8   9  -1   -5.70   25.10
   8   9   1   40.50   26.50
   8  10  -1  -13.90   25.70
  -8  10   1  -20.10   22.00
   8  10  -1   21.10   25.60
  -8  10   1   20.00   24.50
   7  10  -1  134.79   26.60
  -7  10   1   80.89   23.00
   7  10  -1  114.39   23.70
  -7  10   1   67.99   23.30
   6  10  -1   24.30   15.30
   6  10  -1   45.50   18.10
  -6  10   1   34.00   16.20
   5  10  -1   16.40   13.70
  -5  10   1    9.30   12.70
  -5  10   1   29.30   12.60
   4 -10  -1   90.49   17.00
  -4  10   1  141.59   19.10
   4  10  -1  118.19   16.80
   4  10  -1  134.59   19.50
   3 -10  -1  109.79   17.20
   3  10  -1  117.89   14.80
  -3  10   1  141.49   19.30
   3  10  -1  105.09   16.30
  -3  10   1  138.79   15.90
   2 -10  -1   17.80   10.00
  -2  10   1    2.40    7.30
  -2  10   1   -1.00    6.60
   2  10  -1    8.20    3.50
   2  10  -1   14.80    7.00
   1 -10  -1  144.89   16.30
  -1  10   1  106.49   14.40
  -1  10   1   97.09   12.90
   1  10  -1  124.09   11.00
   0 -10  -1   23.50    8.10
   0  10  -1   41.70    8.30
   0  10   1   41.30    8.80
   0  10   1   53.89    8.90
  -1 -10  -1   68.89    9.90
   1  10   1   73.39   11.10
   1  10   1   88.19   12.20
  -1  10  -1  100.49   13.40
  -2 -10  -1   16.00    7.00
  -2  10  -1   39.20    9.90
   2  10   1   31.30   10.40
  -2  10  -1   15.20    5.00
  -3 -10  -1  332.67   19.80
  -3  10  -1  366.16   20.30
   3  10   1  336.37   27.20
  -3  10  -1  375.06   27.50
  -4 -10  -1    3.50    6.20
  -4  10  -1   13.10   11.50
  -4  10  -1    5.20    8.90
   4  10   1   17.80   11.40
   4  10   1   11.50   12.40
  -5 -10  -1    3.00    7.70
  -5  10  -1    5.30   11.60
  -5  10  -1    8.60   12.80
   5  10   1  -25.50   13.90
   5  10   1    9.30   13.70
  -6 -10  -1    4.10    7.50
  -6 -10  -1   -5.20    9.30
  -6  10  -1   -5.90   17.00
   6  10   1  -15.00   16.20
  -6  10  -1    1.30   16.60
   6  10   1   21.20   20.60
  -7 -10  -1   95.09   14.90
  -7 -10  -1   85.69   12.50
   7  10   1  106.49   27.40
  -7  10  -1   78.49   24.00
  -7  10  -1   41.90   21.90
   7  10   1   79.59   25.60
  -8  10  -1   85.09   31.00
   8  10   1   36.20   42.00
  -8  11   1   74.79   28.90
  -8  11   1   21.40   28.00
   8  11  -1   14.40   28.60
   7  11  -1  233.18   36.50
  -7  11   1  363.86   44.50
  -7  11   1  320.27   40.20
   7  11  -1  206.78   34.00
   6  11  -1    5.80   17.90
  -6  11   1   44.00   18.70
   6  11  -1   -8.10   15.10
  -6  11   1   12.20   17.40
  -5  11   1   38.80   14.60
  -5  11   1    3.10   13.90
   5  11  -1   26.80   13.60
   5  11  -1    8.30   13.80
   4 -11  -1   13.60   14.50
  -4  11   1   -9.60   10.20
   4  11  -1   17.10   11.00
  -4  11   1   28.90   12.70
   4  11  -1   18.30   12.30
   3 -11  -1   90.09   16.60
  -3  11   1   97.79   16.90
   3  11  -1  107.89   14.40
  -3  11   1   84.49   13.30
   3  11  -1  120.49   16.30
   2 -11  -1   76.39   14.40
   2  11  -1   72.99   11.10
   2  11  -1   65.19    8.10
  -2  11   1   69.59   12.70
  -2  11   1   95.59   14.80
   1 -11  -1    8.80    8.40
   1  11  -1    7.70    6.00
  -1  11   1    3.70    7.80
  -1  11   1    8.70    7.80
   1  11  -1   15.80    6.10
   0 -11  -1  268.77   21.10
   0  11   1  285.67   20.10
   0  11   1  274.77   18.90
   0  11  -1  237.08   13.20
   0  11  -1  254.67   18.70
  -1 -11  -1  452.85   25.50
   1  11   1  452.15   25.50
  -1  11  -1  439.66   27.30
   1  11   1  450.75   26.80
  -2 -11  -1  552.34   27.00
  -2  11  -1  493.45   31.90
   2  11   1  504.95   31.10
  -2  11  -1  512.25   22.60
  -3 -11  -1   28.40    7.50
   3  11   1   41.00   13.30
  -3  11  -1    8.30   11.00
  -4 -11  -1    8.70    6.70
   4  11   1   28.80   14.80
  -4  11  -1   31.90   10.90
  -4  11  -1    6.90   12.40
   4  11   1   15.90   13.00
  -5 -11  -1   -0.30    7.10
   5  11   1   14.40   15.50
  -5  11  -1   18.80   14.50
   5  11   1   38.20   18.50
  -5  11  -1    7.80   12.60
  -6 -11  -1   44.20    8.40
  -6 -11  -1   62.09   10.70
  -6  11  -1   93.09   22.50
   6  11   1   74.29   21.50
   6  11   1  111.09   25.70
  -7 -11  -1   69.19   10.10
  -7 -11  -1   61.29   12.10
   7  11   1   47.80   28.70
  -7  11  -1   89.39   25.80
   7  11   1    6.00   24.80
  -7  11  -1   61.39   25.80
  -7  12   1   28.90   23.00
   7  12  -1   42.40   25.20
   7  12  -1   12.60   22.10
  -7  12   1  -12.90   24.50
  -6  12   1    6.10   18.70
   6  12  -1  -15.50   20.00
  -6  12   1   14.00   19.30
   6  12  -1   27.80   18.30
  -5  12   1   17.50   15.20
   5  12  -1   28.50   17.30
  -5  12   1   36.10   16.10
   5  12  -1   19.20   15.40
   4  12  -1   22.30   14.20
  -4  12   1   51.29   16.30
   4  12  -1   44.80   13.90
  -4  12   1   41.20   13.40
   3 -12  -1   39.40   14.00
  -3  12   1   24.70   11.40
   3  12  -1   48.30   12.70
   3  12  -1   42.90   10.70
   2 -12  -1   14.10   10.90
  -2  12   1    2.00    8.60
   2  12  -1   -3.00    8.00
  -2  12   1   -4.90    9.90
   2  12  -1    0.40    4.90
   1 -12  -1   27.60   10.70
  -1  12   1    5.10    9.30
   1  12  -1    8.40    6.80
  -1  12   1   36.60    9.10
   1  12  -1   13.00    7.00
   0 -12  -1  262.97   22.10
   0  12  -1  233.28   14.40
   0  12   1  246.48   20.50
   0  12  -1  283.67   20.70
   0  12   1  263.97   21.60
  -1 -12  -1  132.19   17.00
   1  12   1  122.19   18.60
   1  12   1  106.19   15.80
  -1  12  -1  138.19   17.80
  -1  12  -1  139.29    9.70
  -2 -12  -1  271.17   19.60
   2  12   1  254.67   24.40
  -2  12  -1  268.67   15.60
  -2  12  -1  288.67   25.50
  -3 -12  -1  139.59   14.20
  -3  12  -1  126.69   15.40
  -3  12  -1   96.39   20.60
   3  12   1  128.79   20.10
  -4 -12  -1    5.00    6.60
   4  12   1   -4.90   13.10
   4  12   1  -17.20   15.30
  -4  12  -1   13.60   14.40
  -4  12  -1   -3.90   10.70
  -5 -12  -1   -2.00    6.10
  -5  12  -1  -10.30   13.00
   5  12   1   14.60   19.20
  -5  12  -1  -22.60   15.40
   5  12   1  -10.00   14.70
   6  12   1   11.30   21.10
  -6  12  -1  -25.20   22.20
   6  12   1  -16.80   23.00
   7  12   1   13.10   26.60
  -7  12  -1   54.49   26.80
  -7  12  -1   14.70   27.40
  -7  13   1   13.30   27.40
   7  13  -1   11.30   28.20
  -7  13   1    2.30   28.30
   7  13  -1    3.50   26.10
  -6  13   1  -27.70   20.30
   6  13  -1   13.20   20.70
  -6  13   1   10.60   20.80
   6  13  -1   13.70   24.00
   5  13  -1   56.89   21.00
  -5  13   1   62.09   18.60
  -5  13   1   61.89   20.40
  -4  13   1  128.49   18.40
  -4  13   1  157.68   24.80
   4  13  -1  149.88   22.20
   3 -13  -1   83.49   19.30
   3  13  -1   53.19   14.00
  -3  13   1   76.69   14.40
  -3  13   1   50.99   15.00
   3  13  -1   36.60   12.40
   2 -13  -1  168.38   25.30
   2  13  -1  185.68   19.80
   2  13  -1  167.98   18.60
  -2  13   1  149.29   20.60
  -2  13   1  160.58   24.30
   2  13  -1  184.18   13.20
   1 -13  -1   47.90   13.30
  -1  13   1   56.39   12.40
   1  13  -1   49.30    9.80
   1  13  -1   59.09   10.10
  -1  13   1   48.00   12.60
   0 -13  -1  792.22   39.90
   0  13  -1  760.22   31.80
   0  13  -1  720.43   37.80
   0  13   1  658.33   37.40
   0  13   1  756.22   39.60
  -1 -13  -1  171.88   19.80
  -1  13  -1  230.78   13.70
  -1  13  -1  251.67   22.80
   1  13   1  209.78   20.20
   1  13   1  200.08   23.00
  -2 -13  -1  100.89   15.80
  -2  13  -1  117.89   12.90
   2  13   1  132.39   18.30
  -2  13  -1  177.38   24.50
  -3 -13  -1   31.70    8.70
  -3  13  -1   47.40   10.70
  -3  13  -1   23.90   14.40
   3  13   1   15.70   14.70
  -4 -13  -1   17.40    6.70
  -4  13  -1   20.70   12.40
   4  13   1  -12.50   17.20
  -4  13  -1   -8.20   16.20
   4  13   1    9.00   14.60
   5  13   1   19.70   23.10
   5  13   1   19.40   18.00
  -5  13  -1   -6.90   15.10
  -5  13  -1    3.90   17.80
   6  13   1  -16.40   24.40
  -6  13  -1   49.10   22.60
  -6  13  -1   13.30   24.60
   6  13   1    0.00   24.20
  -6  14   1   67.99   26.80
   6  14  -1  107.09   29.40
  -6  14   1   69.49   27.50
   6  14  -1   37.60   25.00
  -5  14   1  -33.00   17.70
   5  14  -1    0.20   20.40
  -5  14   1   -7.50   21.50
   5  14  -1   -6.40   17.10
  -4  14   1   36.60   16.50
  -4  14   1   41.80   18.60
   4  14  -1    7.00   18.50
   4  14  -1   62.79   17.40
  -3  14   1   18.80   14.70
   3  14  -1   21.00   14.80
  -3  14   1    9.50   15.10
   3  14  -1   34.50   12.70
   2 -14  -1   18.50   15.60
  -2  14   1  -12.70   11.30
   2  14  -1   37.50   12.50
   2  14  -1   15.10    9.60
   2  14  -1   -3.20    6.00
   1 -14  -1    2.00   12.60
   1  14  -1    6.50    9.70
   1  14  -1   -2.00    8.40
  -1  14   1   -1.40   11.20
  -1  14   1  -14.20   11.30
   0 -14  -1   43.00   12.90
   0  14   1   10.00   12.30
   0  14  -1   31.50   11.40
   0  14   1   34.60   12.10
   0  14  -1   30.90    8.90
  -1 -14  -1    1.60   10.10
   1  14   1   31.30   13.70
  -1  14  -1   -4.10   11.10
   1  14   1   10.00   10.00
  -1  14  -1   15.10    7.20
  -2 -14  -1   21.30   10.20
  -2  14  -1    6.60    8.30
   2  14   1   18.00   15.40
  -3 -14  -1    9.40    8.50
   3  14   1    4.60   16.60
  -3  14  -1  -17.50   14.90
  -3  14  -1    1.50   10.60
   4  14   1   -7.30   19.10
  -4  14  -1   11.60   13.60
  -4  14  -1    1.70   18.40
   4  14   1   -9.00   15.80
  -5  14  -1  -12.20   20.90
   5  14   1   35.10   25.80
   5  14   1   25.50   20.80
  -5  14  -1   43.20   18.70
   6  14   1   -3.90   29.00
  -6  14  -1   35.70   23.80
   6  14   1   31.70   27.10
  -6  14  -1   27.90   28.20
   5  15  -1   22.70   24.10
  -5  15   1   -9.10   23.20
   5  15  -1    5.10   19.50
   4  15  -1  -18.10   16.20
  -4  15   1   35.50   17.70
  -4  15   1   13.40   19.50
   4  15  -1   -5.00   18.50
  -3  15   1  133.69   20.80
   3  15  -1  165.08   25.80
  -3  15   1  127.29   23.40
   3  15  -1  155.18   22.80
  -2  15   1   30.90   15.40
   2  15  -1   27.20   13.60
   2  15  -1    1.60   10.70
  -2  15   1   17.50   16.90
   2  15  -1   23.50    7.60
   1 -15  -1  105.49   21.20
  -1  15   1  116.69   19.60
  -1  15   1  110.99   17.90
   1  15  -1  132.09   16.00
   1  15  -1  110.99   14.50
   0 -15  -1   37.20   14.80
   0  15   1   28.70   13.40
   0  15  -1   35.40   12.80
   0  15  -1   32.10   10.70
   0  15   1   46.60   14.60
  -1 -15  -1    7.90   12.30
   1  15   1  -21.30   10.20
  -1  15  -1  -13.50   11.80
  -1  15  -1  -12.40    8.30
   1  15   1   21.30   15.30
  -2 -15  -1   -2.20   11.00
  -2  15  -1    6.30   15.70
  -2  15  -1   14.00    9.70
   2  15   1   49.90   22.10
   3  15   1   13.70   19.20
  -3  15  -1   14.50   17.60
   4  15   1  155.98   26.20
  -4  15  -1  103.79   25.10
   4  15   1  147.29   29.00
  -4  15  -1  179.18   28.00
   5  15   1   17.70   27.30
  -5  15  -1    8.10   26.50
   5  15   1    7.20   25.40
  -4  16   1   30.60   21.20
   4  16  -1  -12.60   19.20
  -4  16   1   28.20   23.70
   4  16  -1  -41.60   22.00
  -3  16   1   27.50   19.50
   3  16  -1   34.20   24.40
   3  16  -1   -0.30   18.10
  -3  16   1   -5.20   17.10
   2  16  -1    3.20   15.40
   2  16  -1    5.50   13.10
  -2  16   1   27.10   17.40
   2  16  -1   17.20    8.00
  -2  16   1  -11.60   17.10
   1  16  -1   37.20   11.70
   1  16  -1   13.70   13.90
  -1  16   1   44.70   20.80
  -1  16   1   -2.10   15.60
   0  16  -1   16.70   13.10
   0  16   1   17.60   14.60
   0  16  -1   33.90   12.90
   0  16   1   33.00   16.60
   1  16   1   17.50   18.60
  -1  16  -1   20.70   16.20
  -1  16  -1   24.90   11.80
   1  16   1   33.80   14.00
  -2  16  -1  -15.00   11.00
   2  16   1   16.00   20.20
  -2  16  -1   33.90   17.80
   3  16   1   98.29   25.00
  -3  16  -1    3.90   14.10
  -3  16  -1   -8.30   19.70
   4  16   1    9.10   22.00
  -4  16  -1   16.60   23.20
   4  16   1   26.60   26.40
  -4  16  -1   20.20   20.10
   3  17  -1  -21.40   21.30
  -3  17   1    1.70   23.30
  -3  17   1    8.20   20.80
   3  17  -1  -19.30   17.90
   2  17  -1   29.20   15.40
  -2  17   1  -27.30   19.30
  -2  17   1   23.40   20.30
   2  17  -1   -6.30   18.60
  -1  17   1   17.00   19.00
   1  17  -1   -3.50   12.40
   1  17  -1   21.80   16.80
  -1  17   1   14.90   18.50
   0  17  -1   19.80   15.40
   0  17   1   31.30   16.80
   0  17  -1   13.70   14.90
   0  17   1    5.00   19.30
  -1  17  -1   42.70   14.30
   1  17   1   11.80   21.10
   1  17   1   43.60   15.30
  -1  17  -1   34.60   18.10
  -2  17  -1  -19.80   19.00
  -2  17  -1    2.80   13.50
   2  17   1  -10.00   22.50
   3  17   1   11.40   21.30
  -3  17  -1  -11.00   22.40
   3  17   1   31.10   27.80
  -1  18   1   19.90   22.70
   1  18  -1    0.70   15.00
  -1  18   1   15.80   23.10
   1  18  -1   20.50   17.40
   0  18  -1   10.40   17.20
  10   0  -2  -26.60   31.80
  10   0  -2   54.19   25.50
 -10   0   2   -7.70   19.50
   9   0  -2  322.57   41.00
  -9   0   2  413.66   37.20
   9   0  -2  378.06   39.40
  -9   0   2  349.96   44.30
   8   0  -2  169.38   26.30
  -8   0   2  141.89   22.70
  -7   0   2   21.50   14.80
   7   0  -2   20.40   14.00
  -7   0   2   15.30   10.30
   6   0  -2 1109.79   52.49
  -6   0   2  966.90   51.79
  -6   0   2 1148.49   50.39
   5   0  -2  999.00   47.30
   5   0  -2 1078.19   46.20
  -5   0   2  965.50   47.40
  -5   0   2 1012.60   45.40
  -4   0   2 4326.17  157.78
   4   0  -2 4059.79  157.38
  -4   0   2 4254.77  155.98
   4   0  -2 4138.69  155.58
  -3   0   2   11.50    4.20
   3   0  -2    6.90    4.20
   3   0  -2    0.80    3.40
  -3   0   2   11.00    5.50
  -2   0   2  113.99    9.90
  -2   0   2  122.29    9.00
   2   0  -2  127.29    9.50
   2   0  -2  119.49    9.50
   1   0  -2  142.19    9.20
  -1   0   2  126.69    9.10
   1   0  -2  136.19    9.40
  -1   0   2  125.59    9.00
   0   0  -2 7775.62  277.57
   0   0   2 7726.13  277.47
   1   0   2 2307.87   84.09
  -1   0  -2 2158.28   83.69
   2   0   2  129.29   10.80
   2   0   2  151.28   12.00
  -2   0  -2  136.59   11.50
  -3   0  -2   33.80    7.80
   3   0   2   34.70    7.30
   3   0   2   24.30    7.90
   4   0   2  312.17   22.60
  -4   0  -2  351.66   22.10
   4   0   2  332.57   22.30
   5   0   2  363.76   25.50
   5   0   2  353.46   26.60
  -5   0  -2  374.96   26.00
   6   0   2   58.59   14.20
  -6   0  -2   66.59   14.70
   6   0   2   75.39   14.40
   7   0   2  180.18   24.10
   7   0   2  181.98   28.30
  -7   0  -2  180.88   26.10
   8   0   2   60.29   22.20
   8   0   2   48.60   20.10
  -8   0  -2   50.89   17.90
  -9   0  -2  133.59   27.50
   9   0   2  130.69   29.40
   9   0   2   84.89   31.30
  10  -1  -2  -16.30   25.00
 -10  -1   2  -31.50   17.90
  10  -1  -2    6.30   25.30
 -10   1   2   20.60   21.00
  10   1  -2  -15.50   24.70
  -9  -1   2    5.00   20.90
   9  -1  -2   26.90   19.70
  -9  -1   2   -3.80   15.30
   9  -1  -2   40.30   20.20
   9   1  -2   21.30   19.10
   9   1  -2   -9.70   19.00
  -9   1   2    2.80   15.50
  -9   1   2  -15.80   21.30
   8  -1  -2  113.09   20.50
   8  -1  -2  111.29   19.90
  -8  -1   2  109.29   17.00
   8   1  -2  121.09   20.90
  -8   1   2   83.89   17.20
   7  -1  -2 3571.44  147.69
  -7  -1   2 3780.52  150.28
  -7  -1   2 3836.62  146.09
   7  -1  -2 3921.31  150.88
   7   1  -2 3670.13  149.99
  -7   1   2 3886.21  150.78
   7   1  -2 3592.84  148.49
  -7   1   2 3771.82  148.29
  -6  -1   2  309.77   27.20
   6  -1  -2  298.97   25.00
   6  -1  -2  302.57   24.20
  -6  -1   2  306.77   21.50
  -6   1   2  317.67   23.60
   6   1  -2  332.87   25.40
  -6   1   2  309.77   25.90
  -5  -1   2    1.60    5.40
  -5  -1   2    7.90    8.40
   5  -1  -2   -6.00    6.50
   5  -1  -2    9.70    6.90
   5   1  -2    8.20    6.60
   5   1  -2    8.70    6.90
  -5   1   2   -6.80    4.60
  -5   1   2    3.90    7.50
  -4  -1   2 2359.16   89.09
   4  -1  -2 2227.38   91.29
   4  -1  -2 2287.87   90.69
  -4  -1   2 2191.88   91.19
  -4   1   2 2397.66   90.99
  -4   1   2 2328.17   91.89
   4   1  -2 2307.27   91.69
   4   1  -2 2490.15   89.29
  -3  -1   2    1.30    4.50
   3  -1  -2    7.40    4.40
  -3  -1   2    7.00    3.30
   3  -1  -2   -1.20    3.30
   3   1  -2    4.30    3.80
   3   1  -2    0.30    3.80
  -3   1   2    6.40    5.30
  -3   1   2    3.90    3.60
   2  -1  -2 2159.38   82.19
  -2  -1   2 2256.07   82.29
   2  -1  -2 2178.88   82.29
  -2  -1   2 2111.29   80.69
   2   1  -2 2253.77   82.49
   2   1  -2 2068.79   80.59
  -2   1   2 2244.98   82.69
  -2   1   2 2087.59   82.19
  -1  -1   2    2.80    2.40
   1  -1  -2    0.80    2.70
  -1  -1   2    3.50    2.90
   1  -1  -2    3.30    3.00
  -1   1   2    1.90    2.60
  -1   1   2    3.10    3.40
   1   1  -2   -1.70    2.60
   1   1  -2    5.20    2.90
   0  -1  -2  657.33   28.00
   0  -1  -2  651.83   27.40
   0  -1   2  606.94   26.20
   0   1  -2  644.54   26.50
   1  -1   2  352.46   16.90
  -1  -1  -2  340.37   17.70
   1   1   2  345.37   18.10
  -1   1  -2  341.57   16.90
   2  -1   2  611.34   27.10
   2  -1   2  561.54   26.20
  -2  -1  -2  568.94   27.70
  -2   1  -2  611.14   27.10
   2   1   2  565.84   27.80
   3  -1   2   74.59   11.10
  -3  -1  -2   71.59   10.40
   3  -1   2   83.39   10.20
  -3   1  -2   87.79   10.40
   3   1   2   71.99   10.90
   3   1   2   67.29   10.10
   4  -1   2  956.50   40.80
   4  -1   2  807.22   40.30
  -4  -1  -2  883.91   41.20
  -4   1  -2  855.21   40.20
  -4   1  -2  771.12   40.30
   4   1   2  886.71   41.50
   4   1   2  808.82   41.00
   5  -1   2   38.50   11.10
  -5  -1  -2   20.50    9.20
   5  -1   2   43.20   10.30
  -5   1  -2   11.00   10.20
   5   1   2   36.80   11.10
   5   1   2   43.00   12.30
  -5   1  -2   31.20    9.80
   6  -1   2  103.29   16.60
  -6  -1  -2   73.19   14.40
   6   1   2   84.19   15.40
  -6   1  -2   73.99   14.80
   6   1   2   83.79   16.50
  -7  -1  -2  192.68   26.90
   7  -1   2  174.88   23.30
   7  -1   2  154.48   22.60
   7   1   2  186.38   27.70
  -7   1  -2  194.98   27.10
   7   1   2  211.78   30.00
  -8  -1  -2   15.80   16.30
   8  -1   2   11.60   16.90
   8   1   2   63.79   21.20
  -8   1  -2   19.50   17.70
   8   1   2  103.69   25.80
  -9  -1  -2   -9.80   19.60
   9  -1   2  110.39   27.30
   9  -1   2   25.40   27.50
   9   1   2   32.00   26.60
   9   1   2   35.20   28.20
  -9   1  -2   13.40   21.70
 -10  -2   2  -33.00   18.30
  10  -2  -2  -16.80   22.50
  10  -2  -2  -10.40   26.10
  10   2  -2   27.30   28.70
 -10   2   2   29.20   23.30
   9  -2  -2  -24.30   16.40
  -9  -2   2   -0.30   20.60
   9  -2  -2   11.90   19.30
  -9  -2   2   11.00   14.40
  -9   2   2   27.80   22.90
   9   2  -2   -2.80   17.70
  -9   2   2   17.80   15.60
   9   2  -2   -1.60   19.30
   8  -2  -2   37.60   15.80
   8  -2  -2    4.10   14.30
  -8  -2   2    3.70   10.20
  -8   2   2   20.50   17.60
   8   2  -2  -24.30   13.10
  -8   2   2   -9.20   12.20
   7  -2  -2  169.18   24.00
  -7  -2   2  203.88   27.10
  -7  -2   2  182.88   19.30
   7  -2  -2  198.58   23.90
  -7   2   2  210.28   27.10
   7   2  -2  185.28   25.30
  -7   2   2  179.38   24.00
   7   2  -2  206.08   25.00
  -6  -2   2   88.09   15.40
   6  -2  -2   64.09   14.00
   6  -2  -2   89.09   14.20
  -6  -2   2   55.39    9.50
  -6   2   2   47.10   11.10
  -6   2   2   48.60   14.30
   6   2  -2   91.49   14.40
  -5  -2   2  699.13   38.30
   5  -2  -2  708.73   37.50
   5  -2  -2  768.92   37.60
  -5  -2   2  795.92   34.60
  -5   2   2  787.82   37.80
   5   2  -2  726.03   37.80
   5   2  -2  722.43   34.50
  -5   2   2  727.33   38.40
   4  -2  -2  116.09   12.10
   4  -2  -2  100.19   13.60
  -4  -2   2  107.99   13.20
  -4  -2   2   94.79    9.50
  -4   2   2   84.49   13.50
   4   2  -2  112.09   10.40
  -4   2   2   94.19   11.90
   4   2  -2   86.39   11.80
   3  -2  -2 3622.94  142.89
  -3  -2   2 3925.71  140.59
  -3  -2   2 3719.83  142.69
   3  -2  -2 3977.30  143.99
  -3   2   2 3769.82  143.69
   3   2  -2 3814.22  140.29
   3   2  -2 3941.51  143.69
  -3   2   2 4051.69  144.09
   2  -2  -2  673.03   29.40
   2  -2  -2  599.84   28.10
  -2  -2   2  675.53   26.40
  -2  -2   2  613.04   27.50
  -2   2   2  671.63   29.30
   2   2  -2  660.23   28.30
  -2   2   2  633.64   28.90
   2   2  -2  592.64   26.20
  -1  -2   2 1750.42   66.19
   1  -2  -2 1821.52   68.79
   1  -2  -2 1703.83   67.69
   1   2  -2 1869.61   66.99
  -1   2   2 1807.82   68.19
   1   2  -2 1714.93   66.39
  -1   2   2 1798.82   68.49
   0  -2  -2 8700.13  324.27
   0  -2  -2 9012.70  324.87
   0   2   2 9999.00  325.37
   0   2   2 8533.45  324.37
   1  -2   2   24.40    3.70
   1  -2   2   20.90    4.00
  -1  -2  -2   17.80    4.60
   1   2   2   19.60    5.70
  -1   2  -2   29.10    4.60
   2  -2   2 4538.75  164.68
   2  -2   2 4531.35  164.68
  -2  -2  -2 4699.43  167.38
   2   2   2 4287.97  167.18
  -2   2  -2 4585.14  165.58
   3  -2   2   64.59    9.30
  -3  -2  -2   64.29    9.60
   3  -2   2   55.29    8.90
  -3   2  -2   76.89   11.00
   3   2   2   63.59   10.70
  -3   2  -2   70.89   10.00
   3   2   2   70.29   10.40
   4  -2   2 1355.76   58.29
  -4  -2  -2 1450.35   60.39
   4  -2   2 1432.06   58.29
   4   2   2 1435.16   60.99
   4   2   2 1328.47   60.29
  -4   2  -2 1308.67   58.89
  -4   2  -2 1363.36   58.59
  -5  -2  -2   75.89   13.70
   5  -2   2  101.79   15.00
   5  -2   2  106.79   16.60
   5   2   2   84.49   13.50
  -5   2  -2   74.79   12.40
   5   2   2   77.29   14.60
  -5   2  -2   48.30   12.50
   6  -2   2   92.19   15.90
   6  -2   2   65.29   15.20
  -6   2  -2   70.79   15.40
   6   2   2   91.19   20.90
  -6   2  -2   69.89   15.80
  -6   2  -2   78.29   16.70
   6   2   2   81.89   18.20
   7  -2   2   86.69   17.50
   7  -2   2   86.59   19.70
  -7   2  -2   80.89   17.80
   7   2   2   89.29   19.10
  -7   2  -2   59.39   19.40
  -8  -2  -2   11.80   15.30
   8   2   2  -11.10   18.40
  -8   2  -2   17.00   16.60
   8   2   2  -10.80   21.20
   9  -2   2  -34.20   21.50
  -9  -2  -2    4.30   19.70
   9  -2   2  -33.90   25.10
  -9   2  -2  -16.40   20.70
   9   2   2   30.90   26.90
 -10  -3   2  -14.90   17.70
  10  -3  -2   27.40   27.00
  10  -3  -2   -7.10   23.70
  10   3  -2   29.60   28.00
 -10   3   2    9.60   23.80
  -9  -3   2   21.00   22.10
  -9  -3   2   23.60   14.60
   9  -3  -2   41.20   21.30
   9  -3  -2   29.30   17.80
  -9   3   2   20.20   18.10
  -9   3   2   30.80   24.10
   9   3  -2    2.80   19.40
   9   3  -2   17.70   19.80
  -8  -3   2   -3.70    9.00
   8  -3  -2   21.80   14.30
   8  -3  -2    2.30   14.40
  -8   3   2    3.30   16.30
  -8   3   2   10.70   13.30
   8   3  -2   22.50   14.40
  -7  -3   2 1162.68   59.69
  -7  -3   2 1192.98   53.49
   7  -3  -2 1285.87   58.29
   7  -3  -2 1107.59   56.39
  -7   3   2 1214.88   60.19
   7   3  -2 1103.79   59.39
  -6  -3   2    9.00    6.50
  -6  -3   2   -7.10    9.60
   6  -3  -2   -0.70   10.70
   6  -3  -2   11.10   10.20
   6  -3  -2    1.50    7.80
  -6   3   2    9.60   10.80
   6   3  -2   10.20    9.80
  -6   3   2    8.60    9.50
   5  -3  -2  138.59   17.10
   5  -3  -2  120.09   14.90
  -5  -3   2  115.79   11.50
  -5  -3   2  125.59   16.90
  -5   3   2  122.49   17.40
  -5   3   2  120.09   14.90
   4  -3  -2 1933.81   77.29
   4  -3  -2 1935.81   78.79
  -4  -3   2 1924.51   77.59
  -4  -3   2 1997.20   73.59
   4   3  -2 1829.62   77.59
  -4   3   2 1875.11   78.29
  -4   3   2 1856.61   78.19
   4   3  -2 2095.09   73.59
   3  -3  -2  745.03   34.50
  -3  -3   2  765.92   29.70
   3  -3  -2  720.83   32.90
  -3  -3   2  733.73   33.10
   3   3  -2  716.43   33.10
  -3   3   2  764.62   34.60
   3   3  -2  700.73   29.40
  -3   3   2  693.73   33.90
  -2  -3   2    9.20    3.70
   2  -3  -2   15.10    5.60
   2  -3  -2   15.90    4.80
  -2  -3   2   12.40    2.90
   2   3  -2   15.30    3.20
  -2   3   2   22.70    5.60
   2   3  -2   14.40    4.10
  -2   3   2    9.70    4.30
  -1  -3   2    0.90    2.10
   1  -3  -2    2.50    3.50
   1  -3  -2    6.70    3.20
  -1   3   2    2.80    3.80
   1   3  -2    6.70    2.70
  -1   3   2   -0.20    3.00
   0  -3  -2  168.88   12.10
   0   3   2  174.38   11.80
   0   3  -2  184.08    9.00
   0   3   2  158.18   11.80
  -1  -3  -2 2293.27   89.59
  -1  -3  -2 2407.66   89.89
   1  -3   2 2227.68   85.09
   1  -3   2 2372.76   85.19
  -1   3  -2 2371.86   87.09
   1   3   2 2517.95   90.39
   2  -3   2 1142.29   45.80
  -2  -3  -2 1235.78   49.90
   2  -3   2 1190.58   45.70
  -2   3  -2 1165.58   47.20
   2   3   2 1154.58   50.19
  -2   3  -2 1195.48   47.20
   3  -3   2 1935.81   71.89
  -3  -3  -2 1919.61   75.39
   3  -3   2 1863.41   71.99
  -3   3  -2 1851.01   73.29
  -3   3  -2 1825.52   73.09
   3   3   2 1765.32   75.39
   3   3   2 1857.01   75.49
   4  -3   2    9.40    6.20
   4  -3   2    9.80    6.90
  -4  -3  -2   10.40    7.60
   4   3   2   22.70    8.30
  -4   3  -2    7.60    8.00
  -4   3  -2   -0.80    5.60
   4   3   2    6.00    9.50
   5  -3   2  127.69   15.90
   5  -3   2  121.99   15.20
  -5  -3  -2   82.89   14.00
  -5   3  -2   91.69   14.30
  -5   3  -2   78.89   12.80
   5   3   2   83.79   14.50
   6  -3   2   49.10   12.20
   6  -3   2   70.99   14.50
   6   3   2   48.70   16.10
  -6   3  -2   48.70   14.30
  -6   3  -2   57.89   13.50
   6   3   2   59.09   15.10
   7  -3   2   25.90   15.10
   7  -3   2   -7.90   11.90
  -7   3  -2   -7.70   14.00
  -7   3  -2   -7.10   12.00
   8  -3   2   80.89   21.50
   8  -3   2   19.60   18.00
  -8  -3  -2   26.20   16.90
   8   3   2   13.30   21.90
   8   3   2   66.99   23.70
  -8   3  -2   43.70   20.00
  -8   3  -2   13.10   21.70
   9  -3   2    9.50   26.30
  -9  -3  -2  -31.90   19.70
   9   3   2  -15.50   26.70
  -9   3  -2  -26.20   22.80
  10  -4  -2   -3.10   25.60
  10  -4  -2  -12.30   23.40
 -10  -4   2   35.60   19.00
  10   4  -2  -14.90   28.60
 -10   4   2    2.50   26.00
  -9  -4   2  -21.50   12.40
   9  -4  -2   16.30   18.00
  -9  -4   2   21.10   22.60
  -9   4   2   41.30   24.90
   9   4  -2   -5.50   20.10
  -9   4   2   -2.10   17.20
   9   4  -2   -5.50   20.90
   8  -4  -2   25.80   14.30
  -8  -4   2   23.80   10.40
  -8   4   2   31.40   18.00
   8   4  -2   21.70   15.60
  -8   4   2   -4.50   12.80
   7  -4  -2  415.66   32.10
  -7  -4   2  426.46   33.90
  -7  -4   2  422.66   26.60
   7  -4  -2  476.05   32.30
  -7   4   2  448.76   34.00
   7   4  -2  433.96   33.40
  -7   4   2  521.85   36.70
  -6  -4   2 2174.18   93.39
   6  -4  -2 2168.48   91.39
   6  -4  -2 2205.68   90.79
  -6  -4   2 2454.95   87.19
  -6   4   2 1992.30   92.29
   6   4  -2 2143.69   93.59
  -6   4   2 2382.06   94.99
  -5  -4   2   -2.40    7.30
  -5  -4   2   10.10    5.00
   5  -4  -2   25.30   10.70
   5  -4  -2   17.60    7.30
  -5   4   2   14.80    8.50
  -5   4   2   14.70    9.00
   5   4  -2   14.20    7.90
  -4  -4   2  116.39   14.20
   4  -4  -2  137.59   16.80
   4  -4  -2  120.09   13.30
  -4  -4   2  138.79    9.40
  -4   4   2  150.78   16.10
   4   4  -2  134.09   13.50
  -4   4   2  121.39   13.70
   3  -4  -2  651.93   30.50
  -3  -4   2  666.03   30.40
   3  -4  -2  648.34   32.90
  -3  -4   2  684.73   26.40
  -3   4   2  704.93   32.20
   3   4  -2  655.83   26.20
  -3   4   2  628.64   32.10
   3   4  -2  688.23   31.20
   2  -4  -2 2089.69   77.19
  -2  -4   2 1965.00   75.19
   2  -4  -2 1976.50   79.19
  -2   4   2 1962.90   78.89
   2   4  -2 2074.49   73.59
   2   4  -2 2069.79   76.59
  -2   4   2 1973.50   77.89
   1  -4  -2   38.20    6.90
   1  -4  -2   32.00    5.20
  -1   4   2   31.60    6.10
   1   4  -2   30.80    4.10
  -1   4   2   31.20    5.70
   0  -4  -2 2666.73   98.79
   0  -4  -2 2715.13   99.99
   0   4   2 2670.43   99.69
   0   4   2 2518.25   98.99
   0   4  -2 2622.34   95.09
  -1  -4  -2 2823.52  105.29
  -1  -4  -2 2867.71  105.49
   1   4   2 2717.23  105.59
  -1   4  -2 2766.62  101.29
  -1   4  -2 2794.72  101.59
   2  -4   2  437.36   17.60
  -2  -4  -2  475.05   23.80
  -2  -4  -2  417.76   23.00
   2  -4   2  426.16   17.60
  -2   4  -2  427.16   20.70
  -2   4  -2  486.85   21.20
   2   4   2  401.96   24.30
  -3  -4  -2  565.24   29.40
   3  -4   2  541.65   24.90
   3  -4   2  539.85   24.70
   3   4   2  555.34   29.90
  -3   4  -2  561.64   27.80
   3   4   2  567.64   30.50
  -3   4  -2  593.44   27.30
  -4  -4  -2 1579.24   67.99
   4  -4   2 1593.34   63.49
   4  -4   2 1638.64   63.69
   4   4   2 1572.24   68.69
  -4   4  -2 1582.14   66.29
   4   4   2 1586.84   69.19
  -4   4  -2 1565.94   65.39
  -5  -4  -2    0.00    8.90
   5  -4   2   13.40    8.70
   5  -4   2    1.60    6.70
  -5   4  -2   -3.20    9.20
   5   4   2   18.90   11.00
   5   4   2   24.50   11.10
  -5   4  -2    5.90    9.50
  -5   4  -2    3.00    7.90
   6  -4   2  246.28   22.20
   6  -4   2  267.97   23.50
  -6   4  -2  253.17   26.40
  -6   4  -2  226.08   24.80
   6   4   2  227.78   26.00
   7  -4   2   84.79   16.30
  -7   4  -2   85.19   18.80
  -7   4  -2   69.79   18.90
   7   4   2  121.49   21.70
   8  -4   2   48.60   19.30
  -8  -4  -2   32.40   16.30
  -8   4  -2   31.50   22.80
   8   4   2   59.29   23.90
   8   4   2   14.70   21.70
  -8   4  -2   42.90   21.50
  -9  -4  -2   -6.10   20.20
   9  -4   2   21.70   21.90
  -9   4  -2   28.50   27.60
   9   4   2   62.99   31.90
  10  -5  -2  -51.89   25.70
 -10  -5   2   14.80   23.80
  10  -5  -2   -1.90   23.90
 -10   5   2   60.89   28.90
  -9  -5   2  -15.10   12.00
  -9  -5   2   27.00   23.00
   9  -5  -2    0.60   18.30
   9   5  -2   -8.50   21.60
  -9   5   2  -17.50   22.50
   9   5  -2   14.60   20.50
  -9   5   2    0.70   19.60
  -8  -5   2   14.70   10.20
   8  -5  -2   17.70   15.60
  -8   5   2    3.30   13.50
   8   5  -2  -14.60   15.90
  -8   5   2  -16.80   16.60
   8   5  -2  -13.90   13.40
   7  -5  -2 1418.76   62.99
   7  -5  -2 1257.47   67.19
  -7  -5   2 1331.87   65.29
  -7  -5   2 1389.16   57.49
   7   5  -2 1302.27   66.69
  -7   5   2 1406.66   67.99
   7   5  -2 1363.16   67.29
  -7   5   2 1361.96   67.39
   6  -5  -2  876.41   43.60
   6  -5  -2  869.71   43.10
   6  -5  -2  791.62   46.80
  -6  -5   2  856.21   45.80
  -6  -5   2  919.21   38.30
  -6   5   2  892.21   47.00
  -6   5   2  845.42   46.80
   6   5  -2  917.11   47.20
   5  -5  -2  861.61   38.00
  -5  -5   2  728.63   38.60
   5  -5  -2  705.63   40.80
  -5  -5   2  729.53   31.90
  -5   5   2  747.13   40.80
  -5   5   2  801.32   40.90
   5   5  -2  801.72   40.10
  -4  -5   2 1608.44   65.89
  -4  -5   2 1637.04   59.89
   4  -5  -2 1573.24   68.89
   4  -5  -2 1567.74   65.39
  -4   5   2 1643.94   69.39
   4   5  -2 1592.14   67.29
  -4   5   2 1684.83   68.09
   3  -5  -2   68.09   10.80
   3  -5  -2   85.29    9.80
  -3  -5   2   79.39    9.90
   3   5  -2   80.29   10.10
  -3   5   2   82.19   11.10
  -3   5   2   86.59   11.90
   2  -5  -2   20.70    5.00
   2  -5  -2    7.90    5.60
  -2   5   2   13.60    6.10
  -2   5   2   12.80    5.30
   2   5  -2   20.60    3.10
   2   5  -2   17.50    4.50
   1  -5  -2   20.80    4.80
   1  -5  -2   22.90    6.20
  -1   5   2   26.00    6.10
  -1   5   2   31.90    6.50
   1   5  -2   26.00    3.70
   0  -5  -2    7.60    5.20
   0  -5  -2    4.40    3.70
   0   5  -2    4.20    1.50
   0   5   2    6.10    4.10
   0   5   2    0.10    4.60
  -1  -5  -2  410.66   20.70
  -1  -5  -2  390.06   21.20
  -1   5  -2  365.76   16.10
  -1   5  -2  391.06   16.20
   1   5   2  420.46   22.20
   1   5   2  358.46   20.10
  -2  -5  -2  558.84   27.00
  -2  -5  -2  532.05   27.00
  -2   5  -2  558.14   23.80
  -2   5  -2  506.15   23.70
   2   5   2  528.35   28.50
  -3  -5  -2   83.39   12.80
   3  -5   2   90.89    6.60
  -3  -5  -2   92.29   13.00
   3  -5   2   97.59    6.30
  -3   5  -2   89.29   11.90
   3   5   2   93.49   13.60
  -3   5  -2  105.79   10.90
   4  -5   2  243.28   15.80
   4  -5   2  270.37   15.70
  -4  -5  -2  257.07   21.90
  -4   5  -2  266.47   20.40
  -4   5  -2  268.77   18.60
   4   5   2  281.47   22.60
   4   5   2  261.57   23.90
  -4   5  -2  256.57   22.50
   5  -5   2   34.90    9.20
   5  -5   2   31.30    8.20
   5   5   2   44.90   14.70
  -5   5  -2   26.10   12.60
   5   5   2   36.70   12.60
  -5   5  -2   31.50    9.50
  -5   5  -2   13.80   10.20
   6  -5   2   19.50   11.10
   6  -5   2   34.10   10.00
  -6   5  -2   33.10   14.00
   6   5   2   19.30   13.70
  -6   5  -2   32.30   13.50
   7  -5   2   38.50   14.80
   7  -5   2   27.30   12.30
   7   5   2    6.70   17.40
  -7   5  -2   32.30   18.30
  -7   5  -2   11.10   14.60
   8  -5   2   -2.40   18.50
   8  -5   2   -6.80   14.30
  -8  -5  -2   26.80   16.10
  -8   5  -2    9.80   20.40
   8   5   2  -43.60   21.20
  -8   5  -2    0.70   21.10
  -9  -5  -2  -25.20   19.60
   9  -5   2   -2.80   20.40
  -9   5  -2   -1.20   26.50
   9   5   2  -19.50   43.00
   9  -6  -2  159.08   25.80
  -9  -6   2  188.78   24.00
   9  -6  -2  179.98   26.20
   9   6  -2  158.88   31.60
  -9   6   2  160.98   30.80
  -9   6   2  148.39   30.30
   8  -6  -2   -4.50   15.50
  -8  -6   2   13.40    9.40
   8  -6  -2   32.20   15.30
  -8   6   2   -3.00   16.20
  -8   6   2   12.90   19.90
   8   6  -2   29.40   17.50
   8   6  -2   -0.80   17.90
  -7  -6   2   59.59   15.70
   7  -6  -2   59.79   14.30
  -7  -6   2   66.89    9.90
   7  -6  -2   48.00   13.60
   7   6  -2   58.59   15.70
  -7   6   2   43.20   15.00
   7   6  -2   35.50   16.10
  -7   6   2   62.79   17.50
   6  -6  -2  518.15   30.20
   6  -6  -2  531.35   30.50
   6  -6  -2  538.15   37.40
  -6  -6   2  516.45   33.60
  -6  -6   2  516.35   24.20
  -6   6   2  500.45   35.10
  -6   6   2  465.15   36.10
   5  -6  -2    0.40    6.40
   5  -6  -2   -0.70    7.30
  -5  -6   2    8.10    8.20
  -5  -6   2   -0.40    3.10
  -5   6   2    1.20    9.20
  -5   6   2   -4.40    8.60
   5   6  -2    3.00    7.90
   4  -6  -2   17.00   10.00
   4  -6  -2   10.60    6.00
  -4   6   2   14.20    8.40
   4   6  -2   12.20    7.00
  -4   6   2   15.10    7.40
   3  -6  -2   -5.20    6.20
   3  -6  -2   13.10    4.70
  -3   6   2   -6.90    5.50
  -3   6   2   -1.30    5.40
   3   6  -2    5.70    4.80
   2  -6  -2  121.89   14.30
   2  -6  -2  149.69   10.60
   2   6  -2  118.99   10.10
  -2   6   2  142.59   13.70
   2   6  -2  139.19    6.90
  -2   6   2  158.58   14.00
   2   6  -2  133.69    7.50
   1  -6  -2 1416.36   54.79
   1  -6  -2 1347.97   57.99
  -1   6   2 1419.56   58.29
  -1   6   2 1339.27   56.59
   1   6  -2 1484.85   52.69
   0  -6  -2 1861.81   74.39
   0  -6  -2 1899.11   72.29
   0   6   2 1880.91   74.19
   0   6   2 1893.31   73.99
  -1  -6  -2 1583.94   61.89
  -1  -6  -2 1540.45   60.79
  -1   6  -2 1553.44   55.19
   1   6   2 1397.16   61.79
  -1   6  -2 1541.25   55.19
   1   6   2 1531.15   61.39
  -2  -6  -2   42.60    8.30
  -2  -6  -2   51.59    8.80
  -2   6  -2   54.89    8.00
   2   6   2   57.69   10.90
  -2   6  -2   44.80    6.80
  -3  -6  -2  349.67   21.90
  -3  -6  -2  268.67   19.60
  -3   6  -2  305.17   17.60
  -3   6  -2  297.67   18.30
   3   6   2  295.27   22.70
  -3   6  -2  281.77   21.70
  -4  -6  -2  206.48   19.70
  -4  -6  -2  205.38   17.90
  -4   6  -2  183.08   19.90
  -4   6  -2  167.38   15.40
   4   6   2  136.49   21.20
   4   6   2  168.48   20.20
  -4   6  -2  177.18   17.90
   5  -6   2   11.70    6.80
   5  -6   2    7.10    5.60
  -5   6  -2    3.60    7.90
   5   6   2    1.70   10.40
  -5   6  -2    0.00   10.20
  -5   6  -2   -2.40    9.30
   5   6   2  -19.90   11.70
   6  -6   2   19.70    9.30
   6  -6   2    5.30    7.40
   6   6   2   -7.50   12.20
  -6   6  -2   -6.80   12.30
  -6   6  -2    8.00   13.80
   7  -6   2  134.29   18.90
   7  -6   2   98.79   16.30
   7   6   2   83.49   21.10
  -7   6  -2  107.09   22.20
  -7   6  -2  101.99   22.80
   8  -6   2   18.90   17.50
  -8  -6  -2   47.70   17.30
   8  -6   2   20.80   13.80
  -8   6  -2   83.69   24.60
   8   6   2   41.00   26.60
  -8   6  -2   13.10   23.90
   8   6   2   35.10   23.90
   9  -7  -2  -26.10   19.40
  -9   7   2    7.70   25.30
  -9   7   2  -22.20   21.50
   8  -7  -2   23.60   13.60
   8  -7  -2   41.40   17.00
  -8  -7   2   10.10    8.70
   8   7  -2   24.10   18.90
  -8   7   2   39.50   21.00
  -8   7   2    7.20   18.70
   8   7  -2   -0.90   20.60
   7  -7  -2   -6.40   11.30
   7  -7  -2   16.40   10.20
  -7  -7   2   11.30    6.30
   7   7  -2   -6.40   14.30
  -7   7   2   13.10   15.30
  -7   7   2   35.30   14.30
   7   7  -2  -10.50   14.80
  -6  -7   2   52.49    6.90
   6  -7  -2   53.39   11.20
   6  -7  -2   59.59   10.80
  -6   7   2   52.09   14.30
   6   7  -2   67.49   15.30
   6   7  -2   32.60   15.00
   5  -7  -2   32.80    8.70
   5  -7  -2   51.99   13.50
   5  -7  -2   36.20    8.60
  -5   7   2   47.10   12.50
   5   7  -2   51.19   11.50
  -5   7   2   13.90   10.70
   4  -7  -2   20.80    6.00
   4  -7  -2    9.20    9.70
   4   7  -2   20.50    7.80
  -4   7   2   -1.80    7.20
  -4   7   2    9.40    8.90
   3  -7  -2  623.44   26.90
   3  -7  -2  600.74   33.60
  -3   7   2  569.64   30.80
  -3   7   2  585.84   32.60
   3   7  -2  609.64   29.70
   2  -7  -2    2.20    3.70
   2  -7  -2    9.80    7.10
  -2   7   2   11.60    6.90
  -2   7   2   11.00    6.20
   2   7  -2    9.80    4.80
   2   7  -2    7.10    2.20
   2   7  -2    9.70    2.90
   1  -7  -2  557.24   24.50
   1  -7  -2  548.65   29.10
   1   7  -2  570.74   22.90
  -1   7   2  557.24   28.90
   1   7  -2  531.25   23.90
  -1   7   2  562.74   27.90
   0  -7  -2  303.97   16.30
   0  -7  -2  274.87   19.10
   0   7  -2  299.77   17.00
   0   7   2  296.67   19.20
   0   7   2  295.67   18.70
  -1  -7  -2   40.90    6.90
  -1  -7  -2   42.30    8.50
   1   7   2   45.20    9.40
   1   7   2   24.50    6.80
  -1   7  -2   29.70    6.90
  -2  -7  -2  129.99   14.00
  -2  -7  -2  144.09   13.40
   2   7   2  125.19   16.10
  -2   7  -2  131.59    9.40
  -2   7  -2  145.29   10.00
  -2   7  -2  156.28   15.10
  -3  -7  -2  306.87   21.70
  -3  -7  -2  270.77   19.80
   3   7   2  326.57   24.30
  -3   7  -2  296.87   22.30
  -3   7  -2  289.67   17.20
  -3   7  -2  291.97   18.60
  -4  -7  -2   13.50    8.90
  -4   7  -2   13.10    8.60
  -4   7  -2    7.50    9.30
  -4   7  -2   20.20    7.20
   4   7   2   21.60   10.80
  -5  -7  -2   19.00   11.00
   5   7   2   10.50   12.50
  -5   7  -2   27.70   12.80
  -5   7  -2   18.00   11.40
  -5   7  -2   17.60    9.60
   5   7   2   37.50   15.00
   6  -7   2   80.09   10.90
   6  -7   2   83.09   12.10
   6   7   2   84.89   20.40
  -6   7  -2   58.19   17.30
  -6   7  -2   91.79   17.30
   6   7   2   87.19   17.70
   7  -7   2   39.20   10.10
   7  -7   2   37.30   11.60
   7   7   2   22.80   22.10
   7   7   2   57.99   20.60
  -7   7  -2   46.50   18.90
  -7   7  -2   22.00   20.00
   8  -7   2   11.90   11.80
  -8  -7  -2   10.00   17.40
   8  -7   2   13.70   14.30
  -8   7  -2   -3.60   21.60
   8   7   2   57.89   27.60
  -8   7  -2   60.99   25.60
   9  -8  -2   13.30   19.60
  -9   8   2   14.20   26.80
   9   8  -2   17.80   26.50
  -9   8   2  -37.00   24.50
  -8  -8   2   28.90    7.20
   8  -8  -2   14.60   12.70
   8  -8  -2   28.90   15.20
   8   8  -2  -20.60   18.80
  -8   8   2   45.70   22.50
   8   8  -2  -19.20   20.70
  -8   8   2   48.10   22.70
   7  -8  -2   16.70   11.30
   7  -8  -2   15.90   10.30
   7   8  -2   28.70   15.80
  -7   8   2   -5.90   16.90
   7   8  -2   17.50   17.40
  -7   8   2    3.40   14.90
   6  -8  -2  835.12   39.30
   6  -8  -2  867.91   39.30
   6   8  -2  837.12   47.80
   6   8  -2  809.62   47.50
  -6   8   2  718.03   54.29
  -6   8   2  863.51   50.29
   5  -8  -2  152.68   14.10
   5  -8  -2  153.08   14.90
   5  -8  -2  154.98   23.90
  -5   8   2  174.38   22.10
  -5   8   2  130.89   22.80
   5   8  -2  165.68   20.50
   4  -8  -2  110.19   17.60
   4  -8  -2  103.19   10.60
   4  -8  -2   97.19   10.70
  -4   8   2   72.49   12.60
  -4   8   2  111.89   16.20
   4   8  -2   95.69   14.70
   3  -8  -2   94.09    8.90
   3  -8  -2   98.09   14.60
  -3   8   2  131.89   15.90
   3   8  -2  124.29   13.10
  -3   8   2  121.49   15.50
   2  -8  -2   24.60    8.90
   2  -8  -2   34.20    4.90
  -2   8   2   52.79   10.20
   2   8  -2   47.40    7.00
   2   8  -2   40.40    4.50
  -2   8   2   46.40    9.40
   1  -8  -2 2270.07   82.09
   1  -8  -2 2156.08   88.69
  -1   8   2 2193.58   86.59
   1   8  -2 2197.98   81.39
   1   8  -2 2291.17   83.39
  -1   8   2 2184.28   88.49
   0  -8  -2 4008.30  152.88
   0  -8  -2 4054.19  148.69
   0   8   2 3891.01  151.98
   0   8  -2 4152.38  151.08
   0   8   2 4279.07  153.68
  -1  -8  -2   -1.70    4.40
  -1  -8  -2   -4.00    5.80
  -1   8  -2    6.50    5.60
   1   8   2   -1.00    5.30
   1   8   2   -3.90    6.90
  -2  -8  -2   60.49   10.10
  -2  -8  -2   65.59    9.90
  -2   8  -2   64.09    6.90
  -2   8  -2   56.99    7.60
  -2   8  -2   54.19   10.00
   2   8   2   49.60   11.40
  -3  -8  -2   57.99   10.30
  -3   8  -2   60.59    8.10
  -3   8  -2   77.29   11.40
   3   8   2   64.69   13.80
  -3   8  -2   57.99   11.60
  -4  -8  -2    8.30    8.70
  -4   8  -2    1.80    6.90
   4   8   2  -18.50    9.90
  -4   8  -2   11.30   10.50
  -4   8  -2   -6.90    7.70
   4   8   2    9.10   10.30
  -5  -8  -2   -5.20    9.80
  -5   8  -2    3.90   12.40
  -5   8  -2   26.30   12.00
  -5   8  -2  -13.80    8.20
   5   8   2   32.00   15.50
   5   8   2    3.90   11.60
  -6  -8  -2    1.90   12.30
   6   8   2   29.00   19.40
   6   8   2   19.50   15.90
  -6   8  -2   11.70   14.90
  -6   8  -2   18.70   14.30
  -7  -8  -2  -17.60   14.90
   7   8   2   14.80   20.50
   7   8   2    8.00   23.80
  -7   8  -2   61.49   21.90
  -7   8  -2   14.30   20.10
  -8  -8  -2    9.30   15.70
  -8  -8  -2   12.50   21.10
   8   8   2  -16.40   26.50
  -8   8  -2  -32.70   25.60
  -8   8  -2  -24.70   25.20
  -9   9   2   34.60   29.90
   8  -9  -2   -0.40   13.80
   8  -9  -2   -9.70   10.90
   8   9  -2   -2.60   21.70
   8   9  -2   -5.60   20.90
  -8   9   2   30.50   23.30
  -8   9   2   18.80   25.30
   7  -9  -2  123.29   18.80
   7  -9  -2   74.09   12.50
  -7   9   2  137.99   24.80
   7   9  -2   71.39   21.30
  -7   9   2  130.49   23.90
   7   9  -2   82.29   21.60
   6  -9  -2  349.87   20.90
   6  -9  -2  340.57   21.30
  -6   9   2  341.17   34.30
  -6   9   2  342.77   33.40
   6   9  -2  343.57   31.70
   5  -9  -2  613.24   27.00
   5  -9  -2  617.94   27.20
   5  -9  -2  580.44   40.90
   5   9  -2  661.63   37.40
  -5   9   2  594.24   40.00
  -5   9   2  578.44   37.60
   4  -9  -2  510.25   21.70
   4  -9  -2  519.45   21.80
   4  -9  -2  572.14   35.90
  -4   9   2  528.45   34.50
   4   9  -2  521.35   30.60
  -4   9   2  497.55   31.30
   3  -9  -2  149.29   20.20
  -3   9   2  192.58   18.60
   3   9  -2  123.99   14.10
  -3   9   2  139.39   18.70
   2  -9  -2  773.32   38.50
  -2   9   2  693.53   35.00
  -2   9   2  681.03   37.10
   2   9  -2  704.13   31.70
   2   9  -2  693.43   27.50
   1  -9  -2   21.30    3.60
   1  -9  -2   24.70    9.50
   1   9  -2   21.40    4.50
  -1   9   2   26.90    8.40
   1   9  -2   29.30    5.60
  -1   9   2   22.80    8.00
   0  -9  -2  178.28   17.30
   0  -9  -2  169.38   11.70
   0   9   2  180.18   16.60
   0   9  -2  210.78   15.40
   0   9   2  216.48   17.80
  -1  -9  -2  145.49   15.70
  -1  -9  -2  207.98   13.90
  -1   9  -2  183.78   16.00
   1   9   2  183.98   18.30
   1   9   2  175.88   16.20
  -2  -9  -2  282.67   20.00
  -2   9  -2  284.37   21.20
  -2   9  -2  267.37   13.20
   2   9   2  228.58   22.10
  -2   9  -2  267.67   13.70
  -3  -9  -2   74.99   11.40
  -3   9  -2   92.09   10.80
  -3   9  -2   98.49   12.00
   3   9   2   69.09   15.20
  -3   9  -2   68.69   13.00
  -4  -9  -2   12.50    9.40
   4   9   2   -3.10   12.20
  -4   9  -2   -0.60    6.60
  -4   9  -2    6.20    9.00
  -4   9  -2   11.00   10.10
   4   9   2   -1.10   11.10
  -5  -9  -2  -14.20    9.50
  -5   9  -2   -5.50   12.30
  -5   9  -2  -18.80   11.00
   5   9   2   14.80   14.00
   5   9   2   10.40   16.20
  -6  -9  -2    3.40   13.30
   6   9   2    7.20   18.80
  -6   9  -2    7.20   16.70
  -6   9  -2   23.70   16.90
   6   9   2   44.90   18.20
  -7  -9  -2    2.20   16.30
  -7   9  -2  -15.90   20.60
   7   9   2   17.90   24.20
  -7   9  -2  -28.80   20.00
   7   9   2   15.60   21.60
  -8  -9  -2   32.40   16.00
  -8   9  -2  -48.90   27.30
   8 -10  -2    7.50   11.10
   8 -10  -2    8.20    9.40
   8  10  -2   10.80   24.40
  -8  10   2   36.80   27.40
  -8  10   2    3.20   23.50
   7 -10  -2  245.58   16.10
   7 -10  -2  234.28   17.10
  -7  10   2  256.27   37.70
   7  10  -2  286.67   40.20
  -7  10   2  246.48   38.40
   7  10  -2  261.27   35.10
  -6  10   2  473.15   39.30
   6  10  -2  477.25   38.40
  -6  10   2  548.05   42.00
   6  10  -2  427.06   37.20
   5 -10  -2   58.99   17.60
   5  10  -2   82.99   16.60
  -5  10   2  104.79   17.60
  -5  10   2   52.19   17.00
   5  10  -2   53.89   15.70
   4 -10  -2   62.09   15.40
  -4  10   2   50.09   13.20
  -4  10   2   32.10   15.20
   4  10  -2   83.49   13.80
   3 -10  -2   77.19   16.70
  -3  10   2   86.79   14.90
  -3  10   2   92.09   14.00
   3  10  -2  108.59   14.20
   2 -10  -2   -8.80    8.90
   2  10  -2   14.80    6.10
  -2  10   2    7.20    8.70
  -2  10   2    8.50    8.80
   2  10  -2   12.30    3.80
   1 -10  -2  270.57   22.10
   1  10  -2  266.27   14.40
  -1  10   2  290.37   21.90
  -1  10   2  285.87   21.10
   1  10  -2  270.67   16.70
   0 -10  -2  344.57   24.70
   0  10   2  392.16   24.50
   0  10  -2  374.66   22.00
   0  10   2  363.16   24.40
  -1 -10  -2   52.39   10.80
  -1  10  -2   90.79   14.00
   1  10   2   54.09   10.00
   1  10   2   49.90   11.40
  -2 -10  -2   15.20    8.50
  -2  10  -2   14.50    3.90
   2  10   2   10.80   10.70
  -2  10  -2   13.80    9.00
  -2  10  -2   20.40    4.70
  -3 -10  -2  694.23   34.40
  -3  10  -2  662.63   29.30
  -3  10  -2  641.14   39.10
  -3  10  -2  628.04   30.30
  -4 -10  -2  117.49   17.90
  -4  10  -2   99.19   13.90
   4  10   2  128.29   19.50
  -4  10  -2   96.49   15.10
   4  10   2  136.99   20.30
  -4  10  -2  107.09   18.30
  -5 -10  -2   77.39   13.70
  -5  10  -2   86.69   16.00
   5  10   2   83.99   21.80
   5  10   2   80.49   17.40
  -5  10  -2   74.29   18.50
  -6 -10  -2   48.10   14.90
   6  10   2   79.09   22.70
   6  10   2   53.69   23.90
  -6  10  -2   87.69   20.60
  -6  10  -2   51.29   19.60
  -7 -10  -2   30.30   16.90
  -7  10  -2   38.40   23.80
  -7  10  -2   19.30   24.40
   7  10   2   66.69   26.90
  -8  11   2   19.60   28.50
  -8  11   2    1.80   28.30
   8  11  -2   12.20   26.80
   7  11  -2   27.70   19.60
   7  11  -2   32.30   23.30
  -7  11   2   11.50   21.20
  -7  11   2    9.20   22.30
   6 -11  -2   91.39   26.00
   6  11  -2   82.29   21.40
   6  11  -2   98.49   20.60
  -6  11   2   88.59   23.90
  -6  11   2   49.50   20.30
   5  11  -2   34.60   14.50
  -5  11   2   21.50   15.70
  -5  11   2   36.20   16.20
   5  11  -2   28.00   15.20
   4 -11  -2   98.89   19.70
  -4  11   2   99.79   17.80
   4  11  -2  151.98   20.10
  -4  11   2  132.99   18.10
   3 -11  -2   61.39   14.30
   3  11  -2   97.49   15.30
  -3  11   2   82.69   14.50
  -3  11   2   46.10   13.50
   2 -11  -2   84.09   15.10
  -2  11   2   82.69   15.00
  -2  11   2  115.99   18.20
   2  11  -2   81.59   12.40
   2  11  -2   83.89    8.30
   1 -11  -2  682.23   38.30
  -1  11   2  676.43   37.90
   1  11  -2  735.83   32.50
   1  11  -2  744.23   30.10
  -1  11   2  685.13   36.60
   0 -11  -2   87.69   13.10
   0  11   2   77.99   12.50
   0  11   2   66.39   12.60
   0  11  -2   94.39   13.40
  -1 -11  -2 1011.50   46.40
  -1  11  -2 1034.10   47.40
   1  11   2  984.70   46.00
   1  11   2  938.31   47.30
  -2 -11  -2   -2.90    8.50
   2  11   2   23.70   13.20
  -2  11  -2   18.30   10.30
  -2  11  -2   10.70    4.60
  -3 -11  -2   14.30    9.40
  -3  11  -2   23.20    6.70
   3  11   2   19.60   14.20
  -3  11  -2   11.60    7.70
  -4 -11  -2   -1.70    9.70
   4  11   2   23.20   17.10
  -4  11  -2    9.20   13.20
  -4  11  -2   17.50   10.90
   4  11   2    8.50   13.90
  -5 -11  -2   -7.00   10.90
  -5  11  -2  -12.00   13.10
  -5  11  -2   -9.20   16.00
   5  11   2    5.00   19.20
   5  11   2   13.20   16.90
  -6 -11  -2   18.30   13.70
  -6  11  -2  -24.10   19.30
   6  11   2  -46.30   21.70
   6  11   2   -1.60   21.20
  -6  11  -2   20.00   19.70
  -7 -11  -2    1.80   12.30
   7  11   2   14.50   29.00
  -7  11  -2   39.60   26.40
  -7  11  -2   35.60   26.50
   7  12  -2   -2.00   21.40
  -7  12   2  -17.80   21.40
   7  12  -2   39.30   25.60
  -7  12   2    7.30   24.30
  -6  12   2   56.49   22.60
   6  12  -2   37.90   19.40
  -6  12   2   23.00   20.60
   6  12  -2   24.60   20.70
   5 -12  -2   63.49   21.20
   5  12  -2   48.60   18.20
   5  12  -2   87.59   17.60
  -5  12   2  114.99   20.70
  -5  12   2   49.50   17.80
   4 -12  -2   57.39   18.40
  -4  12   2   88.39   19.40
   4  12  -2   78.59   16.30
   4  12  -2   59.99   14.70
  -4  12   2  108.99   18.30
   3 -12  -2  399.16   32.20
  -3  12   2  328.27   28.60
   3  12  -2  388.26   25.80
  -3  12   2  381.76   32.40
   2  12  -2  129.39   15.10
  -2  12   2  164.08   22.70
   2  12  -2  113.89   10.30
  -2  12   2  177.38   21.50
   1 -12  -2   15.40   11.00
  -1  12   2    2.90    9.60
   1  12  -2    0.00    6.50
  -1  12   2  -11.40   10.10
   1  12  -2   -1.50    5.30
   0 -12  -2  168.98   20.80
   0  12   2  151.38   19.70
   0  12   2  127.99   20.10
   0  12  -2  148.99   16.90
  -1 -12  -2  132.29   19.60
   1  12   2  145.79   18.70
  -1  12  -2  129.89   18.60
   1  12   2  156.78   22.10
  -2 -12  -2  459.55   29.00
  -2  12  -2  524.05   33.80
   2  12   2  455.05   34.10
  -3 -12  -2  157.98   19.50
  -3  12  -2  182.88   25.90
   3  12   2  163.48   23.60
  -3  12  -2  142.79   15.70
  -4 -12  -2   39.90   11.60
  -4  12  -2   31.80   16.30
   4  12   2   31.50   19.20
   4  12   2   66.99   18.10
  -4  12  -2   44.70   12.50
  -5 -12  -2   16.10   11.60
  -5  12  -2   16.10   18.20
  -5  12  -2   14.00   15.40
   5  12   2  -29.20   20.30
   5  12   2   30.60   19.10
  -6 -12  -2   22.20   13.80
   6  12   2  -21.90   23.50
  -6  12  -2   10.60   21.10
   6  12   2   26.60   24.40
  -6  12  -2    9.80   22.70
   7  13  -2   50.89   28.10
   7  13  -2   36.60   26.10
  -7  13   2   24.40   28.00
  -7  13   2   32.40   29.00
  -6  13   2   22.90   22.10
   6  13  -2   33.20   19.40
  -6  13   2   36.20   23.40
   6  13  -2   33.40   23.70
   5 -13  -2   -9.90   20.90
   5  13  -2   30.90   18.80
   5  13  -2   -2.10   15.00
  -5  13   2  -18.10   17.30
  -4  13   2    8.10   15.50
  -4  13   2  -23.60   14.00
   4  13  -2    7.10   15.00
   4  13  -2   20.50   13.00
   3 -13  -2   16.60   15.80
   3  13  -2    3.30    9.70
  -3  13   2    6.20   13.40
   3  13  -2   -4.90   11.20
   2 -13  -2   11.10   14.30
  -2  13   2   31.00   13.20
  -2  13   2   42.90   14.50
   2  13  -2   28.90    6.10
   2  13  -2   43.10   10.20
   1 -13  -2  -12.60   11.90
   1  13  -2   -0.20    6.30
  -1  13   2    9.90   11.10
  -1  13   2   -0.60   11.20
   1  13  -2   14.60    8.10
   0 -13  -2   -8.20   10.40
   0  13   2   -3.90   12.00
   0  13   2    9.90   10.20
   0  13  -2   14.20    9.20
  -1 -13  -2    2.60   10.30
   1  13   2   -3.10   12.50
  -1  13  -2   -0.60   10.00
   1  13   2    5.60    9.80
  -2 -13  -2   99.69   14.80
   2  13   2  106.99   19.40
  -2  13  -2   83.79   17.00
  -3 -13  -2  135.09   20.60
  -3  13  -2   98.99   15.90
   3  13   2  158.68   24.00
  -3  13  -2  151.68   22.50
  -4 -13  -2   21.20   11.40
   4  13   2    1.70   15.90
  -4  13  -2    5.00   12.60
  -4  13  -2   22.90   17.10
   4  13   2    0.30   20.30
  -5 -13  -2   24.20   12.10
   5  13   2   -2.70   20.50
  -5  13  -2  -25.20   20.00
  -5  13  -2   -1.10   16.30
   5  13   2   26.00   23.20
  -6  13  -2  -21.30   22.10
  -6  13  -2  -13.90   26.60
   6  13   2   -5.80   27.60
   6  14  -2   37.60   26.10
   6  14  -2   28.20   21.90
  -6  14   2   -4.70   25.10
  -6  14   2    0.80   26.80
   5 -14  -2   75.49   26.70
   5  14  -2    5.60   17.50
  -5  14   2   24.60   21.90
  -5  14   2   39.90   21.60
   5  14  -2   43.20   21.50
   4 -14  -2   60.59   22.90
  -4  14   2   50.09   19.90
  -4  14   2   95.99   22.90
   4  14  -2  110.89   21.70
   3 -14  -2  -21.40   15.40
  -3  14   2   -7.70   14.50
  -3  14   2    2.60   16.70
   3  14  -2    6.10   11.40
   3  14  -2   -7.10   12.50
   2 -14  -2   53.19   16.90
  -2  14   2   31.20   15.20
   2  14  -2   48.80    6.90
   2  14  -2   34.90   10.40
  -2  14   2   44.20   16.80
   1 -14  -2  126.39   20.30
  -1  14   2  156.98   20.80
  -1  14   2  205.48   27.10
   1  14  -2  175.68   18.50
   1  14  -2  179.68   16.00
   1  14  -2  206.48   17.90
   0 -14  -2   65.29   15.50
   0  14  -2   56.69    7.80
   0  14   2   16.80   14.60
   0  14  -2   59.59   12.70
   0  14   2   62.09   14.90
  -1 -14  -2   10.00   12.20
   1  14   2   35.80   16.90
   1  14   2    2.40   11.40
  -1  14  -2   16.80   12.40
  -2 -14  -2   43.80   13.00
  -2  14  -2   27.70   15.10
   2  14   2   33.20   17.70
  -3 -14  -2   -0.30   11.60
  -3  14  -2   51.49   18.20
   3  14   2   14.80   19.20
  -3  14  -2   12.40   10.00
  -4 -14  -2   59.19   13.30
  -4  14  -2   67.39   15.70
   4  14   2   68.09   25.40
   4  14   2   36.90   19.00
  -4  14  -2   61.99   21.20
  -5  14  -2   11.70   23.80
  -5  14  -2   21.30   18.80
   5  14   2   57.69   28.40
   5  14   2   39.40   24.60
  -5  15   2   20.20   24.90
   5  15  -2   -3.40   20.00
   5  15  -2   -7.60   23.10
  -5  15   2  -24.00   22.90
   4 -15  -2   -3.80   25.80
  -4  15   2   18.20   22.20
   4  15  -2   11.40   16.30
  -4  15   2   25.90   25.60
   4  15  -2   38.00   19.80
   3  15  -2    0.80   14.50
   3  15  -2   -0.70   12.40
  -3  15   2   51.19   18.70
  -3  15   2    1.90   18.30
   2 -15  -2    1.20   17.80
  -2  15   2   -7.40   16.40
  -2  15   2   29.50   16.60
   2  15  -2   16.60    6.30
   2  15  -2   33.30   13.00
   2  15  -2   30.20   11.50
   1 -15  -2   93.09   20.30
  -1  15   2   94.09   19.00
  -1  15   2   98.99   23.80
   1  15  -2  109.09   13.50
   1  15  -2   93.19   13.60
   1  15  -2  105.59   16.10
   0 -15  -2   66.79   19.40
   0  15  -2   38.10    8.50
   0  15  -2   40.80   12.70
   0  15   2   45.90   17.90
   0  15   2   23.90   14.80
  -1 -15  -2  188.08   26.70
   1  15   2  140.19   23.80
   1  15   2  184.18   25.30
  -1  15  -2  134.79   19.80
  -2 -15  -2    4.90   13.20
  -2  15  -2   10.60   16.70
   2  15   2   -4.40   19.20
  -3 -15  -2    7.30   12.70
   3  15   2  -12.70   21.00
  -3  15  -2   -8.30   10.40
  -3  15  -2   24.20   18.50
  -4 -15  -2   52.79   17.30
   4  15   2   56.39   27.30
  -4  15  -2   12.50   15.20
   4  15   2   12.70   21.70
  -4  15  -2   46.80   24.40
  -4  16   2   53.49   25.70
   4  16  -2   32.70   19.70
   4  16  -2   21.00   23.10
  -4  16   2   73.89   28.20
   3 -16  -2   13.70   25.80
   3  16  -2  -28.80   17.60
  -3  16   2  -32.10   19.40
   3  16  -2   33.90   15.20
  -3  16   2   -9.00   19.90
   2  16  -2    2.70   14.80
  -2  16   2   -9.50   18.50
   2  16  -2    4.70   12.70
  -2  16   2  -16.40   19.10
   1 -16  -2   26.40   18.80
   1  16  -2   19.00   11.70
   1  16  -2   33.50   13.20
  -1  16   2   54.39   20.60
  -1  16   2   56.19   19.50
   1  16  -2   38.30   11.10
   0 -16  -2  175.58   24.30
   0  16  -2  247.18   19.60
   0  16   2  215.18   34.60
   0  16   2  185.08   24.00
   0  16  -2  174.88   26.00
  -1 -16  -2   -9.00   15.70
   1  16   2   38.30   21.40
   1  16   2  -13.20   14.20
  -2 -16  -2    7.50   14.90
  -2  16  -2    6.30   17.80
   2  16   2   64.69   24.20
  -3  16  -2   51.29   23.60
  -3  16  -2   61.39   13.20
   3  16   2   62.69   28.10
  -3  17   2   -0.50   25.20
   3  17  -2  -17.90   18.50
  -3  17   2   17.30   24.60
   2 -17  -2    1.20   26.50
  -2  17   2   -2.00   20.90
  -2  17   2   12.60   30.50
   2  17  -2    4.30   17.30
   1 -17  -2  -23.10   21.10
  -1  17   2    1.80   20.00
   1  17  -2   -2.50   12.10
  -1  17   2   35.80   23.80
   1  17  -2   -1.60   11.70
   1  17  -2   -1.50   14.20
   0 -17  -2  -10.80   19.20
   0  17   2   -7.20   17.30
   0  17  -2   17.50    9.90
   0  17   2  -37.00   21.50
   0  17  -2   -2.30   12.20
  -1 -17  -2   35.30   20.50
  -1  17  -2   11.80   17.50
   1  17   2  -18.50   23.80
  -2  17  -2   49.90   22.40
   2  17   2   -5.20   26.20
  10   0  -3   -5.90   25.10
 -10   0   3   -8.70   18.90
  -9   0   3  -44.70   20.60
   9   0  -3  -14.30   19.10
   9   0  -3  -41.90   17.80
  -9   0   3   12.90   16.10
   8   0  -3   -4.70   14.30
  -8   0   3    5.40   11.60
   7   0  -3   10.10   11.70
  -7   0   3    7.80    9.30
   7   0  -3  -10.60   11.20
  -7   0   3    4.40   13.60
  -6   0   3   14.20   19.40
   6   0  -3    4.50    8.50
  -6   0   3    5.20    7.50
   6   0  -3    2.50    9.20
   5   0  -3    4.60    7.00
  -5   0   3   -4.40    5.40
   5   0  -3    6.30    7.30
   4   0  -3    5.30    5.50
  -4   0   3   11.40    6.80
   4   0  -3   -2.60    5.20
  -4   0   3   -1.50    4.70
  -3   0   3   -1.80    3.90
   3   0  -3   -0.90    5.10
   3   0  -3   -5.70    3.90
  -3   0   3    1.20    5.60
  -2   0   3   -1.50    3.60
   2   0  -3   -5.40    4.00
  -2   0   3   -2.40    4.20
   2   0  -3   -2.60    3.60
   1   0  -3    1.90    4.20
  -1   0   3   -0.90    3.60
   1   0  -3    0.20    3.60
  -1   0   3    0.90    4.10
   0   0   3    3.10    4.60
   0   0  -3   -1.20    3.50
   0   0  -3    1.40    4.30
  -1   0  -3   -2.50    3.80
   1   0   3   -3.70    4.50
   2   0   3    2.30    5.60
  -2   0  -3   -1.50    4.60
   3   0   3    1.00    7.30
   3   0   3    6.30    5.40
  -3   0  -3    9.70    6.00
   4   0   3    9.40    7.50
   4   0   3  -10.80    7.10
  -4   0  -3   -1.80    7.10
   5   0   3    9.70   10.80
   5   0   3   -1.20    9.20
  -5   0  -3  -11.00    9.00
  -6   0  -3   11.10   12.60
   6   0   3   10.90   13.20
   7   0   3   19.00   15.30
  -7   0  -3  -17.30   14.00
  -8   0  -3  -17.70   17.50
   8   0   3    5.90   19.80
   8   0   3   59.19   26.50
  10  -1  -3   10.70   24.30
  10  -1  -3   43.60   25.60
 -10  -1   3   30.10   20.60
  10   1  -3   -6.30   25.20
 -10   1   3   14.40   20.50
   9  -1  -3  103.89   23.10
   9  -1  -3   46.20   19.60
  -9  -1   3   64.39   23.10
  -9  -1   3   30.30   15.90
  -9   1   3   54.29   25.20
   9   1  -3   21.80   21.30
   9   1  -3   65.39   21.60
  -9   1   3   82.29   19.40
   8  -1  -3  164.18   23.60
  -8  -1   3  189.88   24.10
   8   1  -3  108.39   20.20
  -8   1   3  145.89   21.30
   7  -1  -3  148.79   23.10
   7  -1  -3  115.69   23.00
  -7  -1   3  141.29   21.20
  -7  -1   3  162.78   19.30
   7   1  -3  122.29   19.60
  -7   1   3  137.69   18.60
  -7   1   3  124.89   19.90
  -6  -1   3  989.60   54.29
   6  -1  -3  905.71   45.60
   6  -1  -3  937.91   46.80
  -6  -1   3  913.61   43.80
  -6   1   3  854.71   44.60
   6   1  -3  865.31   46.90
   6   1  -3  942.51   44.20
  -5  -1   3 1083.39   50.99
  -5  -1   3 1185.98   48.30
   5  -1  -3 1097.69   50.29
   5  -1  -3 1085.49   49.60
   5   1  -3 1004.20   47.40
  -5   1   3 1073.19   51.39
  -5   1   3 1035.90   48.90
   5   1  -3 1094.09   50.79
   4  -1  -3 1190.28   51.19
   4  -1  -3 1156.68   50.39
  -4  -1   3 1182.38   48.60
  -4  -1   3 1159.28   50.69
  -4   1   3 1128.39   49.80
   4   1  -3 1064.89   48.00
  -4   1   3 1174.58   51.59
   4   1  -3 1096.19   50.59
   3  -1  -3 6270.77  233.08
   3  -1  -3 6509.85  233.68
  -3  -1   3 6362.86  233.28
  -3  -1   3 6615.34  231.78
   3   1  -3 6166.98  231.38
  -3   1   3 6224.48  233.68
  -3   1   3 6399.06  233.38
   3   1  -3 6455.95  233.58
   2  -1  -3  218.78   14.60
   2  -1  -3  222.38   15.70
  -2  -1   3  226.48   14.00
  -2   1   3  214.38   14.80
  -2   1   3  195.58   15.10
   2   1  -3  231.68   14.30
   2   1  -3  229.98   14.90
   1  -1  -3 2310.07   89.29
  -1  -1   3 2197.28   88.09
   1  -1  -3 2449.55   90.29
  -1   1   3 2361.76   89.79
   1   1  -3 2288.17   88.59
   1   1  -3 2422.76   89.09
  -1   1   3 2330.07   89.49
   0  -1  -3 1551.74   60.29
   0  -1   3 1536.75   59.29
   0  -1  -3 1550.84   60.99
   0   1   3 1473.35   60.39
   0   1  -3 1428.36   59.19
  -1  -1  -3  149.99   12.20
   1  -1   3  125.99   11.40
   1   1   3  115.69   12.40
  -1   1  -3  116.69   11.10
   2  -1   3 1094.29   48.30
   2  -1   3 1165.28   47.90
  -2  -1  -3 1155.18   49.40
   2   1   3 1174.28   49.90
  -2   1  -3 1137.09   48.90
   3  -1   3  102.49   12.30
   3  -1   3  106.79   14.40
  -3  -1  -3  112.39   13.70
   3   1   3   96.69   14.50
  -3   1  -3  132.89   14.10
   3   1   3   90.69   12.70
   4  -1   3  370.16   24.40
  -4  -1  -3  392.56   26.20
   4  -1   3  361.46   25.40
  -4   1  -3  378.66   25.10
   4   1   3  366.56   26.80
   4   1   3  378.56   25.40
  -5  -1  -3   22.10   11.80
   5  -1   3   19.20   10.10
   5  -1   3   39.60   12.30
   5   1   3   -2.10   12.80
  -5   1  -3   42.80   11.50
   5   1   3    8.50   10.50
  -6  -1  -3   55.39   14.50
   6  -1   3   74.79   15.50
   6  -1   3   50.79   16.40
   6   1   3   62.69   16.30
   6   1   3   50.49   16.90
  -6   1  -3   99.09   17.50
  -7  -1  -3    2.20   15.20
   7  -1   3   15.60   16.40
   7  -1   3    3.70   15.10
   7   1   3  -22.20   15.10
  -7   1  -3   16.30   14.40
   8  -1   3   61.79   26.60
  -8  -1  -3   52.69   20.40
   8  -1   3   47.30   21.40
  -8   1  -3   25.20   19.50
   8   1   3   48.20   27.90
   8   1   3   34.90   21.00
 -10  -2   3   -1.40   18.70
  10  -2  -3   -0.70   25.40
  10  -2  -3  -24.40   25.30
  10   2  -3    6.80   24.20
 -10   2   3   -6.10   21.60
  -9  -2   3   -0.20   20.40
   9  -2  -3   25.00   21.10
   9  -2  -3   24.00   17.50
  -9  -2   3   -5.10   18.10
   9   2  -3    0.60   20.70
  -9   2   3   14.20   16.80
   9   2  -3   -2.90   17.60
  -9   2   3   -8.30   22.30
  -8  -2   3   36.50   12.00
   8  -2  -3   42.60   15.90
   8  -2  -3   11.60   16.90
  -8   2   3   50.69   17.80
   8   2  -3   37.70   14.80
  -8   2   3   31.10   15.90
  -7  -2   3    5.90    8.70
  -7  -2   3   31.60   13.80
   7  -2  -3    2.90   12.50
  -7   2   3   22.60   11.80
  -7   2   3  -15.30   11.70
   7   2  -3   -5.00   10.80
   6  -2  -3  524.45   33.10
  -6  -2   3  513.45   29.40
  -6  -2   3  524.65   40.00
   6  -2  -3  550.84   33.60
  -6   2   3  553.54   33.50
   6   2  -3  538.15   34.00
   6   2  -3  598.54   31.00
   5  -2  -3  237.38   19.90
  -5  -2   3  204.88   16.40
  -5  -2   3  215.58   19.80
   5  -2  -3  204.78   18.80
  -5   2   3  208.78   21.20
   5   2  -3  180.58   16.70
  -5   2   3  230.78   19.30
   5   2  -3  220.78   19.30
   4  -2  -3 1382.26   64.19
  -4  -2   3 1552.54   61.69
   4  -2  -3 1639.24   65.19
  -4  -2   3 1449.35   64.19
  -4   2   3 1592.54   66.09
   4   2  -3 1685.73   65.99
   4   2  -3 1484.75   61.49
  -4   2   3 1559.64   64.89
   3  -2  -3 9096.69  334.07
  -3  -2   3 9136.69  332.97
  -3  -2   3 9145.68  331.07
   3  -2  -3 9198.18  333.87
   3   2  -3 9201.98  331.07
  -3   2   3 9386.86  334.57
  -3   2   3 9145.18  334.17
   3   2  -3 9457.95  334.17
  -2  -2   3  410.66   21.30
   2  -2  -3  418.46   22.10
   2  -2  -3  423.76   23.50
  -2  -2   3  422.36   20.60
  -2   2   3  450.35   22.70
   2   2  -3  372.56   20.80
  -2   2   3  436.66   23.20
   2   2  -3  407.46   20.70
   1  -2  -3  195.88   14.30
  -1  -2   3  186.88   12.40
   1  -2  -3  185.98   13.40
   1   2  -3  210.78   13.40
   1   2  -3  194.98   12.50
  -1   2   3  186.68   14.60
  -1   2   3  185.38   13.90
   0  -2  -3 6760.72  259.47
   0  -2  -3 6662.83  260.17
   0  -2   3 6884.61  257.17
   0   2   3 8046.69  261.27
   0   2  -3 7470.35  258.47
  -1  -2  -3 3463.55  133.99
  -1  -2  -3 3539.15  134.39
   1  -2   3 3491.15  131.49
   1   2   3 3537.95  134.59
  -1   2  -3 3824.02  132.69
   2  -2   3 3228.38  128.69
  -2  -2  -3 3380.66  131.49
   2  -2   3 3460.45  128.69
   2   2   3 3494.85  132.09
  -2   2  -3 3740.63  130.59
   3  -2   3   32.40    7.20
  -3  -2  -3   36.80    9.30
   3  -2   3   32.20    8.60
   3   2   3   41.20   10.50
   3   2   3   51.19    9.80
  -3   2  -3   28.80    7.50
   4  -2   3   -7.00    7.40
   4  -2   3    6.40    6.50
  -4  -2  -3   10.00    8.00
  -4   2  -3    5.10    7.40
   4   2   3    2.10   10.70
   4   2   3    9.80    7.80
   5  -2   3   41.80   11.00
   5  -2   3   44.80   12.70
   5   2   3   42.80   12.50
  -5   2  -3   40.20   11.00
   5   2   3   47.50   15.00
   6  -2   3   14.50   13.20
   6  -2   3    3.40   10.60
  -6  -2  -3   30.10   13.90
  -6   2  -3    5.10   12.00
   6   2   3  -16.30   12.50
   6   2   3    6.10   15.40
   7  -2   3  125.59   23.30
   7  -2   3  129.89   21.40
  -7   2  -3  141.09   23.80
   7   2   3  139.19   27.70
  -7   2  -3  108.49   20.50
   7   2   3  155.88   25.20
  -8  -2  -3   24.90   20.60
   8  -2   3   14.90   19.80
  -8   2  -3    8.40   20.20
   8   2   3   88.59   25.20
   8   2   3   48.60   25.60
  10  -3  -3   30.60   24.70
  10  -3  -3   -5.30   25.30
 -10  -3   3    7.90   19.40
  10   3  -3   11.30   27.90
 -10   3   3   26.30   25.00
   9  -3  -3    9.40   18.20
   9  -3  -3   -4.70   20.00
  -9  -3   3   30.60   23.90
  -9  -3   3    1.50   14.20
  -9   3   3   -1.00   18.10
  -9   3   3   79.99   25.60
   9   3  -3   -5.30   17.40
   9   3  -3    4.80   21.10
  -8  -3   3   27.10   11.40
   8  -3  -3   39.00   17.80
   8  -3  -3   53.59   17.20
  -8   3   3   31.30   15.70
   8   3  -3   46.30   17.20
  -8   3   3   72.69   20.90
  -7  -3   3    4.60    8.30
   7  -3  -3   11.00   11.20
   7  -3  -3   12.60   13.40
  -7  -3   3   45.20   15.20
  -7   3   3   -1.30   16.50
   7   3  -3   22.00   12.70
  -7   3   3  -12.30   12.60
  -6  -3   3  248.58   18.70
   6  -3  -3  244.68   24.40
   6  -3  -3  215.98   22.80
  -6  -3   3  212.38   26.90
  -6   3   3  254.37   23.40
   6   3  -3  248.68   23.10
   6   3  -3  235.18   19.70
   5  -3  -3   -5.80    6.50
   5  -3  -3   -2.50    8.70
  -5  -3   3    7.80    5.30
  -5  -3   3    1.30    9.00
  -5   3   3   -4.00    6.70
   5   3  -3   -2.40    6.70
  -5   3   3    8.20    9.00
   5   3  -3   -6.50    5.30
   4  -3  -3 3264.07  133.19
   4  -3  -3 3481.15  132.89
  -4  -3   3 3210.38  131.39
  -4  -3   3 3512.15  128.59
   4   3  -3 3818.02  134.29
  -4   3   3 3571.14  134.09
  -4   3   3 3319.17  133.49
   4   3  -3 3580.64  128.69
  -3  -3   3 1348.07   52.59
   3  -3  -3 1299.57   55.89
   3  -3  -3 1336.57   57.19
  -3  -3   3 1266.27   54.49
  -3   3   3 1435.16   57.59
   3   3  -3 1327.77   55.69
   3   3  -3 1430.66   52.99
  -3   3   3 1233.38   56.29
  -2  -3   3   49.80    7.00
   2  -3  -3   34.10    7.80
   2  -3  -3   40.40    7.20
  -2   3   3   47.60    9.40
  -2   3   3   43.40    8.10
   2   3  -3   45.80    6.70
   1  -3  -3   50.29    8.00
  -1  -3   3   48.10    6.50
   1  -3  -3   42.00    8.10
  -1   3   3   45.80    7.70
  -1   3   3   43.80    8.60
   1   3  -3   40.00    6.50
   1   3  -3   59.29    7.40
   0  -3  -3  443.86   23.10
   0  -3   3  418.66   19.20
   0  -3  -3  415.26   23.70
   0   3   3  471.15   24.10
   0   3   3  431.56   24.10
   0   3  -3  439.66   20.80
  -1  -3  -3 1050.89   46.00
   1  -3   3 1103.59   41.40
  -1  -3  -3 1029.80   45.60
   1  -3   3  993.20   41.40
   1   3   3  996.50   45.90
  -1   3  -3 1132.79   43.60
   2  -3   3  558.24   26.40
   2  -3   3  602.04   26.10
   2   3   3  552.34   30.80
  -2   3  -3  581.64   27.80
  -3  -3  -3  648.04   33.70
   3  -3   3  581.44   29.10
   3  -3   3  623.04   30.30
   3   3   3  622.04   34.60
  -3   3  -3  668.93   32.10
  -4  -3  -3  841.92   43.10
   4  -3   3  796.22   39.50
   4  -3   3  874.31   39.60
   4   3   3  914.21   44.30
   4   3   3  846.22   45.00
  -4   3  -3  820.12   41.20
  -5  -3  -3    1.80   10.60
   5  -3   3   -6.90    7.60
   5  -3   3  -14.50    8.60
   5   3   3  -14.40   11.70
  -5   3  -3   12.50    9.70
  -6  -3  -3  136.09   20.70
   6  -3   3  188.78   25.90
   6  -3   3  182.58   21.60
   6   3   3  220.88   27.90
   6   3   3  224.88   30.20
  -6   3  -3  143.89   20.10
   7  -3   3   15.60   17.40
   7  -3   3   44.60   16.20
  -7   3  -3   28.90   16.20
   7   3   3   67.79   21.00
  -7   3  -3   20.00   16.40
   7   3   3    5.70   19.20
   8  -3   3    6.60   26.70
   8  -3   3   30.40   20.10
   8   3   3  -22.20   23.00
  -8   3  -3    0.20   20.10
  10  -4  -3   35.10   27.00
 -10  -4   3   -4.50   18.40
  10  -4  -3   -7.10   23.90
 -10   4   3   14.00   26.60
  10   4  -3   -2.60   29.00
   9  -4  -3  112.89   26.00
  -9  -4   3  137.79   26.80
  -9  -4   3  119.79   18.00
   9  -4  -3   79.39   23.10
  -9   4   3   39.40   24.70
   9   4  -3   78.69   23.80
  -9   4   3  103.89   23.90
   9   4  -3   90.69   25.50
  -8  -4   3    4.50   10.30
   8  -4  -3   18.30   15.10
   8  -4  -3  -16.00   14.60
  -8   4   3    2.30   17.00
   8   4  -3   22.50   15.40
  -8   4   3  -12.60   13.50
   7  -4  -3   52.49   14.40
  -7  -4   3   72.99   11.50
   7  -4  -3  106.79   19.40
  -7  -4   3   71.19   16.80
  -7   4   3   48.70   17.30
   7   4  -3  107.59   19.10
  -7   4   3   73.69   16.20
   6  -4  -3  286.37   24.10
  -6  -4   3  313.07   19.80
  -6  -4   3  284.67   26.50
   6  -4  -3  293.37   27.50
   6   4  -3  294.37   25.60
  -6   4   3  276.87   30.40
  -6   4   3  290.07   26.40
   5  -4  -3  582.74   36.10
  -5  -4   3  638.54   34.60
   5  -4  -3  603.24   33.70
  -5  -4   3  632.74   29.00
   5   4  -3  668.63   29.50
  -5   4   3  586.54   35.00
  -5   4   3  634.84   36.50
   5   4  -3  648.84   34.90
  -4  -4   3   78.19    8.70
  -4  -4   3   79.49   11.60
   4  -4  -3   66.29   12.40
   4  -4  -3   75.99   11.20
   4   4  -3   78.69   12.10
   4   4  -3   81.19    9.20
  -4   4   3   63.99   12.40
  -4   4   3   68.79   11.50
   3  -4  -3  200.68   15.60
  -3  -4   3  185.28   15.20
   3  -4  -3  225.28   18.10
   3   4  -3  207.78   15.10
   3   4  -3  202.68   12.50
  -3   4   3  191.18   16.20
  -3   4   3  191.28   17.50
   2  -4  -3   37.00    8.20
   2  -4  -3   40.20    7.50
  -2  -4   3   45.00    6.30
   2   4  -3   39.80    6.20
  -2   4   3   47.80    9.10
  -2   4   3   49.60    8.60
   2   4  -3   32.90    6.20
   1  -4  -3 1216.18   49.50
   1  -4  -3 1208.18   51.39
  -1  -4   3 1167.78   44.80
  -1   4   3 1225.28   50.99
   1   4  -3 1142.19   46.90
  -1   4   3 1176.88   50.59
   0  -4  -3  611.14   29.30
   0  -4   3  630.94   22.90
   0  -4  -3  555.34   29.80
   0   4   3  571.04   29.80
   0   4  -3  658.43   26.70
   1  -4   3  275.37   11.20
  -1  -4  -3  261.37   17.50
   1  -4   3  241.68   11.20
  -1  -4  -3  251.37   18.80
   1   4   3  213.38   18.50
  -1   4  -3  264.37   14.80
   2  -4   3  259.57   13.20
  -2  -4  -3  253.97   18.50
   2  -4   3  257.37   13.70
  -2  -4  -3  220.88   19.00
   2   4   3  272.07   20.50
  -2   4  -3  256.47   16.30
  -3  -4  -3   83.59   12.60
   3  -4   3   77.79   10.20
   3  -4   3   80.49    9.70
   3   4   3  100.99   15.50
  -3   4  -3   81.79   11.10
   4  -4   3  182.88   16.20
  -4  -4  -3  184.68   19.70
   4  -4   3  181.18   15.40
   4   4   3  181.68   26.30
   4   4   3  150.48   20.10
  -4   4  -3  161.48   17.10
  -5  -4  -3  129.39   21.10
   5  -4   3  175.98   17.10
   5  -4   3  170.08   18.90
   5   4   3  150.18   21.70
   5   4   3  123.89   20.80
  -5   4  -3  138.29   20.00
   6  -4   3    8.90    9.80
  -6  -4  -3    6.40   13.20
   6  -4   3   -7.00   11.30
  -6   4  -3    1.10   12.10
   6   4   3   16.90   14.10
  -6   4  -3  -11.20   11.50
   7  -4   3   66.89   16.00
   7  -4   3   46.60   18.50
   7   4   3   66.19   21.30
  -7   4  -3   76.59   19.70
  -7   4  -3   25.90   18.00
   7   4   3   49.80   24.50
   8  -4   3   10.60   20.50
   8  -4   3   42.60   23.20
   8   4   3   32.90   25.70
  -8   4  -3    1.60   22.70
   8   4   3   -1.40   27.50
 -10  -5   3   45.30   17.80
  10  -5  -3   -5.50   27.30
  10  -5  -3    2.50   24.30
  -9  -5   3   16.10   23.30
  -9  -5   3  -10.20   12.00
   9  -5  -3   32.00   19.50
  -9   5   3   13.10   20.40
  -9   5   3  -41.50   20.60
   9   5  -3   28.30   21.10
   9   5  -3  -40.30   19.60
  -8  -5   3  451.25   29.10
   8  -5  -3  519.65   37.40
   8  -5  -3  471.85   38.20
  -8   5   3  484.65   41.20
  -8   5   3  444.46   43.20
   8   5  -3  390.46   39.20
   8   5  -3  373.56   41.70
  -7  -5   3  559.04   29.30
  -7  -5   3  554.04   37.70
   7  -5  -3  510.85   35.80
   7  -5  -3  643.84   42.10
  -7   5   3  454.35   38.50
  -7   5   3  562.04   40.30
   7   5  -3  577.84   39.30
  -6  -5   3  844.22   46.10
   6  -5  -3  918.91   49.30
   6  -5  -3  871.01   44.70
  -6  -5   3  870.71   38.60
   6   5  -3  928.31   51.69
  -6   5   3  925.81   48.90
  -6   5   3  896.91   55.09
  -5  -5   3  311.67   23.10
   5  -5  -3  297.87   22.40
  -5  -5   3  323.27   16.70
   5  -5  -3  323.27   26.50
   5   5  -3  275.07   16.80
  -5   5   3  291.67   24.10
   5   5  -3  324.97   24.00
  -5   5   3  267.07   25.60
   4  -5  -3  243.18   21.40
   4  -5  -3  214.48   17.10
  -4  -5   3  186.78   17.00
  -4  -5   3  219.98   12.30
   4   5  -3  219.68   17.70
  -4   5   3  223.58   20.20
   4   5  -3  213.28   12.50
  -4   5   3  183.78   18.20
  -3  -5   3  753.82   33.90
   3  -5  -3  798.82   36.10
   3  -5  -3  784.82   39.20
  -3   5   3  698.73   36.80
   3   5  -3  736.43   31.00
   3   5  -3  785.52   35.90
  -3   5   3  807.92   38.80
  -2  -5   3 1742.43   65.29
   2  -5  -3 1730.23   69.39
   2  -5  -3 1709.43   71.69
   2   5  -3 1712.63   67.89
  -2   5   3 1788.62   71.99
   2   5  -3 1778.02   66.29
  -2   5   3 1719.13   70.99
   1  -5  -3  299.17   18.10
   1  -5  -3  289.27   19.80
   1   5  -3  311.37   15.80
  -1   5   3  308.67   19.70
   0  -5  -3 1931.91   78.29
   0  -5  -3 1961.50   76.89
   0   5   3 1870.41   77.89
   0   5   3 1986.40   78.19
   0   5  -3 1975.00   72.89
  -1  -5  -3   51.49   10.10
  -1  -5  -3   43.10    8.30
   1   5   3   54.69   10.60
  -1   5  -3   51.49    7.40
  -2  -5  -3   52.09   10.40
  -2  -5  -3   49.00    9.30
   2   5   3   23.70    9.40
  -2   5  -3   53.29    7.70
  -3  -5  -3  304.97   21.90
   3  -5   3  267.97   14.20
  -3  -5  -3  284.17   21.90
   3  -5   3  296.37   14.10
   3   5   3  291.87   24.50
  -3   5  -3  285.97   19.20
   4  -5   3  200.08   15.20
  -4  -5  -3  218.98   21.50
   4  -5   3  195.38   14.20
   4   5   3  211.88   22.00
  -4   5  -3  218.98   20.20
   4   5   3  156.58   22.40
  -4   5  -3  216.98   19.00
  -5  -5  -3    3.80   11.30
   5  -5   3    8.40    8.50
   5  -5   3   15.20    7.60
   5   5   3  -14.10   11.00
  -5   5  -3  -10.60    8.90
  -5   5  -3    0.40   10.70
   6  -5   3   14.40    9.40
  -6  -5  -3   -2.30   13.20
   6  -5   3   26.00   11.60
   6   5   3   33.20   16.10
  -6   5  -3    5.10   13.40
  -6   5  -3   18.00   14.90
   7  -5   3   59.59   14.50
   7  -5   3   41.70   16.20
  -7   5  -3   57.49   19.20
   7   5   3    5.20   23.10
   7   5   3   64.09   22.20
  -7   5  -3   40.50   17.00
   8  -5   3   -1.30   19.30
   8  -5   3   -6.40   16.80
   8   5   3  -45.30   24.40
  -8   5  -3   -9.20   22.50
  -9  -6   3   40.30   12.80
  -9  -6   3   25.70   23.90
   9  -6  -3  -15.40   17.10
   9   6  -3    4.10   21.90
  -9   6   3   -6.20   23.90
   9   6  -3  -20.10   21.80
  -9   6   3    8.60   21.70
  -8  -6   3   23.20    9.70
   8  -6  -3   32.60   17.40
   8  -6  -3  -12.00   19.00
  -8   6   3   34.90   18.80
  -8   6   3    7.50   19.60
   8   6  -3   16.70   18.60
   8   6  -3   55.09   21.60
  -7  -6   3    0.60    6.70
   7  -6  -3   12.70   11.70
  -7  -6   3    1.20   12.70
   7  -6  -3   26.80   16.90
   7  -6  -3   15.40   13.60
  -7   6   3   12.90   16.80
  -7   6   3   27.40   14.10
   7   6  -3   -1.10   13.60
  -6  -6   3  583.44   26.20
  -6  -6   3  602.64   35.40
   6  -6  -3  544.85   39.00
   6  -6  -3  564.24   34.10
  -6   6   3  535.15   37.70
  -6   6   3  593.14   37.40
  -5  -6   3  272.07   22.20
   5  -6  -3  308.77   22.00
   5  -6  -3  299.67   29.40
  -5  -6   3  305.87   15.00
  -5   6   3  321.77   26.50
  -5   6   3  334.27   27.20
   5   6  -3  299.27   23.50
  -4  -6   3    6.30    6.70
   4  -6  -3   11.20    9.40
   4  -6  -3   -0.40    5.90
  -4   6   3    4.10    7.60
   4   6  -3    7.60    3.60
   4   6  -3    3.10    6.70
  -4   6   3    5.30    8.90
  -3  -6   3  293.57   16.70
   3  -6  -3  304.07   23.20
   3  -6  -3  283.07   19.30
  -3   6   3  298.57   22.50
   3   6  -3  315.27   14.60
  -3   6   3  321.77   23.10
   3   6  -3  321.07   19.50
   2  -6  -3   99.09   14.90
   2  -6  -3  113.89   11.50
  -2   6   3  119.39   13.20
   2   6  -3   96.69   10.00
   2   6  -3   81.89    9.00
  -2   6   3   88.49   14.30
   1  -6  -3  881.31   38.40
   1  -6  -3  876.81   41.20
  -1   6   3  843.12   40.50
   1   6  -3  900.51   35.60
  -1   6   3  820.82   40.30
   0  -6  -3   37.00    7.70
   0  -6  -3   16.80    7.60
   0   6   3   25.00    6.70
   0   6   3   15.70    7.80
   0   6  -3   29.50    4.70
  -1  -6  -3  468.85   26.70
  -1  -6  -3  440.36   24.80
   1   6   3  452.85   27.70
  -1   6  -3  440.76   20.60
  -2  -6  -3   27.00    9.10
  -2  -6  -3   29.90    8.60
   2   6   3   39.30   11.30
  -2   6  -3   41.10    7.00
  -3  -6  -3  302.97   22.60
  -3  -6  -3  280.97   22.00
  -3   6  -3  269.17   19.30
   3   6   3  300.27   25.30
  -3   6  -3  290.77   19.30
  -4  -6  -3  415.36   29.20
  -4  -6  -3  421.06   28.40
  -4   6  -3  402.46   25.50
   4   6   3  423.56   34.10
  -4   6  -3  385.96   26.00
   4   6   3  387.36   31.70
   5  -6   3   72.89   10.80
  -5  -6  -3   39.90   14.10
   5  -6   3   50.89    8.80
  -5   6  -3   63.39   14.70
  -5   6  -3   62.89   16.30
   5   6   3   81.69   17.70
  -5   6  -3   81.59   13.80
   6  -6   3   -3.40    8.30
   6  -6   3    5.50   10.10
   6   6   3   -0.10   15.70
  -6   6  -3    6.50   15.80
  -6   6  -3   -2.00   12.90
   7  -6   3   48.60   12.50
   7  -6   3   39.90   14.80
   7   6   3   42.60   20.60
   7   6   3   56.09   25.40
  -7   6  -3   40.50   19.70
   8  -6   3   27.80   18.00
   8  -6   3   14.80   14.40
   8   6   3    5.30   29.60
  -8   6  -3   30.30   25.20
  -9  -7   3   68.69   12.40
   9  -7  -3   32.90   19.90
   9  -7  -3   64.79   24.00
  -9   7   3   69.39   27.90
  -9   7   3   31.00   24.70
   9   7  -3   39.90   24.70
   8  -7  -3   15.30   17.30
  -8  -7   3   32.80    8.70
   8  -7  -3   36.50   15.80
  -8   7   3    4.50   18.90
   8   7  -3   20.00   19.70
   8   7  -3   11.00   20.10
  -8   7   3   39.90   22.90
  -7  -7   3   42.80   15.40
  -7  -7   3   31.30    6.40
   7  -7  -3   27.10   13.90
   7  -7  -3   41.00   19.00
   7  -7  -3   38.50   12.00
  -7   7   3   27.20   17.80
   7   7  -3   25.20   15.30
  -7   7   3   18.10   16.20
   6  -7  -3    4.00   13.20
   6  -7  -3   23.20   10.30
  -6  -7   3   13.70   11.70
  -6   7   3   29.50   13.40
  -6   7   3    0.10   13.00
   6   7  -3   19.40   12.60
   5  -7  -3   10.50    7.60
  -5  -7   3    1.40    7.80
   5  -7  -3   -1.30   11.80
   5   7  -3   -2.70    8.50
  -5   7   3   17.20   12.30
  -5   7   3    8.00   10.90
   4  -7  -3 1834.12   86.69
   4  -7  -3 2168.78   82.39
   4   7  -3 2087.79   84.09
  -4   7   3 2178.18   88.49
  -4   7   3 2015.80   85.59
   3  -7  -3  721.93   39.10
   3  -7  -3  676.33   32.80
  -3   7   3  668.43   37.50
   3   7  -3  764.32   34.00
  -3   7   3  665.63   36.40
   3   7  -3  689.83   27.00
   2  -7  -3  291.47   22.50
   2  -7  -3  328.37   18.50
  -2   7   3  315.47   22.10
   2   7  -3  260.67   16.80
   2   7  -3  281.97   15.60
  -2   7   3  278.47   21.20
   1  -7  -3 2117.39   83.39
   1  -7  -3 1986.30   79.19
  -1   7   3 2084.19   82.89
  -1   7   3 1880.51   81.29
   1   7  -3 2056.69   76.09
   0  -7  -3   62.39    9.40
   0  -7  -3  109.49   15.20
   0   7   3   46.40    9.70
   0   7  -3   67.09    6.60
   0   7   3   53.99   11.30
  -1  -7  -3 1203.18   51.49
  -1  -7  -3 1171.18   52.99
   1   7   3 1197.18   52.39
   1   7   3 1172.08   53.69
  -1   7  -3 1215.58   46.20
  -2  -7  -3   17.60    7.60
  -2  -7  -3   18.60    8.60
  -2   7  -3    7.90    5.10
  -2   7  -3    3.00    5.30
   2   7   3   -1.00    8.70
  -3  -7  -3  244.28   20.80
  -3  -7  -3  227.08   20.90
   3   7   3  209.88   24.20
  -3   7  -3  202.18   16.60
  -3   7  -3  202.98   17.20
  -4  -7  -3   51.39   13.30
  -4  -7  -3   41.40   12.10
  -4   7  -3   53.09   11.30
   4   7   3   32.00   15.90
  -4   7  -3   59.19   14.80
  -4   7  -3   47.50   10.30
   4   7   3   31.30   12.50
  -5  -7  -3  101.59   17.10
  -5  -7  -3  117.69   19.10
  -5   7  -3  107.59   19.10
   5   7   3  105.69   21.00
   5   7   3  136.19   20.90
  -5   7  -3  144.69   20.70
  -5   7  -3  157.08   22.20
  -6   7  -3   33.00   14.10
   6   7   3   25.40   17.90
  -6   7  -3   34.30   17.40
  -6   7  -3   26.50   16.80
   7  -7   3    7.10   10.00
   7  -7   3   17.30    8.60
  -7  -7  -3   12.50   18.60
   7   7   3  -31.80   23.90
  -7   7  -3   13.80   19.80
   7   7   3   13.90   22.10
  -7   7  -3   55.49   23.40
  -8   7  -3   51.39   40.90
   8   7   3    0.40   48.90
   9  -8  -3   -2.20   25.30
  -9   8   3   -8.20   26.90
   9   8  -3   17.20   29.00
  -9   8   3   31.10   27.20
   8  -8  -3   -8.70   13.60
   8  -8  -3    2.40   15.80
  -8   8   3   -8.50   21.60
   8   8  -3   -2.00   20.80
  -8   8   3    5.70   19.70
   8   8  -3    2.40   22.30
   7  -8  -3    3.00   26.30
   7  -8  -3    7.50   12.60
   7  -8  -3   12.50   11.20
  -7   8   3   14.60   15.80
  -7   8   3   53.49   19.40
   7   8  -3    1.00   15.00
   6  -8  -3  948.31   44.50
   6  -8  -3  877.41   44.40
  -6   8   3  865.41   51.39
   6   8  -3  932.91   50.59
  -6   8   3  984.70   54.09
   5  -8  -3  342.77   29.90
   5  -8  -3  358.56   23.10
  -5   8   3  354.96   30.50
   5   8  -3  344.27   27.20
  -5   8   3  364.16   30.40
   4  -8  -3   63.39    9.70
   4  -8  -3   72.89   16.10
  -4   8   3   65.49   13.80
   4   8  -3   51.59   11.30
  -4   8   3   91.19   15.60
   3  -8  -3    2.60    5.60
   3  -8  -3   -4.80    8.50
   3   8  -3   -3.70    5.40
  -3   8   3   10.70    9.10
  -3   8   3   10.40    8.90
   2  -8  -3    0.40    7.90
   2  -8  -3   -3.60    5.30
  -2   8   3   -7.40    8.20
  -2   8   3    0.90    7.20
   2   8  -3    1.80    5.00
   1  -8  -3   -2.90    7.70
   1  -8  -3    1.90    5.10
  -1   8   3    2.40    7.70
  -1   8   3   11.50    6.70
   1   8  -3    7.90    4.10
   0  -8  -3   13.90    6.40
   0  -8  -3   15.50    8.40
   0   8   3   18.70    9.00
   0   8  -3   13.50    3.50
   0   8   3    9.50    7.10
  -1  -8  -3  336.77   21.30
  -1  -8  -3  332.47   24.00
  -1   8  -3  314.07   15.50
   1   8   3  357.86   22.80
   1   8   3  332.07   25.40
  -2  -8  -3   24.90    8.50
  -2  -8  -3   40.60   10.70
   2   8   3    6.60   10.80
  -2   8  -3   38.70    6.70
  -2   8  -3   37.70    6.70
  -3  -8  -3   60.99   12.50
  -3  -8  -3   53.89   12.20
   3   8   3   36.90   14.20
  -3   8  -3   56.09   12.80
  -3   8  -3   42.60    9.00
  -3   8  -3   62.99    9.90
  -4  -8  -3   30.60   13.20
  -4  -8  -3   55.69   13.40
  -4   8  -3   55.49   11.90
   4   8   3   36.70   13.50
  -4   8  -3   42.90   10.50
   4   8   3   47.80   16.50
  -5  -8  -3  -20.00   12.00
  -5   8  -3   10.60    9.70
  -5   8  -3   11.50   12.80
   5   8   3   22.60   18.20
  -5   8  -3   -7.60   11.50
   5   8   3   16.90   14.90
  -6  -8  -3   26.00   22.30
  -6   8  -3   10.40   16.80
   6   8   3   27.40   19.80
  -6   8  -3   22.70   14.90
  -6   8  -3   13.30   17.10
   6   8   3   49.90   21.50
  -7  -8  -3   17.70   21.00
  -7   8  -3   16.50   23.30
   7   8   3  -32.20   26.80
  -7   8  -3    2.80   20.80
   7   8   3    7.10   23.20
   9  -9  -3   -3.60   19.10
   9  -9  -3   -9.30   15.90
   9   9  -3   22.40   45.50
   8  -9  -3   -8.10   12.20
   8  -9  -3   -8.30   15.60
   8   9  -3  -18.70   19.10
   8   9  -3   35.40   24.00
  -8   9   3    3.70   24.00
  -8   9   3    7.70   21.30
   7  -9  -3  114.09   15.70
   7  -9  -3  101.89   15.70
   7   9  -3   44.20   21.70
   7   9  -3  132.59   22.90
  -7   9   3  118.99   24.70
  -7   9   3   68.19   20.70
   6  -9  -3    0.90    9.90
   6  -9  -3    9.40    9.20
   6   9  -3   13.10   13.50
  -6   9   3   16.90   16.30
  -6   9   3  -10.50   13.80
   5  -9  -3  274.47   20.70
   5  -9  -3  315.47   20.70
   5  -9  -3  285.77   31.20
   5   9  -3  296.07   26.80
  -5   9   3  294.47   30.30
  -5   9   3  309.67   29.60
   4  -9  -3    9.00   12.10
   4  -9  -3    9.30    6.50
   4   9  -3   -3.40    7.90
  -4   9   3    0.30   18.20
  -4   9   3   48.70   13.30
   3  -9  -3   13.50   11.20
   3  -9  -3    6.10    5.80
  -3   9   3   20.40   10.70
   3   9  -3   16.50    7.30
  -3   9   3    2.00   10.00
   2  -9  -3   45.40    7.60
   2  -9  -3   26.40   11.10
   2   9  -3   52.49    8.20
  -2   9   3   35.80   10.10
  -2   9   3   38.00   11.60
   2   9  -3   42.30    6.00
   1  -9  -3   54.19   12.70
   1  -9  -3   38.50    7.40
   1   9  -3   42.40    7.70
  -1   9   3   38.80   10.40
   1   9  -3   48.70    7.70
  -1   9   3   64.29   11.90
   0  -9  -3  281.57   23.10
   0  -9  -3  337.17   19.50
   0   9   3  275.47   23.70
   0   9  -3  307.87   20.00
   0   9  -3  315.07   14.00
   0   9   3  302.87   22.50
  -1  -9  -3   44.50    8.90
  -1  -9  -3   47.40   11.00
  -1   9  -3   38.50    9.30
  -1   9  -3   44.00    6.50
   1   9   3   53.59   10.60
   1   9   3   40.10   12.50
  -2  -9  -3  132.99   18.40
  -2  -9  -3  122.79   16.30
  -2   9  -3  124.49   17.90
  -2   9  -3  101.39   11.00
  -2   9  -3  127.19   11.50
   2   9   3  140.69   20.90
  -3  -9  -3   40.60   11.60
  -3  -9  -3   37.30   12.00
  -3   9  -3   55.59   14.10
  -3   9  -3   59.19   10.00
   3   9   3   44.40   14.00
  -4  -9  -3  165.28   22.60
  -4  -9  -3  137.29   18.10
  -4   9  -3  137.99   16.80
   4   9   3  144.19   22.40
  -4   9  -3  110.69   19.50
  -4   9  -3  162.78   17.70
  -5  -9  -3   16.20   13.30
   5   9   3    1.70   14.50
   5   9   3   -5.80   19.40
  -5   9  -3   20.20   11.40
  -5   9  -3   16.20   13.70
  -5   9  -3   23.90   16.30
  -6  -9  -3    4.40   17.10
   6   9   3  -14.80   18.70
  -6   9  -3   30.90   20.00
  -6   9  -3   -2.00   14.30
   6   9   3   91.39   26.20
  -6   9  -3   21.40   17.90
  -7  -9  -3   -2.70   20.10
  -7   9  -3   11.50   23.40
   7   9   3   -1.00   27.70
  -7   9  -3   16.10   24.80
   8 -10  -3   -0.50   14.00
   8 -10  -3  -13.20   12.10
   8  10  -3   40.50   25.30
  -8  10   3  -20.30   22.50
   8  10  -3   39.60   23.90
  -8  10   3  -44.50   25.30
   7 -10  -3  167.78   29.80
   7 -10  -3  148.39   19.60
   7 -10  -3  176.68   21.50
   7  10  -3  206.98   28.50
   7  10  -3  145.29   26.80
  -7  10   3  179.38   29.60
  -7  10   3  131.99   26.20
   6 -10  -3  -10.90    8.60
   6 -10  -3   -4.40    8.00
  -6  10   3    1.80   17.40
   6  10  -3   -5.10   14.30
  -6  10   3   -6.80   16.00
   5 -10  -3  217.38   16.70
   5 -10  -3  218.38   16.10
   5 -10  -3  159.28   24.90
  -5  10   3  211.28   28.30
   5  10  -3  239.48   25.00
   4 -10  -3   24.50   13.90
   4 -10  -3    1.10    5.90
   4 -10  -3   10.40    6.00
   4  10  -3   -3.90    8.80
  -4  10   3    0.80   12.10
  -4  10   3   10.00   12.70
   3 -10  -3   67.99   15.30
   3 -10  -3   48.50    7.10
  -3  10   3   52.69   13.60
   3  10  -3   42.60    9.60
  -3  10   3   53.99   14.20
   2 -10  -3   27.40    6.00
   2 -10  -3   25.40   12.10
   2  10  -3   42.50    8.10
  -2  10   3   26.90   10.40
  -2  10   3   35.50   12.60
   2  10  -3   32.90    5.80
   1 -10  -3   89.89   14.50
   1 -10  -3  108.19   11.20
  -1  10   3  100.69   14.70
  -1  10   3   92.49   14.50
   1  10  -3  108.99   10.00
   1  10  -3  123.89   12.90
   0 -10  -3  200.48   21.50
   0 -10  -3  224.68   15.90
   0  10   3  205.68   20.50
   0  10   3  196.78   22.00
   0  10  -3  231.18   18.00
   0  10  -3  211.48   10.70
  -1 -10  -3  203.48   16.90
  -1 -10  -3  166.18   20.10
   1  10   3  190.08   22.40
   1  10   3  188.08   19.60
  -1  10  -3  194.88   19.50
  -2 -10  -3   -2.10    9.70
  -2 -10  -3   23.30    8.90
  -2  10  -3    0.10    5.20
  -2  10  -3   -3.00    5.20
  -2  10  -3   16.40   10.40
  -3 -10  -3  675.73   37.70
  -3 -10  -3  668.83   38.40
  -3  10  -3  676.63   33.10
  -3  10  -3  675.63   41.60
  -3  10  -3  705.43   32.30
   3  10   3  710.23   43.60
  -4 -10  -3  326.67   28.70
  -4  10  -3  349.67   24.10
  -4  10  -3  376.26   27.10
   4  10   3  334.27   35.80
  -4  10  -3  406.26   34.40
  -5 -10  -3  -13.40   14.00
  -5  10  -3   22.00   14.90
  -5  10  -3  -24.80   14.40
  -5  10  -3    8.50   10.90
   5  10   3   14.90   17.00
   5  10   3   11.60   20.60
  -6 -10  -3   14.20   17.90
  -6  10  -3   35.80   21.60
   6  10   3   13.80   23.70
   6  10   3   28.30   22.30
  -6  10  -3   44.20   20.00
  -7 -10  -3   11.40   20.60
  -7  10  -3   -0.40   25.10
   7  10   3    1.30   31.80
  -7  10  -3    0.20   27.00
  -8  11   3    9.60   28.80
   8  11  -3  -10.10   25.70
   8  11  -3   49.30   32.50
  -8  11   3  -23.50   27.40
   7 -11  -3   33.70    9.10
   7 -11  -3   49.90    8.30
   7 -11  -3    0.40   22.80
   7  11  -3   24.60   24.50
  -7  11   3   58.19   26.80
   7  11  -3   61.39   21.40
  -7  11   3   63.69   24.90
   6 -11  -3   28.30   19.90
   6  11  -3   -3.60   15.30
  -6  11   3   10.20   17.10
  -6  11   3  -20.00   17.70
   5  11  -3   86.39   21.50
  -5  11   3  106.49   20.90
  -5  11   3   94.29   20.70
   4 -11  -3  110.79   21.10
   4  11  -3  134.79   20.40
  -4  11   3   94.49   18.20
  -4  11   3  153.18   24.10
   3 -11  -3   89.19   17.90
   3  11  -3  124.59   16.30
  -3  11   3   68.89   16.70
  -3  11   3   81.19   16.30
   2 -11  -3   53.89    6.10
   2 -11  -3   26.40   16.20
  -2  11   3   63.69   14.20
   2  11  -3   51.19    7.20
   2  11  -3   84.29   12.50
  -2  11   3   59.39   15.00
   1 -11  -3   -0.20    4.50
  -1  11   3    8.00   10.00
   1  11  -3   -8.80    6.30
  -1  11   3   18.40   11.00
   1  11  -3   -2.20    5.00
   0 -11  -3   17.50   11.10
   0 -11  -3    8.60    5.80
   0  11   3  -17.30   10.70
   0  11  -3  -10.70    6.90
   0  11   3    1.80    8.90
  -1 -11  -3   37.60   12.00
  -1 -11  -3   29.50    8.30
   1  11   3   18.00   12.70
   1  11   3   40.00   11.00
  -1  11  -3   32.20   10.70
  -2 -11  -3  157.18   21.70
   2  11   3  126.99   19.90
  -2  11  -3  158.88   22.00
  -2  11  -3  154.38   12.40
  -2  11  -3  179.28   12.80
  -3 -11  -3   31.20   12.80
  -3  11  -3   64.19    9.50
  -3  11  -3   40.30   10.40
  -3  11  -3   28.40   14.20
   3  11   3   52.69   17.20
  -4 -11  -3  234.78   27.60
  -4  11  -3  257.87   31.00
   4  11   3  223.78   29.10
  -4  11  -3  260.17   21.40
  -4  11  -3  282.17   25.30
  -5 -11  -3   14.70   15.60
  -5  11  -3    4.70   11.40
  -5  11  -3   52.79   16.30
   5  11   3   34.00   20.60
  -5  11  -3   -2.80   17.40
   5  11   3   27.80   23.30
  -6 -11  -3    5.00   17.60
   6  11   3    1.70   24.10
  -6  11  -3   48.80   21.70
   6  11   3  -26.40   27.50
  -6  11  -3  -25.00   22.50
  -7  12   3   24.80   26.70
  -7  12   3   53.89   28.40
   7  12  -3   39.20   22.90
   7  12  -3  -26.60   23.00
   6 -12  -3  218.38   32.70
   6  12  -3  158.48   27.30
  -6  12   3  254.17   34.90
   6  12  -3  258.77   33.90
  -6  12   3  241.88   31.10
   5 -12  -3   32.50   19.90
  -5  12   3   44.30   19.80
  -5  12   3   26.90   19.10
   5  12  -3   48.50   16.10
   4  12  -3  -12.80   10.40
   3 -12  -3   15.10   14.70
  -3  12   3   44.90   15.70
   3  12  -3   41.50   11.20
  -3  12   3   40.30   16.50
   2 -12  -3  -17.10   11.40
  -2  12   3    7.70   14.00
   2  12  -3    2.70    5.70
  -2  12   3    7.70   13.00
   2  12  -3   15.90    7.70
  -1  12   3    7.60   12.30
   1  12  -3   11.30    6.10
  -1  12   3    7.40   11.10
   1  12  -3    3.60    7.30
   0 -12  -3   19.60   12.60
   0  12   3   41.50   12.40
   0  12  -3   42.30   10.80
   0  12   3    2.50   12.60
  -1 -12  -3   -3.20   11.20
  -1  12  -3   -7.40   10.10
   1  12   3   30.30   11.40
  -2 -12  -3   18.40   11.90
   2  12   3    0.50   14.90
  -2  12  -3   11.70   13.60
  -2  12  -3    7.70    6.20
  -2  12  -3   17.80    6.00
  -3 -12  -3   26.00   12.90
  -3  12  -3   33.70    8.30
   3  12   3   34.30   19.00
  -3  12  -3   56.89   16.20
  -3  12  -3   16.10    9.80
  -4 -12  -3   -1.00   13.80
   4  12   3  -12.00   20.30
  -4  12  -3  -15.80   12.20
  -4  12  -3    8.30    9.50
  -4  12  -3    7.90   16.70
  -5 -12  -3   30.40   16.80
   5  12   3   48.00   25.80
  -5  12  -3   28.20   22.30
   5  12   3   39.30   23.50
  -5  12  -3   11.20   17.20
  -6 -12  -3    5.70   19.50
  -6  12  -3   25.10   23.20
   6  12   3  -23.00   28.20
  -6  12  -3  -10.00   25.80
  -7  13   3   68.99   36.00
  -7  13   3  158.68   34.80
   7  13  -3   71.59   29.50
   7  13  -3   56.49   26.90
   6 -13  -3   63.59   27.50
  -6  13   3   -7.60   22.90
   6  13  -3    3.80   18.50
  -6  13   3   29.30   24.90
   6  13  -3   56.29   24.30
   5 -13  -3   42.00   22.80
  -5  13   3   39.50   21.10
  -5  13   3   20.50   21.30
   5  13  -3   24.70   16.20
   5  13  -3   36.20   19.20
  -4  13   3  -13.70   16.30
  -4  13   3   15.30   17.70
   4  13  -3    2.20   12.20
   3 -13  -3   90.39   19.40
  -3  13   3   62.19   18.70
  -3  13   3   84.39   19.20
   3  13  -3   84.09   14.00
   2 -13  -3    1.40   14.60
  -2  13   3   28.10   14.80
   2  13  -3    8.20    6.10
  -2  13   3   24.70   15.80
   2  13  -3   -8.50    8.10
   1 -13  -3   69.99   18.30
  -1  13   3  117.29   19.10
   1  13  -3  131.69   17.20
   1  13  -3  106.99   12.70
  -1  13   3  111.99   19.30
   0 -13  -3  343.37   31.40
   0  13   3  333.77   30.30
   0  13  -3  374.86   26.90
   0  13   3  314.07   40.80
  -1 -13  -3  -12.40   12.40
   1  13   3   -2.60   11.40
  -1  13  -3   -3.30   11.40
   1  13   3    6.90   15.10
  -2 -13  -3   15.00   13.00
   2  13   3   18.60   17.30
  -2  13  -3    9.10    6.50
  -2  13  -3   16.10    5.70
  -2  13  -3  -20.60   13.20
  -3 -13  -3   44.50   15.50
  -3  13  -3   91.29   14.40
  -3  13  -3   90.59   12.80
   3  13   3   67.59   21.70
  -3  13  -3   59.29   19.30
  -4 -13  -3    8.20   14.80
  -4  13  -3   39.00   20.80
  -4  13  -3  -22.10   13.70
   4  13   3  -12.10   21.60
  -4  13  -3   32.50   11.00
  -5 -13  -3    8.10   16.10
   5  13   3  -36.00   22.50
  -5  13  -3    8.70   18.90
   5  13   3   -4.60   27.10
  -5  13  -3  -10.20   22.00
  -6  14   3   75.69   28.90
  -6  14   3   14.20   29.30
   6  14  -3   71.29   23.30
   6  14  -3   44.90   27.20
   5 -14  -3    6.50   24.30
  -5  14   3  -26.10   21.60
   5  14  -3   -6.70   17.20
  -5  14   3   30.00   24.40
   4 -14  -3   33.30   21.80
  -4  14   3    3.30   19.60
  -4  14   3    7.90   20.10
   4  14  -3   -5.40   15.70
  -3  14   3   43.60   33.50
  -3  14   3   55.89   19.00
   3  14  -3   71.99   13.80
   2 -14  -3   29.80   18.50
  -2  14   3   26.30   26.70
   2  14  -3   19.50    7.30
  -2  14   3   -0.50   15.90
   2  14  -3    2.30    9.50
   1 -14  -3   20.70   17.10
   1  14  -3    0.60    8.90
  -1  14   3   -1.50   14.20
   1  14  -3  -12.00    7.10
   0 -14  -3   59.89   18.30
   0  14  -3   58.29   14.20
   0  14   3   60.09   19.40
   0  14  -3   75.09    9.00
   0  14   3   86.89   18.00
  -1 -14  -3  155.48   22.00
  -1  14  -3  180.88   26.40
   1  14   3  188.58   26.40
   1  14   3  248.98   33.20
  -2 -14  -3   18.10   15.20
  -2  14  -3    8.40   15.60
   2  14   3   12.60   19.80
  -3 -14  -3  227.88   30.30
   3  14   3  198.78   30.50
  -3  14  -3  179.68   27.00
  -3  14  -3  211.98   18.10
  -3  14  -3  229.78   21.70
  -4 -14  -3   38.30   16.80
   4  14   3   91.09   27.00
  -4  14  -3   38.40   22.00
  -4  14  -3   37.00   16.40
   4  14   3   25.60   22.70
  -5  14  -3   -5.00   25.20
   5  14   3   38.50   29.30
  -5  14  -3   48.80   26.90
   5 -15  -3    3.50   32.10
   5  15  -3   51.89   21.60
   5  15  -3   54.19   25.30
  -5  15   3   94.19   29.40
  -5  15   3   77.79   28.20
   4 -15  -3   -2.40   24.50
  -4  15   3   69.59   24.30
  -4  15   3   15.90   23.20
   4  15  -3   25.40   20.00
   4  15  -3   38.40   17.60
   3 -15  -3   31.90   22.40
   3  15  -3    7.40   15.00
  -3  15   3   20.40   21.50
   3  15  -3   31.00   13.70
  -3  15   3   55.09   20.40
  -2  15   3  -11.60   16.70
   2  15  -3   32.30   11.20
  -2  15   3   -0.20   20.00
   1 -15  -3   39.40   21.10
  -1  15   3   75.59   21.40
   1  15  -3   46.80   10.00
   1  15  -3   23.80   10.80
  -1  15   3   24.80   17.90
   0 -15  -3   85.99   20.90
   0  15  -3   77.69   10.50
   0  15   3  103.39   23.80
   0  15  -3   69.39   15.40
   0  15   3  108.59   23.00
  -1 -15  -3   23.20   19.20
   1  15   3   20.50   20.80
   1  15   3    8.00   15.20
  -2 -15  -3   18.70   17.20
  -2  15  -3  -19.70   16.80
   2  15   3   44.20   23.70
  -3 -15  -3   26.30   18.10
  -3  15  -3   44.40   22.20
   3  15   3   69.19   28.20
  -3  15  -3   44.40   12.90
  -4  15  -3   32.60   26.20
   4  15   3  -10.50   28.40
   4  15   3  -39.50   24.60
   4 -16  -3   27.10   28.90
  -4  16   3   68.99   28.70
   4  16  -3   72.29   21.00
   4  16  -3   62.69   24.30
   3 -16  -3   25.30   25.80
   3  16  -3   42.70   15.90
  -3  16   3   65.99   25.20
   3  16  -3   25.50   18.90
  -3  16   3   31.40   23.40
   2 -16  -3   16.90   25.80
  -2  16   3   47.80   21.10
   2  16  -3   10.60   12.10
  -2  16   3   13.60   23.30
   2  16  -3   11.40   15.00
   1 -16  -3   14.40   20.20
  -1  16   3   13.30   18.80
   1  16  -3   -1.10   10.00
   1  16  -3  -13.70   11.00
  -1  16   3   34.50   22.40
   1  16  -3    6.00   11.60
   0 -16  -3  -10.00   20.20
   0  16  -3    0.60    7.40
   0  16   3  -26.80   16.60
   0  16   3  -21.10   21.30
   0  16  -3   34.80   14.30
  -1 -16  -3   37.20   20.00
   1  16   3   61.29   22.70
  -1  16  -3   40.60   17.50
   1  16   3   -0.80   23.80
  -2 -16  -3   36.20   21.90
   2  16   3   14.30   26.20
  -2  16  -3   26.90   20.60
  -3  16  -3  -19.80   22.20
   3  16   3   41.70   28.90
   2 -17  -3   40.00   27.30
   2  17  -3   15.50   14.60
   2  17  -3  -20.80   16.80
  -2  17   3    2.80   27.80
  -2  17   3  -28.10   22.40
   1  17  -3   -1.60   13.20
   1  17  -3   -9.60   11.10
   1  17  -3    2.40   14.90
  -1  17   3   -6.90   26.00
   0 -17  -3   58.59   23.40
   0  17  -3   14.40   16.50
   0  17   3   13.40   27.30
   0  17   3   61.89   22.30
  -1 -17  -3   87.59   23.50
   1  17   3  110.59   23.40
  -1  17  -3   85.49   22.50
   1  17   3   52.79   29.50
  10   0  -4    5.30   26.10
 -10   0   4   -8.30   21.00
  -9   0   4   37.60   24.40
  -9   0   4   -2.60   16.80
   9   0  -4  -26.90   21.10
   9   0  -4    7.10   18.90
   8   0  -4   70.89   18.80
   8   0  -4   69.99   17.90
  -7   0   4  169.78   21.60
   7   0  -4  149.59   20.30
   7   0  -4  125.39   19.10
  -6   0   4   -4.80    9.80
  -6   0   4   11.40    8.60
   6   0  -4   15.30   10.00
   6   0  -4    6.20    9.70
  -5   0   4    8.30    7.30
   5   0  -4    4.30    7.60
  -5   0   4   17.10    9.80
   5   0  -4    7.50    8.50
  -4   0   4  184.18   15.60
  -4   0   4  181.28   18.40
   4   0  -4  198.28   17.40
   4   0  -4  161.78   16.40
   3   0  -4 6764.32  249.18
   3   0  -4 7053.49  250.37
  -3   0   4 6658.33  248.78
  -3   0   4 6696.13  249.78
  -2   0   4  670.63   32.50
   2   0  -4  649.14   32.80
   2   0  -4  620.04   32.10
  -2   0   4  708.73   33.10
   1   0  -4 4303.87  156.38
  -1   0   4 3969.70  154.98
   1   0  -4 4194.58  155.48
   0   0  -4 5655.13  214.88
   0   0   4 6172.88  214.48
   0   0  -4 5635.94  214.08
   1   0   4 1425.66   62.99
  -1   0  -4 1627.74   63.99
  -2   0  -4  855.51   41.60
   2   0   4  883.51   41.90
   3   0   4  624.34   35.80
   3   0   4  665.33   34.70
  -3   0  -4  663.53   35.90
   4   0   4  534.15   34.60
  -4   0  -4  570.94   34.10
   4   0   4  538.95   33.10
   5   0   4  128.29   19.80
   5   0   4  112.09   17.10
  -5   0  -4   96.39   17.20
   6   0   4  274.27   30.60
   6   0   4  207.58   32.10
  -6   0  -4  220.48   27.80
  -7   0  -4   36.10   19.40
   7   0   4   48.00   19.60
   7   0   4   73.99   25.90
   8   0   4   42.50   28.80
   8   0   4   21.70   23.10
 -10  -1   4   76.49   23.60
  10  -1  -4   76.19   29.30
  10   1  -4   48.40   29.30
 -10   1   4   64.09   25.20
  -9  -1   4   26.80   22.90
   9  -1  -4    3.30   22.00
  -9  -1   4  -11.50   15.60
   9  -1  -4   -1.10   17.40
  -9   1   4  -21.60   16.50
  -9   1   4   26.10   21.90
   9   1  -4   -6.60   18.00
   8  -1  -4   13.90   15.90
  -8  -1   4   36.00   14.30
   8  -1  -4    1.70   14.30
  -8   1   4   33.70   16.00
   8   1  -4   26.10   15.90
   8   1  -4   11.10   15.60
   7  -1  -4   10.40   11.60
  -7  -1   4    0.60   13.90
  -7  -1   4   15.40   10.70
   7  -1  -4   -1.90   11.60
  -7   1   4    8.70   11.60
   7   1  -4   10.50   12.20
   7   1  -4   -8.50   11.00
  -6  -1   4  656.23   35.20
   6  -1  -4  657.53   37.30
   6  -1  -4  648.34   38.30
  -6  -1   4  581.24   38.10
  -6   1   4  630.14   38.80
   6   1  -4  638.64   38.10
   6   1  -4  673.13   35.70
  -6   1   4  565.34   36.10
   5  -1  -4  507.95   30.10
  -5  -1   4  483.65   30.30
  -5  -1   4  470.85   26.80
   5  -1  -4  437.36   28.90
  -5   1   4  445.76   28.20
   5   1  -4  447.16   29.00
   5   1  -4  470.35   28.00
  -5   1   4  410.56   30.20
   4  -1  -4  222.08   18.60
   4  -1  -4  222.18   19.40
  -4  -1   4  223.88   17.10
  -4  -1   4  224.68   19.90
  -4   1   4  210.08   17.70
   4   1  -4  236.88   19.20
  -4   1   4  201.18   19.90
   4   1  -4  219.48   18.10
   3  -1  -4 1893.51   79.29
   3  -1  -4 1984.30   79.69
  -3  -1   4 1964.00   79.19
  -3  -1   4 2032.80   78.59
  -3   1   4 1906.41   79.89
   3   1  -4 1896.91   78.89
   3   1  -4 2009.20   78.59
  -3   1   4 1977.40   79.39
   2  -1  -4  760.22   36.40
  -2  -1   4  777.62   36.30
  -2  -1   4  850.01   36.60
   2  -1  -4  677.83   36.40
   2   1  -4  809.62   36.70
  -2   1   4  825.12   37.20
  -2   1   4  744.03   36.90
   2   1  -4  750.12   35.90
   1  -1  -4  100.69   11.70
  -1  -1   4   86.99   11.70
   1  -1  -4   96.99   13.70
   1   1  -4  108.89   13.10
  -1   1   4  109.69   12.10
   1   1  -4  103.19   11.80
  -1   1   4  107.39   13.20
   0  -1  -4 3153.48  121.29
   0  -1   4 3141.89  119.09
   0  -1  -4 2954.90  119.99
   0   1  -4 3122.59  119.69
   0   1   4 3362.56  121.29
   1  -1   4  246.68   18.10
  -1  -1  -4  220.18   17.40
   1   1   4  232.08   18.90
  -1   1  -4  236.78   17.10
   2  -1   4  897.21   41.80
  -2  -1  -4  890.21   42.70
   2  -1   4  880.61   40.50
  -2   1  -4  884.51   41.80
   2   1   4  895.31   43.20
   3  -1   4    2.40    6.10
   3  -1   4   -7.20    7.80
  -3  -1  -4   11.80    8.10
  -3   1  -4    2.60    6.70
   3   1   4    1.90    7.40
   3   1   4   -3.00    8.50
   4  -1   4  338.27   25.90
  -4  -1  -4  268.27   25.20
   4  -1   4  271.97   22.60
   4   1   4  330.77   25.70
   4   1   4  303.37   26.50
  -4   1  -4  305.87   25.10
   5  -1   4   37.50   15.90
   5  -1   4   48.80   13.80
  -5  -1  -4   28.60   13.30
  -5   1  -4   73.59   15.10
   5   1   4   25.80   14.40
   6  -1   4   40.40   17.20
   6  -1   4   30.80   14.80
  -6  -1  -4   15.80   15.40
  -6   1  -4   22.80   14.50
   6   1   4   44.70   17.40
   6   1   4    8.30   18.20
   7  -1   4   11.20   17.90
  -7  -1  -4   17.10   18.30
   7   1   4  -13.70   17.60
  -7   1  -4    3.50   17.10
   7   1   4   11.50   21.90
   8  -1   4  -30.70   27.20
   8  -1   4    1.00   22.70
   8   1   4   -6.20   24.30
  -8   1  -4  -18.30   22.60
   8   1   4  -24.00   27.70
 -10  -2   4   74.29   22.70
  10  -2  -4   69.49   27.10
  10   2  -4   70.49   31.90
 -10   2   4    2.20   24.90
  -9  -2   4   27.40   18.30
  -9  -2   4   80.19   25.00
   9  -2  -4   26.00   19.30
   9  -2  -4   10.10   21.40
  -9   2   4   54.69   20.80
   9   2  -4   40.30   22.40
  -9   2   4   80.39   24.00
  -8  -2   4   21.10   12.20
   8  -2  -4   45.40   17.60
   8  -2  -4    3.90   14.50
  -8   2   4   29.80   16.80
   8   2  -4   14.50   14.00
  -7  -2   4  250.97   29.00
   7  -2  -4  281.87   28.70
  -7  -2   4  246.28   22.80
   7  -2  -4  254.17   28.20
  -7   2   4  274.77   29.00
   7   2  -4  247.68   28.10
   7   2  -4  249.48   24.70
   6  -2  -4  -11.10   10.20
  -6  -2   4    0.40   10.50
   6  -2  -4    4.10    9.80
  -6  -2   4    3.70    7.50
  -6   2   4    1.50    9.90
  -6   2   4   -2.50   11.20
   6   2  -4   -4.40    8.40
   6   2  -4    6.10   10.20
  -5  -2   4  346.77   26.50
  -5  -2   4  380.36   22.70
   5  -2  -4  371.16   25.70
   5  -2  -4  371.96   27.00
   5   2  -4  357.16   26.40
  -5   2   4  364.86   25.70
   5   2  -4  360.06   23.50
  -5   2   4  321.57   27.20
   4  -2  -4  637.94   34.30
  -4  -2   4  662.93   34.30
   4  -2  -4  656.13   35.30
  -4  -2   4  685.63   32.20
  -4   2   4  676.83   34.80
  -4   2   4  674.03   36.10
   4   2  -4  625.54   34.00
   4   2  -4  609.54   31.90
   3  -2  -4   14.20    8.60
  -3  -2   4    9.00    6.90
   3  -2  -4   10.90    6.70
  -3  -2   4   10.60    5.80
   3   2  -4    1.80    5.70
   3   2  -4    4.80    5.90
  -3   2   4    8.90    8.00
  -3   2   4    4.70    6.00
  -2  -2   4  191.58   15.10
   2  -2  -4  175.38   14.80
   2  -2  -4  195.38   17.60
   2   2  -4  161.28   14.90
   2   2  -4  191.08   14.70
  -2   2   4  179.58   15.60
  -2   2   4  179.38   16.70
   1  -2  -4   -1.50    5.60
  -1  -2   4    6.70    5.50
   1  -2  -4    5.00    5.40
  -1   2   4    6.30    6.50
   1   2  -4   12.70    6.90
   1   2  -4    4.90    4.70
  -1   2   4   13.60    6.10
   0  -2  -4  153.88   16.80
   0  -2  -4  159.68   14.40
   0  -2   4  174.78   13.80
   0   2   4  161.38   16.40
   0   2  -4  162.38   13.90
  -1  -2  -4  172.98   17.50
   1  -2   4  202.48   15.50
  -1  -2  -4  197.58   16.40
   1   2   4  188.58   18.10
  -1   2  -4  201.68   15.40
   2  -2   4    7.80    5.60
  -2  -2  -4    8.10    6.70
   2  -2   4   11.00    6.80
  -2   2  -4    3.50    5.80
   2   2   4    4.40    8.80
  -3  -2  -4    9.20    8.10
   3  -2   4    2.80    7.90
   3  -2   4    7.60    6.40
   3   2   4  -10.70    7.10
  -3   2  -4   -5.80    6.70
   3   2   4    7.20   10.00
   4  -2   4  -14.40    8.40
   4  -2   4   -3.70    7.90
  -4  -2  -4    1.80   10.40
   4   2   4   11.70   10.20
   4   2   4  -10.30   10.50
  -4   2  -4   -2.30    8.80
  -5  -2  -4   63.39   15.00
   5  -2   4   25.00   13.30
   5  -2   4   48.90   12.40
   5   2   4   49.40   14.20
  -5   2  -4   43.90   14.30
   5   2   4   60.79   18.20
   6  -2   4   31.20   16.50
  -6  -2  -4   36.70   15.80
   6  -2   4   26.30   14.70
   6   2   4   28.60   16.60
  -6   2  -4    0.40   14.00
   7  -2   4   60.79   22.40
   7  -2   4   24.60   18.20
  -7  -2  -4   43.10   20.20
   7   2   4   -7.30   19.20
   7   2   4    6.70   22.00
  -7   2  -4   26.60   19.00
   8  -2   4   13.30   22.70
   8  -2   4   34.50   28.10
  -8   2  -4    2.60   24.50
   8   2   4   40.40   28.00
   8   2   4   41.80   38.40
  10  -3  -4   40.40   26.00
  10  -3  -4  -31.50   26.00
 -10  -3   4   -9.90   18.90
  10   3  -4   11.30   27.90
 -10   3   4   38.90   26.50
   9  -3  -4    7.30   19.50
  -9  -3   4   20.80   24.10
  -9  -3   4   26.40   15.40
   9  -3  -4   37.80   22.90
  -9   3   4   14.60   19.80
  -9   3   4   -9.30   22.90
   9   3  -4   -0.10   18.90
   8  -3  -4    0.60   16.90
  -8  -3   4   14.60   11.70
   8  -3  -4   41.60   16.20
  -8   3   4   49.90   17.10
   8   3  -4   24.40   15.70
  -8   3   4   32.60   19.80
   7  -3  -4  507.95   34.80
  -7  -3   4  430.36   36.70
  -7  -3   4  448.06   29.70
   7  -3  -4  446.76   36.20
   7   3  -4  507.45   31.60
  -7   3   4  455.75   37.30
   7   3  -4  471.15   35.80
  -7   3   4  511.95   35.80
  -6  -3   4  154.98   22.90
   6  -3  -4  142.69   19.90
   6  -3  -4  126.09   21.50
  -6  -3   4  141.29   16.20
  -6   3   4  162.48   24.20
   6   3  -4  184.58   24.80
  -6   3   4  190.98   22.70
   6   3  -4  168.08   18.40
  -5  -3   4  301.67   23.80
   5  -3  -4  345.17   24.00
  -5  -3   4  291.17   19.90
   5  -3  -4  312.27   24.80
   5   3  -4  291.47   22.90
  -5   3   4  314.37   26.40
   5   3  -4  284.57   20.20
  -5   3   4  258.07   22.50
  -4  -3   4  742.43   34.10
   4  -3  -4  693.23   38.20
  -4  -3   4  716.03   36.50
   4  -3  -4  691.93   37.10
  -4   3   4  732.83   38.20
   4   3  -4  719.03   37.10
   4   3  -4  719.53   34.10
  -4   3   4  802.32   40.10
  -3  -3   4   49.99    7.90
  -3  -3   4   45.00    9.20
   3  -3  -4   41.30    9.10
   3  -3  -4   49.30   11.10
   3   3  -4   44.70    8.60
  -3   3   4   48.10   10.90
   3   3  -4   51.59    9.10
  -3   3   4   35.20    8.80
   2  -3  -4   54.89   10.80
   2  -3  -4   49.90    9.10
  -2  -3   4   57.29    8.80
  -2   3   4   43.70    9.60
   2   3  -4   57.69    9.00
  -2   3   4   38.90    8.60
   2   3  -4   47.70    8.30
   1  -3  -4   78.99   11.00
   1  -3  -4   62.09   10.50
  -1  -3   4   88.69   10.30
   1   3  -4   79.39   10.30
   1   3  -4   86.39   12.00
  -1   3   4   79.39   11.60
  -1   3   4   95.69   14.20
   0  -3   4  145.49   11.80
   0  -3  -4  128.49   13.80
   0  -3  -4  145.29   16.30
   0   3   4  135.39   16.00
   0   3  -4  125.29   12.20
  -1  -3  -4   -0.40    5.40
   1  -3   4   -0.30    5.20
   1  -3   4    7.50    4.40
  -1  -3  -4    1.00    7.20
   1   3   4    2.10    7.60
  -1   3  -4   -0.30    5.20
  -2  -3  -4  771.52   38.50
   2  -3   4  751.42   33.90
  -2  -3  -4  713.73   38.40
   2  -3   4  759.42   34.80
   2   3   4  758.72   39.30
  -3  -3  -4   32.50   10.60
   3  -3   4   33.50    8.40
   3  -3   4   14.70    7.80
   3   3   4   15.50   12.40
  -3   3  -4   34.50    9.50
   4  -3   4  196.88   20.30
  -4  -3  -4  159.78   26.20
   4  -3   4  193.28   18.00
  -4   3  -4  240.88   22.00
   4   3   4  183.98   23.00
   4   3   4  167.88   24.60
  -5  -3  -4   65.29   15.80
   5  -3   4   40.90   13.60
   5  -3   4   49.20   12.30
   5   3   4   26.60   14.80
   5   3   4   43.40   17.30
  -5   3  -4   52.79   14.00
   6  -3   4   15.30   15.60
  -6  -3  -4   14.60   15.20
   6  -3   4  -12.90   11.70
  -6   3  -4  -17.30   13.00
   6   3   4    0.60   14.90
  -7  -3  -4   -5.40   19.60
   7  -3   4   39.40   19.30
   7  -3   4  -20.60   17.60
   7   3   4   37.90   24.60
  -7   3  -4   -3.80   17.80
   7   3   4   28.00   21.00
   8  -3   4    5.20   21.30
  -8   3  -4  -34.30   24.30
   8   3   4  -13.40   26.80
  10  -4  -4  -58.19   26.70
  10  -4  -4   21.00   26.00
 -10  -4   4  -54.99   23.70
 -10   4   4   29.90   29.60
  -9  -4   4   58.19   25.90
   9  -4  -4   18.40   23.20
   9  -4  -4   12.90   19.30
  -9  -4   4   12.30   13.90
   9   4  -4   -0.40   21.20
  -9   4   4   -8.00   19.20
  -9   4   4  -21.60   23.00
   9   4  -4   -6.80   23.20
   8  -4  -4  108.39   21.20
   8  -4  -4   81.09   22.30
  -8  -4   4   96.49   14.90
  -8   4   4   93.09   22.60
   8   4  -4   66.39   18.90
  -8   4   4   82.39   20.50
  -7  -4   4  123.59   17.20
  -7  -4   4  147.69   21.80
   7  -4  -4  120.59   20.80
   7  -4  -4  131.89   20.10
  -7   4   4  165.08   24.10
   7   4  -4  162.98   24.70
   7   4  -4  166.08   21.80
  -7   4   4  133.79   20.50
  -6  -4   4   29.20    8.80
   6  -4  -4   28.40   11.60
   6  -4  -4   -1.00   11.40
   6   4  -4   35.80    9.20
  -6   4   4   29.60   12.50
  -6   4   4   23.90   14.00
  -5  -4   4  293.97   23.60
   5  -4  -4  275.07   24.30
  -5  -4   4  268.97   18.20
   5  -4  -4  274.07   22.80
   5   4  -4  271.07   18.90
  -5   4   4  242.08   25.20
   5   4  -4  258.17   22.90
  -5   4   4  306.17   25.50
  -4  -4   4  835.32   36.10
   4  -4  -4  790.82   40.40
  -4  -4   4  806.52   38.90
   4  -4  -4  832.42   43.00
  -4   4   4  842.82   42.70
   4   4  -4  734.33   35.80
   4   4  -4  855.01   40.60
  -4   4   4  813.22   42.10
   3  -4  -4   32.20    8.60
   3  -4  -4   29.80    9.90
  -3  -4   4   15.20    6.60
   3   4  -4   17.50    6.50
   3   4  -4   31.70    8.10
  -3   4   4   19.10    8.80
  -3   4   4   27.00    8.20
   2  -4  -4  513.65   27.60
  -2  -4   4  473.55   24.10
   2  -4  -4  514.95   30.00
   2   4  -4  499.75   26.00
  -2   4   4  502.15   29.50
  -2   4   4  515.25   28.70
   2   4  -4  471.85   25.70
  -1  -4   4  599.84   26.50
   1  -4  -4  637.04   31.10
   1  -4  -4  569.84   32.50
  -1   4   4  625.24   32.00
   1   4  -4  618.34   29.00
  -1   4   4  557.44   32.20
   0  -4  -4  895.41   43.60
   0  -4  -4  974.60   46.20
   0  -4   4  961.00   38.70
   0   4   4  933.91   45.60
   0   4  -4 1027.00   42.20
   0   4   4 1025.10   45.70
   1  -4   4 4301.67  156.18
  -1  -4  -4 4018.90  162.98
   1  -4   4 4300.67  155.98
  -1  -4  -4 4463.75  163.38
   1   4   4 4286.57  163.78
  -1   4  -4 4410.76  159.78
  -2  -4  -4   80.19   12.60
  -2  -4  -4   63.99   11.90
   2  -4   4   81.79    9.50
   2  -4   4   74.69   10.30
   2   4   4   93.19   16.00
  -2   4  -4   72.79   10.40
   3  -4   4   17.90    6.40
  -3  -4  -4   28.60   11.30
  -3  -4  -4   15.00   10.30
   3  -4   4   42.80    8.60
   3   4   4   20.00   13.70
  -3   4  -4   21.80    8.20
   4  -4   4   62.49   10.50
   4  -4   4   58.49   11.50
  -4  -4  -4   70.79   15.90
  -4   4  -4   68.39   13.50
   4   4   4   55.19   16.30
   4   4   4   51.99   19.20
   5  -4   4  104.29   16.40
   5  -4   4   77.79   14.20
  -5  -4  -4   69.09   16.10
  -5   4  -4   94.79   17.10
   5   4   4   82.79   19.00
   5   4   4   78.79   19.90
   6  -4   4  -16.40   13.30
   6  -4   4   -3.90   11.00
  -6  -4  -4  -28.90   14.50
   6   4   4    5.90   17.50
   6   4   4  -10.50   15.80
  -6   4  -4   17.40   14.20
  -7  -4  -4   49.30   21.30
   7  -4   4    2.90   14.50
   7  -4   4   10.60   18.60
  -7   4  -4   35.00   19.50
   7   4   4   25.70   23.60
  -7   4  -4   21.40   23.10
   7   4   4    8.80   21.30
   8  -4   4  104.59   26.00
   8  -4   4   48.50   21.90
   8   4   4   58.29   30.90
  -8   4  -4    9.00   25.90
   9  -5  -4   18.60   19.80
   9  -5  -4  -27.50   22.90
  -9  -5   4   -1.00   22.80
   9  -5  -4   48.70   26.90
  -9  -5   4   -4.60   12.70
   9   5  -4   72.69   26.90
  -9   5   4   46.30   24.10
   9   5  -4   14.40   23.00
  -9   5   4    3.20   25.20
   8  -5  -4   11.60   19.30
   8  -5  -4   14.90   15.20
  -8  -5   4   -4.20   10.20
   8   5  -4   13.50   16.70
  -8   5   4  -38.40   17.30
  -8   5   4    8.30   17.50
  -7  -5   4    1.80   12.80
  -7  -5   4   21.50    9.00
   7  -5  -4   -3.30   15.30
  -7   5   4   16.60   15.60
  -7   5   4   -2.80   16.20
   7   5  -4    1.60   13.50
   6  -5  -4  119.19   17.50
  -6  -5   4   98.89   13.20
   6  -5  -4   67.69   16.90
  -6  -5   4   97.59   21.10
  -6   5   4   98.89   17.40
   6   5  -4   76.59   15.90
   6   5  -4  124.69   15.40
  -6   5   4  114.29   19.90
   5  -5  -4  644.64   34.90
  -5  -5   4  592.84   34.00
  -5  -5   4  617.54   28.70
   5  -5  -4  571.74   41.40
   5   5  -4  582.54   35.20
  -5   5   4  634.34   38.20
  -5   5   4  593.74   37.90
   5   5  -4  575.74   28.50
   4  -5  -4    5.00    9.60
  -4  -5   4    1.10    7.20
   4  -5  -4    0.90    6.90
  -4   5   4   -0.40    7.70
   4   5  -4   -0.90    5.60
  -4   5   4   -6.80    9.10
   4   5  -4    1.30    6.30
   3  -5  -4 1058.49   50.59
  -3  -5   4 1068.59   45.00
   3  -5  -4 1036.00   48.10
  -3   5   4 1069.49   50.39
   3   5  -4 1054.99   47.00
   3   5  -4 1035.90   44.20
  -3   5   4 1071.89   50.39
   2  -5  -4    8.80    8.40
  -2  -5   4    0.50    4.10
   2  -5  -4   -6.70    5.10
  -2   5   4    5.80    7.00
   2   5  -4    1.40    5.80
  -2   5   4   24.10    9.70
   2   5  -4   -1.90    5.00
   1  -5  -4  303.47   19.70
   1  -5  -4  297.27   22.50
  -1  -5   4  265.17   12.90
  -1   5   4  253.07   21.50
   1   5  -4  264.87   16.80
  -1   5   4  273.97   20.70
   0  -5  -4 1162.38   50.19
   0  -5  -4 1141.39   51.79
   0   5   4 1044.40   51.29
   0   5  -4 1108.09   46.50
   0   5   4 1137.49   51.29
  -1  -5  -4   19.10    8.40
  -1  -5  -4   12.80    9.20
  -1   5  -4   27.50    7.00
   1   5   4   23.80   10.30
   2  -5   4  407.36   17.90
  -2  -5  -4  434.06   28.40
   2  -5   4  422.56   17.80
  -2  -5  -4  388.86   27.00
   2   5   4  411.96   29.30
  -2   5  -4  439.86   24.10
   3  -5   4  593.34   25.00
  -3  -5  -4  520.55   34.00
   3  -5   4  544.15   25.20
  -3  -5  -4  518.35   34.00
  -3   5  -4  572.44   30.70
   3   5   4  523.95   35.50
  -4  -5  -4   14.20   11.60
   4  -5   4   11.00    6.60
   4  -5   4   11.60    7.70
  -4  -5  -4   23.70   11.60
  -4   5  -4    4.90    8.90
   4   5   4   -9.40    9.50
   4   5   4   -0.60   14.80
  -5  -5  -4   29.10   14.20
   5  -5   4   24.00   10.30
   5  -5   4    2.40    8.10
   5   5   4   29.00   15.00
  -5   5  -4   29.90   19.50
  -6  -5  -4  -21.80   16.20
   6  -5   4  -14.60   10.60
   6  -5   4   14.70   13.20
   6   5   4   39.00   20.90
   6   5   4    4.30   17.20
  -6   5  -4    8.40   13.80
   7  -5   4   -5.60   17.60
  -7  -5  -4   16.70   22.40
   7  -5   4  -16.40   13.30
  -7   5  -4   27.30   21.60
   7   5   4   17.70   24.70
   7   5   4    7.60   25.10
  -7   5  -4    7.80   18.50
  -9  -6   4    4.90   11.50
   9  -6  -4   23.10   19.90
  -9  -6   4  -25.50   23.50
   9  -6  -4   18.00   26.30
   9  -6  -4    3.60   23.50
  -9   6   4    8.20   23.30
   9   6  -4    6.70   21.70
   9   6  -4  -64.79   40.00
  -9   6   4  -18.00   24.20
   8  -6  -4   21.00   16.70
  -8  -6   4    6.00    9.40
   8  -6  -4    8.10   21.20
   8  -6  -4    4.80   17.30
   8   6  -4    6.90   17.30
  -8   6   4   11.60   20.20
  -8   6   4   17.60   19.90
   7  -6  -4  -28.70   15.20
  -7  -6   4    0.20    7.20
  -7  -6   4   10.80   14.30
   7  -6  -4    3.10   12.90
   7   6  -4   -7.80   13.60
  -7   6   4  -29.40   12.90
  -7   6   4   21.80   18.00
   6  -6  -4    6.40   14.90
  -6  -6   4    5.50    6.20
   6  -6  -4   24.50   11.00
  -6  -6   4   37.50   13.20
  -6   6   4   14.30   13.20
   6   6  -4   14.00   11.50
  -6   6   4    3.90   13.70
   5  -6  -4   -2.20    7.90
   5  -6  -4   13.00   17.50
  -5  -6   4    2.30    8.40
   5   6  -4   -0.70    5.60
  -5   6   4    5.20   10.50
   5   6  -4    3.40    9.50
  -4  -6   4 1016.10   44.90
   4  -6  -4 1017.90   47.60
   4  -6  -4 1067.99   52.39
   4   6  -4 1004.00   47.50
   4   6  -4  992.00   41.20
  -4   6   4  982.60   50.49
  -4   6   4  986.50   50.19
   3  -6  -4 1069.79   47.30
  -3  -6   4  998.80   42.30
   3  -6  -4 1047.10   50.99
   3   6  -4 1023.60   42.70
  -3   6   4  964.30   49.30
  -3   6   4 1014.20   49.50
   3   6  -4 1032.70   46.10
   2  -6  -4   27.00   10.90
   2  -6  -4   36.80    8.30
  -2  -6   4   37.50    5.80
   2   6  -4   38.30    7.80
  -2   6   4   31.70    9.30
  -2   6   4   18.90    9.90
   2   6  -4   44.00    8.30
   1  -6  -4 1000.50   48.90
   1  -6  -4 1141.49   46.80
  -1   6   4 1004.00   47.90
  -1   6   4  944.41   47.90
   1   6  -4  970.40   42.80
   0  -6  -4  562.54   34.10
   0  -6  -4  630.54   33.10
   0   6   4  664.53   34.40
   0   6  -4  621.44   28.90
   0   6   4  627.44   35.10
  -1  -6  -4  159.48   17.00
  -1  -6  -4  163.28   19.20
   1   6   4  158.88   20.60
  -1   6  -4  159.18   13.80
  -2  -6  -4    1.10    9.30
  -2  -6  -4    1.00    7.70
  -2   6  -4   -2.60    5.80
   2   6   4   -7.60    9.20
  -3  -6  -4  825.32   44.10
  -3  -6  -4  792.12   43.60
   3   6   4  827.52   47.10
  -3   6  -4  854.31   40.10
  -4  -6  -4  152.58   22.40
   4  -6   4  129.39    9.30
  -4  -6  -4  109.09   17.70
   4   6   4  125.89   18.80
  -4   6  -4  125.89   19.30
  -5  -6  -4   44.80   16.20
   5  -6   4   50.39    9.00
   5  -6   4   58.19    8.90
   5   6   4   59.49   17.70
   6  -6   4   -9.10   10.40
  -6  -6  -4  -24.80   16.10
   6  -6   4    2.70    9.70
  -6  -6  -4  -17.30   17.80
   6   6   4    0.80   20.10
  -6   6  -4    9.10   15.00
  -6   6  -4    4.60   17.80
   6   6   4  -13.70   18.00
   7  -6   4   15.30   12.20
  -7   6  -4   17.10   21.20
   7   6   4  -26.00   23.70
  -7   6  -4   -3.10   18.70
  -9  -7   4    9.90   10.00
  -9  -7   4  -26.60   24.40
   9  -7  -4   -6.80   19.00
  -9   7   4  -17.80   26.50
  -9   7   4   -3.40   29.00
   9   7  -4  -23.60   20.90
   8  -7  -4    3.70   18.20
  -8  -7   4   -6.10    7.50
   8  -7  -4   17.20   20.10
   8  -7  -4   32.20   16.40
  -8   7   4   -9.00   21.40
  -8   7   4  -18.50   19.40
   8   7  -4   -9.80   18.70
  -7  -7   4  588.94   38.70
   7  -7  -4  398.96   42.20
   7  -7  -4  497.95   35.20
  -7  -7   4  472.15   23.00
   7   7  -4  461.35   37.60
  -7   7   4  514.75   42.40
  -7   7   4  418.86   41.80
  -6  -7   4  146.89   22.20
   6  -7  -4  136.79   20.60
  -6   7   4  186.08   27.80
   6   7  -4  127.09   19.30
  -6   7   4  153.98   23.40
   5  -7  -4  120.19   19.30
   5  -7  -4  120.49   17.80
  -5  -7   4   66.39   12.20
  -5   7   4  107.99   19.60
   5   7  -4   94.09    9.50
   5   7  -4   96.59   15.60
  -5   7   4   99.19   17.30
   4  -7  -4  856.01   46.50
  -4  -7   4  793.32   36.10
   4  -7  -4  811.92   40.00
  -4   7   4  771.22   44.00
  -4   7   4  757.42   44.30
   4   7  -4  749.33   32.30
   4   7  -4  793.72   40.20
   3  -7  -4   89.39   16.00
   3  -7  -4  111.19   14.60
   3   7  -4   90.79   11.20
  -3   7   4  126.59   19.50
  -3   7   4  100.49   15.30
   3   7  -4  104.29   13.50
   2  -7  -4   97.69   13.60
   2  -7  -4  112.19   17.50
   2   7  -4  103.59   12.00
  -2   7   4  123.89   18.90
  -2   7   4  103.99   14.80
   2   7  -4  113.39   12.90
   1  -7  -4  114.19   13.80
   1  -7  -4   95.59   14.30
  -1   7   4   75.49   13.30
  -1   7   4   96.09   13.40
   1   7  -4   73.29   10.30
   0  -7  -4  -14.00    8.00
   0  -7  -4    1.40    6.70
   0   7   4   -0.40    9.30
   0   7  -4    3.60    4.80
   0   7   4   -9.20    6.70
  -1  -7  -4   14.20    8.50
  -1  -7  -4   24.20   11.00
   1   7   4   34.80   12.40
  -1   7  -4   28.00    6.90
  -2  -7  -4   94.49   14.50
  -2  -7  -4   84.59   15.40
  -2   7  -4   97.99   13.40
  -3  -7  -4  148.89   21.80
  -3  -7  -4  160.38   22.50
  -3   7  -4  184.68   17.60
   3   7   4  208.58   26.60
  -4  -7  -4   67.19   16.40
  -4  -7  -4   35.40   14.20
   4   7   4   79.89   18.70
  -4   7  -4   64.89   13.10
  -5  -7  -4    8.00   15.50
  -5  -7  -4    3.90   14.10
   5   7   4    8.30   15.70
  -6  -7  -4   35.70   19.40
  -6  -7  -4   23.30   20.80
  -6   7  -4   33.20   20.60
   6   7   4   81.49   26.30
   6   7   4   20.50   19.00
  -6   7  -4   24.50   16.20
  -7   7  -4   -7.70   19.80
   7   7   4   21.20   27.00
  -7   7  -4  -12.00   23.10
   9  -8  -4   29.90   20.70
   9   8  -4    9.90   28.10
  -9   8   4   25.00   30.60
   8  -8  -4  -12.30   21.20
   8  -8  -4  -18.40   17.50
   8   8  -4    5.70   20.10
  -8   8   4   18.20   22.50
  -8   8   4  -26.60   23.50
   7  -8  -4   28.70   20.10
   7  -8  -4    5.90   12.40
   7   8  -4   29.60   17.50
  -7   8   4   17.10   18.60
  -7   8   4   18.30   17.70
   6  -8  -4  389.06   27.40
  -6   8   4  324.77   35.30
   6   8  -4  368.96   32.10
  -6   8   4  304.47   33.60
   5  -8  -4   60.39   12.50
   5   8  -4   33.00   13.10
  -5   8   4   45.50   16.10
  -5   8   4   23.80   14.40
   4  -8  -4   -8.50    7.30
   4  -8  -4    0.10   12.20
   4   8  -4    0.80    3.70
   4   8  -4   13.80    8.60
  -4   8   4    4.10   11.90
   3  -8  -4   82.19   11.90
   3   8  -4   80.89   10.30
  -3   8   4   60.59   13.70
   3   8  -4   83.79   13.10
  -3   8   4   51.39   14.30
   2  -8  -4   41.10   13.20
   2  -8  -4   33.20    8.40
   2   8  -4   32.20    8.10
   2   8  -4   35.40    7.80
  -2   8   4   22.30   11.40
  -2   8   4   43.60   10.80
   1  -8  -4    7.90    7.30
   1  -8  -4    0.60    9.30
  -1   8   4    8.10   10.30
   1   8  -4    1.10    5.30
  -1   8   4   16.10    9.40
   0  -8  -4   21.20   10.70
   0  -8  -4   20.30    8.50
   0   8   4   26.80   10.00
   0   8  -4   34.10    6.50
   0   8   4   16.90   10.70
  -1  -8  -4    4.50    8.00
  -1  -8  -4    3.10    9.80
   1   8   4    5.60   11.30
  -1   8  -4   -1.80    5.60
  -2  -8  -4   22.00   12.30
  -2  -8  -4   15.10    9.80
  -2   8  -4   13.50    7.50
   2   8   4   28.50   13.90
  -3  -8  -4  232.48   26.10
  -3  -8  -4  243.98   24.40
  -3   8  -4  234.18   19.90
   3   8   4  185.88   28.80
  -4  -8  -4  184.18   27.20
  -4  -8  -4  230.48   28.50
   4   8   4  158.68   25.00
  -4   8  -4  229.18   22.00
  -5  -8  -4  270.57   34.40
  -5  -8  -4  275.57   33.00
  -5   8  -4  220.68   33.80
   5   8   4  272.27   36.50
   5   8   4  337.47   37.20
  -5   8  -4  180.58   33.10
  -6  -8  -4  -44.20   18.60
   6   8   4    0.40   21.70
   6   8   4   -3.90   22.70
  -6   8  -4   23.40   16.60
  -6   8  -4  -10.60   18.60
  -7   8  -4   16.10   28.70
   7   8   4    3.20   28.80
  -7   8  -4   -3.50   20.60
   8  -9  -4   68.89   21.20
   8  -9  -4   80.09   18.50
  -8   9   4   57.99   25.80
   8   9  -4   72.89   24.40
  -8   9   4   54.09   29.00
   7  -9  -4   -4.20   19.20
   7  -9  -4    4.60   19.00
   7  -9  -4   -1.30   12.10
   7   9  -4    0.10   17.10
  -7   9   4   46.60   21.20
   6  -9  -4   27.10   11.00
   6   9  -4   39.40   16.60
  -6   9   4   19.30   16.90
  -6   9   4   10.10   15.90
   5  -9  -4  220.48   20.60
   5   9  -4  192.28   24.90
  -5   9   4  289.07   30.70
  -5   9   4  256.57   30.00
   4  -9  -4   16.00   13.80
   4  -9  -4    8.30    7.90
   4   9  -4    9.30    9.40
  -4   9   4    9.60   14.80
  -4   9   4   17.00   13.10
   3  -9  -4    8.60    8.00
   3  -9  -4    3.40   12.00
  -3   9   4    9.90   10.50
  -3   9   4    0.30   12.00
   3   9  -4    7.90    5.00
   3   9  -4   14.90    8.50
   2  -9  -4   92.19   14.50
   2  -9  -4   63.89   17.30
   2   9  -4  101.69   13.30
   2   9  -4   92.29   13.70
  -2   9   4   89.69   16.10
  -2   9   4   91.69   16.40
   1  -9  -4   65.99   15.00
   1  -9  -4   73.49   11.50
  -1   9   4   65.59   13.40
  -1   9   4   66.39   13.80
   1   9  -4   65.49    8.90
   0  -9  -4  175.38   17.30
   0  -9  -4  185.78   22.40
   0   9   4  106.09   16.80
   0   9   4  177.18   20.60
   0   9  -4  119.59   11.90
  -1  -9  -4    5.70   10.60
  -1  -9  -4    4.90    8.80
  -1   9  -4   11.70    6.10
  -2  -9  -4  147.19   19.50
  -2  -9  -4  175.88   20.50
   2   9   4  142.89   22.10
  -2   9  -4  153.68   15.60
  -3  -9  -4  436.96   33.00
  -3  -9  -4  467.65   34.50
  -3   9  -4  439.26   27.00
   3   9   4  467.75   38.10
  -4  -9  -4    4.10   14.20
  -4  -9  -4   -1.50   17.70
   4   9   4   23.50   19.30
  -4   9  -4  -19.40   12.20
  -4   9  -4   -9.10    9.60
  -5  -9  -4   65.59   20.20
  -5  -9  -4   49.00   19.00
  -5   9  -4   69.49   21.90
  -5   9  -4  110.89   23.40
   5   9   4   77.79   26.90
   5   9   4   60.09   21.90
  -6  -9  -4    0.90   21.70
  -6   9  -4    3.10   21.20
  -6   9  -4   35.70   18.50
   6   9   4   62.29   27.10
   8 -10  -4   69.59   18.10
  -8  10   4   98.59   29.90
  -8  10   4  125.59   30.40
   8  10  -4   63.69   27.00
   7 -10  -4   23.50   12.70
   7 -10  -4  -22.50   19.20
   7 -10  -4   50.29   16.50
   7  10  -4    6.40   18.90
  -7  10   4   44.50   23.20
  -7  10   4   37.50   23.70
   6 -10  -4  114.99   16.20
   6 -10  -4  132.89   21.30
   6  10  -4  113.69   20.90
  -6  10   4  128.19   25.90
  -6  10   4  171.78   27.40
   5 -10  -4   77.39   12.30
  -5  10   4   82.59   20.00
  -5  10   4   75.99   19.80
   4 -10  -4   -6.20   13.40
   4 -10  -4   10.30    8.20
  -4  10   4   45.40   15.70
  -4  10   4   -5.40   13.20
   4  10  -4   13.70   11.00
   3 -10  -4   -2.20    7.20
   3 -10  -4   47.00   15.20
   3  10  -4    7.00    5.10
  -3  10   4   -7.10   10.10
   3  10  -4    2.60    4.20
  -3  10   4   -0.40   12.70
   3  10  -4   -3.20    7.80
   2 -10  -4  122.19   18.50
   2 -10  -4  110.49   14.30
  -2  10   4  116.59   17.40
   2  10  -4  113.29   13.00
  -2  10   4  136.29   19.60
   2  10  -4  109.19   14.30
   1 -10  -4  159.08   24.40
   1 -10  -4  183.98   17.20
   1  10  -4  174.08   14.20
  -1  10   4  177.38   22.50
  -1  10   4  155.78   23.90
   0 -10  -4  120.09   18.40
   0 -10  -4  169.28   17.80
   0  10  -4  186.68   13.20
   0  10   4  151.98   22.50
   0  10   4  181.88   22.20
  -1 -10  -4  311.67   28.90
  -1 -10  -4  331.47   24.30
  -1  10  -4  320.07   18.40
   1  10   4  265.27   28.70
  -1  10  -4  326.27   26.50
  -2 -10  -4  100.79   15.20
   2  10   4   78.09   17.90
  -2  10  -4   93.89   14.10
  -2  10  -4  108.99   18.60
  -3 -10  -4   10.90   12.90
  -3 -10  -4    2.70   13.70
  -3  10  -4   11.00    9.10
   3  10   4   23.30   18.80
  -3  10  -4    9.10   13.60
  -4 -10  -4  -20.20   14.40
  -4  10  -4   11.60   10.70
  -4  10  -4   24.20   16.70
   4  10   4   25.90   21.80
  -5 -10  -4   19.60   19.40
  -5  10  -4   -2.70   18.00
  -5  10  -4   -7.20   17.90
   5  10   4  -25.00   19.70
   5  10   4   27.00   24.20
  -6 -10  -4  -19.60   22.10
  -6  10  -4    3.10   22.90
   6  10   4   26.90   28.20
  -6  10  -4   -0.50   17.20
   8  11  -4  -59.59   26.20
  -8  11   4  -32.20   30.00
   7 -11  -4   50.29   14.30
   7 -11  -4   39.40   13.00
   7 -11  -4   72.99   35.60
  -7  11   4   55.29   27.20
  -7  11   4   68.09   28.80
   7  11  -4   34.10   21.60
   6 -11  -4  132.79   29.10
   6 -11  -4  131.89   18.40
   6 -11  -4  137.29   20.30
  -6  11   4  134.29   28.50
  -6  11   4  127.59   28.70
   6  11  -4  109.19   21.10
   5 -11  -4   71.59   11.10
   5 -11  -4   47.70   21.40
   5  11  -4   60.79   16.20
  -5  11   4   33.10   18.80
  -5  11   4   76.49   21.00
   4 -11  -4  368.76   22.70
  -4  11   4  345.77   35.90
  -4  11   4  405.56   36.40
   4  11  -4  386.06   28.70
   3 -11  -4   47.70    9.10
   3 -11  -4   34.30   15.30
   3  11  -4   27.90   10.50
  -3  11   4   25.50   13.70
  -3  11   4   48.90   21.50
   2 -11  -4   -7.50    6.70
   2 -11  -4   -3.50   12.90
  -2  11   4  -23.20   14.10
  -2  11   4    0.40   12.60
   2  11  -4   -5.50    7.40
   2  11  -4    6.20    6.80
   1 -11  -4  121.09   19.50
   1 -11  -4  119.69   15.00
   1  11  -4  101.99   12.90
   1  11  -4   90.49   12.40
  -1  11   4   72.89   15.80
   0 -11  -4   62.59   11.20
   0  11  -4   50.79   11.80
   0  11   4   69.29   15.60
   0  11   4   39.20   15.20
   0  11  -4   62.39    8.50
  -1 -11  -4   20.30    9.60
  -1 -11  -4   24.10   13.70
  -1  11  -4   12.10   11.40
   1  11   4   11.40   14.40
  -1  11  -4   20.70    7.00
  -2 -11  -4   43.40   15.60
  -2 -11  -4   74.19   13.80
  -2  11  -4   69.99   10.20
   2  11   4   60.29   18.60
  -2  11  -4   32.30   14.10
  -3 -11  -4  238.88   27.70
  -3 -11  -4  187.58   30.10
  -3  11  -4  244.58   20.60
  -3  11  -4  232.88   29.70
   3  11   4  194.48   27.90
  -4 -11  -4   -3.10   17.40
  -4  11  -4    1.80   10.90
   4  11   4   37.90   23.50
  -4  11  -4    0.60   16.60
  -5 -11  -4   28.80   21.10
  -5  11  -4    4.90   22.00
  -5  11  -4   40.00   22.70
   5  11   4  -23.20   22.90
   5  11   4  -34.60   23.90
  -6 -11  -4   26.40   23.40
  -6  11  -4    4.00   19.30
  -6  11  -4   -1.40   26.80
   7  12  -4   47.00   24.50
  -7  12   4   23.10   28.10
  -7  12   4   26.40   29.60
   6 -12  -4  303.17   17.70
   6 -12  -4  279.97   18.60
   6 -12  -4  401.16   48.50
   6  12  -4  254.47   35.30
  -6  12   4  300.57   47.30
  -6  12   4  331.97   47.40
   5 -12  -4   47.30   21.70
   5 -12  -4   35.70    8.00
   5 -12  -4   28.10    7.20
  -5  12   4   33.20   21.70
  -5  12   4   27.60   20.90
   5  12  -4   47.20   17.10
   4 -12  -4   21.20    6.70
  -4  12   4   32.30   16.90
   4  12  -4   13.00   12.60
  -4  12   4   12.90   17.80
   3 -12  -4  120.59   23.00
   3 -12  -4  140.49   13.00
  -3  12   4  177.48   24.40
   3  12  -4  155.28   19.60
  -3  12   4  139.59   22.70
   2 -12  -4    7.60   14.60
   2 -12  -4    7.60    6.60
  -2  12   4  -14.60   15.70
   2  12  -4    0.80    7.20
   2  12  -4   -5.80    8.00
  -2  12   4    2.00   13.60
   1 -12  -4   45.90   16.10
   1 -12  -4   59.19    9.40
  -1  12   4   33.40   17.10
   1  12  -4   45.40    9.20
  -1  12   4   28.60   16.90
   1  12  -4   36.30   10.40
   0 -12  -4  -11.60   13.40
   0 -12  -4   24.10    8.80
   0  12   4   -0.70   15.00
   0  12   4   18.00   13.00
   0  12  -4   12.80    6.80
   0  12  -4    4.50    9.60
  -1 -12  -4    5.40    8.90
  -1 -12  -4   11.80   16.10
  -1  12  -4    3.30    6.70
   1  12   4   -8.40   16.10
  -1  12  -4   -2.40   11.50
  -2 -12  -4    1.20   11.30
   2  12   4   13.10   18.50
  -2  12  -4  -12.30    7.20
  -2  12  -4   -0.30   13.40
  -3 -12  -4   51.09   31.50
  -3  12  -4   19.40   16.80
  -3  12  -4    9.40    9.10
   3  12   4   20.70   21.90
  -4 -12  -4  166.48   25.00
  -4  12  -4  162.48   26.10
   4  12   4  154.78   31.30
  -4  12  -4  200.58   22.40
  -5 -12  -4    0.70   20.10
   5  12   4   -1.90   27.40
  -6  13   4    9.90   27.20
   6  13  -4    4.70   20.20
  -6  13   4   -5.70   26.60
   5 -13  -4   78.79   26.30
  -5  13   4  119.39   27.80
  -5  13   4   90.19   25.20
   5  13  -4   72.29   20.00
   4 -13  -4   95.79   24.80
   4  13  -4   82.59   17.10
  -4  13   4   95.49   23.20
  -4  13   4   70.69   23.00
  -3  13   4   78.29   20.60
  -3  13   4   56.99   21.00
   3  13  -4   35.90   12.20
   2 -13  -4   33.30   17.70
   2  13  -4   24.80    9.90
   2  13  -4    5.30    7.60
  -2  13   4   32.70   16.70
  -2  13   4   -3.90   17.70
   1 -13  -4   -6.80   16.10
   1 -13  -4   -0.50    6.40
   1  13  -4   -1.70    8.90
  -1  13   4   -5.40   16.80
   1  13  -4    5.20    7.90
  -1  13   4   -1.60   13.90
   0 -13  -4   61.09   10.60
   0 -13  -4   43.30   18.30
   0  13   4   76.19   20.80
   0  13   4   32.00   17.90
   0  13  -4   32.30   13.40
   0  13  -4   46.20    8.10
  -1 -13  -4  105.99   21.50
  -1  13  -4  121.49   19.20
   1  13   4  140.09   24.60
  -1  13  -4   91.99   12.60
  -2 -13  -4   78.29   19.70
  -2  13  -4   45.20    9.60
  -2  13  -4   52.69   18.20
   2  13   4   29.40   21.70
  -3 -13  -4    3.20   17.50
  -3  13  -4   -1.50   10.00
  -3  13  -4   12.10   17.90
   3  13   4   -2.50   23.10
  -4 -13  -4    4.30   20.00
   4  13   4   21.60   27.10
  -4  13  -4   10.10   12.40
  -4  13  -4   29.60   22.90
  -6  14   4   44.80   32.70
  -6  14   4   32.70   31.00
   6  14  -4   10.10   27.00
   6  14  -4   23.10   22.70
   5 -14  -4  -39.30   23.00
   5  14  -4   -5.70   17.30
  -5  14   4   -3.90   25.00
  -5  14   4    5.80   26.40
  -4  14   4   75.79   25.60
  -4  14   4   73.19   25.30
   3 -14  -4  160.08   28.50
  -3  14   4  162.88   27.30
   3  14  -4  136.29   22.10
  -3  14   4  143.49   28.00
   2  14  -4   58.49   10.00
  -2  14   4   67.89   21.20
   2  14  -4   32.90   11.20
  -2  14   4   65.09   22.40
   1 -14  -4   40.30   20.00
   1  14  -4   30.20    9.60
  -1  14   4    7.00   16.40
  -1  14   4  -23.90   18.10
   1  14  -4   15.70   10.60
   0 -14  -4   77.69   22.10
   0  14   4   67.49   19.80
   0  14  -4   72.89   16.20
   0  14   4   48.60   21.80
   0  14  -4   80.49   12.20
  -1 -14  -4   15.40   18.70
  -1  14  -4   -1.90    7.00
  -1  14  -4   17.30   15.90
   1  14   4  -11.20   19.60
  -2 -14  -4   18.50   19.50
   2  14   4  -12.70   22.40
  -2  14  -4   28.80    8.80
  -2  14  -4   19.90   18.90
  -3 -14  -4  -10.10   18.90
  -3  14  -4    5.60    9.90
  -3  14  -4   32.90   21.70
   3  14   4   56.09   27.70
  -4 -14  -4   42.40   21.50
  -4  14  -4    4.30   13.20
  -5  15   4  -38.60   30.30
   5  15  -4   -4.50   20.90
  -5  15   4    1.70   29.00
   4 -15  -4    8.30   25.40
  -4  15   4  -10.80   26.20
  -4  15   4  -19.60   23.20
  -3  15   4   15.70   20.90
  -3  15   4    8.50   24.00
   3  15  -4   14.00   14.00
   2 -15  -4   -1.90   23.00
   2  15  -4    4.90   11.90
  -2  15   4   -0.80   18.80
   2  15  -4    6.30    8.90
  -2  15   4   44.60   24.70
   1  15  -4   16.70   10.60
  -1  15   4  -33.20   20.60
   1  15  -4   12.20   12.30
  -1  15   4   15.40   19.30
   0 -15  -4    2.60   19.80
   0  15  -4   -2.00   13.80
   0  15   4    7.30   18.50
   0  15   4   -7.20   21.60
  -1 -15  -4   16.50   20.60
   1  15   4   59.99   27.00
  -1  15  -4   -0.80   16.80
  -2 -15  -4   16.00   20.80
  -2  15  -4   49.80   22.30
  -2  15  -4   40.40    8.90
   2  15   4  101.49   29.40
  -3 -15  -4    1.60   20.80
   3  15   4  -52.29   27.40
  -3  15  -4   22.60   11.20
  -3  15  -4   72.29   25.90
   3 -16  -4   21.50   28.70
   3  16  -4   11.60   16.40
  -3  16   4   16.80   28.30
  -3  16   4  -13.00   23.90
   2 -16  -4   16.70   27.90
  -2  16   4   41.90   27.80
   2  16  -4    5.30    9.10
   2  16  -4   14.70   11.60
   2  16  -4   23.40   13.90
  -2  16   4    2.40   22.90
   1 -16  -4  -26.30   24.60
  -1  16   4    0.60   20.10
   1  16  -4    2.60   13.00
  -1  16   4   16.80   25.50
   1  16  -4    5.70   11.40
   0  16   4  -41.60   19.20
   0  16   4  -13.40   25.90
   0  16  -4   20.90   15.70
   0  16  -4   -0.20    8.90
  -1 -16  -4  105.29   26.20
   1  16   4   96.59   32.10
  -1  16  -4   63.79   22.20
 -10   0   5  -33.40   21.20
  10   0  -5   37.40   28.90
   9   0  -5   -3.70   22.20
  -9   0   5  -14.90   17.60
  -9   0   5   13.10   24.50
   9   0  -5  -19.90   21.50
   8   0  -5   10.10   15.60
  -8   0   5    4.10   20.10
   8   0  -5   11.40   17.30
  -8   0   5   18.50   15.70
   7   0  -5  -10.00   12.20
  -7   0   5    8.90   20.80
   7   0  -5    5.50   13.40
  -7   0   5   13.20   11.50
  -6   0   5   -5.50   12.00
   6   0  -5    8.70   10.00
   6   0  -5    3.10   10.60
  -6   0   5   10.10    9.60
   5   0  -5   10.90    9.90
   5   0  -5   -1.80    9.00
  -5   0   5   -8.10    7.60
  -5   0   5   -3.60   10.90
   4   0  -5    2.50    8.40
  -4   0   5    7.50    7.30
   4   0  -5   13.20    8.00
  -4   0   5   -9.20    8.70
   3   0  -5   11.90    7.50
  -3   0   5    1.80    6.30
  -3   0   5   -1.60    7.70
   3   0  -5   17.10    8.80
   2   0  -5    6.30    6.50
   2   0  -5    0.20    7.30
  -2   0   5   -0.50    6.00
  -2   0   5   -5.50    7.20
   1   0  -5    4.10    5.80
  -1   0   5   -7.30    6.60
   1   0  -5   -2.40    7.40
   0   0  -5    0.70    7.30
   0   0  -5    0.60    5.90
   0   0   5    2.70    7.00
  -1   0  -5   -9.10    5.70
   1   0   5   -3.20    7.30
  -2   0  -5   10.20    8.20
   2   0   5   -0.90    9.00
   3   0   5   12.80   11.10
  -3   0  -5   -3.80    9.30
   3   0   5  -10.10    8.20
  -4   0  -5   -9.70   11.00
   4   0   5   12.00   10.50
   4   0   5    2.20   12.40
   5   0   5   -7.90   15.20
   5   0   5   -4.00   12.30
  -5   0  -5  -11.40   13.00
  -6   0  -5   28.20   17.70
   6   0   5   -9.90   15.90
  -7   0  -5  -23.20   20.30
   7   0   5  -23.10   25.20
   7   0   5  -39.70   19.90
  10  -1  -5   18.90   29.30
 -10  -1   5   40.40   23.10
  10   1  -5   35.60   28.80
 -10   1   5   64.79   26.80
   9  -1  -5   26.90   24.00
  -9  -1   5  -18.00   17.30
   9  -1  -5  -26.80   21.00
  -9  -1   5   61.59   24.60
  -9   1   5    6.60   22.10
   9   1  -5   31.70   22.10
   9   1  -5  -22.50   20.60
  -9   1   5    5.00   19.10
  -8  -1   5   -0.30   17.90
  -8  -1   5   -0.40   20.90
   8  -1  -5  -12.30   14.60
   8  -1  -5   -6.70   17.30
  -8   1   5   20.80   15.10
   8   1  -5  -15.70   15.40
   8   1  -5    1.60   15.80
  -7  -1   5  190.78   28.40
   7  -1  -5  185.78   27.10
  -7  -1   5  208.78   23.70
   7  -1  -5  204.28   26.20
  -7   1   5  174.38   27.10
   7   1  -5  167.08   21.70
   7   1  -5  202.08   27.10
   6  -1  -5    0.50   10.20
  -6  -1   5   26.50    9.80
  -6  -1   5   11.70   12.90
   6  -1  -5   25.00   13.10
  -6   1   5   38.00   12.50
  -6   1   5   10.70   13.20
   6   1  -5   15.40   10.40
   6   1  -5    0.40   10.30
  -5  -1   5   79.09   12.60
  -5  -1   5   79.79   15.40
   5  -1  -5   80.99   14.80
   5  -1  -5   75.09   13.90
   5   1  -5   78.89   14.00
  -5   1   5   62.99   12.00
   5   1  -5   76.49   13.50
  -4  -1   5    7.30    7.00
  -4  -1   5   10.40    9.50
   4  -1  -5   -7.80    7.50
   4  -1  -5   -7.80    7.40
   4   1  -5    4.00    8.80
  -4   1   5    0.10    6.40
   4   1  -5  -11.20    7.50
  -4   1   5   12.40   10.40
  -3  -1   5 1324.27   59.89
   3  -1  -5 1325.57   60.39
   3  -1  -5 1293.27   60.89
  -3  -1   5 1433.76   59.79
  -3   1   5 1375.06   60.89
  -3   1   5 1329.37   60.69
   3   1  -5 1460.75   60.99
   3   1  -5 1405.46   60.39
   2  -1  -5   86.09   12.50
   2  -1  -5   78.69   13.40
  -2  -1   5   77.49   12.10
  -2   1   5   88.79   13.60
  -2   1   5  103.69   14.20
   2   1  -5   69.19   12.20
   2   1  -5   64.99   11.80
   1  -1  -5  164.78   18.90
  -1  -1   5  191.38   17.30
   1  -1  -5  171.18   17.00
   1   1  -5  187.08   18.50
   1   1  -5  175.18   16.30
  -1   1   5  211.48   19.10
   0  -1  -5  332.07   25.00
   0  -1  -5  364.46   23.80
   0  -1   5  353.46   23.70
   0   1  -5  312.97   24.60
   0   1   5  390.56   25.00
   0   1  -5  382.66   23.90
  -1  -1  -5  297.97   25.50
   1  -1   5  405.96   25.40
  -1  -1  -5  419.26   25.90
   1   1   5  396.26   26.50
  -1   1  -5  388.66   25.20
   2  -1   5  110.19   17.20
  -2  -1  -5  115.09   16.90
   2   1   5  105.79   16.10
  -2   1  -5  108.79   17.00
  -3  -1  -5  484.65   32.80
   3  -1   5  468.25   29.50
   3  -1   5  401.86   30.70
   3   1   5  414.96   36.70
  -3   1  -5  469.75   31.60
   3   1   5  500.15   31.70
  -4  -1  -5   75.49   16.10
   4  -1   5   89.79   14.90
  -4   1  -5   89.99   16.20
   4   1   5   61.79   17.30
   4   1   5   71.89   15.40
  -5  -1  -5   26.30   14.60
   5  -1   5   -0.30   15.00
   5  -1   5    5.30   13.00
   5   1   5   -8.10   13.50
   5   1   5   46.70   16.60
  -5   1  -5  -24.40   12.50
   6  -1   5  115.59   21.40
  -6  -1  -5   93.09   22.60
   6  -1   5   66.89   22.90
  -6   1  -5  104.99   22.50
   6   1   5   81.29   21.10
   6   1   5   93.99   25.20
   7  -1   5  -11.10   26.40
   7  -1   5   20.00   20.90
  -7  -1  -5    1.60   21.50
   7   1   5   15.30   26.30
   7   1   5  -13.30   22.20
  -7   1  -5  -20.60   21.10
 -10  -2   5   98.99   24.70
  10  -2  -5  102.39   31.90
 -10   2   5  144.59   32.50
  10   2  -5   74.19   35.60
   9  -2  -5  -12.30   22.10
   9  -2  -5   35.30   21.00
  -9  -2   5    5.20   16.60
  -9  -2   5  -34.10   23.20
  -9   2   5   12.50   22.80
   9   2  -5   25.50   21.80
  -9   2   5   12.30   20.00
   8  -2  -5  -31.60   15.80
   8  -2  -5   30.90   16.70
  -8  -2   5   28.00   18.10
  -8  -2   5   14.40   13.00
   8   2  -5   20.20   17.40
   8   2  -5    5.40   15.70
  -8   2   5   14.30   16.50
  -7  -2   5  214.68   22.40
  -7  -2   5  201.88   28.40
   7  -2  -5  139.39   21.70
   7  -2  -5  217.78   28.90
   7   2  -5  183.08   24.80
   7   2  -5  175.58   26.40
  -7   2   5  205.98   27.10
  -6  -2   5    4.10    8.80
   6  -2  -5    0.70   12.90
  -6  -2   5   -6.80   11.10
  -6   2   5    7.00   12.30
  -6   2   5   24.40   11.60
   6   2  -5    2.20   11.70
   6   2  -5   19.30   10.70
  -5  -2   5   41.40   12.30
  -5  -2   5   54.69   10.30
   5  -2  -5   50.89   12.90
   5  -2  -5   33.20   12.90
  -5   2   5   53.49   14.20
   5   2  -5   45.50   11.70
   5   2  -5   30.80   10.00
  -5   2   5   39.80   11.40
   4  -2  -5   14.00   10.90
   4  -2  -5   13.20    9.30
  -4  -2   5   14.50    7.00
  -4  -2   5    1.90    8.80
   4   2  -5   14.80    8.10
  -4   2   5    0.20    7.10
  -4   2   5   10.60   10.80
   4   2  -5   19.50    8.90
   3  -2  -5  775.32   42.00
  -3  -2   5  858.91   41.60
   3  -2  -5  886.01   44.60
  -3  -2   5  873.71   40.70
  -3   2   5  909.11   43.20
   3   2  -5  868.01   41.80
  -3   2   5  833.92   43.80
   3   2  -5  832.12   41.30
   2  -2  -5   10.10    6.70
   2  -2  -5    5.70    7.90
  -2  -2   5   16.40    8.00
  -2   2   5    7.80    8.30
   2   2  -5   27.80    7.80
  -2   2   5   -0.30    6.80
   2   2  -5    8.20    7.70
   1  -2  -5   11.70    7.00
   1  -2  -5   -3.10    7.90
  -1  -2   5    1.40    6.90
   1   2  -5   17.40    6.90
   1   2  -5   -4.90    6.70
  -1   2   5   -1.00    7.50
   0  -2  -5   30.20   11.00
   0  -2  -5   32.20    9.30
   0  -2   5   44.30    9.00
   0   2  -5   45.40    9.40
   0   2   5   29.00   10.60
  -1  -2  -5  986.40   45.40
  -1  -2  -5  875.41   45.80
   1  -2   5  909.31   42.80
   1   2   5  852.91   45.90
  -1   2  -5  964.40   44.10
  -2  -2  -5  426.76   28.70
   2  -2   5  418.56   24.60
   2  -2   5  389.96   26.00
  -2  -2  -5  357.66   28.60
  -2   2  -5  432.36   26.80
   2   2   5  374.16   29.30
  -3  -2  -5  984.40   54.49
   3  -2   5 1052.29   49.70
   3  -2   5 1094.69   49.00
  -3   2  -5 1052.99   51.29
   3   2   5  961.00   52.69
  -4  -2  -5 1128.69   57.69
   4  -2   5 1181.58   55.69
   4  -2   5 1132.09   53.59
   4   2   5 1063.69   58.19
   4   2   5 1118.49   57.79
  -4   2  -5 1075.99   56.29
   5  -2   5   61.39   15.80
   5  -2   5   55.19   17.30
  -5  -2  -5   45.70   16.60
   5   2   5   85.09   19.40
   5   2   5   12.20   22.30
  -5   2  -5   36.30   15.00
   6  -2   5  -26.70   18.20
  -6  -2  -5   18.30   17.20
   6  -2   5   23.80   16.60
  -6   2  -5  -15.40   15.90
   6   2   5   13.50   22.20
   6   2   5   17.60   18.50
  -7  -2  -5    2.10   22.60
   7  -2   5   12.80   20.00
   7   2   5  -11.50   24.10
   7   2   5   52.99   28.10
  -7   2  -5   14.10   22.30
 -10  -3   5  255.37   40.10
  10  -3  -5  256.77   39.50
 -10   3   5  224.98   37.40
   9  -3  -5    4.00   20.70
  -9  -3   5   14.80   17.70
   9  -3  -5   58.59   25.70
  -9  -3   5  -11.30   22.50
  -9   3   5  -25.30   20.70
  -9   3   5    8.80   24.90
   9   3  -5   17.00   19.50
   8  -3  -5   95.99   21.90
  -8  -3   5  123.99   25.30
  -8  -3   5   86.59   16.30
   8  -3  -5   87.59   22.30
  -8   3   5   81.59   21.00
   8   3  -5   73.39   18.60
  -8   3   5  142.89   27.00
   8   3  -5   36.10   19.40
  -7  -3   5  599.94   34.90
   7  -3  -5  552.94   39.90
   7  -3  -5  524.25   41.30
  -7  -3   5  559.74   41.50
   7   3  -5  583.24   36.30
   7   3  -5  526.25   39.40
  -7   3   5  628.14   41.60
  -6  -3   5   67.59   15.50
   6  -3  -5   39.80   13.80
  -6  -3   5   65.49   11.60
  -6   3   5   52.99   20.90
  -6   3   5   40.30   16.10
   6   3  -5   64.09   12.80
   6   3  -5   75.49   15.80
   5  -3  -5  736.33   41.10
  -5  -3   5  713.13   35.90
  -5  -3   5  701.83   39.40
   5  -3  -5  594.34   45.00
   5   3  -5  709.73   36.50
  -5   3   5  692.83   42.40
   5   3  -5  721.63   40.20
  -5   3   5  765.62   41.40
  -4  -3   5  132.09   17.40
   4  -3  -5  144.69   20.80
  -4  -3   5  133.89   15.00
   4  -3  -5  130.99   17.60
  -4   3   5  111.39   16.90
   4   3  -5  146.99   17.90
  -4   3   5  142.39   18.50
   4   3  -5  152.88   17.20
   3  -3  -5  160.88   20.40
   3  -3  -5  138.49   16.50
  -3  -3   5  103.79   15.80
   3   3  -5  127.89   16.30
   3   3  -5  133.99   15.40
  -3   3   5  155.38   19.60
  -3   3   5  168.48   17.20
  -2  -3   5   47.50    9.30
   2  -3  -5   51.29   12.30
   2  -3  -5   34.80    9.60
   2   3  -5   47.80    9.70
  -2   3   5   49.50   12.30
  -2   3   5   29.80    9.00
   1  -3  -5  661.93   36.40
  -1  -3   5  627.54   31.30
   1  -3  -5  636.94   34.00
  -1   3   5  680.03   35.70
   1   3  -5  599.64   33.40
   1   3  -5  620.24   32.20
  -1   3   5  623.84   35.50
   0  -3  -5  692.93   38.70
   0  -3   5  700.63   33.80
   0  -3  -5  711.83   37.30
   0   3  -5  737.63   35.60
  -1  -3  -5   62.79   13.90
   1  -3   5   85.69   12.50
  -1  -3  -5   64.09   11.70
   1   3   5   51.59   12.60
  -1   3  -5   74.39   11.80
  -2  -3  -5   12.20    9.60
  -2  -3  -5   -1.90    9.50
   2  -3   5    9.60    6.80
   2  -3   5   11.70    7.90
  -2   3  -5   14.70    8.10
   2   3   5   14.70   10.90
   3  -3   5 1250.27   55.59
   3  -3   5 1335.07   55.19
  -3  -3  -5 1061.19   73.39
  -3   3  -5 1293.97   58.59
   3   3   5 1222.98   62.29
   4  -3   5   12.10    9.90
  -4  -3  -5    3.10   13.00
   4  -3   5   20.20   12.20
   4   3   5    3.10   13.40
   4   3   5   23.00   16.10
  -4   3  -5   23.50   14.30
  -5  -3  -5    4.60   13.70
   5  -3   5  -10.30   13.30
   5  -3   5   -4.10   11.00
   5   3   5   -7.80   14.40
  -5   3  -5    0.30   13.60
  -6  -3  -5   36.20   20.20
   6  -3   5   38.70   16.90
   6  -3   5   28.60   19.60
   6   3   5   23.30   19.80
   6   3   5   83.49   24.60
  -6   3  -5   31.20   18.10
   7  -3   5  -17.80   23.30
  -7  -3  -5  -28.40   22.40
   7  -3   5   -3.40   19.40
   7   3   5    5.30   25.70
  -7   3  -5   14.60   23.00
   7   3   5   46.00   25.80
   9  -4  -5   46.10   21.60
  -9  -4   5   20.80   24.30
   9  -4  -5  -25.10   23.10
  -9  -4   5   -2.00   14.80
  -9   4   5   25.10   23.20
  -9   4   5   25.70   26.60
   9   4  -5   22.70   22.90
   8  -4  -5    1.80   19.30
  -8  -4   5   18.70   12.00
  -8  -4   5    7.70   21.20
   8  -4  -5   11.00   16.00
   8   4  -5   11.90   14.90
  -8   4   5   18.00   17.40
  -8   4   5   18.30   20.60
   8   4  -5   40.90   19.60
  -7  -4   5   28.80   15.60
   7  -4  -5   43.50   18.50
  -7  -4   5   23.60   10.20
   7  -4  -5   46.50   16.50
   7   4  -5   30.60   15.10
  -7   4   5   12.60   17.10
   7   4  -5   29.60   13.20
  -7   4   5   40.30   16.90
  -6  -4   5   -0.30    7.80
   6  -4  -5   -6.40   13.00
  -6  -4   5    2.20   11.80
  -6   4   5   10.30   12.00
   6   4  -5  -15.00   10.90
  -6   4   5    0.20   13.60
   6   4  -5   20.60   10.00
   5  -4  -5  106.89   16.90
   5  -4  -5  112.59   19.30
  -5  -4   5  112.49   14.60
  -5  -4   5  117.09   16.30
   5   4  -5   74.89   11.70
  -5   4   5   91.79   15.90
   5   4  -5  100.89   15.90
  -5   4   5   91.69   16.80
   4  -4  -5   16.40    9.40
   4  -4  -5   -2.30    9.90
   4   4  -5   11.10    7.90
  -4   4   5    0.60   10.70
  -4   4   5  -14.70    7.60
   4   4  -5   -1.30    7.90
   3  -4  -5 1287.37   59.99
  -3  -4   5 1305.57   54.79
   3  -4  -5 1335.07   58.59
   3   4  -5 1259.27   56.89
  -3   4   5 1213.18   58.69
   3   4  -5 1217.38   54.99
  -3   4   5 1323.27   59.99
   2  -4  -5   52.59   10.80
  -2  -4   5   42.50    8.70
   2  -4  -5   60.49   12.90
   2   4  -5   63.89   10.70
  -2   4   5   41.30   12.20
  -2   4   5   46.20   10.70
   2   4  -5   67.89   11.50
   1  -4  -5  231.58   19.70
   1  -4  -5  309.27   25.10
  -1  -4   5  260.87   16.90
  -1   4   5  315.87   24.90
  -1   4   5  242.98   21.70
   1   4  -5  232.98   20.70
   1   4  -5  260.87   18.90
   0  -4  -5  176.88   18.10
   0  -4   5  164.98   13.80
   0  -4  -5  167.18   21.10
   0   4  -5  188.08   16.10
  -1  -4  -5    2.60    8.80
   1  -4   5   -3.60    4.90
  -1  -4  -5    2.30    9.80
   1  -4   5    0.20    5.90
   1   4   5   -6.00   10.20
  -1   4  -5   20.50    7.50
   2  -4   5   79.49   11.60
  -2  -4  -5   91.09   16.60
   2  -4   5   80.69   10.90
  -2  -4  -5   82.59   13.80
   2   4   5   82.79   17.20
  -2   4  -5   67.79   12.10
   3  -4   5  346.27   22.70
  -3  -4  -5  346.67   28.40
  -3  -4  -5  365.76   30.50
   3  -4   5  364.76   24.10
  -3   4  -5  406.86   27.70
   3   4   5  359.36   32.30
   4  -4   5  561.84   31.90
  -4  -4  -5  635.04   40.80
   4  -4   5  538.45   33.40
  -4  -4  -5  571.24   39.20
   4   4   5  673.73   42.30
   4   4   5  605.94   42.00
   5  -4   5  -14.30   11.80
  -5  -4  -5    0.10   14.10
   5  -4   5   -6.00   10.10
   5   4   5   -2.60   14.20
  -5   4  -5   23.80   14.00
   5   4   5   -7.80   17.30
  -6  -4  -5   18.40   19.40
   6  -4   5   22.30   14.10
  -6   4  -5   -4.10   17.00
   6   4   5    0.60   20.50
   6   4   5   -5.40   22.90
   7  -4   5  -10.90   21.40
  -7  -4  -5   15.10   25.20
   7  -4   5   25.10   18.40
   7   4   5  -19.80   26.90
  -7   4  -5   15.90   21.90
  -9  -5   5    8.50   13.10
   9  -5  -5  -16.50   23.90
  -9  -5   5  -19.30   24.90
   9  -5  -5   20.80   19.80
  -9   5   5    2.00   24.90
   9   5  -5  -19.90   22.10
  -8  -5   5   10.90   10.60
   8  -5  -5   26.90   22.40
   8  -5  -5    8.60   16.60
   8   5  -5   12.40   18.70
  -8   5   5    4.60   18.60
  -8   5   5  -33.80   21.60
   7  -5  -5  118.39   23.70
   7  -5  -5   82.89   19.40
  -7  -5   5  100.09   19.90
  -7  -5   5   98.39   13.60
   7   5  -5  121.89   16.10
  -7   5   5   73.29   19.90
   7   5  -5   93.99   19.20
  -7   5   5  128.29   23.80
  -6  -5   5  236.88   19.50
  -6  -5   5  263.57   26.70
   6  -5  -5  228.08   28.40
   6  -5  -5  230.58   30.10
   6   5  -5  277.57   21.50
   6   5  -5  189.78   25.40
  -6   5   5  226.28   30.30
  -6   5   5  257.67   29.00
  -5  -5   5   41.00   12.30
   5  -5  -5   65.09   16.60
   5  -5  -5   49.20   13.10
  -5   5   5   60.69   16.60
   5   5  -5   64.69   10.80
   5   5  -5   96.49   16.80
   4  -5  -5   10.30    9.10
  -4  -5   5   17.60    8.50
   4  -5  -5    6.80   11.10
  -4   5   5   20.90   10.60
   4   5  -5    5.30    8.00
   4   5  -5   14.90    9.00
   3  -5  -5 1138.99   56.89
   3  -5  -5 1258.17   55.09
  -3  -5   5 1108.89   49.60
   3   5  -5 1220.08   53.39
  -3   5   5 1167.48   56.49
   3   5  -5 1120.99   50.69
  -3   5   5 1161.08   55.79
   2  -5  -5  578.74   37.10
  -2  -5   5  600.44   28.10
   2  -5  -5  636.64   33.90
  -2   5   5  593.64   35.70
   2   5  -5  610.34   31.40
   2   5  -5  545.75   31.30
  -1  -5   5   91.49   10.20
   1  -5  -5  118.59   16.20
   1  -5  -5  128.39   19.80
  -1   5   5  165.18   21.70
   1   5  -5  112.19   13.90
  -1   5   5  110.39   15.90
   0  -5  -5   27.80    9.90
   0  -5   5   32.90    5.10
   0  -5  -5   19.30   11.50
   0  -5   5   32.10    5.60
   0   5   5   12.30   10.40
   1  -5   5   92.79    8.60
   1  -5   5   73.19    8.80
  -1  -5  -5   83.19   13.80
  -1  -5  -5   75.79   15.00
  -1   5  -5   99.79   14.10
   1   5   5   53.69   14.80
  -2  -5  -5  143.19   20.50
  -2  -5  -5  122.79   17.70
   2  -5   5  116.79   10.70
   2  -5   5  100.59   11.60
   2   5   5  134.89   19.80
  -2   5  -5  143.99   17.20
  -3  -5  -5  987.20   52.89
   3  -5   5 1007.30   43.00
   3  -5   5 1044.30   42.80
  -3  -5  -5  974.50   52.89
  -3   5  -5 1044.80   49.90
   4  -5   5   31.60    9.90
  -4  -5  -5    4.30   13.10
   4  -5   5   24.00    8.60
  -4  -5  -5   43.00   14.70
   4   5   5   25.40   14.10
  -4   5  -5   26.60   17.80
   5  -5   5  174.88   19.30
  -5  -5  -5  172.88   26.30
  -5  -5  -5  182.68   25.70
   5  -5   5  154.98   22.60
  -5   5  -5  162.88   22.70
   5   5   5  156.08   27.20
   5   5   5  116.29   24.40
   6  -5   5   -8.90   14.50
   6  -5   5    0.60   12.00
  -6  -5  -5  -12.50   18.80
   6   5   5    2.00   22.00
  -6   5  -5   16.50   16.50
   6   5   5   36.40   24.20
   7  -5   5    1.30   15.60
  -7  -5  -5  -21.50   25.80
   7  -5   5   -5.40   28.50
  -7   5  -5  -10.00   22.40
   7   5   5    3.40   28.00
   9  -6  -5   81.59   28.00
  -9  -6   5  113.29   30.40
  -9  -6   5  102.89   16.30
   9  -6  -5   35.90   24.00
  -9   6   5   56.59   30.90
   9   6  -5   88.59   29.40
   8  -6  -5    2.70   22.50
   8  -6  -5   15.10   16.40
  -8  -6   5    0.10    9.70
  -8   6   5  -19.00   18.40
   8   6  -5  -18.10   18.10
  -8   6   5   -2.20   21.80
  -7  -6   5    0.70   15.30
   7  -6  -5  -16.90   17.50
   7  -6  -5   -7.00   12.90
  -7  -6   5   -7.70    8.20
   7   6  -5   17.90   10.80
   7   6  -5  -12.50   13.80
  -7   6   5    5.80   19.10
  -7   6   5   46.80   17.60
   6  -6  -5  -20.50   14.00
   6  -6  -5  -11.60   11.10
  -6   6   5    9.40   15.40
  -6   6   5   12.60   13.30
   6   6  -5   -6.90   11.10
   6   6  -5    0.00    8.90
  -5  -6   5  467.85   29.80
   5  -6  -5  485.25   37.30
   5  -6  -5  434.46   31.70
  -5   6   5  520.25   36.50
   5   6  -5  484.35   26.30
  -5   6   5  502.55   37.30
   5   6  -5  423.06   32.50
   4  -6  -5  105.69   15.70
  -4  -6   5  106.89   15.60
   4  -6  -5   69.99   16.40
   4   6  -5   94.29   12.40
   4   6  -5  103.79   15.40
  -4   6   5   85.39   16.80
  -4   6   5   92.09   16.90
   3  -6  -5  243.68   21.50
  -3  -6   5  242.58   17.10
  -3   6   5  218.48   23.00
  -3   6   5  208.28   25.20
   3   6  -5  262.97   20.40
   3   6  -5  232.88   19.30
   2  -6  -5  137.89   16.70
  -2  -6   5  125.59   10.60
   2  -6  -5  109.29   17.40
  -2   6   5  135.59   21.90
   2   6  -5  142.99   15.10
  -2   6   5  125.29   19.10
   2   6  -5  121.79   16.40
   1  -6  -5  110.49   17.10
   1  -6  -5  111.89   17.00
  -1   6   5  161.18   21.90
   1   6  -5  130.99   14.20
  -1   6   5  118.39   18.50
   0  -6  -5   -9.40    8.00
   0  -6  -5  -10.60    9.70
   0   6  -5   -7.10    5.70
   0   6   5   -2.30   11.00
  -1  -6  -5  494.55   35.00
  -1  -6  -5  543.65   33.40
   1   6   5  522.95   35.80
  -1   6  -5  551.64   29.20
  -2  -6  -5  281.07   25.50
   2   6   5  236.88   27.80
  -2   6  -5  220.68   20.70
  -3  -6  -5  386.06   31.70
  -3  -6  -5  394.26   32.60
  -3   6  -5  409.66   28.40
   4  -6   5  268.27   14.70
  -4  -6  -5  243.18   30.20
   4  -6   5  249.48   13.80
  -4  -6  -5  291.87   31.90
   4   6   5  202.08   30.10
  -4   6  -5  247.08   26.80
  -5  -6  -5    7.50   18.80
  -5  -6  -5   17.50   17.80
   5  -6   5   -0.50    8.60
   5  -6   5    0.00    7.60
   5   6   5    7.80   18.60
   5   6   5   34.40   26.30
  -5   6  -5   23.10   14.90
  -6  -6  -5   28.30   24.20
  -6  -6  -5   16.90   22.10
   6  -6   5   -2.70   11.70
   6  -6   5    2.60   10.10
   6   6   5   15.40   24.60
   6   6   5   48.70   25.10
  -6   6  -5   -7.20   17.60
  -7  -6  -5    6.30   29.30
  -7  -6  -5   -8.80   27.80
   7   6   5   -0.70   31.60
  -7   6  -5   10.30   23.90
  -9  -7   5    7.10   26.10
   9  -7  -5   53.59   23.10
   9  -7  -5   42.00   27.50
  -9   7   5   -7.20   30.10
   9   7  -5   41.60   29.70
   8  -7  -5   22.40   24.90
   8  -7  -5   35.10   19.40
   8   7  -5   45.80   23.30
  -8   7   5   64.09   24.60
  -8   7   5   74.79   26.60
  -7  -7   5   91.89   19.10
   7  -7  -5   34.40   16.50
   7  -7  -5   41.10   24.50
  -7   7   5   50.89   19.30
   7   7  -5   50.19   18.60
  -7   7   5   62.99   23.50
   6  -7  -5  452.85   33.50
  -6  -7   5  382.26   30.90
   6   7  -5  444.66   34.50
   6   7  -5  410.76   23.60
  -6   7   5  402.46   38.80
  -6   7   5  389.86   36.40
  -5  -7   5   34.10   11.30
   5  -7  -5   64.19   13.70
  -5   7   5   59.29   15.90
   5   7  -5   42.00    9.00
  -5   7   5   70.39   17.00
   5   7  -5   41.10   13.50
   4  -7  -5  370.16   27.20
  -4  -7   5  347.87   22.20
   4  -7  -5  341.67   32.20
  -4   7   5  291.97   29.70
  -4   7   5  362.96   31.80
   4   7  -5  338.87   26.70
   4   7  -5  363.16   22.10
   3  -7  -5  701.93   43.10
  -3  -7   5  664.93   29.90
   3  -7  -5  697.63   37.90
   3   7  -5  721.83   36.60
   3   7  -5  711.03   34.50
  -3   7   5  692.03   42.00
   2  -7  -5    3.80    8.10
   2   7  -5    8.40    7.20
  -2   7   5   -2.90   11.30
   2   7  -5    3.60    8.00
  -2   7   5    0.00    9.40
   1  -7  -5   74.99   16.40
   1  -7  -5  100.69   14.50
  -1   7   5   72.19   13.70
   1   7  -5   92.39   11.80
  -1   7   5  110.89   17.80
   0  -7  -5  102.79   14.60
   0  -7  -5  131.79   19.10
   0   7   5   62.29   23.10
   0   7   5   93.79   15.80
   0   7  -5   99.89   12.50
  -1  -7  -5  158.58   23.70
  -1  -7  -5  161.28   20.70
   1   7   5  121.19   20.30
  -1   7  -5  161.68   16.80
  -2  -7  -5   57.09   16.00
  -2  -7  -5   72.09   14.40
  -2   7  -5   55.49   11.50
   2   7   5   53.29   15.80
  -3  -7  -5  216.98   27.40
  -3  -7  -5  273.67   41.90
  -3   7  -5  247.08   23.10
  -4  -7  -5   37.50   16.10
  -4  -7  -5   13.80   16.60
  -4   7  -5   51.19   14.30
  -5  -7  -5   19.50   20.30
  -5  -7  -5   80.09   23.00
   5   7   5   86.29   25.10
  -5   7  -5   34.50   16.40
   5   7   5   70.19   24.50
  -6  -7  -5   43.50   27.10
  -6  -7  -5   52.09   23.50
  -6   7  -5  -21.20   17.30
  -6   7  -5  -29.10   24.00
   6   7   5  -13.80   23.50
   9  -8  -5   33.50   27.60
   9  -8  -5  -23.30   20.40
  -9   8   5    5.90   51.99
   8  -8  -5    7.60   18.40
   8  -8  -5   20.40   26.60
  -8   8   5   -6.00   25.30
  -8   8   5   -0.60   26.00
   8   8  -5    6.20   22.40
   7  -8  -5    1.30   22.20
   7  -8  -5   -1.50   14.70
  -7  -8   5  -12.10   15.50
  -7   8   5   16.30   22.30
   7   8  -5    0.80   17.10
  -7   8   5   16.70   21.40
  -6  -8   5   27.20   12.40
   6  -8  -5   12.20   12.40
  -6   8   5    5.60   18.90
  -6   8   5   14.10   15.70
   6   8  -5   -3.90   14.00
   5  -8  -5  360.66   28.30
  -5  -8   5  343.37   23.70
  -5   8   5  329.57   33.80
  -5   8   5  350.66   34.10
   5   8  -5  314.97   18.60
   4  -8  -5  273.57   23.60
   4  -8  -5  203.68   29.80
  -4   8   5  227.58   28.40
  -4   8   5  219.18   28.30
   4   8  -5  287.37   18.30
   4   8  -5  222.98   22.80
   3  -8  -5  722.13   37.90
   3  -8  -5  647.44   43.20
  -3   8   5  620.44   43.30
  -3   8   5  718.13   43.60
   3   8  -5  669.33   36.50
   3   8  -5  729.83   34.30
   2  -8  -5   55.89   14.80
   2  -8  -5   59.39   12.30
  -2   8   5   39.70   17.80
   2   8  -5   43.50   10.70
   2   8  -5   59.59   10.30
  -2   8   5   55.39   13.40
   1  -8  -5   25.60   14.40
   1  -8  -5   51.29   12.30
  -1   8   5   36.80   12.20
  -1   8   5   49.50   15.70
   1   8  -5   68.69   10.30
   0  -8  -5   96.29   14.90
   0   8  -5   95.59   14.00
   0   8   5   84.59   17.80
   0   8   5   69.69   14.50
  -1  -8  -5  392.06   29.10
  -1  -8  -5  326.57   34.10
  -1   8  -5  352.26   23.40
   1   8   5  392.96   33.30
  -2  -8  -5   15.50   14.50
  -2   8  -5   18.90    9.40
   2   8   5   21.50   15.80
  -3  -8  -5  299.47   30.10
  -3  -8  -5  261.37   32.00
  -3   8  -5  295.87   24.30
   3   8   5  231.98   33.90
  -4  -8  -5  199.48   30.10
  -4  -8  -5  177.08   26.20
  -4   8  -5  268.27   27.60
   4   8   5  283.27   38.30
  -5  -8  -5   20.70   21.60
  -5  -8  -5   13.10   18.40
  -5   8  -5   20.50   16.20
   5   8   5   11.80   22.40
   5   8   5    8.00   22.50
  -6  -8  -5    5.70   24.40
  -6  -8  -5  -43.80   24.60
   6   8   5  -19.70   26.60
  -6   8  -5  -12.50   24.50
  -6   8  -5  -38.10   18.80
   8  -9  -5   26.70   19.30
   8  -9  -5   10.20   21.90
  -8   9   5   21.40   27.40
   8   9  -5   13.50   22.40
  -8   9   5   32.00   28.10
   7  -9  -5    6.70   15.20
   7  -9  -5   28.50   23.50
   7   9  -5   12.90   18.40
  -7   9   5   50.19   24.40
  -7   9   5    0.60   21.10
   6  -9  -5   67.69   16.60
  -6   9   5   63.79   23.80
  -6   9   5   73.49   22.20
   6   9  -5   68.59   19.00
   5  -9  -5   16.00   11.40
  -5   9   5   14.10   14.40
  -5   9   5   16.80   17.40
   5   9  -5    7.90   12.80
   4  -9  -5  645.64   36.30
   4  -9  -5  675.03   45.60
   4   9  -5  615.44   37.60
  -4   9   5  637.54   44.10
   4   9  -5  617.44   29.20
  -4   9   5  719.93   45.10
   3  -9  -5  969.70   54.29
   3  -9  -5  882.31   45.40
  -3   9   5  911.41   51.69
  -3   9   5  920.81   52.39
   3   9  -5  949.21   45.80
   3   9  -5  929.31   41.80
   2  -9  -5   88.39   14.20
   2  -9  -5  105.29   19.50
  -2   9   5   87.79   20.20
   2   9  -5  105.59   15.20
  -2   9   5   86.39   17.90
   2   9  -5   77.09   12.80
   1  -9  -5   73.09   13.20
   1  -9  -5   48.90   14.90
  -1   9   5   85.89   17.40
  -1   9   5   80.19   16.60
   1   9  -5   55.69   10.20
   0  -9  -5  177.38   21.50
   0  -9  -5  170.08   26.30
   0   9   5  162.98   23.00
   0   9  -5  178.48   16.90
   0   9   5  188.48   24.30
  -1  -9  -5  437.86   35.10
  -1  -9  -5  438.86   30.90
   1   9   5  466.85   36.10
  -1   9  -5  406.76   25.50
  -2  -9  -5   -0.20   14.90
   2   9   5    6.90   15.10
  -2   9  -5    3.70    9.40
  -3  -9  -5   57.19   19.20
  -3  -9  -5   49.50   16.70
  -3   9  -5   35.50   12.10
   3   9   5   53.29   22.20
  -4  -9  -5   36.60   17.00
  -4  -9  -5   12.30   19.20
   4   9   5   45.30   25.70
  -4   9  -5   16.10   13.10
  -5  -9  -5   -2.60   21.60
  -5  -9  -5   -9.60   19.20
  -5   9  -5   11.20   16.10
   5   9   5   -0.30   23.50
  -5   9  -5   24.50   21.20
   5   9   5  -21.00   22.80
  -6  -9  -5  -40.40   24.80
  -6  -9  -5   37.30   28.00
  -6   9  -5   15.50   20.60
  -6   9  -5   -8.10   24.50
   8 -10  -5  -34.50   20.70
  -8  10   5   -4.90   33.90
  -8  10   5  -20.00   32.00
   8  10  -5   -8.90   23.30
   7 -10  -5   18.80   23.60
   7 -10  -5   -2.80   14.70
  -7  10   5  -10.20   23.30
   7  10  -5   -8.30   19.70
  -7  10   5  -34.00   23.80
   6 -10  -5   16.40   23.10
   6 -10  -5   44.60   14.90
  -6  10   5   14.80   21.40
   6  10  -5   61.29   18.20
  -6  10   5   21.70   23.80
   5 -10  -5  261.37   37.00
   5 -10  -5  284.27   26.20
  -5  10   5  334.77   38.00
  -5  10   5  292.37   37.00
   5  10  -5  355.36   31.20
   4 -10  -5   32.00   11.70
   4  10  -5   22.10    6.20
   4  10  -5   18.20   12.00
  -4  10   5   25.70   15.30
  -4  10   5   41.80   18.20
   3 -10  -5    4.50   15.00
   3 -10  -5   10.60    9.80
  -3  10   5  -14.70   13.00
   3  10  -5    9.50   10.20
  -3  10   5   28.50   16.90
   3  10  -5   -2.70    8.30
   2 -10  -5   -3.50   14.20
   2 -10  -5   13.80   10.10
   2  10  -5   10.60   10.10
   2  10  -5    4.20    8.20
  -2  10   5   24.70   15.90
  -2  10   5    1.40   12.30
   1 -10  -5    3.30   14.00
   1 -10  -5    2.40    8.80
   1  10  -5    0.00    7.80
  -1  10   5   15.60   13.30
  -1  10   5   -8.00   13.80
   0 -10  -5   -5.10   10.20
   0  10   5    4.30   13.40
   0  10  -5   15.50    8.80
  -1 -10  -5    5.80   11.50
  -1 -10  -5   33.60   16.50
  -1  10  -5    9.60    8.90
   1  10   5   28.10   16.50
  -2 -10  -5   17.40   17.00
  -2 -10  -5   11.40   14.20
   2  10   5   -2.10   16.90
  -2  10  -5    3.20    9.50
  -3 -10  -5   32.70   19.30
  -3 -10  -5   47.30   16.80
  -3  10  -5   25.40   11.90
   3  10   5   27.30   21.60
  -4 -10  -5   67.69   20.80
  -4 -10  -5   25.50   21.40
  -4  10  -5   58.79   20.90
   4  10   5   89.49   26.20
  -4  10  -5   70.29   16.20
  -5 -10  -5   45.80   31.90
  -5 -10  -5  -14.30   21.20
  -5  10  -5    5.40   16.70
  -5  10  -5  -31.60   22.90
   5  10   5   -8.90   26.00
   7 -11  -5   -8.10   14.20
   7  11  -5  -19.70   20.30
  -7  11   5    8.50   28.60
  -7  11   5   63.19   28.60
   6 -11  -5    8.10   25.00
   6 -11  -5   -9.60   12.00
  -6  11   5    5.10   25.90
   6  11  -5   17.70   17.60
  -6  11   5   -4.80   22.90
   5 -11  -5   -2.10   11.20
   5 -11  -5  -11.20   18.90
  -5  11   5  -15.90   19.40
   5  11  -5   22.50   16.20
  -5  11   5   19.90   20.20
   4 -11  -5   77.59   25.50
   4 -11  -5   89.49   14.50
   4  11  -5   73.99   15.90
  -4  11   5   79.49   23.10
  -4  11   5   64.49   19.70
   3 -11  -5   70.89   13.10
  -3  11   5   55.99   18.70
  -3  11   5   64.99   20.40
   3  11  -5   58.59   10.70
   3  11  -5   53.79   12.80
   3  11  -5   70.99    9.70
   2 -11  -5   65.09   13.00
   2 -11  -5   73.89   18.70
   2  11  -5   86.19   14.40
  -2  11   5   61.59   16.80
  -2  11   5   68.39   19.20
   2  11  -5   60.39   12.30
   1 -11  -5  123.59   18.90
   1 -11  -5  114.89   22.00
  -1  11   5  128.69   21.30
   1  11  -5  132.99   16.90
  -1  11   5   99.59   22.20
   0 -11  -5   28.90   16.10
   0 -11  -5   31.00   11.30
   0  11   5   33.10   14.60
   0  11   5   45.10   18.00
   0  11  -5   31.50    9.80
  -1 -11  -5   -3.90   11.30
  -1 -11  -5  -27.50   15.30
  -1  11  -5    1.10    8.70
  -2 -11  -5   64.59   19.40
  -2 -11  -5   39.40   16.80
  -2  11  -5   54.19   11.60
   2  11   5    6.10   20.70
  -3 -11  -5  101.29   23.60
  -3 -11  -5  112.79   21.60
  -3  11  -5  125.99   16.40
  -3  11  -5  141.59   23.60
   3  11   5  107.69   29.40
  -4 -11  -5   -0.50   19.20
  -4 -11  -5   31.30   22.80
   4  11   5   20.70   26.30
  -4  11  -5  -15.70   20.60
  -4  11  -5   -2.40   14.00
  -5  11  -5  -36.60   23.50
  -5  11  -5  -17.30   17.10
   5  11   5  -10.60   31.40
   7  12  -5  102.09   29.20
  -7  12   5   47.70   30.90
  -7  12   5   73.69   45.60
   6 -12  -5   -7.70   13.70
   6 -12  -5   -5.90   11.60
   6  12  -5   19.20   20.80
  -6  12   5   30.60   28.50
  -6  12   5  -26.70   24.40
   5 -12  -5   60.09   12.50
   5 -12  -5   85.79   25.00
  -5  12   5    8.90   21.90
  -5  12   5   69.19   26.60
   5  12  -5   57.99   18.90
   4 -12  -5   58.39   12.00
   4 -12  -5   10.80   19.60
   4  12  -5   76.69   17.40
  -4  12   5   44.80   19.50
  -4  12   5   68.79   24.20
   3 -12  -5   76.69   12.90
   3  12  -5   67.89   14.20
  -3  12   5   71.39   21.00
  -3  12   5  102.49   23.80
   3  12  -5   84.39   13.30
   3  12  -5   79.59   11.30
   2 -12  -5   33.30   10.60
   2  12  -5   19.90   11.00
  -2  12   5   39.40   20.10
   2  12  -5   36.40   10.20
   2  12  -5   36.30   12.90
   1 -12  -5  161.58   25.40
   1 -12  -5  170.78   20.80
   1  12  -5  169.58   21.20
   1  12  -5  131.99   18.10
  -1  12   5  220.28   34.70
  -1  12   5  194.48   30.10
   0 -12  -5   12.40   11.10
   0 -12  -5   -5.20   16.40
   0  12   5    6.40   18.80
   0  12  -5   -6.00    9.10
   0  12  -5   -8.80   10.70
   0  12   5   20.80   15.30
  -1 -12  -5  206.78   27.10
  -1 -12  -5  206.98   25.20
  -1  12  -5  207.78   19.60
  -1  12  -5  194.88   28.30
   1  12   5  254.97   38.20
  -2 -12  -5   39.00   20.90
  -2  12  -5   45.30   18.50
   2  12   5   68.89   24.60
  -3 -12  -5  -46.10   19.20
  -3 -12  -5   -5.00   18.00
  -3  12  -5   52.69   20.50
  -3  12  -5    0.60   12.20
   3  12   5   43.00   25.20
  -4 -12  -5   -1.30   19.80
  -4 -12  -5   43.20   25.10
  -4  12  -5   16.40   14.60
  -4  12  -5   18.00   23.60
  -6  13   5   67.59   32.90
  -6  13   5   90.39   33.00
   6  13  -5   98.99   25.80
   5 -13  -5   17.50    9.20
   5 -13  -5   29.40   24.90
   5 -13  -5   30.90   11.00
   5  13  -5   13.40   18.70
  -5  13   5    5.20   23.00
  -5  13   5  -14.00   25.80
   4 -13  -5  129.59   16.70
   4 -13  -5   83.19   27.50
  -4  13   5  107.19   26.80
  -4  13   5  102.29   27.50
   3 -13  -5   16.20   22.90
   3 -13  -5   19.20    9.50
  -3  13   5   31.70   18.40
  -3  13   5   12.10   22.10
   3  13  -5   16.90   13.00
   3  13  -5   18.70    8.40
   3  13  -5    7.80    6.30
   2 -13  -5   35.20   10.50
  -2  13   5   49.20   22.00
   2  13  -5   38.90   11.40
   2  13  -5   36.10   14.10
   2  13  -5   28.60   12.30
  -2  13   5   44.20   19.20
   1 -13  -5   66.99   12.70
  -1  13   5   45.30   23.30
   1  13  -5   73.59   12.40
   1  13  -5   42.40   13.00
  -1  13   5   61.59   20.30
   0 -13  -5   43.50   21.50
   0 -13  -5   70.79   13.70
   0  13  -5   41.40   14.90
   0  13  -5   29.50   11.00
   0  13   5   45.50   22.20
   0  13   5   43.10   19.40
  -1 -13  -5   16.30   12.60
  -1 -13  -5   14.80   19.50
   1  13   5   -8.00   23.70
  -1  13  -5    5.60   15.70
  -2 -13  -5   69.09   22.70
  -2 -13  -5   11.60   16.80
   2  13   5  -14.00   23.20
  -2  13  -5   25.70   11.90
  -2  13  -5    6.80   17.70
  -3 -13  -5   10.10   23.20
  -3 -13  -5    5.10   18.80
   3  13   5  -10.40   27.30
  -3  13  -5  -14.90   20.60
  -3  13  -5    1.20   12.80
  -4 -13  -5   18.30   25.90
  -4  13  -5   -8.20   25.40
  -4  13  -5   21.80   15.70
  -5  14   5  -20.30   28.80
  -5  14   5  -10.20   26.10
   5  14  -5    0.30   20.00
   4 -14  -5   13.60   26.10
   4  14  -5   45.10   19.00
  -4  14   5   94.79   27.60
  -4  14   5    7.80   26.30
   3 -14  -5   20.10   26.40
  -3  14   5   32.80   27.50
   3  14  -5   36.50   15.10
  -3  14   5   20.90   22.00
   2 -14  -5   55.99   10.00
   2 -14  -5   69.29   27.30
   2  14  -5   65.99   16.50
  -2  14   5   52.19   26.00
   2  14  -5   67.49   14.90
   2  14  -5   80.79   13.20
  -2  14   5   75.39   22.40
   1 -14  -5  -12.70   25.40
   1 -14  -5    2.60    9.60
   1  14  -5  -11.00   10.40
   1  14  -5   23.90   13.40
  -1  14   5   -5.10   24.00
  -1  14   5  -11.50   18.50
   0 -14  -5    2.50   11.20
   0  14   5    6.20   19.70
   0  14  -5   30.70   11.50
   0  14  -5   28.70   15.20
   0  14   5  -19.00   22.90
  -1 -14  -5   -5.80   12.50
  -1 -14  -5    0.20   25.50
  -1  14  -5  -11.70   10.40
   1  14   5  -21.20   23.20
  -1  14  -5    1.50   16.80
  -2 -14  -5   31.80   24.30
  -2  14  -5   32.30   20.90
   2  14   5  -20.60   24.40
  -2  14  -5   31.80   12.50
  -3 -14  -5   14.50   24.90
  -3  14  -5   -7.50   13.30
  -3  14  -5   -5.40   23.80
  -4  15   5   32.80   31.30
   4  15  -5   55.39   21.00
  -4  15   5   35.20   29.70
   3 -15  -5   61.49   29.90
  -3  15   5   88.49   28.80
   3  15  -5   60.19   17.70
  -3  15   5   66.79   31.40
   2 -15  -5  -38.30   25.10
   2  15  -5   26.10   11.90
  -2  15   5    9.80   23.30
  -2  15   5   65.59   29.50
   2  15  -5    0.50   14.60
   2  15  -5   10.30   14.10
   1 -15  -5    5.20   25.70
   1  15  -5   -1.90   12.10
  -1  15   5   38.30   22.20
  -1  15   5   -6.60   27.40
   1  15  -5   26.10   14.00
   0 -15  -5    9.20   25.80
   0  15  -5   22.10   11.70
   0  15   5   49.40   23.50
   0  15   5   10.80   26.60
  -1  15  -5   49.40   22.40
  -1  15  -5   76.89   12.70
   1  15   5   47.00   28.90
   2 -16  -5  -46.80   27.30
   2  16  -5   23.40   15.80
  -2  16   5   -2.80   31.10
  -2  16   5    4.50   26.80
   1 -16  -5  -45.90   26.80
  -1  16   5  -15.00   23.30
   1  16  -5   26.80   16.00
  -1  16   5    0.40   30.10
   1  16  -5   23.50   16.10
  -9   0   6   18.60   20.80
   9   0  -6   42.70   25.90
  -9   0   6   64.29   30.00
   9   0  -6   12.50   22.30
   8   0  -6  138.09   26.20
  -8   0   6  140.09   22.90
   8   0  -6  128.49   24.80
  -8   0   6  106.29   25.90
   7   0  -6  145.19   23.10
   7   0  -6  144.59   22.50
  -7   0   6  132.89   22.20
   6   0  -6  231.28   26.80
  -6   0   6  201.48   24.00
   6   0  -6  185.08   26.00
  -6   0   6  193.28   25.60
   5   0  -6   -9.30    8.90
  -5   0   6   -2.20   12.60
   5   0  -6   -3.20   10.70
  -5   0   6    0.10   10.00
  -4   0   6    3.10   14.30
   4   0  -6   47.60   13.40
   4   0  -6   97.29   16.40
  -4   0   6   47.50   12.30
   3   0  -6  179.18   23.00
   3   0  -6  211.38   21.70
  -3   0   6  245.08   23.90
  -3   0   6  238.58   21.40
   2   0  -6 1305.47   60.29
   2   0  -6 1322.57   61.49
  -2   0   6 1308.97   60.59
   1   0  -6   -6.10    9.60
  -1   0   6   16.40   10.00
   1   0  -6   -2.70    8.00
   0   0   6    9.70   10.20
   0   0  -6   14.90    9.40
   0   0  -6    5.70    9.90
  -1   0  -6   -0.90    9.80
   1   0   6    8.80   11.00
  -1   0  -6   14.50    9.90
   2   0   6   -9.70   10.80
  -3   0  -6   90.69   17.50
   3   0   6  101.09   17.30
   3   0   6   90.39   17.60
   4   0   6 1039.60   54.39
  -4   0  -6  906.81   53.69
   4   0   6  909.11   54.89
  -5   0  -6  123.29   24.20
   5   0   6  174.78   24.90
   6   0   6   17.20   21.60
  -6   0  -6   93.79   26.60
   6   0   6   57.79   28.00
  -9  -1   6   27.40   25.80
   9  -1  -6   38.80   26.40
   9  -1  -6   34.90   24.90
  -9  -1   6   12.50   19.00
  -9   1   6  -18.60   19.80
   9   1  -6    5.90   24.00
   9   1  -6    9.60   22.80
   8  -1  -6   28.10   19.00
   8  -1  -6   53.79   22.30
  -8  -1   6   36.30   20.60
  -8  -1   6   14.90   16.30
   8   1  -6   -6.80   17.70
  -8   1   6   33.00   18.80
   8   1  -6    9.40   18.70
  -8   1   6   27.50   20.80
  -7  -1   6   73.59   16.40
   7  -1  -6   58.29   18.60
   7  -1  -6   50.39   17.20
   7   1  -6   43.90   16.50
  -7   1   6   81.79   17.90
   7   1  -6   81.79   18.50
   6  -1  -6  374.86   33.80
  -6  -1   6  341.07   33.60
  -6  -1   6  433.56   30.30
   6  -1  -6  446.96   34.20
  -6   1   6  412.86   33.60
   6   1  -6  412.56   33.50
   6   1  -6  390.56   32.20
  -6   1   6  427.36   36.00
   5  -1  -6   -3.90    9.90
  -5  -1   6   -4.00   10.80
  -5  -1   6   -7.40    8.50
  -5   1   6   -0.70    9.40
   5   1  -6    7.50   10.80
  -5   1   6    2.30   11.70
   4  -1  -6 1732.03   77.89
  -4  -1   6 1762.12   77.49
   4  -1  -6 1866.31   78.79
  -4  -1   6 1783.22   76.29
  -4   1   6 1855.41   78.19
  -4   1   6 1605.14   83.99
   4   1  -6 1702.83   77.49
   4   1  -6 1774.52   77.09
  -3  -1   6 1261.27   57.09
  -3  -1   6 1239.68   57.69
   3  -1  -6 1224.58   59.09
   3  -1  -6 1184.98   57.99
  -3   1   6 1187.48   57.69
  -3   1   6 1229.68   58.39
   3   1  -6 1228.68   57.59
   3   1  -6 1253.77   58.09
   2  -1  -6   54.19   12.90
  -2  -1   6   51.39   12.40
   2  -1  -6   50.99   12.10
   2   1  -6   51.69   11.70
  -2   1   6   44.50   12.80
   2   1  -6   38.10   12.20
   1  -1  -6  159.58   18.90
  -1  -1   6  144.59   18.70
   1  -1  -6  154.18   20.80
  -1   1   6  130.19   20.20
   1   1  -6  160.58   18.40
   1   1  -6  149.88   21.20
   0  -1  -6  162.98   19.40
   0  -1   6  167.78   19.90
   0  -1  -6  162.48   20.30
   0   1  -6  175.38   19.00
   0   1   6  142.29   21.10
   0   1  -6  118.29   17.10
  -1  -1  -6   -1.90    8.50
   1  -1   6    7.30   10.30
  -1  -1  -6   26.40   13.10
  -1   1  -6   -8.50    8.50
   1   1   6   -7.60   10.50
  -2  -1  -6  108.99   18.60
   2  -1   6  135.99   21.70
  -2  -1  -6  153.98   21.80
   2   1   6   99.19   17.30
  -2   1  -6  165.08   22.00
   3  -1   6   69.29   14.30
  -3  -1  -6   98.29   18.60
   3   1   6   52.79   15.80
  -3   1  -6   46.10   15.00
   4  -1   6  143.69   22.80
  -4  -1  -6  175.38   27.10
   4  -1   6  164.68   25.80
  -4   1  -6  103.79   20.50
   4   1   6  168.08   23.80
   4   1   6  146.89   23.30
   5  -1   6   41.30   20.60
  -5  -1  -6  -17.90   17.20
   5  -1   6    6.90   16.10
   5   1   6  -16.80   16.10
  -5   1  -6    6.80   17.40
   6  -1   6   66.59   23.30
   6  -1   6   64.19   28.50
  -6  -1  -6   29.30   22.60
   6   1   6   47.50   29.30
   6   1   6   63.99   23.20
  -6   1  -6   63.19   23.10
   9  -2  -6   15.20   24.30
  -9  -2   6   46.30   27.60
   9  -2  -6   21.50   25.80
  -9  -2   6   52.39   20.40
   9   2  -6   -6.80   23.10
  -9   2   6  -25.40   19.90
   9   2  -6   45.20   22.70
  -8  -2   6   17.30   20.40
   8  -2  -6   15.00   18.30
   8  -2  -6    4.70   21.10
  -8   2   6  -31.10   16.00
  -8   2   6    5.50   20.50
   8   2  -6   -6.10   18.10
   8   2  -6   21.30   19.40
   7  -2  -6   15.60   17.20
   7  -2  -6  -13.50   14.30
  -7  -2   6   16.50   12.40
  -7   2   6    3.60   14.50
   7   2  -6    6.10   14.00
  -6  -2   6   -0.70   13.90
  -6  -2   6    5.50    9.90
   6  -2  -6   22.40   14.10
   6  -2  -6   13.30   14.00
   6   2  -6   31.50   14.60
  -6   2   6   -9.30   11.50
   6   2  -6   -7.70   12.20
   5  -2  -6   -3.70   11.80
  -5  -2   6   15.50    9.90
   5  -2  -6   -5.80   11.80
  -5  -2   6   15.90   12.60
   5   2  -6   -0.50   10.70
  -5   2   6   19.30   11.40
  -5   2   6    8.10   13.00
   5   2  -6   11.90   11.40
   4  -2  -6   20.70   11.20
  -4  -2   6   10.00   10.40
  -4  -2   6   -4.80    8.00
   4   2  -6    6.00   10.10
   4   2  -6    1.50    9.50
  -4   2   6   -3.00   11.10
  -4   2   6   -3.60    8.80
   3  -2  -6   57.19   12.90
  -3  -2   6   61.19   13.00
   3  -2  -6   40.50   12.10
  -3   2   6   39.30   13.80
   3   2  -6   41.60   12.40
   3   2  -6   63.79   12.70
  -3   2   6   44.30   12.70
   2  -2  -6   77.79   15.20
   2  -2  -6   80.59   14.00
  -2  -2   6   61.69   12.00
  -2   2   6   67.59   14.10
  -2   2   6   57.99   12.00
   2   2  -6   52.19   12.10
   2   2  -6   77.49   14.00
   1  -2  -6  395.36   27.30
   1  -2  -6  414.46   30.80
  -1  -2   6  377.86   25.80
  -1   2   6  353.36   29.80
   1   2  -6  396.26   26.40
   1   2  -6  411.86   28.30
   0  -2   6   -7.60    7.90
   0  -2  -6   21.30   14.30
   0  -2  -6    6.00    9.40
   0   2  -6   13.60   10.60
   0   2  -6    8.10    8.60
   0   2   6  -14.20   10.40
  -1  -2  -6  105.59   16.30
  -1  -2  -6   83.79   16.50
   1  -2   6   86.39   14.00
  -1   2  -6  136.09   19.60
   2  -2   6    0.80    8.30
   2  -2   6   28.90   11.30
  -2  -2  -6   18.50   14.20
  -2  -2  -6   -8.20   10.40
  -2   2  -6   -2.90    9.70
   2   2   6    0.00   13.20
   3  -2   6  120.09   18.40
   3  -2   6   91.99   15.00
  -3  -2  -6   93.39   19.10
  -3  -2  -6   94.69   17.60
  -3   2  -6  120.79   19.00
   3   2   6   58.29   18.70
   4  -2   6  146.99   21.50
   4  -2   6  147.69   19.60
  -4  -2  -6  126.39   20.40
   4   2   6  124.59   22.80
  -4   2  -6  125.49   20.40
   5  -2   6   20.50   19.00
  -5  -2  -6  -11.70   15.80
  -5   2  -6  -11.10   15.60
   5   2   6  -16.80   20.50
   5   2   6    3.60   17.60
   6  -2   6   52.19   20.30
  -6  -2  -6   11.60   22.70
   6   2   6   -1.70   21.10
  -6   2  -6   35.80   22.80
   6   2   6   25.80   26.70
   9  -3  -6   78.79   24.90
   9  -3  -6  101.79   28.60
  -9  -3   6   19.00   26.30
  -9  -3   6   79.79   20.70
   9   3  -6   82.39   24.90
   9   3  -6   89.79   28.50
  -9   3   6   86.29   26.70
   8  -3  -6   -2.40   21.50
  -8  -3   6   40.40   21.50
  -8  -3   6  -16.40   13.30
   8  -3  -6  -15.30   18.00
   8   3  -6   21.90   17.60
  -8   3   6    2.90   20.70
  -8   3   6   39.20   19.70
   8   3  -6   14.70   18.40
   7  -3  -6   40.20   17.40
  -7  -3   6   48.60   13.60
   7  -3  -6   18.50   18.10
  -7  -3   6   41.70   19.30
   7   3  -6   34.80   15.50
   7   3  -6   19.50   15.40
  -7   3   6   51.79   18.20
   6  -3  -6  720.53   47.40
  -6  -3   6  779.02   44.80
  -6  -3   6  794.92   41.10
   6  -3  -6  676.73   44.90
  -6   3   6  780.62   45.80
   6   3  -6  767.82   47.00
   6   3  -6  702.03   42.00
   5  -3  -6    5.20   11.10
  -5  -3   6   -6.60    8.30
   5  -3  -6   -9.30   11.20
   5   3  -6  -12.50    9.70
  -5   3   6   -9.90   11.70
   5   3  -6    0.10   10.30
  -4  -3   6  221.48   22.90
   4  -3  -6  201.58   26.10
   4  -3  -6  251.97   25.10
   4   3  -6  198.78   22.30
  -4   3   6  235.38   26.50
  -4   3   6  216.58   23.90
   4   3  -6  215.78   22.80
   3  -3  -6   -6.20    8.60
  -3  -3   6   11.90    9.20
   3   3  -6   14.00    9.90
  -3   3   6   -0.90    9.40
   3   3  -6   -2.80    8.70
  -3   3   6    7.90   12.90
   2  -3  -6  260.97   22.90
   2  -3  -6  227.98   25.60
  -2  -3   6  239.88   20.20
  -2   3   6  209.88   23.00
  -2   3   6  221.28   25.00
   2   3  -6  218.78   22.10
   2   3  -6  219.88   20.70
   1  -3  -6   24.10    9.90
   1  -3  -6   22.70   12.00
  -1  -3   6   32.40    9.90
   1   3  -6   30.70    9.60
  -1   3   6   57.19   15.20
   1   3  -6   39.00   12.30
   0  -3   6   24.10    9.60
   0  -3  -6   14.60   18.20
   0  -3  -6   27.10   10.90
   0   3  -6   37.20   10.50
   0   3  -6   36.30   12.60
  -1  -3  -6   11.10   11.30
   1  -3   6    1.50    8.60
  -1  -3  -6    8.00   11.30
   1   3   6    6.00   11.70
  -1   3  -6    5.40    9.00
   2  -3   6    5.90    8.20
  -2  -3  -6   31.80   12.60
   2  -3   6    7.50   10.10
  -2  -3  -6   16.60   14.20
  -2   3  -6   22.10   10.80
   2   3   6   16.10   13.30
  -3  -3  -6  182.18   25.20
  -3  -3  -6  150.28   22.70
   3  -3   6  149.39   22.60
   3  -3   6  139.79   19.00
   3   3   6  186.28   29.60
  -3   3  -6  146.99   23.70
   4  -3   6  280.57   25.80
   4  -3   6  232.78   28.60
  -4  -3  -6  225.88   29.80
   4   3   6  220.78   32.30
  -4   3  -6  278.97   30.90
   5  -3   6    6.20   14.30
  -5  -3  -6   30.70   19.70
   5  -3   6   36.50   18.30
  -5   3  -6   47.90   18.60
   5   3   6   -2.20   19.30
   5   3   6   -6.60   22.80
   6  -3   6   27.70   19.10
   6  -3   6  -10.60   21.80
  -6  -3  -6   15.10   22.30
   6   3   6   -2.90   25.80
   6   3   6  -42.60   23.70
  -6   3  -6    7.10   20.70
   9  -4  -6  -20.00   22.40
  -9  -4   6   31.00   17.40
  -9  -4   6   -6.70   24.40
   9  -4  -6   -7.90   25.00
   9   4  -6   20.30   22.80
   9   4  -6   39.20   25.50
  -9   4   6   49.60   27.40
   8  -4  -6   -6.10   18.50
   8  -4  -6   77.69   26.40
  -8  -4   6   21.70   22.30
  -8  -4   6   -9.00   12.70
   8   4  -6  -18.70   19.40
  -8   4   6   34.40   22.80
  -8   4   6   -6.40   18.10
   8   4  -6   15.50   17.10
   7  -4  -6   -1.30   17.40
  -7  -4   6   -3.10   10.70
  -7  -4   6   30.50   18.10
   7   4  -6   -2.90   12.90
  -7   4   6    7.90   20.20
  -7   4   6  -33.90   14.80
   7   4  -6  -10.90   13.90
  -6  -4   6   15.00    9.90
   6  -4  -6    7.20   15.90
   6  -4  -6    2.40   12.40
  -6  -4   6   13.50   12.90
   6   4  -6  -13.30   11.10
   6   4  -6  -15.80   12.20
  -6   4   6    5.50   13.50
   5  -4  -6  317.67   30.80
  -5  -4   6  371.96   29.60
   5  -4  -6  335.17   29.60
   5   4  -6  371.16   27.10
  -5   4   6  346.97   30.20
   5   4  -6  388.46   30.50
   4  -4  -6    9.40    9.80
  -4  -4   6   14.20    9.90
   4  -4  -6  -13.50   12.60
   4   4  -6    2.20    9.80
   4   4  -6    7.80    9.90
  -4   4   6    4.10   13.30
  -4   4   6   14.70   13.10
   3  -4  -6  584.94   35.50
  -3  -4   6  573.14   31.50
   3  -4  -6  504.95   36.30
  -3   4   6  592.94   36.10
   3   4  -6  516.15   32.60
  -3   4   6  562.14   37.20
   3   4  -6  554.74   33.70
   2  -4  -6  728.63   40.10
  -2  -4   6  733.33   35.60
   2  -4  -6  693.33   45.70
  -2   4   6  702.83   41.40
   2   4  -6  681.23   38.40
  -2   4   6  613.54   46.80
   2   4  -6  741.63   38.50
   1  -4  -6    7.90   10.70
   1  -4  -6   13.80   13.90
  -1  -4   6   -2.90    7.20
   1   4  -6   12.30   10.80
  -1   4   6   12.50   15.10
   1   4  -6   18.70    8.60
   0  -4  -6   67.09   15.40
   0  -4   6   79.19   11.40
   0  -4  -6  104.99   16.60
   0   4   6   84.99   16.60
   0   4  -6   87.29   14.00
   1  -4   6   43.30    8.90
  -1  -4  -6   28.60   15.50
   1  -4   6   47.80   10.40
   1   4   6   27.10   13.60
  -1   4  -6   22.30   10.60
   2  -4   6   28.00   10.00
  -2  -4  -6   10.10   11.10
  -2  -4  -6   23.10   14.10
   2  -4   6   16.30    8.40
   2   4   6    4.80   14.80
  -2   4  -6   17.20   11.40
   3  -4   6  169.98   18.70
   3  -4   6  199.48   21.30
  -3  -4  -6  199.88   29.50
  -3  -4  -6  176.88   26.00
  -3   4  -6  173.98   24.40
   3   4   6  116.69   21.50
  -4  -4  -6  357.26   35.70
   4  -4   6  349.77   29.10
   4  -4   6  400.36   27.40
   4   4   6  419.26   38.50
  -4   4  -6  404.06   36.10
   4   4   6  286.37   38.20
   5  -4   6    7.90   12.60
  -5  -4  -6   23.80   23.20
  -5  -4  -6   31.80   20.50
   5  -4   6  -13.50   15.60
   5   4   6   -8.70   22.80
   5   4   6    8.70   19.80
  -5   4  -6   -5.90   16.60
   6  -4   6   36.80   18.00
  -6  -4  -6   26.40   26.10
  -6  -4  -6   15.70   28.00
   6  -4   6   14.80   19.90
  -6   4  -6   67.69   24.50
   6   4   6   -9.40   26.20
  -9  -5   6   24.90   16.50
   9  -5  -6   61.29   26.90
  -9  -5   6   11.70   27.10
  -9   5   6   33.20   28.00
   9   5  -6   47.80   29.20
  -8  -5   6   11.90   12.30
   8  -5  -6  -17.90   23.30
  -8  -5   6   39.80   23.40
   8  -5  -6  -11.00   17.10
   8   5  -6  -25.80   15.40
  -8   5   6   34.00   25.60
  -8   5   6    5.30   21.00
   8   5  -6   -0.10   21.00
  -7  -5   6   77.29   20.70
  -7  -5   6  101.99   15.40
   7  -5  -6   59.79   20.90
   7  -5  -6   76.39   19.20
   7   5  -6   87.39   21.10
   7   5  -6   79.89   16.50
  -7   5   6  110.89   22.00
  -7   5   6  116.59   26.80
   6  -5  -6  568.64   39.90
   6  -5  -6  526.35   41.80
  -6  -5   6  548.65   38.40
   6   5  -6  536.25   33.60
  -6   5   6  574.74   41.90
   6   5  -6  546.55   39.20
  -6   5   6  473.85   42.40
   5  -5  -6  245.38   26.80
   5  -5  -6  284.87   31.50
  -5  -5   6  229.28   25.10
  -5   5   6  214.18   30.90
  -5   5   6  266.37   29.60
   5   5  -6  277.87   24.00
   5   5  -6  250.27   27.20
  -4  -5   6 1672.63   69.49
   4  -5  -6 1649.54   76.69
   4  -5  -6 1575.94   73.59
   4   5  -6 1598.74   69.49
  -4   5   6 1648.64   75.89
  -4   5   6 1609.34   76.59
   4   5  -6 1583.64   72.99
  -3  -5   6  154.88   17.10
   3  -5  -6   95.09   17.90
   3  -5  -6  151.88   21.20
   3   5  -6  119.49   16.20
   3   5  -6  150.48   19.50
  -3   5   6  160.28   22.30
  -3   5   6  114.99   20.50
   2  -5  -6  142.39   21.40
  -2  -5   6  156.28   15.80
   2  -5  -6  163.18   20.40
   2   5  -6  150.78   19.70
   2   5  -6  150.78   18.60
  -2   5   6  161.38   22.60
  -2   5   6  145.39   21.40
  -1  -5   6    8.30    6.80
   1  -5  -6   11.40   12.80
   1  -5  -6   18.20   10.10
   1   5  -6   -5.00    8.20
  -1   5   6    5.70   11.90
   1   5  -6   -2.70   10.40
  -1   5   6   -1.00   10.40
   0  -5  -6   -2.00    9.50
   0  -5   6    6.60    5.70
   0  -5   6   -6.60    6.10
   0  -5  -6   18.90   13.90
   0   5  -6   13.20    9.20
   0   5   6    1.50   13.00
   1  -5   6    8.20    7.30
   1  -5   6   13.70    6.40
  -1  -5  -6  -10.90   10.50
  -1  -5  -6  -15.70   11.30
   1   5   6  -11.60   12.50
  -1   5  -6   -1.30    8.80
   2  -5   6   -1.20    7.60
  -2  -5  -6    6.90   12.10
   2  -5   6   -3.60    6.30
  -2  -5  -6   17.90   15.70
  -2   5  -6    9.10   10.90
   3  -5   6   89.99   14.60
  -3  -5  -6  102.79   19.50
  -3  -5  -6  104.09   20.10
   3  -5   6  121.29   16.80
  -3   5  -6  100.89   22.90
   4  -5   6   23.80   11.60
  -4  -5  -6    5.30   17.20
   4  -5   6    6.50    9.60
   4   5   6   39.60   17.10
  -4   5  -6   24.90   15.50
   4   5   6   13.70   20.70
  -5  -5  -6    7.30   20.10
   5  -5   6    2.20   11.10
  -5  -5  -6   29.50   25.40
   5  -5   6   -2.00   13.80
   5   5   6  -18.80   19.80
   5   5   6   -0.20   24.70
  -5   5  -6    5.60   17.00
  -6  -5  -6   73.09   31.80
   6  -5   6   58.29   18.40
   6  -5   6  105.99   17.30
  -6  -5  -6   96.29   30.40
   6   5   6   87.89   33.00
  -6   5  -6   69.99   25.70
  -9  -6   6  -10.20   14.00
  -9  -6   6   74.29   29.10
   9  -6  -6  -30.40   23.00
   9   6  -6    1.00   29.50
  -9   6   6  -21.00   29.40
   8  -6  -6   -3.40   24.90
   8  -6  -6  -10.10   18.50
  -8  -6   6    4.50   22.70
  -8  -6   6    9.60   12.20
  -8   6   6   12.70   23.70
  -8   6   6    5.90   25.70
   8   6  -6   12.70   20.40
   8   6  -6  -15.10   15.20
   7  -6  -6  -13.20   20.10
  -7  -6   6  -12.10   16.30
   7  -6  -6    0.40   15.70
   7   6  -6    2.10   15.50
  -7   6   6   12.00   22.50
  -7   6   6  -25.60   17.00
   7   6  -6  -19.50   12.10
  -6  -6   6  249.08   29.40
   6  -6  -6  342.27   38.50
   6  -6  -6  257.67   30.70
  -6   6   6  307.57   36.40
  -6   6   6  297.67   34.80
   6   6  -6  246.98   29.60
   6   6  -6  309.37   25.70
   5  -6  -6   42.30   15.20
  -5  -6   6   77.99   14.80
   5  -6  -6   71.29   19.90
   5   6  -6   50.59   12.40
  -5   6   6   58.49   16.70
   5   6  -6   51.59   14.60
  -5   6   6   70.29   19.70
  -4  -6   6 1202.68   54.39
   4  -6  -6 1211.78   60.39
  -4   6   6 1274.67   63.49
  -4   6   6 1170.88   63.99
   4   6  -6 1211.08   55.69
   4   6  -6 1312.17   60.69
   3  -6  -6   57.69   17.30
   3  -6  -6   73.09   15.00
  -3  -6   6   61.99   10.70
   3   6  -6   80.89   14.20
   3   6  -6   75.49   13.90
  -3   6   6   86.59   18.70
  -3   6   6   72.79   16.40
  -2  -6   6  408.06   21.90
   2  -6  -6  366.36   34.20
   2  -6  -6  382.16   29.70
   2   6  -6  446.26   28.30
  -2   6   6  431.66   35.20
   2   6  -6  412.36   28.90
   1  -6  -6   15.40   13.80
   1  -6  -6   16.30   11.30
  -1  -6   6    4.70    5.00
   1   6  -6   24.30   10.20
  -1   6   6   -1.70   12.80
  -1   6   6   17.40   14.50
   1   6  -6   15.10   11.00
   0  -6  -6   31.80   14.20
   0  -6  -6   21.80   11.60
   0   6  -6   42.00   11.10
   0   6   6   49.00   15.80
  -1  -6  -6  149.59   22.80
  -1  -6  -6  171.38   23.40
  -1   6  -6  164.48   20.70
  -2  -6  -6    4.40   13.80
  -2   6  -6  -15.10   10.10
  -3  -6  -6   -5.40   13.50
  -3  -6  -6   -4.70   16.60
  -4  -6  -6  301.07   36.40
   4  -6   6  316.97   18.40
   4  -6   6  299.67   16.90
   4   6   6  307.17   43.40
   4   6   6  335.47   39.10
  -4   6  -6  316.27   33.60
   5  -6   6   69.49   11.90
  -5  -6  -6  103.99   26.30
  -5  -6  -6   99.09   29.20
   5  -6   6   85.39   10.70
  -5   6  -6   53.99   21.40
   5   6   6   84.59   26.70
   5   6   6   57.19   29.20
  -6  -6  -6   31.90   29.20
  -6  -6  -6   52.99   31.40
   6   6   6   16.30   31.80
  -6   6  -6  -41.20   21.50
   8  -7  -6   26.10   20.00
   8  -7  -6    8.60   24.90
  -8   7   6   24.20   27.40
   8   7  -6   -1.30   22.50
  -8   7   6   31.00   26.70
  -7  -7   6  -10.40   17.00
   7  -7  -6   -2.70   16.00
   7  -7  -6    7.80   21.60
  -7   7   6   -6.70   19.10
   7   7  -6   -2.90   11.60
   7   7  -6    4.80   19.30
  -7   7   6   40.00   24.90
   6  -7  -6  160.08   23.40
   6  -7  -6  103.09   23.70
   6   7  -6  140.09   20.40
   6   7  -6  119.69   21.40
  -6   7   6  115.29   25.30
  -6   7   6  135.19   24.60
  -5  -7   6    1.40   10.50
   5  -7  -6   10.40   12.70
   5   7  -6  -10.10   11.50
   5   7  -6    2.00    9.60
  -5   7   6    3.20   16.40
  -5   7   6  -10.60   12.50
   4  -7  -6    5.00   11.40
  -4  -7   6   -0.40    8.40
  -4   7   6    1.90   14.60
   4   7  -6    2.40   10.90
  -4   7   6  -11.80   12.50
   4   7  -6   -5.00    9.70
  -3  -7   6  367.76   20.70
   3  -7  -6  404.96   29.90
   3  -7  -6  290.67   37.70
   3   7  -6  344.07   26.90
  -3   7   6  387.76   33.40
   3   7  -6  385.86   28.20
  -3   7   6  349.17   34.60
   2  -7  -6  191.58   27.80
   2  -7  -6  106.39   16.70
   2   7  -6  146.39   20.60
  -2   7   6  155.18   23.50
  -2   7   6  151.18   23.50
   2   7  -6  113.69   15.60
   1  -7  -6    6.50   10.90
   1  -7  -6  -25.80   11.20
  -1   7   6   27.50   16.30
   1   7  -6    8.40   11.70
  -1   7   6    5.60   11.80
   1   7  -6    3.30    8.80
   0  -7  -6   45.90   15.20
   0  -7  -6    8.50   18.70
   0   7   6   33.30   15.60
   0   7  -6   34.00   10.80
  -1  -7  -6   26.80   13.10
  -1  -7  -6   30.80   15.60
  -1   7  -6   30.70   11.40
   1   7   6   38.60   16.70
  -2  -7  -6   13.10   15.20
  -2  -7  -6   19.90   13.80
  -2   7  -6    3.40   10.60
  -3  -7  -6   -7.70   14.30
  -3  -7  -6   15.20   18.00
  -3   7  -6   20.00   21.20
  -4  -7  -6   60.59   20.20
  -4   7  -6   47.20   17.40
   4   7   6  101.39   25.90
  -5  -7  -6  -43.70   25.00
  -5  -7  -6  -16.50   22.10
  -5   7  -6   25.70   19.30
   5   7   6    2.00   24.40
   8  -8  -6   59.69   22.60
  -8   8   6   64.39   32.20
   8   8  -6   65.99   27.30
   7  -8  -6  -21.40   16.40
  -7  -8   6  -23.60   16.60
   7  -8  -6    4.60   22.50
  -7   8   6    8.50   21.90
   7   8  -6   25.40   21.00
  -7   8   6   39.60   26.70
   7   8  -6   -5.70   10.50
   6  -8  -6   63.59   23.70
  -6  -8   6  106.49   17.00
   6  -8  -6   98.49   20.50
  -6   8   6   72.49   22.70
   6   8  -6   92.09   12.80
  -6   8   6   40.40   24.10
   6   8  -6   83.79   20.50
   5  -8  -6   43.50   25.30
  -5  -8   6   74.89   13.20
   5   8  -6   85.49   13.20
   5   8  -6   67.69   17.70
  -5   8   6   43.60   21.20
  -5   8   6   92.09   20.70
   4  -8  -6  310.27   30.10
  -4  -8   6  342.87   20.50
   4   8  -6  313.77   25.40
   4   8  -6  367.96   29.10
  -4   8   6  269.37   32.50
  -4   8   6  397.16   37.40
   3  -8  -6   11.40   15.80
   3  -8  -6    5.20   11.40
   3   8  -6   27.10   11.80
  -3   8   6   -2.10   15.10
  -3   8   6   15.60   13.50
   3   8  -6    1.50   10.50
   2  -8  -6   16.80   12.50
   2  -8  -6   38.30   17.20
   2   8  -6   19.30   12.00
  -2   8   6    1.50   15.80
   2   8  -6   20.30   10.90
  -2   8   6   37.10   13.90
   1  -8  -6  175.18   24.00
   1  -8  -6  185.28   28.90
   1   8  -6  211.08   20.80
  -1   8   6  169.48   23.20
  -1   8   6  158.38   26.10
   0  -8  -6    1.50   15.30
   0  -8  -6   17.90   18.90
   0   8  -6   40.20   11.40
   0   8   6   48.80   16.40
  -1  -8  -6  116.19   20.00
  -1  -8  -6   96.49   22.00
  -1   8  -6  120.99   15.90
   1   8   6  117.99   22.30
  -2  -8  -6   24.60   18.00
  -2  -8  -6   18.40   14.40
  -2   8  -6   25.40   12.10
   2   8   6  -13.60   17.50
  -3  -8  -6  133.59   23.60
  -3  -8  -6   85.49   41.00
  -3   8  -6   96.19   20.30
   3   8   6  134.99   27.90
  -4  -8  -6   26.90   26.40
  -4  -8  -6   26.20   19.30
   4   8   6   48.60   25.90
  -4   8  -6   48.80   17.60
  -5  -8  -6   55.69   31.10
  -5  -8  -6   21.80   24.40
  -5   8  -6   94.49   23.30
   5   8   6  137.39   34.30
   8  -9  -6    7.80   20.30
  -8   9   6   10.40   34.60
   8   9  -6   -5.00   27.10
   7  -9  -6   50.39   21.50
   7  -9  -6   38.40   29.50
  -7   9   6   40.40   26.00
  -7   9   6   66.59   28.30
   7   9  -6   66.59   23.20
   6  -9  -6  261.07   41.20
   6  -9  -6  288.97   32.30
  -6   9   6  262.77   35.40
  -6   9   6  240.88   35.10
   6   9  -6  240.98   17.40
   6   9  -6  211.68   32.40
  -5   9   6  306.47   40.30
   5   9  -6  270.47   31.20
  -5   9   6  295.07   37.00
   5   9  -6  265.27   21.70
   4  -9  -6  412.66   32.90
  -4   9   6  357.66   39.60
   4   9  -6  369.66   26.70
  -4   9   6  431.66   37.40
   4   9  -6  399.16   36.90
   3  -9  -6   85.59   16.60
   3   9  -6   61.09   13.40
   3   9  -6   76.49   14.80
  -3   9   6   50.69   17.90
  -3   9   6  102.99   21.70
   2  -9  -6   75.79   15.90
   2  -9  -6   81.39   20.50
   2   9  -6   61.39   14.80
   2   9  -6   74.99   13.60
  -2   9   6   84.19   20.30
  -2   9   6   80.69   18.20
   1  -9  -6   98.29   17.20
   1  -9  -6  159.88   24.40
  -1   9   6  104.39   18.90
   1   9  -6   90.19   14.60
  -1   9   6  137.59   22.30
   0  -9  -6    2.20   12.50
   0  -9  -6   -5.70   14.70
   0   9   6    1.90   15.90
   0   9  -6    5.40   10.10
  -1  -9  -6   11.60   14.90
  -1  -9  -6   33.40   18.70
   1   9   6   55.09   18.80
  -1   9  -6   49.80   12.70
  -2  -9  -6   12.10   14.90
  -2  -9  -6   16.10   19.70
   2   9   6   17.50   19.90
  -2   9  -6   15.40   11.80
  -3  -9  -6   63.59   19.80
   3   9   6   46.80   22.80
  -3   9  -6   34.10   15.20
  -4  -9  -6   -5.60   24.10
  -4  -9  -6  -10.10   19.00
  -4   9  -6   31.40   16.90
   4   9   6    0.00   26.80
  -5  -9  -6  -39.50   27.10
  -5  -9  -6  -43.20   24.80
   5   9   6   22.40   46.10
  -5   9  -6  -33.60   18.90
   7 -10  -6  -23.40   18.00
  -7  10   6  -19.30   24.80
  -7  10   6    8.30   28.50
   7  10  -6  -27.10   21.20
   6 -10  -6   21.50   25.20
   6 -10  -6  -20.10   22.60
  -6  10   6   15.30   27.00
   6  10  -6    3.60   18.20
  -6  10   6    1.60   22.30
   5 -10  -6   70.19   17.20
   5 -10  -6   33.40   23.70
  -5  10   6   33.10   23.70
   5  10  -6   68.89   18.90
   5  10  -6   47.50    8.90
  -5  10   6   41.00   21.90
   4 -10  -6  246.18   36.90
   4 -10  -6  340.67   30.80
  -4  10   6  316.87   36.90
  -4  10   6  337.97   40.60
   4  10  -6  333.07   25.10
   3 -10  -6   21.80   13.70
  -3  10   6  -32.60   17.60
  -3  10   6  -21.20   13.80
   3  10  -6   16.00   11.70
   3  10  -6   -8.90   10.70
   2 -10  -6   46.50   14.80
  -2  10   6   72.69   22.30
  -2  10   6   19.00   15.40
   2  10  -6   39.60   13.70
   2  10  -6   28.50   11.90
   1 -10  -6    7.50   12.40
   1 -10  -6    5.90   17.80
   1  10  -6   18.10   11.30
  -1  10   6    9.70   14.70
  -1  10   6   11.60   17.80
   0 -10  -6   87.79   18.70
   0 -10  -6  143.09   24.80
   0  10   6   46.40   21.30
   0  10  -6   89.39   14.20
  -1 -10  -6    6.60   15.00
  -1 -10  -6   15.30   19.60
   1  10   6   13.80   20.80
  -1  10  -6    7.60   11.30
  -2 -10  -6   30.40   18.20
  -2  10  -6   76.89   15.20
   2  10   6   81.79   25.60
  -3 -10  -6   95.59   22.70
   3  10   6   34.50   23.30
  -3  10  -6   42.20   16.00
  -4 -10  -6   37.30   23.80
  -4 -10  -6   74.39   30.00
  -4  10  -6   59.49   19.50
  -7  11   6   55.89   47.70
   7  11  -6   71.69   26.60
   6 -11  -6   19.00   17.00
   6  11  -6   18.20   19.80
  -6  11   6   36.80   28.60
  -6  11   6   35.00   26.90
   5 -11  -6  -14.00   23.80
   5 -11  -6    6.00   14.00
  -5  11   6    7.70   24.90
  -5  11   6   -2.40   20.60
   5  11  -6   17.40   18.10
   4 -11  -6    3.80   13.50
   4 -11  -6  -36.80   19.70
   4  11  -6   10.50   10.60
   4  11  -6   14.40   14.50
  -4  11   6  -33.80   22.10
  -4  11   6   -2.70   18.80
   3 -11  -6  240.18   28.80
   3 -11  -6  267.37   39.50
   3  11  -6  295.37   26.30
  -3  11   6  320.87   42.20
   3  11  -6  301.17   27.50
  -3  11   6  293.17   35.90
   2 -11  -6   24.40   13.30
   2  11  -6   17.50   11.70
  -2  11   6   14.30   15.90
  -2  11   6   23.80   21.00
   2  11  -6  -10.00   12.70
   1 -11  -6   17.60   14.20
  -1  11   6    1.50   20.00
   1  11  -6    5.90   11.00
  -1  11   6   -4.30   15.60
   0 -11  -6   16.60   16.00
   0  11   6    7.30   20.30
   0  11  -6   20.40   11.50
  -1 -11  -6   79.39   19.00
   1  11   6   79.09   25.70
  -2 -11  -6  -10.70   17.00
  -2  11  -6    5.20   12.30
   2  11   6   -4.50   21.50
  -3 -11  -6   -6.70   19.60
  -3 -11  -6   49.70   28.30
   3  11   6   36.50   32.20
  -3  11  -6   22.20   15.00
  -4 -11  -6    7.60   29.00
  -4 -11  -6   -2.20   24.80
  -4  11  -6   24.00   18.80
  -4  11  -6    2.60   26.40
   6 -12  -6   21.60   16.20
  -6  12   6   49.00   30.50
  -6  12   6  -10.00   29.50
   6  12  -6   23.90   21.90
   5 -12  -6   43.10   27.90
   5 -12  -6   15.30   15.30
  -5  12   6   -9.80   23.40
  -5  12   6  -27.60   26.40
   5  12  -6   21.70   19.20
   4 -12  -6   22.90   25.20
   4 -12  -6   12.40   14.10
   4  12  -6    4.10    8.20
   4  12  -6   15.40    6.80
  -4  12   6   41.30   25.90
   4  12  -6    9.80   15.80
  -4  12   6    7.00   19.90
   3 -12  -6   30.40   13.20
  -3  12   6   32.00   21.30
  -3  12   6  -15.20   23.70
   3  12  -6   42.10   13.80
   3  12  -6   29.20   14.10
   3  12  -6   20.60   10.60
   2 -12  -6   40.20   15.00
   2 -12  -6   59.29   23.10
  -2  12   6   66.99   20.40
   2  12  -6   43.70   15.90
  -2  12   6   89.39   27.10
   2  12  -6   44.20   13.80
   1 -12  -6   35.80   14.80
   1 -12  -6    7.50   21.90
  -1  12   6   23.40   18.60
   1  12  -6   12.10   11.70
  -1  12   6   30.70   24.80
   0  12   6   88.69   26.10
   0  12  -6   15.80   12.40
  -1 -12  -6   39.70   18.00
   1  12   6   15.20   24.00
  -1  12  -6   30.90   13.50
  -2 -12  -6  -18.90   17.90
  -2 -12  -6  -12.10   27.20
   2  12   6  -11.10   23.60
  -2  12  -6  -15.10   18.40
  -2  12  -6   -8.80   13.00
  -3 -12  -6  -21.70   19.80
  -3 -12  -6   25.20   28.20
  -3  12  -6    9.90   22.80
  -3  12  -6   13.60   16.10
   5 -13  -6   -2.90   13.10
   5  13  -6   19.30   20.50
  -5  13   6    9.80   29.30
  -5  13   6   21.00   29.00
   4 -13  -6  -10.40   25.10
   4 -13  -6   46.50   14.50
   4  13  -6   49.99   19.10
  -4  13   6   76.49   27.30
  -4  13   6   50.29   28.50
   3 -13  -6  -27.20   11.40
   3 -13  -6    9.40   25.30
   3  13  -6    9.50   10.30
  -3  13   6   15.30   28.10
   3  13  -6   -4.20   13.90
   3  13  -6   -6.40   13.00
  -3  13   6   -0.40   22.70
   2 -13  -6   -8.10   12.70
   2 -13  -6  -17.10   24.40
  -2  13   6  -44.10   23.80
  -2  13   6   13.20   20.30
   2  13  -6   22.40   12.50
   2  13  -6  -15.90   13.10
   2  13  -6   14.70   16.20
   1 -13  -6   14.40   24.70
   1 -13  -6   -9.70   13.50
   1  13  -6   11.70   12.60
   1  13  -6   -5.00   13.70
  -1  13   6   31.00   21.30
  -1  13   6  -13.20   24.20
   0 -13  -6  108.69   28.60
   0 -13  -6   55.99   17.80
   0  13  -6   63.29   15.00
   0  13  -6   86.59   20.30
   0  13   6   92.89   27.40
  -1 -13  -6   -4.10   25.80
  -1 -13  -6    2.10   17.00
  -1  13  -6   20.70   13.60
  -1  13  -6   -5.00   17.80
   1  13   6    9.60   24.50
  -2 -13  -6  -19.00   26.30
  -2 -13  -6   13.20   20.00
  -2  13  -6    0.00   14.50
  -2  13  -6   -2.30   21.20
   4  14  -6   42.50   21.70
  -4  14   6  109.99   32.80
  -4  14   6   26.10   30.60
   3 -14  -6   -2.70   11.60
   3 -14  -6   17.10   27.90
   3  14  -6   -1.00    9.80
  -3  14   6  -19.00   28.30
   3  14  -6   -0.40   12.80
  -3  14   6   38.60   25.50
   2 -14  -6   -1.10   12.50
   2 -14  -6  -11.10   27.80
  -2  14   6  -17.00   28.00
   2  14  -6    3.00   17.90
   2  14  -6   -3.60   13.00
   2  14  -6  -11.30   14.30
  -2  14   6  -22.20   21.80
   1 -14  -6    4.30   14.00
   1 -14  -6  -25.80   26.90
  -1  14   6   57.79   28.20
   1  14  -6   17.80   15.10
   1  14  -6  -27.90   13.40
  -1  14   6  -29.10   21.90
   0 -14  -6   44.70   16.90
   0 -14  -6   22.90   28.70
   0  14  -6   33.70   19.40
   0  14  -6   49.60   15.00
   0  14   6   14.40   29.10
  -1 -14  -6  -17.30   18.30
  -1 -14  -6   24.00   29.00
  -1  14  -6   23.80   20.90
  -1  14  -6    4.70   14.80
   2 -15  -6  -22.30   29.80
  -2  15   6   43.30   29.10
  -2  15   6    0.40   32.20
   2  15  -6   -2.80   13.40
   2  15  -6  -24.80   15.70
   1 -15  -6  -52.69   28.90
  -1  15   6  -23.40   31.50
   1  15  -6   -5.50   15.20
   1  15  -6   13.00   18.10
  -1  15   6    8.70   27.10
   9   0  -7  -30.10   25.10
   9   0  -7   14.90   28.10
  -9   0   7  -36.20   20.70
  -8   0   7    7.30   17.60
   8   0  -7   16.90   23.00
   8   0  -7   20.70   22.20
  -8   0   7   13.80   23.70
   7   0  -7  -16.70   16.60
  -7   0   7    0.40   14.50
  -7   0   7  -35.20   17.20
   7   0  -7   -0.90   18.00
   6   0  -7    7.90   14.60
  -6   0   7   26.50   14.90
   6   0  -7  -13.10   14.90
  -5   0   7  -14.80   13.60
   5   0  -7   -1.00   12.10
   5   0  -7   -9.20   12.60
  -4   0   7   -8.80   10.40
   4   0  -7    7.30   12.20
   4   0  -7   11.10   13.80
  -4   0   7   -3.80   12.80
  -3   0   7    4.90   12.00
   3   0  -7    7.00   11.60
   3   0  -7   -2.90   11.20
   2   0  -7   -6.80   11.20
  -2   0   7    1.70   13.00
   1   0  -7   -1.30   12.70
   0   0  -7    1.80   11.40
   0   0  -7   24.10   12.00
   0   0   7   10.10   12.80
  -1   0  -7   -0.70   12.20
   1   0   7   20.60   13.70
   2   0   7   15.40   14.90
  -2   0  -7    9.70   13.40
   3   0   7   21.10   15.30
  -3   0  -7   17.10   14.80
   3   0   7    9.10   16.20
   4   0   7    0.70   16.80
  -4   0  -7    5.80   17.30
  -5   0  -7    1.00   22.00
   5   0   7   36.00   26.40
   5   0   7    3.80   19.80
   9  -1  -7  -50.69   25.90
   9  -1  -7    0.40   25.30
  -9  -1   7   40.80   22.00
  -9   1   7   16.90   23.70
   9   1  -7   11.20   27.80
   9   1  -7  -45.30   25.70
   8  -1  -7   -7.90   19.60
  -8  -1   7  -22.10   16.10
   8  -1  -7   -1.50   22.30
  -8  -1   7   27.80   24.90
   8   1  -7  -18.20   21.10
  -8   1   7   -5.00   22.40
  -8   1   7    6.30   18.30
   8   1  -7   32.00   22.00
  -7  -1   7   -4.00   14.40
   7  -1  -7   -6.40   18.10
   7  -1  -7    4.00   18.60
  -7  -1   7   17.40   19.50
   7   1  -7   23.60   16.20
   7   1  -7  -25.50   16.40
  -7   1   7  -17.40   14.50
  -7   1   7  -15.30   20.30
  -6  -1   7  -18.10   19.70
  -6  -1   7   37.30   20.00
   6  -1  -7   -6.90   13.80
   6  -1  -7  -16.10   14.40
  -6   1   7    4.50   13.70
   6   1  -7  -30.90   13.70
   6   1  -7  -14.80   13.40
   5  -1  -7  172.18   24.50
  -5  -1   7  121.59   21.00
  -5  -1   7  191.38   24.90
   5  -1  -7  201.68   26.90
  -5   1   7  194.48   29.00
   5   1  -7  186.88   27.70
  -5   1   7  155.78   24.90
   5   1  -7  229.58   27.70
  -4  -1   7  909.61   47.00
  -4  -1   7  802.72   46.90
   4  -1  -7  835.12   49.70
   4  -1  -7  759.82   46.50
   4   1  -7  843.92   48.20
  -4   1   7  836.62   49.40
   4   1  -7  822.62   47.60
  -3  -1   7 2037.50   99.69
   3  -1  -7 2351.96   96.59
   3  -1  -7 2172.48   96.49
  -3   1   7 2208.98   95.69
  -3   1   7 2234.78   98.99
   3   1  -7 2271.27   96.59
   3   1  -7 2163.48   99.29
  -2  -1   7   81.39   15.50
   2  -1  -7  105.09   18.80
   2  -1  -7   64.29   16.50
   2   1  -7   66.99   15.70
   2   1  -7  107.99   20.80
  -2   1   7   86.39   16.90
   1  -1  -7  -11.30   10.40
  -1  -1   7    8.90   11.80
   1  -1  -7   26.60   14.10
   1   1  -7   43.90   15.90
  -1   1   7   17.70   13.40
   1   1  -7   -8.70   12.00
   0  -1  -7   24.00   14.30
   0  -1   7   -5.60   10.80
   0  -1  -7   13.00   11.90
   0   1  -7    3.30   11.40
   0   1   7   -8.00   12.10
   0   1  -7    8.10   12.70
  -1  -1  -7   42.70   14.90
  -1   1  -7   26.70   14.90
  -1   1  -7    8.60   12.60
   1   1   7   22.70   14.70
  -2  -1  -7   -0.90   13.50
   2  -1   7  -13.00   13.30
   2   1   7  -14.70   13.30
  -2   1  -7    3.10   12.30
  -3  -1  -7  -12.40   15.30
   3  -1   7   24.60   17.20
  -3  -1  -7    9.90   15.80
   3   1   7   33.80   15.50
  -3   1  -7   23.80   15.40
   3   1   7   11.80   17.80
   4  -1   7   45.90   20.70
  -4  -1  -7   19.10   19.00
   4  -1   7  -17.10   15.10
  -4   1  -7   35.10   18.60
   4   1   7  -23.10   21.50
   4   1   7   -1.50   17.40
   5  -1   7    7.00   27.90
   5  -1   7   31.70   20.20
  -5  -1  -7  -30.20   22.30
   5   1   7  -30.80   25.60
  -5   1  -7   30.30   22.10
   5   1   7    8.50   21.60
   9  -2  -7   15.50   28.20
   9  -2  -7   16.30   27.30
  -9  -2   7  -18.20   19.30
  -9   2   7   29.20   25.40
   9   2  -7  -42.10   24.30
   9   2  -7   -4.10   25.00
  -8  -2   7   30.70   24.50
  -8  -2   7   13.80   17.50
   8  -2  -7   -4.00   22.40
   8  -2  -7   24.90   21.90
  -8   2   7   15.50   24.30
  -8   2   7   -7.40   20.10
   8   2  -7    2.50   20.30
   8   2  -7  -23.80   18.80
   7  -2  -7   28.20   19.50
   7  -2  -7   11.30   18.80
  -7  -2   7   40.90   19.90
  -7  -2   7   15.90   15.10
  -7   2   7  -28.40   19.60
  -7   2   7    7.90   15.70
   7   2  -7   23.90   17.30
   7   2  -7    8.00   17.80
   6  -2  -7   33.80   15.60
  -6  -2   7   33.50   14.90
   6  -2  -7   50.19   18.60
  -6  -2   7   29.40   16.40
  -6   2   7   22.10   14.40
   6   2  -7   25.10   15.70
   6   2  -7   30.90   17.30
  -5  -2   7   95.69   16.80
   5  -2  -7  106.19   20.90
  -5  -2   7  120.59   19.00
   5  -2  -7  126.19   20.40
  -5   2   7   91.99   17.90
   5   2  -7  121.89   22.70
  -5   2   7  115.29   21.20
   5   2  -7  129.09   20.30
   4  -2  -7  716.83   43.90
   4  -2  -7  743.13   47.00
  -4  -2   7  764.82   43.30
  -4   2   7  657.93   43.90
  -4   2   7  685.63   45.80
   4   2  -7  784.02   44.70
   3  -2  -7  755.42   43.50
   3  -2  -7  726.13   45.60
  -3  -2   7  713.53   41.30
  -3   2   7  654.73   44.50
  -3   2   7  667.03   44.90
   2  -2  -7  189.78   26.10
  -2  -2   7  170.08   22.40
   2  -2  -7  159.28   22.40
  -2   2   7  165.68   23.30
   2   2  -7  177.58   24.80
   2   2  -7  178.08   22.60
   1  -2  -7  485.55   34.40
  -1  -2   7  470.35   32.50
   1  -2  -7  485.15   37.20
   1   2  -7  536.85   34.50
   1   2  -7  491.25   35.40
  -1   2   7  488.05   37.20
   0  -2  -7   25.50   13.60
   0  -2   7   51.39   13.10
   0  -2  -7    2.20   16.40
   0   2   7   47.90   16.50
   0   2  -7   50.79   14.90
   1  -2   7   30.10   13.20
  -1  -2  -7   21.50   12.60
  -1   2  -7   74.69   17.40
  -1   2  -7   18.90   12.40
   1   2   7   25.20   15.60
   2  -2   7   63.29   13.80
   2   2   7   49.50   17.00
  -3  -2  -7   -2.70   17.30
   3  -2   7  -12.80   11.80
  -3  -2  -7   19.30   15.30
   3  -2   7  -14.30   14.80
  -3   2  -7   -7.30   13.90
  -4  -2  -7   32.90   17.90
   4  -2   7   41.50   21.10
  -4  -2  -7   59.99   22.30
   4   2   7  100.49   22.10
  -4   2  -7   72.69   21.80
   4   2   7   39.70   24.80
   5  -2   7    9.90   19.90
   5  -2   7    4.60   27.50
  -5  -2  -7   -0.20   23.40
   5   2   7  -22.60   25.40
  -5   2  -7   33.40   22.60
   5   2   7   -2.30   22.80
   9  -3  -7   -2.90   28.30
  -9  -3   7    1.60   19.80
   9  -3  -7    8.20   29.40
   9   3  -7   10.90   33.30
   9   3  -7  -18.30   24.80
  -9   3   7    9.90   25.60
  -8  -3   7  -42.20   22.20
   8  -3  -7   10.00   23.90
  -8  -3   7   43.60   17.80
   8  -3  -7   17.10   23.50
  -8   3   7  -16.50   20.40
   8   3  -7   58.29   24.00
  -8   3   7  -21.70   22.20
   8   3  -7   57.49   21.30
  -7  -3   7   20.30   15.00
   7  -3  -7    3.80   16.50
   7  -3  -7  -37.30   18.80
   7   3  -7   -8.60   17.50
  -7   3   7   32.40   35.00
   7   3  -7    6.00   17.20
  -7   3   7   -5.30   15.50
  -6  -3   7   92.59   16.10
  -6  -3   7   75.29   20.20
   6  -3  -7  120.19   21.10
   6  -3  -7   52.89   19.90
   6   3  -7   79.49   20.10
  -6   3   7   91.19   20.20
   5  -3  -7  101.59   20.60
  -5  -3   7  126.09   19.60
   5  -3  -7   97.39   18.60
   5   3  -7   69.29   18.20
  -5   3   7   67.79   17.10
   5   3  -7   83.19   18.00
   4  -3  -7  898.71   53.89
   4  -3  -7  963.90   52.49
   4   3  -7  950.90   51.39
  -4   3   7  951.30   52.99
   4   3  -7  891.51   49.90
   3  -3  -7 3569.04  145.59
   3  -3  -7 3612.34  143.69
  -3  -3   7 3340.67  138.89
   3   3  -7 3456.55  141.09
  -3   3   7 3727.83  145.19
  -3   3   7 3616.64  145.19
   2  -3  -7  408.66   31.30
  -2  -3   7  404.06   29.00
   2  -3  -7  408.56   33.30
  -2   3   7  433.36   34.90
   2   3  -7  379.96   30.20
   1  -3  -7   94.29   16.80
   1  -3  -7   41.90   15.30
  -1  -3   7  136.89   19.60
   1   3  -7   84.99   15.80
   1   3  -7   87.59   16.40
  -1   3   7  123.29   21.30
   0  -3   7   16.20   11.20
   0  -3  -7   18.80   12.00
   0   3  -7    7.30   13.80
   0   3  -7   -8.30   11.30
   0   3   7   42.80   15.30
   1  -3   7   18.50   11.60
  -1  -3  -7    6.20   13.00
   1   3   7   51.39   17.30
  -1   3  -7   15.50   12.60
   2  -3   7   42.10   13.60
   2  -3   7   56.29   12.90
  -2  -3  -7   35.20   15.90
  -2   3  -7   55.19   16.20
   2   3   7   10.90   19.80
   3  -3   7   15.80   16.80
  -3  -3  -7   13.30   17.30
   3  -3   7   20.60   13.10
  -3  -3  -7   -6.00   16.40
   3   3   7   16.60   22.50
  -3   3  -7   -9.30   14.70
   4  -3   7    6.00   17.60
   4  -3   7   -2.70   14.30
  -4  -3  -7  -23.90   16.70
  -4  -3  -7  -43.10   21.00
   4   3   7  -25.60   18.90
  -4   3  -7  -25.30   17.00
   4   3   7   -5.70   22.70
  -5  -3  -7   16.30   22.80
  -5  -3  -7   12.90   22.90
   5  -3   7   -8.00   21.00
   5   3   7  -17.10   23.90
  -5   3  -7   -8.20   20.80
  -9  -4   7   25.20   19.70
   9  -4  -7   17.60   28.70
   9   4  -7  -39.60   24.60
  -9   4   7  -23.70   26.40
   8  -4  -7   55.09   26.90
  -8  -4   7   50.59   17.40
  -8  -4   7   25.70   26.30
   8  -4  -7   14.90   22.80
  -8   4   7   26.70   31.00
  -8   4   7   37.60   24.30
   8   4  -7   22.10   24.60
   8   4  -7   27.10   21.50
   7  -4  -7   17.30   17.40
   7  -4  -7  -20.20   20.80
  -7  -4   7   38.80   14.90
  -7   4   7    0.10   22.40
   7   4  -7   15.90   17.90
  -7   4   7   28.00   20.40
   6  -4  -7   52.89   18.20
  -6  -4   7   34.40   17.70
   6  -4  -7   49.99   20.30
   6   4  -7   53.09   17.50
   6   4  -7   91.09   19.40
  -6   4   7   79.09   19.60
   5  -4  -7  288.47   31.30
  -5  -4   7  259.47   28.80
   5  -4  -7  231.28   33.60
   5   4  -7  267.07   29.30
   5   4  -7  256.87   28.50
  -5   4   7  283.57   30.50
   4  -4  -7   49.70   17.80
  -4  -4   7   22.40   13.00
   4  -4  -7   20.70   14.60
   4   4  -7   31.00   14.70
  -4   4   7   40.30   14.80
   4   4  -7   57.19   16.60
   3  -4  -7   98.89   17.30
  -3  -4   7   99.19   15.90
   3  -4  -7   78.29   18.30
  -3   4   7   70.29   18.20
   3   4  -7  108.49   18.00
  -2  -4   7   61.59   13.10
   2  -4  -7   86.79   17.30
  -2   4   7   76.89   21.70
   2   4  -7  108.19   17.50
  -2   4   7   69.79   16.90
   1  -4  -7  -12.60   11.00
  -1  -4   7   16.80   10.20
   1   4  -7   -1.80   11.10
  -1   4   7  -27.60   13.20
   1   4  -7  -15.60   10.90
   0  -4  -7   11.00   12.10
   0  -4  -7   12.70   19.60
   0  -4   7    8.60    9.90
   0   4   7   11.60   15.60
   0   4  -7    1.40   10.70
   0   4  -7   14.00   14.20
  -1  -4  -7   10.70   13.20
   1  -4   7   -8.30    9.70
  -1  -4  -7   15.60   15.90
   1  -4   7  -15.40    7.90
   1   4   7   15.70   16.50
  -1   4  -7   -5.30   11.30
   2  -4   7   -7.60    9.20
  -2  -4  -7   -3.20   13.10
   2  -4   7   -5.60   10.50
  -3  -4  -7  -17.00   15.00
  -3  -4  -7    9.30   20.10
   3  -4   7    9.80   11.40
   3  -4   7   10.00   13.40
  -3   4  -7   36.10   15.60
   3   4   7    9.70   21.00
   4  -4   7   15.80   16.40
   4  -4   7   26.00   13.90
  -4  -4  -7   34.40   20.60
  -4  -4  -7  -16.90   21.30
  -4   4  -7   18.20   19.40
   4   4   7   16.10   20.00
   4   4   7   67.99   26.00
   5  -4   7   26.80   17.00
  -5  -4  -7   52.29   26.20
  -5  -4  -7  -32.70   24.80
   5  -4   7    7.30   19.90
   5   4   7   45.50   28.20
  -5   4  -7   34.30   23.10
  -8  -5   7   11.80   16.10
   8  -5  -7   21.30   23.40
  -8  -5   7   32.00   25.60
   8  -5  -7  -17.00   23.90
  -8   5   7   46.90   25.50
   8   5  -7   -3.50   24.60
   7  -5  -7   -3.60   23.60
   7  -5  -7   -0.40   19.60
   7   5  -7   10.40   16.30
   7   5  -7   49.30   20.30
  -7   5   7   55.39   25.10
  -7   5   7   29.90   21.60
   6  -5  -7  123.59   27.20
   6  -5  -7  180.68   25.70
  -6  -5   7  169.38   23.80
   6   5  -7  151.38   20.80
   6   5  -7  261.27   31.90
  -6   5   7  179.68   29.80
  -6   5   7  159.88   26.40
   5  -5  -7  240.08   28.80
  -5  -5   7  234.68   30.00
   5  -5  -7  246.28   34.80
  -5   5   7  175.88   26.10
   5   5  -7  234.58   28.80
   5   5  -7  193.98   26.90
  -4  -5   7   79.99   15.50
   4  -5  -7   60.59   19.00
   4  -5  -7   79.99   17.80
   4   5  -7   52.19   15.40
   4   5  -7   82.69   16.70
  -4   5   7   86.09   18.50
  -3  -5   7   21.20   11.10
   3  -5  -7   21.60   13.80
  -3   5   7   41.20   15.50
   3   5  -7   14.80   13.70
  -2  -5   7  210.38   20.70
   2  -5  -7  221.18   25.70
   2   5  -7  165.28   25.70
   2   5  -7  223.88   24.70
  -2   5   7  216.28   27.30
   1  -5  -7  151.98   21.20
  -1  -5   7  201.88   18.90
   1   5  -7  184.28   26.50
   1   5  -7  181.98   23.30
   0  -5   7   50.39    9.60
   0  -5  -7   48.90   16.90
   0  -5   7   37.90   10.40
   0  -5  -7   38.20   15.20
   0   5  -7   51.69   17.30
   0   5  -7   55.89   14.40
  -1  -5  -7   22.30   15.50
  -1  -5  -7   16.20   17.20
   1  -5   7   29.40   10.10
   1  -5   7   37.40    9.20
   2  -5   7  -16.60    9.50
   2  -5   7   19.30    8.70
  -2  -5  -7   -1.60   14.00
   2   5   7   19.10   17.80
  -2   5  -7   -5.40   12.60
   3  -5   7  114.19   17.30
  -3  -5  -7   66.29   23.70
  -3  -5  -7   89.89   20.70
   3  -5   7  102.09   15.50
   3   5   7   53.69   23.40
  -3   5  -7  100.79   20.80
   4  -5   7   27.00   11.60
  -4  -5  -7  -31.10   18.90
  -4  -5  -7    6.40   23.10
   4  -5   7  -11.80   13.20
   4   5   7  -22.80   24.10
   4   5   7   -6.60   21.90
  -4   5  -7   24.90   19.40
  -5  -5  -7   27.60   27.40
   5  -5   7   36.90   20.10
   5  -5   7   48.50   15.60
  -5  -5  -7   34.70   27.70
  -5   5  -7    0.70   23.10
   5   5   7   -2.30   29.00
   8  -6  -7  -11.20   21.30
  -8  -6   7   20.70   26.80
   8   6  -7  -14.80   18.20
  -8   6   7   11.40   26.70
   8   6  -7   52.69   25.80
  -7  -6   7    3.50   18.60
   7  -6  -7   10.00   24.10
   7  -6  -7   -5.50   18.20
  -7   6   7   11.90   22.10
  -7   6   7   36.60   26.60
   7   6  -7  -13.00   15.60
   7   6  -7   15.30   21.20
   6  -6  -7    6.90   15.00
  -6  -6   7   23.40   17.30
   6  -6  -7   52.19   23.10
   6   6  -7    0.20   13.40
  -6   6   7   38.20   23.60
  -6   6   7   20.20   17.30
   6   6  -7    4.40   16.90
   5  -6  -7   -0.60   13.60
   5  -6  -7   10.90   16.70
  -5  -6   7   -1.70   13.00
  -5   6   7   30.00   19.50
  -5   6   7   41.30   17.90
   5   6  -7   13.60   15.20
   5   6  -7    5.10   13.50
  -4  -6   7  385.76   27.70
   4  -6  -7  444.26   35.60
   4   6  -7  403.76   32.80
  -4   6   7  358.36   39.40
  -4   6   7  311.87   34.50
   4   6  -7  422.86   33.20
  -3  -6   7  162.08   19.40
  -3   6   7  161.98   23.60
   3   6  -7  170.38   26.00
  -2  -6   7  153.88   16.70
   2  -6  -7  117.19   19.30
   2   6  -7  147.69   22.90
   2   6  -7  121.99   19.70
  -2   6   7  147.39   22.10
  -1  -6   7   -3.90    6.80
   1  -6  -7    2.90   14.70
   1  -6  -7   18.50   13.70
   1   6  -7    8.20   11.50
   1   6  -7   -8.70   12.20
   0  -6  -7   25.80   17.90
   0  -6  -7   50.39   16.30
   0  -6   7   49.90    7.40
   0  -6   7   46.10    7.80
   0   6  -7   45.80   14.40
  -1  -6  -7   14.10   14.00
   1  -6   7   10.50    5.40
   1  -6   7   29.20    6.40
  -2  -6  -7   14.60   16.40
  -2   6  -7   15.60   13.40
  -3  -6  -7   35.60   18.70
  -3  -6  -7   56.39   24.10
  -3   6  -7   33.50   17.00
   3   6   7    3.00   22.80
  -4  -6  -7   46.10   26.70
  -4  -6  -7   23.40   22.60
   4   6   7   36.90   24.20
   4   6   7  -14.50   27.80
  -4   6  -7   13.90   19.60
  -5  -6  -7  -24.90   27.00
  -5  -6  -7   35.10   32.10
  -5   6  -7   -4.40   24.10
   5   6   7   -1.10   31.90
   8  -7  -7   13.90   22.60
  -8  -7   7   13.20   25.30
   8   7  -7   12.10   17.80
  -8   7   7   -3.00   29.10
   8   7  -7   -6.00   24.40
  -7  -7   7   -5.60   19.30
   7  -7  -7  -28.30   21.70
   7   7  -7   -2.70   15.20
  -7   7   7   44.10   24.20
  -7   7   7   -8.80   26.00
   7   7  -7  -21.10   20.20
   6  -7  -7   14.20   17.60
  -6  -7   7   42.30   17.60
   6  -7  -7   25.00   24.20
   6   7  -7   71.09   21.60
   6   7  -7   24.00   14.10
  -6   7   7   45.60   21.40
  -6   7   7  -30.80   23.20
   5  -7  -7   45.70   26.80
   5  -7  -7   21.50   16.60
  -5  -7   7   32.70   13.40
   5   7  -7   34.00   14.40
  -5   7   7   -0.80   16.20
  -5   7   7   71.59   24.90
   5   7  -7   49.80   17.80
   4  -7  -7 1267.17   61.99
  -4  -7   7 1087.79   51.19
  -4   7   7 1238.58   67.69
   4   7  -7 1085.59   56.19
   4   7  -7 1083.49   58.89
  -4   7   7 1143.49   63.69
   3  -7  -7 1665.03   75.79
  -3  -7   7 1610.44   63.69
   3   7  -7 1588.24   72.39
  -3   7   7 1618.84   78.59
  -3   7   7 1445.26   79.19
  -2  -7   7   23.70    6.20
   2  -7  -7   38.80   15.70
  -2   7   7   17.40   14.70
   2   7  -7   37.60   14.00
   2   7  -7   47.70   16.00
  -2   7   7   23.30   18.40
   1  -7  -7   71.09   17.30
   1   7  -7   77.99   16.10
   1   7  -7   66.49   17.60
   0  -7  -7  400.06   35.20
   0   7  -7  385.86   31.10
  -1  -7  -7    4.40   12.80
  -1   7  -7   -7.50   15.40
  -2  -7  -7   51.29   20.80
  -2  -7  -7   36.70   17.70
  -2   7  -7   59.19   16.80
  -3  -7  -7   45.10   25.00
  -3  -7  -7   39.10   21.00
   3   7   7   78.59   25.90
  -3   7  -7   17.50   17.50
  -4  -7  -7   52.59   27.70
  -4  -7  -7    9.90   23.90
  -4   7  -7   -1.70   19.60
  -7  -8   7   26.20   19.50
   7  -8  -7  -23.30   20.90
  -7   8   7   88.59   50.39
   7   8  -7    6.40   22.10
   7   8  -7   16.40   14.90
  -7   8   7  -15.80   25.30
   6  -8  -7   52.09   26.30
  -6  -8   7   93.69   18.20
   6  -8  -7  114.79   23.50
   6   8  -7   88.29   23.20
  -6   8   7   86.09   29.40
  -6   8   7   58.89   23.70
   5  -8  -7    9.80   16.60
   5  -8  -7    9.50   23.90
  -5  -8   7   20.00   12.20
  -5   8   7   27.50   18.60
  -5   8   7   29.00   23.90
   5   8  -7   16.40   17.40
   5   8  -7   28.90   14.20
   4  -8  -7  -26.90   13.40
  -4  -8   7   -1.10    8.50
  -4   8   7    2.10   16.20
   4   8  -7  -11.10   13.00
   4   8  -7   14.10   14.40
  -4   8   7  -19.70   19.00
   3  -8  -7   28.30   16.00
  -3   8   7   49.60   21.10
  -3   8   7   54.79   18.90
   3   8  -7   32.70   15.30
   2  -8  -7   -5.60   14.00
   2   8  -7  -17.50   13.60
   2   8  -7    6.30   13.20
  -2   8   7   20.30   14.90
  -2   8   7   23.60   20.10
   1  -8  -7  -17.50   12.80
   1   8  -7   20.90   16.70
   1   8  -7   31.30   12.80
  -1   8   7  -21.20   19.20
   0  -8  -7   38.50   16.50
   0   8   7   32.40   20.50
   0   8  -7    8.40   12.10
  -1  -8  -7    3.70   16.10
  -1   8  -7   -1.10   13.60
   1   8   7   23.10   19.70
  -2  -8  -7   -7.30   16.90
  -2  -8  -7   20.90   22.70
   2   8   7  -13.40   21.90
  -2   8  -7   -8.80   14.30
  -3  -8  -7   20.30   25.00
  -3  -8  -7   -4.30   20.10
   3   8   7    6.80   23.50
  -3   8  -7  -16.40   16.30
  -4  -8  -7   -5.10   25.80
  -4  -8  -7   64.99   29.60
  -4   8  -7   64.09   22.20
   7  -9  -7   10.00   22.90
  -7  -9   7    5.60   18.40
  -7   9   7  -16.30   27.40
   7   9  -7   -7.90   12.80
   7   9  -7   35.40   23.90
   6  -9  -7   96.69   28.50
   6  -9  -7  117.39   24.30
  -6  -9   7   83.89   16.80
   6   9  -7   66.69   15.10
   6   9  -7   73.69   21.90
  -6   9   7   70.89   28.10
  -6   9   7   97.59   29.10
   5  -9  -7   41.70   24.10
   5  -9  -7  -10.80   16.80
  -5   9   7   -8.80   20.50
   5   9  -7   -0.60   13.20
   5   9  -7   20.50   17.60
  -5   9   7    3.70   25.10
   4  -9  -7   12.50   21.30
   4  -9  -7   12.00   16.50
  -4   9   7   25.70   19.40
   4   9  -7  -11.00   14.80
   4   9  -7   -2.20   13.40
  -4   9   7   40.00   24.10
   3  -9  -7   16.90   15.50
   3  -9  -7  -29.10   18.40
  -3   9   7   19.60   18.50
   3   9  -7   -1.20   13.60
  -3   9   7    1.50   21.80
   3   9  -7   -7.60   14.90
   2  -9  -7   63.09   24.00
   2  -9  -7   52.39   17.70
  -2   9   7   89.39   20.50
   2   9  -7   36.90   17.30
  -2   9   7   16.30   21.50
   2   9  -7   90.59   17.20
   1  -9  -7  -22.90   18.40
   1  -9  -7   22.20   16.70
   1   9  -7   24.10   17.30
  -1   9   7   47.30   23.20
  -1   9   7   60.49   17.90
   1   9  -7   14.60   13.70
   0  -9  -7   21.70   21.40
   0  -9  -7   39.90   17.20
   0   9   7   14.50   23.50
   0   9  -7   11.00   13.10
  -1  -9  -7   -3.80   16.30
  -1  -9  -7   32.10   22.30
  -1   9  -7  -24.30   12.80
   1   9   7   -8.00   20.90
  -2  -9  -7   49.00   26.00
  -2  -9  -7   35.70   20.10
  -2   9  -7   25.00   15.60
   2   9   7    5.40   23.40
  -3  -9  -7  -24.70   27.50
  -3  -9  -7  -17.30   21.30
  -3   9  -7   19.00   17.80
  -4  -9  -7    8.60   27.70
  -4  -9  -7    4.40   30.00
  -4   9  -7  -35.80   20.40
   7 -10  -7   28.60   23.20
   7  10  -7    6.30   26.50
   6 -10  -7   21.40   20.50
   6  10  -7   24.50   11.10
  -6  10   7   63.79   29.80
  -6  10   7   31.70   28.20
   6  10  -7   24.40   22.10
   5 -10  -7   -3.60   24.80
   5 -10  -7  -25.50   17.30
   5  10  -7   22.60   13.40
  -5  10   7   -7.80   25.70
  -5  10   7    1.10   23.10
   5  10  -7   25.70   18.60
   4 -10  -7   34.40   23.40
   4 -10  -7   31.30   18.00
  -4  10   7  -20.50   20.30
   4  10  -7    4.40   14.60
  -4  10   7    8.80   25.30
   4  10  -7   39.50   18.30
   3 -10  -7   22.70   17.00
   3 -10  -7  -12.90   22.20
   3  10  -7  -18.10   14.00
   3  10  -7   -0.30   14.80
  -3  10   7   30.70   21.00
  -3  10   7    3.00   23.70
   2 -10  -7   13.90   21.90
   2 -10  -7   28.70   17.30
  -2  10   7   -3.10   18.00
   2  10  -7   11.20   14.00
  -2  10   7   22.00   24.80
   2  10  -7   23.90   20.80
   1 -10  -7    3.50   21.80
   1 -10  -7   -5.20   15.40
  -1  10   7   38.70   18.90
   1  10  -7    8.50   18.40
  -1  10   7   36.90   23.20
   1  10  -7   21.90   14.40
   0 -10  -7   36.70   18.80
   0 -10  -7   22.50   24.30
   0  10  -7   46.40   15.10
   0  10   7   -4.60   22.00
  -1 -10  -7    8.90   24.20
  -1 -10  -7    1.10   17.50
   1  10   7   -3.90   25.10
  -1  10  -7    6.70   14.40
  -2 -10  -7   13.90   21.90
  -2  10  -7   24.50   16.60
   2  10   7   38.80   36.70
  -3 -10  -7   18.10   30.00
  -3 -10  -7   37.50   25.90
  -3  10  -7   77.89   20.90
   6  11  -7   58.99   25.30
  -6  11   7   31.80   33.60
   5 -11  -7    9.60   18.70
   5  11  -7   -6.80   18.50
  -5  11   7   26.30   27.10
   5  11  -7   11.70   11.90
   4 -11  -7   43.10   20.50
   4 -11  -7    9.40   25.20
  -4  11   7  112.29   30.80
   4  11  -7   57.59   20.20
   4  11  -7   57.99   16.80
  -4  11   7   46.50   25.10
   3 -11  -7  246.28   36.70
   3 -11  -7  285.47   34.30
   3  11  -7  201.68   31.10
  -3  11   7  259.37   40.70
  -3  11   7  217.28   36.70
   3  11  -7  275.47   32.10
   2 -11  -7   63.09   18.80
   2 -11  -7  -25.70   23.30
   2  11  -7   31.90   16.10
  -2  11   7   30.90   23.60
  -2  11   7   -2.00   25.80
   1 -11  -7   60.69   20.10
   1 -11  -7   90.69   29.30
   1  11  -7  100.49   23.50
  -1  11   7  105.69   24.70
  -1  11   7  133.89   32.40
   1  11  -7  108.99   19.50
   0 -11  -7  -10.30   17.40
   0 -11  -7  -17.90   24.30
   0  11   7  -36.90   23.70
   0  11  -7   -1.50   14.00
  -1 -11  -7   63.09   21.80
  -1 -11  -7   -2.30   27.40
  -1  11  -7   47.90   17.10
   1  11   7   82.79   30.00
  -2 -11  -7    2.50   21.80
  -2 -11  -7    1.40   28.80
  -2  11  -7  -13.00   15.90
   5 -12  -7   39.60   19.90
   5  12  -7   15.00   20.50
  -5  12   7  -21.20   29.10
   4 -12  -7    2.90   17.60
  -4  12   7   27.10   26.30
   4  12  -7  -13.70   14.50
   4  12  -7   -0.60   19.80
  -4  12   7  -13.90   29.10
   3 -12  -7  -21.10   24.60
   3 -12  -7   -1.90   17.00
   3  12  -7   14.50   17.30
  -3  12   7   62.39   26.20
  -3  12   7  -34.70   27.10
   3  12  -7   10.30   17.60
   2 -12  -7  -12.70   17.10
   2 -12  -7   -4.60   24.80
   2  12  -7   23.90   21.10
  -2  12   7   43.10   30.00
  -2  12   7   -7.50   23.80
   1 -12  -7   28.10   26.50
   1 -12  -7   17.80   19.00
   1  12  -7   46.80   22.30
  -1  12   7   58.89   24.40
  -1  12   7   38.80   28.80
   1  12  -7   22.00   16.10
   0 -12  -7   -8.50   19.10
   0 -12  -7   16.20   27.50
   0  12   7   -7.30   27.70
   0  12  -7  -12.50   14.90
  -1 -12  -7   38.40   30.70
  -1 -12  -7   25.20   22.30
  -1  12  -7   48.00   18.10
  -2 -12  -7   70.99   32.50
  -2 -12  -7   27.60   23.80
  -2  12  -7   15.00   18.60
  -4  13   7   57.99   30.70
   4  13  -7  -23.40   20.90
   3 -13  -7   24.70   22.20
  -3  13   7   17.30   27.80
  -3  13   7   56.49   36.00
   3  13  -7   -5.30   13.20
   3  13  -7    3.90   18.80
   3  13  -7   25.20   18.40
   2 -13  -7    4.20   18.30
   2 -13  -7   28.70   28.80
  -2  13   7  -24.60   30.90
  -2  13   7   37.70   27.00
   1 -13  -7   20.90   19.00
   1 -13  -7  -22.00   29.40
   1  13  -7   12.80   16.80
  -1  13   7   11.40   26.30
   1  13  -7  -49.20   23.20
   0 -13  -7  -24.70   19.10
   0 -13  -7    0.60   29.20
   0  13  -7   -6.80   16.30
   8   0  -8  -15.20   26.20
   8   0  -8  -27.90   24.70
  -8   0   8  -11.50   20.60
   7   0  -8   10.60   20.70
   7   0  -8  -12.20   22.40
  -7   0   8   27.20   23.50
  -7   0   8   28.20   18.80
  -6   0   8   14.40   17.00
   6   0  -8  -18.30   18.70
   6   0  -8   15.40   17.20
  -6   0   8   28.80   21.00
   5   0  -8  304.57   33.10
  -5   0   8  229.18   31.80
   5   0  -8  285.07   35.80
   4   0  -8   -6.60   13.60
   4   0  -8   12.40   17.00
  -4   0   8    8.50   15.30
   3   0  -8  258.97   33.00
  -3   0   8  257.07   31.60
   3   0  -8  225.98   29.60
  -2   0   8  365.96   34.40
   2   0  -8  416.86   34.30
   2   0  -8  372.16   35.60
   1   0  -8   -0.40   13.50
   1   0  -8   14.30   16.20
  -1   0   8   22.10   14.30
   0   0   8  -21.20   14.90
   0   0  -8    3.80   13.70
   0   0  -8    5.30   16.30
   1   0   8  109.59   22.10
  -1   0  -8  110.19   20.10
  -2   0  -8    3.40   17.30
   2   0   8    6.30   19.60
  -3   0  -8    9.70   20.20
  -3   0  -8   34.60   21.90
   3   0   8   37.60   19.70
   4   0   8   -1.40   27.70
  -4   0  -8   14.00   24.50
   4   0   8  -36.80   21.10
  -8  -1   8    2.80   25.70
   8  -1  -8    0.90   25.70
  -8  -1   8   20.30   20.70
   8   1  -8    9.30   25.50
  -8   1   8  -12.90   21.40
   8   1  -8  -12.40   22.90
  -7  -1   8   21.60   19.30
   7  -1  -8   50.09   25.30
   7  -1  -8   12.00   22.70
  -7  -1   8   43.20   24.30
   7   1  -8   54.19   22.00
  -7   1   8   37.20   20.10
   7   1  -8   40.80   22.60
  -7   1   8   47.40   26.10
   6  -1  -8   15.00   20.10
  -6  -1   8   15.10   16.80
  -6  -1   8   14.50   19.30
   6  -1  -8   33.10   18.30
   6   1  -8   35.70   20.30
  -6   1   8   63.59   22.10
  -6   1   8   30.80   17.50
   6   1  -8   31.30   18.20
   5  -1  -8   44.20   17.50
  -5  -1   8   45.80   16.50
   5  -1  -8   24.10   18.40
   5   1  -8   11.70   18.50
   5   1  -8   51.99   17.50
  -5   1   8   19.30   15.20
  -4  -1   8   59.59   17.80
   4  -1  -8   51.49   19.40
   4  -1  -8   41.30   15.60
   4   1  -8   67.59   18.00
  -4   1   8   54.09   16.60
   4   1  -8   55.19   18.70
  -3  -1   8  887.11   50.09
   3  -1  -8  872.01   49.99
   3  -1  -8  796.52   51.49
   3   1  -8  720.43   49.99
   3   1  -8  737.53   48.00
  -3   1   8  852.11   51.29
   2  -1  -8  211.38   27.90
  -2  -1   8  272.17   28.90
   2  -1  -8  239.58   32.50
   2   1  -8  223.18   28.30
   2   1  -8  220.18   30.80
  -2   1   8  240.58   32.90
   1  -1  -8  107.19   19.50
  -1  -1   8  104.29   20.20
   1  -1  -8   60.39   19.80
   1   1  -8   54.69   20.00
  -1   1   8   94.89   20.80
   1   1  -8  130.49   20.20
   0  -1   8  228.88   31.10
   0  -1  -8  270.57   30.70
   0   1  -8  215.28   33.00
   0   1   8  308.87   33.80
   0   1  -8  250.07   30.40
   1  -1   8   -5.90   17.00
  -1  -1  -8   -1.90   14.00
  -1   1  -8   40.60   18.30
  -1   1  -8   16.20   14.30
   1   1   8   15.80   17.80
   2  -1   8    1.10   18.80
  -2  -1  -8   20.70   18.40
   2  -1   8    0.50   15.30
  -2   1  -8   -2.60   20.40
  -2   1  -8  -25.50   15.50
   3  -1   8    5.50   18.30
  -3  -1  -8   21.60   24.50
  -3  -1  -8    5.80   19.00
   3   1   8  -11.80   18.20
  -3   1  -8    1.10   22.30
   3   1   8   34.70   24.80
  -3   1  -8   -0.90   18.70
   4  -1   8  -27.90   24.10
  -4  -1  -8    6.60   22.00
   4  -1   8  -12.20   19.90
   4   1   8   47.80   24.30
  -4   1  -8  -17.40   22.40
   4   1   8   17.70   27.50
  -8  -2   8   22.00   21.50
   8  -2  -8   44.20   28.10
  -8  -2   8  -12.20   24.80
   8  -2  -8  -16.20   25.30
  -8   2   8   22.40   24.30
   8   2  -8   45.30   28.90
   8   2  -8   23.00   24.50
   7  -2  -8  -17.30   18.60
  -7  -2   8    0.00   22.60
   7  -2  -8    7.10   25.10
  -7  -2   8  -11.70   16.70
  -7   2   8  -12.50   18.10
   7   2  -8   18.80   21.20
  -7   2   8   -3.10   24.30
   7   2  -8   17.60   22.70
   6  -2  -8   45.60   22.80
   6  -2  -8   12.80   19.30
  -6  -2   8   36.30   16.60
  -6   2   8   39.80   23.20
   6   2  -8   28.80   21.30
   6   2  -8   13.30   18.70
  -6   2   8   31.60   18.00
   5  -2  -8   16.00   19.80
   5  -2  -8   35.90   17.20
  -5  -2   8   30.10   19.30
  -5   2   8   15.90   16.50
   5   2  -8  -18.90   15.20
  -5   2   8    5.90   19.90
   5   2  -8   26.90   19.60
   4  -2  -8  -24.60   17.40
   4  -2  -8   16.40   15.00
  -4  -2   8  -17.60   14.00
   4   2  -8    0.60   13.90
   4   2  -8   -4.80   15.30
  -4   2   8  -25.30   14.20
   3  -2  -8   35.10   18.70
   3  -2  -8    7.30   14.60
  -3  -2   8   52.09   16.60
   3   2  -8   25.30   16.50
  -3   2   8   38.20   19.70
   3   2  -8   45.10   16.40
   2  -2  -8   -8.90   12.30
   2  -2  -8   11.10   15.70
  -2  -2   8  -25.10   13.00
   2   2  -8   15.50   14.90
   2   2  -8   -2.70   13.00
  -2   2   8   18.10   15.60
   1  -2  -8    8.60   13.20
   1  -2  -8  -14.80   16.90
  -1  -2   8   21.20   14.30
   1   2  -8   31.70   15.40
   1   2  -8   25.40   17.80
  -1   2   8   44.30   19.50
   0  -2   8  -10.80   13.70
   0  -2  -8    0.10   13.70
   0   2  -8    1.00   13.80
   0   2  -8   -4.60   17.30
   0   2   8   17.30   20.50
   1  -2   8   15.00   16.20
  -1  -2  -8  -10.80   14.90
  -1   2  -8   10.20   14.50
  -1   2  -8  -19.10   15.90
  -2  -2  -8  -18.90   20.40
   2  -2   8   47.40   16.60
  -2  -2  -8    1.00   17.10
   2  -2   8   43.10   18.70
  -2   2  -8   10.80   17.20
  -2   2  -8   12.30   22.20
  -3  -2  -8   40.70   21.10
   3  -2   8   15.70   17.40
  -3  -2  -8   -7.30   23.70
   3  -2   8   -1.80   20.50
   3   2   8   -4.80   24.10
   3   2   8   -8.80   19.00
  -3   2  -8   19.50   19.60
   4  -2   8   30.40   20.30
  -4  -2  -8   22.30   24.50
  -4   2  -8  -15.90   23.10
   4   2   8   36.90   26.30
   4   2   8   -0.40   29.10
   8  -3  -8    4.60   25.10
  -8  -3   8   31.90   20.90
  -8  -3   8   -1.00   26.00
   8  -3  -8   -4.20   27.00
   8   3  -8    6.70   25.00
  -8   3   8   68.69   27.30
   8   3  -8   44.60   29.00
  -7  -3   8   12.20   17.70
   7  -3  -8    5.50   20.10
  -7  -3   8    5.10   23.80
   7  -3  -8  -15.90   22.80
   7   3  -8   -5.10   20.30
   7   3  -8   10.00   21.90
  -7   3   8  -34.70   19.30
  -7   3   8  -34.80   22.00
   6  -3  -8   16.90   19.10
   6   3  -8   33.00   19.60
  -6   3   8  -20.00   21.80
   6   3  -8    9.90   17.70
  -6   3   8   -1.40   18.40
   5  -3  -8   29.60   17.00
   5  -3  -8   19.60   20.90
   5   3  -8   39.50   18.70
  -5   3   8   -9.40   15.90
  -5   3   8  -14.50   19.00
   5   3  -8   -6.60   15.00
  -4  -3   8   12.90   15.60
   4  -3  -8    6.10   17.30
   4  -3  -8    8.40   15.80
   4   3  -8   -1.70   14.80
  -4   3   8   -6.50   14.40
   4   3  -8   -6.00   16.60
  -3  -3   8    3.00   13.40
   3  -3  -8   -5.50   12.80
   3  -3  -8   -1.70   16.10
   3   3  -8  -19.90   14.20
   3   3  -8   31.50   15.20
   2  -3  -8   21.20   17.70
   2  -3  -8   57.19   17.30
   2   3  -8   58.79   17.60
   2   3  -8   79.19   19.80
  -1  -3   8  289.07   29.50
   1  -3  -8  317.57   32.40
   1   3  -8  315.97   35.20
   1   3  -8  312.07   31.80
   0  -3   8  176.88   26.00
   0  -3  -8  182.88   28.40
   0   3  -8  173.48   26.10
   0   3  -8  196.98   28.70
  -1  -3  -8   17.30   17.30
  -1   3  -8   35.90   16.90
  -1   3  -8    4.20   18.30
   1   3   8    1.20   20.30
   2  -3   8   35.20   17.90
  -2  -3  -8   44.50   19.20
   2  -3   8    3.20   13.80
  -2  -3  -8   -4.80   20.30
   2   3   8  -19.10   20.90
  -2   3  -8   37.50   18.50
   3  -3   8  -20.80   14.90
  -3  -3  -8  -10.20   19.30
   3  -3   8    0.10   18.40
  -3  -3  -8   17.00   25.30
  -3   3  -8  -24.00   17.40
   3   3   8   20.50   25.30
  -4  -3  -8    4.80   23.90
   4   3   8   82.39   29.70
   4   3   8   60.89   30.10
  -4   3  -8   39.60   26.50
   8  -4  -8   -0.30   27.30
  -8  -4   8    3.40   26.50
  -8  -4   8   25.40   20.30
  -8   4   8  -18.70   25.90
   8   4  -8   31.60   28.80
   8   4  -8  -12.60   24.30
   7  -4  -8    4.10   24.30
  -7  -4   8   27.70   23.60
   7  -4  -8   -5.60   22.10
   7   4  -8   16.00   21.00
   7   4  -8  -16.00   21.50
  -7   4   8   -8.00   21.20
  -7   4   8    4.70   25.50
  -6  -4   8   16.20   22.80
   6  -4  -8   -9.60   22.00
   6  -4  -8   20.80   18.50
   6   4  -8   57.29   20.40
  -6   4   8   -6.90   22.40
   6   4  -8   19.10   19.50
  -6   4   8   41.00   21.10
  -5  -4   8   22.90   17.20
   5  -4  -8   12.00   15.70
   5  -4  -8    8.70   21.20
  -5   4   8   36.40   18.60
   5   4  -8   -3.50   18.00
   5   4  -8   26.70   18.60
  -4  -4   8   73.09   17.90
   4  -4  -8   60.19   22.40
   4  -4  -8   78.09   19.20
   4   4  -8   90.89   20.80
  -4   4   8   75.19   20.10
   4   4  -8   82.19   21.00
  -3  -4   8   65.59   18.70
   3  -4  -8   91.79   22.00
   3  -4  -8   64.29   17.30
   3   4  -8   40.70   18.10
  -3   4   8   83.49   20.00
   3   4  -8   81.59   18.60
  -2  -4   8  770.52   43.90
   2  -4  -8  831.02   49.70
   2   4  -8  849.32   48.80
   2   4  -8  797.72   50.39
   1  -4  -8   -0.50   14.70
  -1  -4   8   11.20   12.30
   1   4  -8  -10.80   13.50
   1   4  -8   28.50   16.40
   0  -4  -8   35.40   16.50
   0  -4   8   37.60   14.60
   0   4  -8   63.49   17.70
   0   4  -8   55.79   19.30
   0   4   8   -4.00   23.20
  -1  -4  -8   18.00   16.40
  -1  -4  -8   20.70   20.90
   1  -4   8   22.90   14.20
   1  -4   8   15.10   12.10
  -1   4  -8    2.70   14.60
  -1   4  -8   30.00   20.40
   1   4   8  -31.80   19.70
  -2  -4  -8    6.60   18.50
   2  -4   8    4.20   16.00
  -2  -4  -8    1.40   23.90
   2  -4   8   15.40   12.70
  -2   4  -8   23.10   17.10
   2   4   8   -4.70   24.80
   3  -4   8   -3.30   17.30
  -3  -4  -8   23.80   24.70
   3  -4   8  -10.70   13.70
  -3  -4  -8   -1.30   21.50
   3   4   8   18.70   26.10
  -3   4  -8    5.20   19.00
   4  -4   8   19.40   16.90
  -4  -4  -8   -9.80   26.20
   4  -4   8  -11.50   20.10
   4   4   8  -25.60   28.10
  -4   4  -8   47.90   25.40
  -8  -5   8   -6.80   28.40
   8  -5  -8   23.90   27.00
  -8   5   8   10.10   28.30
   8   5  -8   24.80   24.70
   8   5  -8   12.30   31.90
  -7  -5   8   -7.10   23.10
   7  -5  -8  -31.30   23.90
   7  -5  -8  -12.10   21.30
   7   5  -8    2.90   22.40
  -7   5   8   21.30   24.30
   6  -5  -8    0.30   19.70
   6  -5  -8    7.00   23.70
  -6  -5   8    8.70   19.40
  -6   5   8    8.00   19.40
   6   5  -8  -23.00   18.10
   6   5  -8   -0.10   18.10
  -6   5   8   18.90   22.80
   5  -5  -8   24.40   18.50
   5  -5  -8   55.99   23.50
  -5  -5   8   60.09   18.50
   5   5  -8   63.59   20.60
   5   5  -8   50.09   20.00
  -5   5   8   23.00   18.60
   4  -5  -8  -13.70   19.90
   4  -5  -8  -15.20   15.50
   4   5  -8   15.30   16.50
  -4   5   8  -24.70   15.90
   4   5  -8   -5.90   15.70
   3  -5  -8  782.42   50.49
  -3  -5   8  783.22   44.00
  -3   5   8  807.72   53.49
   3   5  -8  777.42   50.69
   3   5  -8  913.41   50.79
  -2  -5   8  308.97   27.00
   2  -5  -8  343.97   33.90
   2   5  -8  346.57   36.10
   2   5  -8  304.57   32.30
   1  -5  -8   39.60   17.90
   1   5  -8   48.70   18.80
   1   5  -8   56.69   17.00
   0  -5   8  241.98   21.40
   0  -5  -8  259.77   32.00
   0  -5  -8  216.48   30.50
   0  -5   8  256.77   24.30
   0   5  -8  245.18   31.20
   0   5  -8  268.87   35.30
   0   5   8  196.38   30.60
  -1  -5  -8   47.90   20.30
   1  -5   8   55.79   14.30
   1  -5   8   32.10   11.20
  -1  -5  -8  100.69   24.30
  -1   5  -8   67.49   23.80
   1   5   8   61.49   26.50
  -1   5  -8   27.20   17.20
   2  -5   8   -7.10   10.40
   2  -5   8   19.40   13.40
  -2  -5  -8    9.70   18.90
  -2  -5  -8   -1.00   22.90
  -2   5  -8  -19.30   16.60
   2   5   8   18.80   24.70
  -3  -5  -8    1.50   24.60
   3  -5   8   23.80   12.30
  -3  -5  -8    5.60   23.20
   3  -5   8   -7.30   14.70
   3   5   8   23.00   27.60
  -3   5  -8   37.10   20.60
  -4  -5  -8  -17.00   28.40
   4   5   8    0.90   29.50
  -4   5  -8   36.70   25.10
   7  -6  -8  -22.60   21.80
   7   6  -8   -9.50   23.90
   7   6  -8   20.30   21.50
  -7   6   8   18.30   25.50
   6  -6  -8  -13.30   19.00
  -6  -6   8  -28.30   17.90
   6  -6  -8   -6.50   24.00
   6   6  -8   17.90   20.40
  -6   6   8  -12.20   24.30
   6   6  -8   26.10   19.90
  -6   6   8    6.80   20.60
   5  -6  -8    5.70   17.70
   5  -6  -8    1.70   24.40
  -5  -6   8   26.80   16.90
  -5   6   8   24.10   20.60
  -5   6   8   22.70   23.60
   5   6  -8   38.50   19.70
   5   6  -8   38.70   18.00
  -4  -6   8   51.19   14.80
   4  -6  -8   36.00   22.60
   4  -6  -8   34.60   18.00
   4   6  -8    2.20   17.60
  -4   6   8   18.20   20.40
  -4   6   8    2.00   35.70
   4   6  -8   24.70   17.30
   3  -6  -8  202.48   26.80
  -3  -6   8  179.58   23.10
   3   6  -8  208.28   29.70
  -3   6   8  147.79   25.60
   3   6  -8  181.48   25.40
  -2  -6   8    6.10   10.50
   2  -6  -8   -7.80   15.00
   2   6  -8   30.00   18.00
   2   6  -8   21.90   15.60
   1  -6  -8   88.89   19.80
  -1  -6   8   57.89   11.50
   1  -6  -8   43.00   22.70
   1   6  -8   51.99   17.30
   1   6  -8   38.60   19.10
   0  -6   8   63.09   10.10
   0  -6   8   76.19   11.20
   0  -6  -8   23.20   17.80
   0   6  -8   56.79   21.80
   0   6  -8   61.79   18.60
  -1  -6  -8    5.00   22.60
   1  -6   8   16.00    7.50
  -1  -6  -8   20.70   19.10
   1  -6   8   22.30    8.90
   1   6   8  -12.50   22.80
  -1   6  -8   26.50   17.20
  -2  -6  -8   38.20   23.30
  -2  -6  -8   -8.10   24.10
   2  -6   8   17.00    8.70
   2   6   8   23.80   26.10
  -2   6  -8   25.40   17.80
  -3  -6  -8   34.60   25.40
  -3  -6  -8  -16.30   22.30
  -3   6  -8   15.30   21.60
   7  -7  -8   25.30   25.30
  -7  -7   8   25.30   23.30
   7   7  -8   35.30   21.40
  -7   7   8   71.59   30.20
   7   7  -8   48.30   27.70
   6  -7  -8    7.20   22.20
   6  -7  -8   40.60   27.30
  -6  -7   8   19.60   19.00
   6   7  -8   14.10   22.10
   6   7  -8    6.10   19.10
  -6   7   8   -2.00   29.80
  -6   7   8   -4.20   23.50
  -5  -7   8   -9.40   15.40
   5  -7  -8    4.60   19.10
   5  -7  -8   40.60   23.70
  -5   7   8   24.30   25.70
  -5   7   8    0.60   19.90
   5   7  -8    8.90   18.00
   4  -7  -8   99.79   25.90
  -4  -7   8   84.69   15.80
   4  -7  -8  130.89   23.10
  -4   7   8   50.29   26.20
   4   7  -8   90.49   21.30
   4   7  -8   77.69   20.00
  -4   7   8  137.29   27.10
   3  -7  -8   25.70   18.60
  -3  -7   8   45.90   11.80
   3   7  -8   49.10   19.20
  -3   7   8   42.40   20.70
   3   7  -8   47.00   18.60
  -3   7   8   75.69   25.00
   2  -7  -8   34.20   23.90
   2  -7  -8   21.70   16.80
  -2  -7   8   46.50    8.80
  -2   7   8   24.60   18.10
   2   7  -8   41.70   20.40
   2   7  -8   50.79   17.30
  -2   7   8   33.40   24.30
   1  -7  -8   15.80   21.70
   1  -7  -8   52.09   18.30
   1   7  -8   28.80   20.00
   1   7  -8   29.40   16.80
  -1   7   8   40.10   34.10
   0  -7  -8    8.00   21.70
   0  -7  -8  -14.70   18.20
   0   7  -8  -13.50   15.70
   0   7  -8   -8.50   19.10
   0   7   8  -17.10   22.10
  -1  -7  -8  -16.00   17.20
  -1  -7  -8   35.70   25.20
   1   7   8    4.50   23.90
  -1   7  -8   15.50   17.30
  -2  -7  -8  -23.50   20.20
  -2  -7  -8   50.49   26.40
   2   7   8  -38.10   35.00
  -2   7  -8   -3.90   17.00
  -3  -7  -8   30.10   44.00
  -3  -7  -8    4.30   26.20
  -3   7  -8   -0.90   21.00
  -7  -8   8   -4.20   22.10
   7  -8  -8    9.30   26.30
   7   8  -8   30.30   25.50
   7   8  -8  -42.30   25.70
  -6  -8   8   85.09   24.40
   6  -8  -8   98.09   25.50
  -6   8   8   49.60   29.00
   6   8  -8  144.09   28.00
   6   8  -8   62.19   20.50
  -5  -8   8   15.70   13.20
   5  -8  -8   19.70   20.40
   5  -8  -8   -6.30   23.50
   5   8  -8  -23.60   18.10
  -5   8   8   -3.80   22.50
  -5   8   8   29.60   27.00
   5   8  -8    3.70   20.20
   4  -8  -8   77.69   22.00
  -4  -8   8   37.50   11.00
   4  -8  -8   10.10   24.70
  -4   8   8   41.80   24.20
   4   8  -8   26.00   18.40
  -4   8   8   21.10   27.10
   4   8  -8   56.89   23.40
   3  -8  -8   -0.80   16.30
   3  -8  -8   24.20   22.00
  -3   8   8  -10.00   17.60
   3   8  -8  -12.20   16.00
  -3   8   8  -20.20   24.00
   3   8  -8    8.30   18.60
   2  -8  -8  -21.00   21.60
   2  -8  -8   20.80   17.10
   2   8  -8    2.60   17.00
  -2   8   8    6.10   22.90
  -2   8   8  -18.60   18.90
   2   8  -8    7.30   18.60
   1  -8  -8    2.50   23.70
   1  -8  -8    2.10   17.30
  -1   8   8   16.90   25.70
   1   8  -8   -4.10   19.90
   1   8  -8   37.10   17.40
   0  -8  -8   31.10   19.60
   0  -8  -8   44.30   25.10
   0   8   8   61.19   27.80
   0   8  -8   50.29   19.50
   0   8  -8   42.60   23.50
  -1  -8  -8   44.40   23.60
  -1  -8  -8   27.90   26.10
  -1   8  -8   18.10   18.80
   1   8   8   56.29   30.30
  -2  -8  -8  -21.30   26.90
  -2  -8  -8   39.50   23.20
  -2   8  -8   18.90   19.00
  -3  -8  -8   -4.50   27.50
  -3   8  -8   11.10   21.50
   6  -9  -8   28.50   24.60
  -6   9   8   50.39   29.10
   6   9  -8    2.80   18.10
   6   9  -8   55.79   25.50
   5  -9  -8  -10.10   20.10
  -5   9   8   -9.40   23.60
   5   9  -8   18.30   18.80
   5   9  -8   38.10   21.90
   4  -9  -8   -1.50   24.30
   4  -9  -8  -18.50   19.80
   4   9  -8   67.79   20.90
  -4   9   8   21.50   24.50
   4   9  -8   24.50   22.10
  -4   9   8   24.20   27.70
   3  -9  -8  216.78   29.30
   3  -9  -8  183.48   31.90
   3   9  -8  141.29   24.90
  -3   9   8  110.79   28.00
  -3   9   8  206.28   37.90
   3   9  -8  178.88   25.90
   2  -9  -8  112.49   30.80
   2  -9  -8  132.39   25.50
   2   9  -8  133.09   25.30
   2   9  -8  162.28   24.00
  -2   9   8  145.69   27.70
  -2   9   8  134.89   32.30
   1  -9  -8   22.50   27.30
   1  -9  -8   15.90   19.00
  -1   9   8   53.29   27.80
   1   9  -8   20.30   21.90
   1   9  -8   41.40   18.30
   0  -9  -8  105.09   24.20
   0  -9  -8   54.59   29.20
   0   9  -8  136.39   23.40
   0   9   8  103.09   31.10
   0   9  -8   84.09   26.80
  -1  -9  -8  -44.10   25.20
  -1  -9  -8   21.20   23.30
  -1   9  -8   -7.90   17.70
  -2  -9  -8  -20.20   25.10
  -2  -9  -8   16.50   28.90
  -2   9  -8   21.40   20.30
   5 -10  -8  -31.60   22.10
   5  10  -8   15.10   18.80
  -5  10   8    3.40   29.60
   5  10  -8   20.20   22.80
   4 -10  -8   15.00   21.90
   4  10  -8    4.90   20.10
  -4  10   8   36.90   27.10
   4  10  -8   37.20   22.30
   3 -10  -8  113.29   31.10
   3 -10  -8  155.68   26.90
  -3  10   8  158.48   30.50
  -3  10   8  173.98   34.10
   3  10  -8  121.69   25.00
   3  10  -8  192.48   27.00
   2 -10  -8  134.39   30.50
   2 -10  -8  119.99   25.50
  -2  10   8   98.09   31.30
   2  10  -8  148.89   24.50
  -2  10   8  174.38   29.70
   2  10  -8   85.59   24.80
   1 -10  -8  -14.20   19.10
   1 -10  -8  -10.70   26.40
  -1  10   8   28.50   30.80
   1  10  -8   14.00   17.90
   1  10  -8    3.50   22.30
   0 -10  -8  -16.40   26.80
   0 -10  -8   -1.30   21.30
   0  10  -8   40.80   19.90
  -1 -10  -8   16.00   29.30
  -1 -10  -8   -2.40   22.50
  -1  10  -8   14.40   19.70
   4 -11  -8   88.39   25.20
   4  11  -8   69.59   24.00
  -4  11   8    4.30   30.20
   4  11  -8   29.60   21.70
   3 -11  -8   -6.30   21.50
   3  11  -8   40.50   23.00
  -3  11   8   34.20   28.10
   3  11  -8   -3.70   20.20
   2 -11  -8  -16.90   19.60
   2  11  -8  -15.00   22.90
   2  11  -8   13.50   19.50
  -2  11   8   -4.40   26.70
   1 -11  -8   88.19   50.69
   1 -11  -8   57.09   23.40
   1  11  -8   86.19   28.90
   1  11  -8   71.89   21.60
   0 -11  -8    5.10   24.00
   0  11  -8   10.20   20.20
   2 -12  -8  -34.00   21.70
   2  12  -8  -32.50   19.70
   2  12  -8  -14.40   25.90
  -2  12   8   23.80   31.50
   7   0  -9   80.59   29.50
   7   0  -9   48.50   26.40
  -7   0   9   20.50   47.40
  -6   0   9   49.20   25.70
  -6   0   9   -8.70   19.00
   6   0  -9   25.10   24.80
   6   0  -9    8.80   22.70
  -5   0   9   11.40   23.20
   5   0  -9  -17.30   20.10
   5   0  -9  -34.80   20.50
  -4   0   9   42.80   21.10
   4   0  -9   -9.90   20.60
   4   0  -9   19.00   18.90
   3   0  -9   18.00   17.10
   3   0  -9    2.50   19.20
   2   0  -9    8.00   18.80
   2   0  -9    8.40   17.70
   1   0  -9   -5.40   15.60
   1   0  -9   60.29   23.60
   0   0  -9   41.40   23.90
   0   0  -9  -33.60   16.30
  -1   0  -9  -18.40   20.30
  -1   0  -9   -6.00   20.40
   1   0   9  -31.00   22.20
  -2   0  -9    9.00   23.80
   2   0   9   20.20   26.30
   3   0   9  -24.40   23.00
   3   0   9   -3.40   29.50
  -3   0  -9  -26.30   26.40
   7  -1  -9  129.29   31.70
   7  -1  -9   88.09   28.70
  -7  -1   9   62.29   28.50
  -7  -1   9  116.49   26.10
   7   1  -9   88.39   29.70
  -7   1   9   45.40   26.50
   7   1  -9   48.10   28.80
   6  -1  -9   -4.10   23.20
  -6  -1   9  -20.70   24.70
   6  -1  -9  -21.00   24.80
  -6   1   9   10.90   24.60
  -6   1   9   -8.50   20.20
   6   1  -9   18.60   25.30
   6   1  -9    7.30   20.50
  -5  -1   9   65.29   24.70
   5  -1  -9   17.00   19.90
   5  -1  -9   73.79   27.20
   5   1  -9   -4.60   19.60
  -5   1   9   17.60   18.20
  -5   1   9   34.30   24.30
   5   1  -9   41.70   24.40
   4  -1  -9   24.10   19.90
   4  -1  -9  -11.00   21.50
   4   1  -9   51.79   24.00
   4   1  -9   42.10   21.20
  -4   1   9   60.99   24.40
   3  -1  -9    8.60   18.40
   3  -1  -9  -15.80   20.10
   3   1  -9   16.90   20.00
   3   1  -9    1.90   17.10
  -3   1   9   20.10   19.70
   2  -1  -9   27.10   18.10
   2  -1  -9   24.70   20.30
  -2  -1   9   -5.40   18.70
  -2   1   9  -23.00   33.00
   2   1  -9   49.90   22.30
   2   1  -9  -22.20   17.10
  -1  -1   9   53.99   21.80
   1  -1  -9   76.79   25.40
   1  -1  -9   43.50   19.00
   1   1  -9   62.99   22.90
   1   1  -9   42.90   18.90
  -1   1   9   20.00   22.90
   0  -1   9   64.79   22.90
   0  -1  -9   10.80   19.40
   0  -1  -9   16.20   22.60
   0   1   9   42.80   24.70
   0   1  -9   82.29   22.30
   0   1  -9    1.00   23.50
  -1  -1  -9   49.10   23.20
  -1  -1  -9   37.20   25.80
  -1   1  -9   65.99   22.70
  -1   1  -9   57.99   23.90
   1   1   9   63.89   27.80
   2  -1   9   -5.80   20.00
   2  -1   9    3.40   27.10
  -2  -1  -9  -37.00   20.20
   2   1   9  -53.29   26.70
  -2   1  -9   18.70   23.10
  -3  -1  -9   11.00   28.20
   3  -1   9   35.10   23.50
   3  -1   9   18.50   27.80
  -3   1  -9   35.50   27.40
   3   1   9   32.60   26.60
   3   1   9    5.40   28.80
   7  -2  -9   57.39   27.90
  -7  -2   9  -13.90   27.10
   7  -2  -9   -4.80   26.40
   7   2  -9   83.19   32.70
  -7   2   9   59.99   26.10
   7   2  -9    6.10   27.30
  -6  -2   9  -41.70   23.00
   6  -2  -9    9.20   23.60
   6  -2  -9   -0.10   25.30
   6   2  -9   -8.60   23.10
  -6   2   9   -1.50   25.40
   6   2  -9   20.30   24.20
  -6   2   9   16.10   21.90
  -5  -2   9   35.60   22.60
   5  -2  -9   12.40   24.40
   5  -2  -9   65.39   24.80
   5   2  -9   30.30   24.00
  -5   2   9   36.90   24.60
  -5   2   9   40.80   22.60
   5   2  -9   55.69   23.30
   4  -2  -9    2.30   24.00
   4  -2  -9   -2.00   18.10
   4   2  -9   -7.00   19.70
   4   2  -9   77.19   21.80
  -4   2   9   20.50   23.10
  -3  -2   9    1.50   18.90
   3  -2  -9   14.70   18.90
   3  -2  -9  -21.70   20.40
  -3   2   9   -9.50   21.10
   3   2  -9   -3.20   18.20
   3   2  -9  -27.70   17.80
   2  -2  -9   23.20   20.80
  -2  -2   9  -10.00   18.80
   2  -2  -9    5.10   17.40
   2   2  -9   18.80   20.40
   2   2  -9   12.60   18.20
  -2   2   9   27.50   23.10
  -1  -2   9   -2.60   19.30
   1  -2  -9   33.30   22.50
   1  -2  -9   47.20   20.10
  -1   2   9   79.29   24.80
   1   2  -9   34.20   19.00
   1   2  -9   59.99   22.70
   0  -2  -9  -21.40   17.80
   0  -2  -9    8.20   19.10
   0   2  -9   10.90   18.70
   0   2  -9  -20.60   19.70
   0   2   9    3.00   23.20
   1  -2   9   24.80   20.30
  -1  -2  -9  -25.60   21.20
  -1  -2  -9   22.60   21.60
  -1   2  -9    1.60   18.10
  -1   2  -9  -29.80   23.30
   1   2   9  -40.90   23.80
   2  -2   9   -2.60   19.10
  -2  -2  -9  -11.40   21.40
   2  -2   9    9.00   26.00
  -2   2  -9  -22.60   21.20
   2   2   9   -9.00   27.70
  -3  -2  -9   31.60   41.90
   3  -2   9   -1.00   22.00
   3   2   9   19.20   36.40
  -3   2  -9  -25.10   25.60
   3   2   9    6.00   26.90
   7  -3  -9  148.99   35.40
   7  -3  -9  125.19   52.39
  -7  -3   9  114.19   31.80
  -7   3   9  175.58   36.00
   7   3  -9  134.39   34.20
   7   3  -9   70.99   29.50
  -6  -3   9  -11.60   23.20
   6  -3  -9   53.19   24.70
   6  -3  -9   43.80   26.70
  -6   3   9   35.50   30.50
   6   3  -9   66.09   26.90
   6   3  -9   20.00   24.10
  -6   3   9   42.50   25.30
   5  -3  -9  -22.00   19.10
   5  -3  -9   15.90   23.60
   5   3  -9    1.00   23.60
  -5   3   9   -2.00   25.90
   5   3  -9   -3.70   20.50
  -5   3   9   -8.10   19.20
  -4  -3   9   28.80   19.80
   4  -3  -9   12.80   19.40
   4  -3  -9  -29.30   23.50
   4   3  -9  -18.10   20.40
   4   3  -9   23.50   21.20
  -4   3   9  -24.80   22.20
   3  -3  -9  -30.40   20.20
  -3  -3   9  -14.70   17.20
   3  -3  -9   11.60   18.60
  -3   3   9    6.60   22.70
   3   3  -9    0.80   19.50
   3   3  -9  -18.30   16.00
  -2  -3   9   53.29   19.60
   2  -3  -9   36.50   22.30
   2  -3  -9   33.90   19.10
  -2   3   9   76.29   24.50
   2   3  -9   48.90   18.60
   2   3  -9   -0.30   19.80
   1  -3  -9   24.50   19.30
   1  -3  -9  -21.40   20.60
  -1  -3   9   19.50   18.90
   1   3  -9   23.40   19.50
   1   3  -9   30.70   22.30
  -1   3   9   22.80   24.70
   0  -3  -9  116.59   27.60
   0  -3   9  137.19   23.10
   0  -3  -9   98.99   23.90
   0   3  -9  118.19   23.30
   0   3  -9  162.68   30.50
   0   3   9  131.29   30.90
  -1  -3  -9    7.90   23.90
   1  -3   9   80.59   22.70
  -1  -3  -9   49.80   23.10
   1  -3   9   33.20   17.10
  -1   3  -9   29.40   23.90
  -1   3  -9   53.89   22.00
   1   3   9   61.89   27.70
  -2  -3  -9    2.50   24.10
   2  -3   9   -1.50   21.90
  -2   3  -9   14.80   22.00
   2   3   9   -5.70   28.00
   3  -3   9   83.19   26.00
  -3   3  -9   -6.50   25.10
  -7  -4   9   45.80   28.90
   7  -4  -9   60.09   31.70
   7   4  -9   20.90   28.20
  -7   4   9   48.30   31.00
   7   4  -9   36.90   29.80
   6  -4  -9    0.30   24.10
   6  -4  -9   13.60   26.50
  -6  -4   9   -6.80   24.40
   6   4  -9   11.70   23.80
  -6   4   9   -6.20   24.10
   6   4  -9  -48.10   21.40
  -5  -4   9   20.30   23.00
   5  -4  -9   28.90   24.90
   5  -4  -9   37.40   24.90
   5   4  -9  -20.70   19.40
   5   4  -9   -5.00   23.00
  -5   4   9  -26.60   24.40
  -5   4   9   27.50   24.40
   4  -4  -9   57.99   27.00
  -4  -4   9   50.29   21.40
   4  -4  -9   59.29   23.50
  -4   4   9   61.39   26.50
   4   4  -9    1.70   21.10
   4   4  -9   53.59   21.20
  -4   4   9   71.99   25.10
  -3  -4   9  -17.80   16.50
   3  -4  -9    1.20   17.90
   3  -4  -9  -17.40   21.00
   3   4  -9   18.30   20.10
   3   4  -9  -26.30   17.00
  -3   4   9  -28.00   23.10
  -2  -4   9  105.59   20.80
   2  -4  -9  136.19   26.30
   2  -4  -9  150.08   28.80
   2   4  -9  134.89   23.70
  -2   4   9  107.09   29.50
   2   4  -9   65.29   24.20
   1  -4  -9   31.30   20.40
  -1  -4   9  -16.20   20.70
   1  -4  -9   39.30   21.90
  -1   4   9   -2.00   23.40
   1   4  -9   36.80   23.20
   1   4  -9   14.00   18.70
   0  -4  -9    6.00   20.00
   0  -4  -9   13.30   22.10
   0   4  -9  -23.50   16.90
   0   4   9   36.40   26.70
   0   4  -9  -43.30   21.40
  -1  -4  -9   63.39   24.60
   1  -4   9   33.60   15.50
  -1  -4  -9   20.40   26.60
  -1   4  -9  -16.90   22.30
  -1   4  -9   34.60   20.80
   1   4   9   -2.60   25.70
   2  -4   9   21.50   16.60
  -2  -4  -9   43.50   24.30
   2  -4   9  -11.00   20.00
  -2   4  -9   17.10   23.80
  -7  -5   9   52.09   28.90
   7  -5  -9   84.49   33.00
  -7   5   9   73.39   34.50
   7   5  -9   72.79   29.80
   7   5  -9   65.79   37.60
   6  -5  -9  -38.50   22.70
   6   5  -9  -17.80   23.30
   6   5  -9    4.90   25.40
  -6   5   9  -17.70   26.90
   5  -5  -9   11.40   26.00
   5  -5  -9   27.30   25.00
  -5  -5   9  -19.50   19.40
   5   5  -9   34.40   23.40
  -5   5   9   12.70   26.20
  -5   5   9   10.90   23.40
   5   5  -9   -0.30   22.20
   4  -5  -9   95.39   29.00
  -4  -5   9   25.70   18.60
   4  -5  -9   44.20   22.30
  -4   5   9    8.20   23.40
  -4   5   9   16.90   24.60
   4   5  -9   22.10   20.70
   4   5  -9   27.50   22.20
   3  -5  -9  205.98   29.30
   3  -5  -9  198.68   32.20
  -3  -5   9  158.78   34.90
   3   5  -9  197.68   30.80
  -3   5   9  217.58   33.70
   3   5  -9  212.68   30.00
   2  -5  -9   68.49   24.90
   2  -5  -9   63.29   21.70
  -2  -5   9   47.10   17.50
  -2   5   9  118.29   29.90
   2   5  -9   41.10   20.20
   2   5  -9   35.40   22.40
   1  -5  -9  -22.80   19.00
  -1  -5   9    5.00   15.60
   1  -5  -9   28.20   22.50
  -1   5   9    8.70   25.70
   1   5  -9   12.50   18.40
   1   5  -9  -13.30   21.50
   0  -5   9   56.69   16.90
   0  -5   9   62.59   14.30
   0  -5  -9   11.80   24.30
   0  -5  -9   89.89   25.70
   0   5  -9   39.80   20.70
   0   5   9  -16.40   29.00
   0   5  -9   42.10   24.60
  -1  -5  -9    7.90   24.00
   1  -5   9   15.50   12.80
   1  -5   9   27.60   16.20
   1   5   9    9.10   32.00
  -1   5  -9   11.20   21.00
  -1   5  -9  -55.09   23.00
   2  -5   9   25.60   17.60
  -2  -5  -9   30.20   26.50
  -2   5  -9   38.10   24.90
  -6  -6   9   34.20   24.20
   6  -6  -9  -21.70   26.30
   6   6  -9  -16.00   24.70
   6   6  -9   45.80   27.70
  -6   6   9    8.30   29.90
   5  -6  -9   32.50   23.50
  -5  -6   9   31.80   19.40
  -5   6   9   21.50   26.60
   5   6  -9    7.00   24.20
   5   6  -9   77.89   26.20
   4  -6  -9  -40.40   23.70
   4  -6  -9  -12.80   21.30
  -4   6   9   -1.70   26.30
   4   6  -9   15.20   21.50
  -4   6   9   37.70   23.20
   4   6  -9    2.50   20.00
  -3  -6   9   45.50   16.50
   3  -6  -9  -11.20   19.90
   3  -6  -9    8.00   26.20
   3   6  -9   15.80   20.40
   3   6  -9   17.70   22.60
  -3   6   9   24.90   26.40
   2  -6  -9   -2.80   20.50
   2  -6  -9  -14.10   23.10
  -2  -6   9    6.00   13.50
   2   6  -9    0.50   21.90
   2   6  -9   19.30   20.10
  -2   6   9   12.80   26.60
  -1  -6   9   28.00   13.40
  -1  -6   9   22.20   11.10
   1  -6  -9  -23.10   21.40
   1  -6  -9   56.99   22.80
  -1   6   9   -5.50   25.80
   1   6  -9    6.40   22.30
   1   6  -9   22.40   20.00
   0  -6   9   28.20   12.50
   0  -6  -9   27.40   24.40
   0  -6  -9   -8.60   25.20
   0  -6   9   25.50   10.60
   0   6  -9   32.40   20.30
   0   6  -9   53.89   26.60
   0   6   9  116.89   37.10
  -1  -6  -9   10.70   25.00
  -1   6  -9  -23.50   20.40
  -1   6  -9  -39.40   23.50
  -2  -6  -9   14.10   27.70
  -2   6  -9   89.09   27.30
  -6  -7   9   27.50   21.40
   6  -7  -9   39.20   28.80
   6   7  -9  -21.20   24.80
   6   7  -9  -36.50   24.50
   5  -7  -9   64.89   27.30
  -5   7   9   15.10   26.90
   5   7  -9   33.20   24.90
   5   7  -9  -27.30   23.90
   4  -7  -9  126.49   28.90
  -4  -7   9  146.19   20.00
   4   7  -9  199.28   29.80
  -4   7   9  116.19   29.90
   4   7  -9  121.39   26.40
   3  -7  -9   51.99   31.10
  -3  -7   9    7.80   13.00
   3  -7  -9   27.30   23.50
  -3   7   9   -6.00   23.10
   3   7  -9   -8.10   22.20
   3   7  -9   14.40   21.80
  -3   7   9   13.90   33.10
  -2  -7   9   41.10   10.40
  -2  -7   9   42.70    9.00
   2  -7  -9    5.80   23.00
   2  -7  -9   18.00   27.00
  -2   7   9   60.79   32.80
   2   7  -9   39.00   25.30
   2   7  -9   56.89   22.60
   1  -7  -9  -32.90   27.50
   1  -7  -9   24.70   23.90
   1   7  -9  -26.60   19.30
   1   7  -9   21.50   24.50
   0  -7  -9   -1.40   24.20
   0   7  -9    2.10   20.70
   0   7  -9   35.30   26.60
  -1  -7  -9   -7.60   23.50
  -1   7  -9   32.70   23.60
   5  -8  -9   36.10   26.50
   5   8  -9   82.29   26.70
   5   8  -9   20.90   26.50
  -5   8   9   -9.60   35.20
   4  -8  -9   67.09   27.60
   4   8  -9   49.60   25.00
  -4   8   9   82.99   30.80
   4   8  -9   53.49   25.00
   3  -8  -9  -14.80   23.00
   3   8  -9   26.90   21.90
   3   8  -9   14.20   24.60
  -3   8   9   11.10   24.20
   2  -8  -9  171.18   31.20
   2   8  -9  230.18   34.00
   2   8  -9  203.58   29.40
   1  -8  -9   45.40   24.40
   1   8  -9   36.50   27.10
   0  -8  -9  -17.70   23.90
   0   8  -9   20.90   27.70
   0   8  -9   -7.30   21.40
   4  -9  -9   85.59   29.00
   4   9  -9   54.29   27.40
   4   9  -9   18.00   25.40
  -4   9   9   49.30   49.99
   3  -9  -9  139.79   29.50
   3   9  -9   97.09   28.70
  -3   9   9   97.39   32.10
   3   9  -9  159.88   28.50
   2  -9  -9  -16.40   23.70
   2   9  -9  -58.49   24.90
   2   9  -9  -20.70   20.70
   1  -9  -9   14.50   26.20
   1   9  -9    7.30   27.70
   1   9  -9    8.50   22.60
   0  -9  -9   34.90   27.00
   0   9  -9   57.79   25.50
   0   9  -9   37.60   31.00
   6   0 -10  -16.70   29.50
  -5   0  10  -39.00   25.30
   5   0 -10  -30.80   27.70
   5   0 -10  -21.20   25.90
   4   0 -10   20.70   24.60
  -4   0  10  111.49   30.50
   4   0 -10   65.79   28.50
  -3   0  10   24.00   29.20
   3   0 -10   25.00   25.60
   3   0 -10    4.10   25.80
  -2   0  10  -15.00   26.10
   2   0 -10    6.70   23.60
   2   0 -10  -11.00   22.40
   1   0 -10   24.10   23.80
  -1   0  10   37.70   29.00
   0   0  10  -26.30   26.80
   0   0 -10    3.60   24.30
   1   0  10   55.99   30.80
  -1   0 -10  -14.70   43.70
  -6  -1  10  103.29   44.30
   6   1 -10  151.78   35.80
   5  -1 -10  -19.20   25.90
   5  -1 -10   13.70   27.80
  -5  -1  10   49.10   29.20
  -5   1  10    6.40   31.00
   5   1 -10    3.80   27.20
   5   1 -10   56.69   29.50
  -4  -1  10   37.50   28.60
   4  -1 -10   21.40   26.30
   4  -1 -10    0.30   26.50
  -4   1  10   32.70   29.30
   4   1 -10   30.70   27.50
   4   1 -10   17.10   24.50
  -3  -1  10   55.49   28.40
   3  -1 -10   99.09   28.40
   3  -1 -10   -6.70   25.10
   3   1 -10   52.79   27.40
  -3   1  10   69.09   29.50
   3   1 -10   43.40   27.60
   2  -1 -10   50.39   27.10
   2  -1 -10   -4.60   24.20
  -2  -1  10   42.10   27.00
   2   1 -10   36.20   24.00
  -2   1  10   17.60   26.50
   1  -1 -10   72.89   29.20
  -1  -1  10   75.79   28.20
   1   1 -10    0.10   22.80
   1   1 -10   19.80   32.30
  -1   1  10   67.69   30.10
   0  -1 -10  -28.90   24.00
   0  -1  10   30.90   28.10
   0   1 -10   10.50   25.00
   0   1  10   46.20   29.80
   1  -1  10  -48.70   26.80
  -1  -1 -10  -11.00   43.20
   1   1  10  -12.10   30.50
  -1   1 -10  -55.79   27.90
  -6  -2  10   -6.30   28.50
  -6   2  10   24.90   30.40
   6   2 -10   18.00   29.90
  -5  -2  10  -23.70   27.20
   5  -2 -10   17.70   27.40
   5   2 -10    4.40   25.50
   5   2 -10   48.50   30.20
   4  -2 -10   44.30   34.20
   4  -2 -10    3.20   26.60
  -4  -2  10    1.80   25.40
   4   2 -10   66.59   28.20
  -4   2  10  -38.30   27.10
   4   2 -10    2.30   25.70
   3  -2 -10   52.49   25.80
   3  -2 -10   48.30   26.90
  -3  -2  10    4.00   25.40
  -3   2  10   -2.50   25.70
   3   2 -10   50.69   25.40
   3   2 -10   -7.90   24.20
  -2  -2  10  -11.50   29.40
   2  -2 -10  -27.50   23.00
  -2   2  10  -15.80   27.90
   2   2 -10  -21.00   24.20
   2   2 -10   -0.80   23.30
   1  -2 -10   -1.90   24.20
   1   2 -10   13.10   24.00
   1   2 -10    2.10   25.50
  -1   2  10   54.49   27.70
   0  -2 -10  -29.90   24.80
   0   2  10  -28.10   27.40
   0   2 -10   33.30   29.90
   1  -2  10    8.00   27.70
  -1   2 -10   21.70   29.00
   5  -3 -10   -8.40   28.00
  -5  -3  10   -4.60   27.70
   5   3 -10  -34.20   26.60
   4  -3 -10   52.59   28.10
  -4  -3  10  -53.99   23.80
   4   3 -10  -54.79   25.20
   4   3 -10    7.90   26.10
   3  -3 -10   15.10   24.10
  -3   3  10   60.69   29.50
   3   3 -10   54.39   29.30
   3   3 -10  -22.40   23.40
  -2  -3  10   17.90   37.70
   2  -3 -10   17.30   23.50
  -2   3  10  -56.39   24.70
   2   3 -10   -6.00   23.90
   2   3 -10   26.80   25.80
  -1  -3  10    9.60   24.50
   1  -3 -10   45.70   28.10
  -1   3  10   66.89   29.90
   1   3 -10   16.10   25.00
   1   3 -10   24.30   27.00
   0  -3  10   39.10   25.30
   0  -3 -10   48.70   29.40
   0   3 -10   38.60   27.20
  -5  -4  10   29.40   26.80
   5  -4 -10  -37.40   26.90
   5   4 -10  -45.30   29.50
  -5   4  10  -21.30   26.60
   5   4 -10  -26.90   28.30
   4  -4 -10  -19.20   26.90
   4   4 -10  -35.60   23.20
   4   4 -10   31.50   27.80
  -3  -4  10   28.50   23.10
   3  -4 -10   10.40   23.70
   3   4 -10  -15.90   26.20
   3   4 -10  -48.90   23.10
   2  -4 -10    3.80   26.20
  -2  -4  10    0.40   21.80
   2   4 -10   25.30   25.40
   2   4 -10   -6.70   25.80
  -1  -4  10    6.30   22.00
   1  -4 -10    2.40   24.70
   1   4 -10   32.60   24.70
   1   4 -10  -19.20   26.30
   0  -4  10   55.79   18.90
   0  -4  10   36.40   22.00
   4  -5 -10  -17.00   26.70
  -4  -5  10   38.60   22.40
   4   5 -10   17.20   29.00
   4   5 -10   -6.10   26.00
   3  -5 -10   -4.50   27.50
  -3  -5  10   26.30   20.90
   3   5 -10   23.70   27.70
   3   5 -10   -5.70   26.50
   2  -5 -10   24.30   28.30
  -2  -5  10   46.00   20.30
   2   5 -10   61.89   26.40
   2   5 -10    2.40   27.40
   1   5 -10  -23.60   28.70
   1   5 -10  -25.00   24.60
   4  -6 -10   59.09   31.90
  -4  -6  10   75.19   23.20
   4   6 -10  137.59   32.80
   4   6 -10   92.09   32.40
   3  -6 -10   44.10   30.40
   3   6 -10  -20.50   24.60
   3   6 -10   67.39   28.70
   2  -6 -10   44.80   30.10
   2   6 -10    6.10   27.00
   2   6 -10   23.90   26.10
   1  -6 -10  -13.20   40.20
   1   6 -10   17.90   26.60
   1   6 -10  -10.50   37.10

_computing_structure_solution     'SHELXT 2014/4 (Sheldrick, 2014)'
;
_shelx_hkl_checksum   35275
