# Supplementary material for: Reciprocal carbonyl–carbonyl interactions in small molecules and proteins
Source: Nat Commun. 2017 Jul 19;8:78. doi: 10.1038/s41467-017-00081-x (PMC5517579; doi:10.1038/s41467-017-00081-x)
Supplement: Supplementary file 6 — Supplementary Data 5 [file 41467_2017_81_MOESM6_ESM.cif]

 
data_comp_4_a
 
_audit_creation_method            SHELXL-2014/6
_chemical_name_systematic         'N'-(2-chloroacetyl)-4-methylbenzohydrazide'
_chemical_name_common             ?
_chemical_melting_point           ?
_chemical_formula_moiety          'C10 H11 Cl N2 O2' 
_chemical_formula_sum
 'C10 H11 Cl N2 O2' 
_chemical_formula_weight          226.66

loop_
 _atom_type_symbol
 _atom_type_description
 _atom_type_scat_dispersion_real
 _atom_type_scat_dispersion_imag
 _atom_type_scat_source
 'C'  'C'   0.0033   0.0016
 'International Tables Vol C Tables 4.2.6.8 and 6.1.1.4'
 'H'  'H'   0.0000   0.0000
 'International Tables Vol C Tables 4.2.6.8 and 6.1.1.4'
 'Cl'  'Cl'   0.1484   0.1585
 'International Tables Vol C Tables 4.2.6.8 and 6.1.1.4'
 'N'  'N'   0.0061   0.0033
 'International Tables Vol C Tables 4.2.6.8 and 6.1.1.4'
 'O'  'O'   0.0106   0.0060
 'International Tables Vol C Tables 4.2.6.8 and 6.1.1.4'
 
_space_group_crystal_system       monoclinic
_space_group_IT_number            14
_space_group_name_H-M_alt         'P 21/c'
_space_group_name_Hall            '-P 2ybc'
 
_shelx_space_group_comment
;
The symmetry employed for this shelxl refinement is uniquely defined
by the following loop, which should always be used as a source of
symmetry information in preference to the above space-group names.
They are only intended as comments.
;
 
loop_
 _space_group_symop_operation_xyz
 'x, y, z'
 '-x, y+1/2, -z+1/2'
 '-x, -y, -z'
 'x, -y-1/2, z-1/2'
 
_cell_length_a                    4.6791(3)
_cell_length_b                    9.7042(7)
_cell_length_c                    23.8804(17)
_cell_angle_alpha                 90
_cell_angle_beta                  95.596(2)
_cell_angle_gamma                 90
_cell_volume                      1079.17(13)
_cell_formula_units_Z             4
_cell_measurement_temperature     297(2)
_cell_measurement_reflns_used     5446
_cell_measurement_theta_min       2.27
_cell_measurement_theta_max       25.13
 
_exptl_crystal_description        'Rod'
_exptl_crystal_colour             'colourless'
_exptl_crystal_density_meas       ?
_exptl_crystal_density_method     ?
_exptl_crystal_density_diffrn     1.395          
_exptl_crystal_F_000              472
_exptl_transmission_factor_min    ?
_exptl_transmission_factor_max    ?
_exptl_crystal_size_max           0.215
_exptl_crystal_size_mid           0.155
_exptl_crystal_size_min           0.050
_exptl_absorpt_coefficient_mu     0.335
_shelx_estimated_absorpt_T_min    0.931
_shelx_estimated_absorpt_T_max    0.983
_exptl_absorpt_correction_type    'Multi-Scan'
_exptl_absorpt_correction_T_min   0.847
_exptl_absorpt_correction_T_max   0.905
_exptl_absorpt_process_details    SADABS
_exptl_absorpt_special_details    ?
_diffrn_ambient_temperature       297(2)
_diffrn_radiation_wavelength      0.71073
_diffrn_radiation_type            MoK\a
_diffrn_source                    'X-ray'
_diffrn_measurement_device_type   'Bruker PHOTON100 CMOS'
_diffrn_measurement_method        '\f and \w scans'
_diffrn_detector_area_resol_mean  ?
_diffrn_reflns_number             20361
_diffrn_reflns_av_unetI/netI      0.0222
_diffrn_reflns_av_R_equivalents   0.0514
_diffrn_reflns_limit_h_min        -5
_diffrn_reflns_limit_h_max        5
_diffrn_reflns_limit_k_min        -11
_diffrn_reflns_limit_k_max        11
_diffrn_reflns_limit_l_min        -29
_diffrn_reflns_limit_l_max        29
_diffrn_reflns_theta_min          2.267
_diffrn_reflns_theta_max          25.696
_diffrn_reflns_theta_full         25.242
_diffrn_measured_fraction_theta_max   0.998
_diffrn_measured_fraction_theta_full  0.998
_diffrn_reflns_Laue_measured_fraction_max    0.998
_diffrn_reflns_Laue_measured_fraction_full   0.998
_diffrn_reflns_point_group_measured_fraction_max   0.998
_diffrn_reflns_point_group_measured_fraction_full  0.998
_reflns_number_total              2058
_reflns_number_gt                 1602
_reflns_threshold_expression      'I > 2\s(I)'
_reflns_Friedel_coverage          0.000
_reflns_Friedel_fraction_max      .
_reflns_Friedel_fraction_full     .
 
_reflns_special_details
;
 Reflections were merged by SHELXL according to the crystal
 class for the calculation of statistics and refinement.
 
 _reflns_Friedel_fraction is defined as the number of unique
 Friedel pairs measured divided by the number that would be
 possible theoretically, ignoring centric projections and
 systematic absences.
;
 
_computing_data_collection        'Bruker APEX2'
_computing_cell_refinement        'Bruker SAINT'
_computing_data_reduction         'Bruker SAINT'
_computing_structure_solution     'SHELXS-97 (Sheldrick 2008)'
_computing_structure_refinement 'SHELXL-2014/6 (Sheldrick, 2014)'
_computing_molecular_graphics     'Bruker SHELXTL'
_computing_publication_material   'Bruker SHELXTL'
_refine_special_details           ?
_refine_ls_structure_factor_coef  Fsqd
_refine_ls_matrix_type            full
_refine_ls_weighting_scheme       calc
_refine_ls_weighting_details
'w=1/[\s^2^(Fo^2^)+(0.0438P)^2^+0.8839P] where P=(Fo^2^+2Fc^2^)/3'
_atom_sites_solution_primary      ?
_atom_sites_solution_secondary    ?
_atom_sites_solution_hydrogens    mixed
_refine_ls_hydrogen_treatment     mixed
_refine_ls_extinction_method      SHELXL
_refine_ls_extinction_coef        0.016(4)
_refine_ls_extinction_expression
 'Fc^*^=kFc[1+0.001xFc^2^\l^3^/sin(2\q)]^-1/4^'
_refine_ls_number_reflns          2058
_refine_ls_number_parameters      146
_refine_ls_number_restraints      0
_refine_ls_R_factor_all           0.0679
_refine_ls_R_factor_gt            0.0484
_refine_ls_wR_factor_ref          0.1223
_refine_ls_wR_factor_gt           0.1106
_refine_ls_goodness_of_fit_ref    1.059
_refine_ls_restrained_S_all       1.059
_refine_ls_shift/su_max           0.001
_refine_ls_shift/su_mean          0.000
 
loop_
 _atom_site_label
 _atom_site_type_symbol
 _atom_site_fract_x
 _atom_site_fract_y
 _atom_site_fract_z
 _atom_site_U_iso_or_equiv
 _atom_site_adp_type
 _atom_site_occupancy
 _atom_site_site_symmetry_order  
 _atom_site_calc_flag
 _atom_site_refinement_flags_posn
 _atom_site_refinement_flags_adp
 _atom_site_refinement_flags_occupancy
 _atom_site_disorder_assembly
 _atom_site_disorder_group
Cl1 Cl 0.76591(17) 0.35245(11) 0.52728(3) 0.0785(4) Uani 1 1 d . . . . .
O1 O 0.8665(4) 0.18808(18) 0.74259(8) 0.0545(5) Uani 1 1 d . . . . .
O2 O 0.6358(3) 0.3902(2) 0.64309(8) 0.0577(6) Uani 1 1 d . . . . .
N2 N 1.0873(4) 0.3894(2) 0.68387(8) 0.0378(5) Uani 1 1 d . . . . .
N1 N 0.9986(4) 0.4084(2) 0.73686(8) 0.0399(5) Uani 1 1 d . . . . .
C1 C 0.7089(4) 0.3421(2) 0.81087(9) 0.0334(5) Uani 1 1 d . . . . .
C8 C 0.8655(5) 0.3058(2) 0.76144(9) 0.0345(5) Uani 1 1 d . . . . .
C9 C 0.8924(5) 0.3813(3) 0.63970(10) 0.0397(6) Uani 1 1 d . . . . .
C6 C 0.6455(5) 0.4760(3) 0.82549(10) 0.0420(6) Uani 1 1 d . . . . .
H6 H 0.7108 0.5494 0.8052 0.050 Uiso 1 1 calc R U . . .
C4 C 0.3837(5) 0.3939(3) 0.90102(10) 0.0431(6) Uani 1 1 d . . . . .
C5 C 0.4853(5) 0.5011(3) 0.87015(11) 0.0474(6) Uani 1 1 d . . . . .
H5 H 0.4451 0.5915 0.8796 0.057 Uiso 1 1 calc R U . . .
C3 C 0.4462(6) 0.2611(3) 0.88584(11) 0.0525(7) Uani 1 1 d . . . . .
H3 H 0.3803 0.1877 0.9060 0.063 Uiso 1 1 calc R U . . .
C2 C 0.6040(6) 0.2352(3) 0.84147(11) 0.0484(6) Uani 1 1 d . . . . .
H2 H 0.6410 0.1446 0.8318 0.058 Uiso 1 1 calc R U . . .
C7 C 0.2049(6) 0.4202(4) 0.94911(12) 0.0617(8) Uani 1 1 d . . . . .
H7A H 0.0130 0.3874 0.9393 0.093 Uiso 1 1 calc R U . . .
H7B H 0.2001 0.5174 0.9566 0.093 Uiso 1 1 calc R U . . .
H7C H 0.2875 0.3727 0.9820 0.093 Uiso 1 1 calc R U . . .
C10 C 1.0205(6) 0.3598(4) 0.58480(11) 0.0737(11) Uani 1 1 d . . . . .
H10A H 1.1296 0.2747 0.5869 0.088 Uiso 1 1 calc R U . . .
H10B H 1.1527 0.4346 0.5794 0.088 Uiso 1 1 calc R U . . .
H1N H 0.998(6) 0.489(3) 0.7477(12) 0.049(8) Uiso 1 1 d . . . . .
H2N H 1.265(6) 0.380(3) 0.6820(11) 0.048(8) Uiso 1 1 d . . . . .
 
loop_
 _atom_site_aniso_label
 _atom_site_aniso_U_11
 _atom_site_aniso_U_22
 _atom_site_aniso_U_33
 _atom_site_aniso_U_23
 _atom_site_aniso_U_13
 _atom_site_aniso_U_12
Cl1 0.0571(5) 0.1312(9) 0.0459(4) -0.0048(4) -0.0017(3) -0.0038(5)
O1 0.0773(13) 0.0320(10) 0.0571(11) -0.0049(8) 0.0222(10) 0.0035(9)
O2 0.0243(9) 0.0935(15) 0.0570(11) 0.0001(10) 0.0115(8) 0.0048(8)
N2 0.0255(10) 0.0487(12) 0.0407(11) -0.0076(9) 0.0112(8) -0.0028(8)
N1 0.0444(11) 0.0378(12) 0.0401(11) -0.0098(9) 0.0164(9) -0.0087(9)
C1 0.0319(11) 0.0330(12) 0.0353(11) 0.0005(9) 0.0037(9) 0.0026(9)
C8 0.0338(11) 0.0315(12) 0.0381(12) -0.0008(10) 0.0033(9) 0.0030(9)
C9 0.0268(12) 0.0493(15) 0.0444(13) 0.0006(11) 0.0107(10) 0.0005(10)
C6 0.0467(13) 0.0345(13) 0.0468(14) 0.0039(11) 0.0147(11) -0.0004(11)
C4 0.0308(12) 0.0615(17) 0.0371(12) -0.0002(12) 0.0042(9) -0.0002(11)
C5 0.0490(14) 0.0431(14) 0.0519(15) -0.0060(12) 0.0141(12) 0.0040(11)
C3 0.0560(16) 0.0536(17) 0.0502(15) 0.0114(13) 0.0164(12) -0.0061(13)
C2 0.0596(16) 0.0351(14) 0.0523(15) 0.0038(11) 0.0146(12) -0.0016(12)
C7 0.0478(15) 0.093(2) 0.0466(15) -0.0048(15) 0.0169(12) -0.0012(15)
C10 0.0322(14) 0.147(3) 0.0423(15) -0.0121(18) 0.0061(11) 0.0039(16)
 
_geom_special_details
;
 All esds (except the esd in the dihedral angle between two l.s. planes)
 are estimated using the full covariance matrix.  The cell esds are taken
 into account individually in the estimation of esds in distances, angles
 and torsion angles; correlations between esds in cell parameters are only
 used when they are defined by crystal symmetry.  An approximate (isotropic)
 treatment of cell esds is used for estimating esds involving l.s. planes.
;
 
loop_
 _geom_bond_atom_site_label_1
 _geom_bond_atom_site_label_2
 _geom_bond_distance
 _geom_bond_site_symmetry_2
 _geom_bond_publ_flag
Cl1 C10 1.730(3) . ?
O1 C8 1.228(3) . ?
O2 C9 1.214(3) . ?
N2 C9 1.328(3) . ?
N2 N1 1.382(3) . ?
N2 H2N 0.84(3) . ?
N1 C8 1.340(3) . ?
N1 H1N 0.83(3) . ?
C1 C6 1.385(3) . ?
C1 C2 1.386(3) . ?
C1 C8 1.491(3) . ?
C9 C10 1.508(3) . ?
C6 C5 1.384(3) . ?
C6 H6 0.9300 . ?
C4 C3 1.378(4) . ?
C4 C5 1.385(4) . ?
C4 C7 1.507(3) . ?
C5 H5 0.9300 . ?
C3 C2 1.372(4) . ?
C3 H3 0.9300 . ?
C2 H2 0.9300 . ?
C7 H7A 0.9600 . ?
C7 H7B 0.9600 . ?
C7 H7C 0.9600 . ?
C10 H10A 0.9700 . ?
C10 H10B 0.9700 . ?
 
loop_
 _geom_angle_atom_site_label_1
 _geom_angle_atom_site_label_2
 _geom_angle_atom_site_label_3
 _geom_angle
 _geom_angle_site_symmetry_1
 _geom_angle_site_symmetry_3
 _geom_angle_publ_flag
C9 N2 N1 119.42(19) . . ?
C9 N2 H2N 123.9(18) . . ?
N1 N2 H2N 116.6(18) . . ?
C8 N1 N2 119.8(2) . . ?
C8 N1 H1N 123.5(19) . . ?
N2 N1 H1N 115.1(19) . . ?
C6 C1 C2 118.3(2) . . ?
C6 C1 C8 123.7(2) . . ?
C2 C1 C8 117.9(2) . . ?
O1 C8 N1 120.8(2) . . ?
O1 C8 C1 122.0(2) . . ?
N1 C8 C1 117.2(2) . . ?
O2 C9 N2 123.3(2) . . ?
O2 C9 C10 123.2(2) . . ?
N2 C9 C10 113.48(19) . . ?
C5 C6 C1 120.3(2) . . ?
C5 C6 H6 119.8 . . ?
C1 C6 H6 119.8 . . ?
C3 C4 C5 118.0(2) . . ?
C3 C4 C7 120.4(2) . . ?
C5 C4 C7 121.5(3) . . ?
C6 C5 C4 121.2(2) . . ?
C6 C5 H5 119.4 . . ?
C4 C5 H5 119.4 . . ?
C2 C3 C4 121.2(2) . . ?
C2 C3 H3 119.4 . . ?
C4 C3 H3 119.4 . . ?
C3 C2 C1 121.0(2) . . ?
C3 C2 H2 119.5 . . ?
C1 C2 H2 119.5 . . ?
C4 C7 H7A 109.5 . . ?
C4 C7 H7B 109.5 . . ?
H7A C7 H7B 109.5 . . ?
C4 C7 H7C 109.5 . . ?
H7A C7 H7C 109.5 . . ?
H7B C7 H7C 109.5 . . ?
C9 C10 Cl1 113.25(18) . . ?
C9 C10 H10A 108.9 . . ?
Cl1 C10 H10A 108.9 . . ?
C9 C10 H10B 108.9 . . ?
Cl1 C10 H10B 108.9 . . ?
H10A C10 H10B 107.7 . . ?
 
_refine_diff_density_max    0.277
_refine_diff_density_min   -0.379
_refine_diff_density_rms    0.044

_shelxl_version_number 2014/6

_shelx_res_file
;
TITL comp_6_a.res in P2(1)/c
CELL  0.71073   4.6791   9.7042  23.8804   90.000   95.596   90.000
ZERR    4.000   0.0003   0.0007   0.0017    0.000    0.002    0.000
LATT 1
SYMM -X, 1/2+Y, 1/2-Z
SFAC C  H  Cl N  O
UNIT 40  44  4  8  8
OMIT -3 51.4
REM Old TITL comp_6 in P2(1)/c
REM SHELXT solution in P2(1)/c
REM R1 0.200,  Rweak 0.019,  Alpha 0.027,  Orientation as input
REM Formula found by SHELXT:  C10 Cl N2 O2
L.S. 30
ACTA
BOND $H
FMAP 2
PLAN 20
SIZE 0.050 0.155 0.215
TEMP 24.220
WGHT    0.043800    0.883900
EXTI    0.015720
FVAR       0.95977
CL1   3    0.765906    0.352453    0.527276    11.00000    0.05710    0.13123 =
         0.04592   -0.00480   -0.00167   -0.00376
O1    5    0.866465    0.188078    0.742592    11.00000    0.07734    0.03202 =
         0.05711   -0.00489    0.02221    0.00350
O2    5    0.635830    0.390238    0.643093    11.00000    0.02430    0.09346 =
         0.05695    0.00011    0.01146    0.00483
N2    4    1.087275    0.389443    0.683871    11.00000    0.02547    0.04868 =
         0.04073   -0.00765    0.01122   -0.00278
N1    4    0.998642    0.408385    0.736859    11.00000    0.04438    0.03775 =
         0.04013   -0.00976    0.01642   -0.00870
C1    1    0.708926    0.342093    0.810874    11.00000    0.03194    0.03296 =
         0.03529    0.00055    0.00366    0.00257
C8    1    0.865505    0.305800    0.761442    11.00000    0.03382    0.03147 =
         0.03807   -0.00080    0.00329    0.00298
C9    1    0.892397    0.381334    0.639699    11.00000    0.02682    0.04930 =
         0.04435    0.00058    0.01068    0.00053
C6    1    0.645463    0.475974    0.825490    11.00000    0.04667    0.03453 =
         0.04682    0.00385    0.01468   -0.00043
AFIX  43
H6    2    0.710841    0.549365    0.805184    11.00000   -1.20000
AFIX   0
C4    1    0.383746    0.393944    0.901022    11.00000    0.03078    0.06146 =
         0.03712   -0.00022    0.00422   -0.00019
C5    1    0.485297    0.501088    0.870148    11.00000    0.04905    0.04311 =
         0.05188   -0.00596    0.01413    0.00404
AFIX  43
H5    2    0.445094    0.591525    0.879607    11.00000   -1.20000
AFIX   0
C3    1    0.446243    0.261105    0.885838    11.00000    0.05598    0.05357 =
         0.05025    0.01141    0.01645   -0.00613
AFIX  43
H3    2    0.380298    0.187656    0.906036    11.00000   -1.20000
AFIX   0
C2    1    0.603966    0.235218    0.841472    11.00000    0.05958    0.03507 =
         0.05228    0.00380    0.01459   -0.00158
AFIX  43
H2    2    0.640993    0.144584    0.831787    11.00000   -1.20000
AFIX   0
C7    1    0.204854    0.420243    0.949112    11.00000    0.04780    0.09325 =
         0.04657   -0.00484    0.01689   -0.00125
AFIX 137
H7A   2    0.012956    0.387427    0.939289    11.00000   -1.50000
H7B   2    0.200139    0.517354    0.956632    11.00000   -1.50000
H7C   2    0.287534    0.372698    0.982041    11.00000   -1.50000
AFIX   0
C10   1    1.020480    0.359833    0.584804    11.00000    0.03224    0.14689 =
         0.04232   -0.01210    0.00615    0.00389
AFIX  23
H10A  2    1.129598    0.274689    0.586920    11.00000   -1.20000
H10B  2    1.152670    0.434589    0.579420    11.00000   -1.20000
AFIX   0
H1N   2    0.997621    0.489331    0.747675    11.00000    0.04877
H2N   2    1.265201    0.380386    0.682021    11.00000    0.04800
HKLF 4

REM  comp_6_a.res in P2(1)/c
REM R1 =  0.0484 for    1602 Fo > 4sig(Fo)  and  0.0679 for all    2058 data
REM    146 parameters refined using      0 restraints

END

WGHT      0.0410      0.8803

REM Highest difference peak  0.277,  deepest hole -0.379,  1-sigma level  0.044
Q1    1   0.8034  0.4340  0.5387  11.00000  0.05    0.28
Q2    1   1.2029  0.3527  0.5848  11.00000  0.05    0.27
Q3    1   0.8341  0.2821  0.5472  11.00000  0.05    0.23
Q4    1   0.3221  0.4560  0.9771  11.00000  0.05    0.19
Q5    1   0.8515  0.3169  0.7970  11.00000  0.05    0.17
Q6    1   0.1559  0.3325  0.9633  11.00000  0.05    0.16
Q7    1   0.0216  0.4736  0.9310  11.00000  0.05    0.16
Q8    1   0.7432  0.4062  0.8213  11.00000  0.05    0.15
Q9    1   0.2906  0.3922  0.9260  11.00000  0.05    0.15
Q10   1   0.4947  0.4432  0.8997  11.00000  0.05    0.15
Q11   1   0.8490  0.5952  0.7411  11.00000  0.05    0.14
Q12   1   0.4398  0.3422  0.9018  11.00000  0.05    0.14
Q13   1   0.7470  0.4267  0.6400  11.00000  0.05    0.13
Q14   1   0.9827  0.3588  0.7515  11.00000  0.05    0.13
Q15   1   0.5858  0.2874  0.8123  11.00000  0.05    0.13
Q16   1   1.0718  0.5318  0.5797  11.00000  0.05    0.13
Q17   1   0.8310  0.3443  0.5005  11.00000  0.05    0.12
Q18   1   0.9484  0.3991  0.6130  11.00000  0.05    0.12
Q19   1   0.3798  0.2948  0.8511  11.00000  0.05    0.12
Q20   1   1.0047  0.1918  0.7670  11.00000  0.05    0.12
;
_shelx_res_checksum    6958

_shelx_hkl_file
;
  -2   0   2  839.12   20.90
  -2   0   2  852.51   19.70
  -3   0   3   -3.20    2.30
  -3   0   3    4.20    3.30
  -3   0   3    0.20    2.70
  -4   0   4  390.96   14.10
  -4   0   4  391.96   16.80
  -4   0   4  382.66   14.60
  -5   0   5  -11.80    8.60
  -5   0   5    5.90    7.10
  -5   0   5    0.80    7.00
  -1   1   1  431.76   11.40
   1   1  -1  459.95   10.20
  -1   1   1  440.36   10.20
  -1   1   1  423.96    9.80
   1   1  -1  420.16    9.40
  -1   1   1  436.96    9.80
  -1   1   1  438.16   10.20
  -1   1   1  421.56   10.10
   1  -1  -1  425.06   10.20
   1  -1  -1  413.86   10.20
  -1  -1   1  456.75   10.20
   1  -1  -1  435.86    9.30
   1  -1  -1  432.66    9.30
   1  -1  -1  438.86   10.30
  -2   1   2   10.70    1.50
  -2   1   2   10.70    2.20
  -2   1   2   14.20    1.80
  -2   1   2   11.60    1.80
  -2   1   2    6.80    3.10
  -2   1   2    6.90    2.40
  -2  -1   2   12.30    2.50
  -2  -1   2   15.90    2.40
  -3   1   3    2.60    1.70
  -3   1   3    4.60    1.80
  -3   1   3    2.10    2.90
  -3   1   3    7.00    3.70
  -3  -1   3    6.70    3.20
  -3  -1   3    1.50    3.20
  -4   1   4   21.10    6.90
  -4   1   4   23.30    5.20
  -4   1   4   19.70    5.30
  -4   1   4   18.70    3.30
  -4   1   4   12.00    3.10
  -4  -1   4   11.90    4.90
  -4  -1   4    8.00    4.90
  -4  -1   4   15.40    6.00
  -5   1   5   70.09   12.00
  -5   1   5   61.89    7.20
  -5   1   5   62.39    9.10
  -5  -1   5   59.99    9.40
  -5  -1   5   48.10   10.20
  -5  -1   5   70.79    9.10
   0   2   0  313.37    8.80
   0   2   0  315.57    8.00
   0   2   0  328.47    9.00
   0  -2   0  323.17    8.90
   0  -2   0  309.37    8.10
   0  -2   0  315.07    8.80
   0  -2   0  321.57    8.60
  -1   2   1 7898.61  158.68
  -1   2   1 8071.59  157.38
  -1   2   1 7898.11  157.68
   1  -2  -1 8060.79  157.88
   1  -2  -1 7985.70  158.58
   1  -2  -1 7954.40  157.08
   2   2  -2   25.70    3.40
  -2   2   2   31.80    4.80
  -2   2   2   28.60    3.50
   2   2  -2   24.50    2.60
   2   2  -2   28.10    2.30
  -2   2   2   23.00    2.90
  -2   2   2   23.50    2.70
  -2   2   2   27.80    3.20
   2  -2  -2   28.40    3.60
   2  -2  -2   29.50    3.50
  -2  -2   2   28.00    3.40
   2  -2  -2   26.60    3.20
  -3   2   3  887.51   20.40
  -3   2   3  883.31   25.40
  -3   2   3  900.91   20.70
  -3   2   3  848.42   20.70
  -3  -2   3  860.91   21.90
  -3  -2   3  919.41   22.80
  -4   2   4    5.70    6.40
  -4   2   4    0.50    3.60
  -4  -2   4    3.80    5.00
  -4  -2   4    4.60    4.70
  -5   2   5  287.57   17.00
  -5   2   5  282.37   20.10
  -5   2   5  271.47   12.00
  -5  -2   5  307.57   14.90
  -5  -2   5  274.57   16.30
  -5  -2   5  281.37   16.60
   0   3   0   -3.00    1.90
   0   3   0   -0.90    2.00
   0  -3   0    1.20    1.80
   0  -3   0   -1.60    1.70
   0  -3   0   -4.10    1.50
   0  -3   0   -3.80    2.30
   1   3  -1    9.10    2.20
  -1   3   1    2.20    2.30
   1   3  -1    3.60    2.10
  -1   3   1    9.60    2.60
   1   3  -1    6.40    2.20
  -1   3   1    4.80    2.00
  -1   3   1    6.20    2.20
  -1   3   1    8.00    2.50
   1  -3  -1    5.00    2.00
  -1  -3   1    9.40    2.30
  -1  -3   1    5.00    1.90
   1  -3  -1    9.10    2.60
   1  -3  -1    5.90    2.60
   1  -3  -1   10.10    2.30
   1  -3  -1    8.10    2.40
  -2   3   2 1099.09   28.40
   2   3  -2 1139.89   25.80
  -2   3   2 1076.59   25.90
   2   3  -2 1158.28   25.00
  -2   3   2 1118.29   26.30
   2   3  -2 1130.99   25.00
  -2   3   2 1112.39   25.90
  -2   3   2 1104.49   26.10
  -2  -3   2 1101.29   25.70
   2  -3  -2 1099.99   25.90
   2  -3  -2 1097.29   26.30
  -2  -3   2 1096.69   24.50
   2  -3  -2 1147.29   24.60
   2  -3  -2 1120.49   24.40
   2  -3  -2 1119.69   26.50
  -3   3   3   -0.80    2.90
  -3   3   3    6.00    3.30
  -3   3   3   10.30    3.50
  -3   3   3    5.50    2.90
   3   3  -3    4.20    1.90
  -3   3   3   11.50    5.30
   3   3  -3    6.40    2.30
   3  -3  -3    5.40    3.20
  -3  -3   3    5.50    3.00
   3  -3  -3   10.60    3.60
  -3  -3   3    6.80    3.50
  -4   3   4   70.19    7.60
  -4   3   4   82.19    6.20
  -4   3   4   81.59    6.50
  -4   3   4   98.09   11.00
  -4  -3   4   89.89    8.80
  -4  -3   4   73.09    8.80
  -4  -3   4   81.69    5.50
  -5   3   5    1.30    6.30
  -5   3   5   -4.80   10.80
  -5  -3   5   19.00    7.80
  -5  -3   5    4.40    7.00
   0   4   0 3465.45   74.49
   0   4   0 3571.54   74.59
   0  -4   0 3589.34   74.69
   0  -4   0 3576.74   74.19
   0  -4   0 3642.24   74.69
   0  -4   0 3552.34   72.89
   0  -4   0 3589.94   74.19
   1   4  -1  106.59    6.40
  -1   4   1  104.99    6.80
   1   4  -1   96.19    6.20
  -1   4   1   89.49    6.50
  -1   4   1  110.19    6.40
   1   4  -1  103.59    6.00
   1  -4  -1   92.49    6.40
  -1  -4   1  100.89    6.00
   1  -4  -1  104.29    6.60
   1  -4  -1   98.19    6.10
  -1  -4   1   98.29    5.90
  -1  -4   1  101.09    6.10
   1  -4  -1  108.79    6.20
  -1  -4   1  101.89    3.80
   1  -4  -1   90.69    6.40
  -2   4   2    6.00    3.30
   2   4  -2    2.70    2.90
   2   4  -2    9.70    3.20
  -2   4   2    6.20    3.50
  -2   4   2    9.30    4.50
  -2   4   2    8.70    3.40
   2   4  -2    5.00    2.70
  -2   4   2    5.20    2.90
   2  -4  -2    4.30    2.60
   2  -4  -2    5.10    2.60
   2  -4  -2    2.70    3.10
   2  -4  -2    9.20    3.10
   2  -4  -2    2.00    3.30
  -2  -4   2    3.10    2.70
   3   4  -3   41.10    5.20
  -3   4   3   47.40    5.80
  -3   4   3   52.19    5.80
  -3   4   3   45.60    5.80
  -3   4   3   50.89    8.00
   3   4  -3   49.50    6.20
  -3  -4   3   51.49    5.40
   3  -4  -3   48.40    5.80
  -3  -4   3   46.60    6.00
  -3  -4   3   48.10    5.00
   3  -4  -3   43.00    3.10
   3  -4  -3   47.70    6.00
   3  -4  -3   48.00    3.30
  -4   4   4  281.07   11.90
  -4   4   4  282.07   11.90
  -4   4   4  276.77   17.80
  -4   4   4  311.97   13.30
  -4  -4   4  269.57   11.90
  -4  -4   4  270.67   12.90
  -4  -4   4  280.67   10.60
  -5   4   5    8.40    6.20
  -5   4   5  -11.50    4.70
  -5   4   5   24.90   12.50
  -5  -4   5    6.90    7.40
  -5  -4   5    4.60    7.50
  -5  -4   5    2.60    5.10
   0   5   0   -1.90    3.00
   0   5   0   -7.20    2.90
   0  -5   0    2.50    2.60
   0  -5   0   -4.70    2.60
   0  -5   0   -4.60    2.60
   0  -5   0    3.60    3.20
   0  -5   0   -6.40    2.60
  -1   5   1   15.40    3.80
   1   5  -1   13.10    3.80
  -1   5   1   14.50    4.50
  -1   5   1   14.40    3.60
   1   5  -1    8.20    3.80
   1  -5  -1   13.00    4.10
  -1  -5   1   13.60    2.40
   1  -5  -1   11.40    3.70
  -1  -5   1   15.60    4.10
  -1  -5   1   12.80    3.90
  -1  -5   1   13.80    3.40
   1  -5  -1   14.40    3.80
   1  -5  -1   14.70    3.70
   1  -5  -1   14.60    4.20
   2   5  -2   26.50    4.60
   2   5  -2   31.60    4.80
   2   5  -2   27.50    4.70
  -2   5   2   32.80    5.50
  -2   5   2   30.50    5.30
  -2   5   2   19.70    5.10
  -2  -5   2   33.90    4.30
   2  -5  -2   34.60    4.30
  -2  -5   2   29.30    4.40
   2  -5  -2   31.30    4.60
   2  -5  -2   33.50    5.40
   2  -5  -2   30.90    5.20
  -3   5   3    6.80    5.20
  -3   5   3   18.50    6.80
   3   5  -3   16.60    4.60
  -3   5   3   12.90    5.50
   3   5  -3    7.70    3.80
   3   5  -3   14.30    4.20
  -3   5   3   12.40    5.20
   3  -5  -3   12.20    3.20
  -3  -5   3   15.70    4.10
   3  -5  -3   21.60    5.00
   3  -5  -3   14.00    5.50
  -3  -5   3   15.80    2.80
   3  -5  -3   14.80    3.40
  -4   5   4  154.48   10.70
   4   5  -4  123.79    6.90
   4   5  -4  130.59    7.60
  -4   5   4  131.09   11.00
  -4   5   4  131.99   16.10
  -4  -5   4  123.59    7.90
   4  -5  -4  131.39   11.70
  -4  -5   4  128.19    9.20
  -5   5   5   25.20   14.00
  -5   5   5  -10.60    6.40
  -5   5   5    6.80    6.80
  -5  -5   5    5.50    6.40
   0   6   0   13.50    4.30
   0   6   0   13.50    5.30
   0  -6   0   21.70    4.80
   0  -6   0   20.30    4.80
   0  -6   0   17.20    4.00
   0  -6   0   13.90    4.00
   0  -6   0   21.40    5.30
  -1   6   1  558.44   18.50
   1   6  -1  559.24   17.90
   1   6  -1  557.84   18.20
  -1   6   1  541.95   17.60
  -1   6   1  575.94   18.50
  -1  -6   1  543.25   17.60
   1  -6  -1  543.95   18.30
  -1  -6   1  554.14   14.00
  -1  -6   1  548.15   17.30
  -1  -6   1  561.64   17.70
   1  -6  -1  562.14   17.50
   1  -6  -1  552.04   17.60
   1  -6  -1  556.94   18.40
   2   6  -2    3.00    4.10
  -2   6   2    4.10    5.30
  -2   6   2    7.10    5.20
   2   6  -2    4.30    4.10
  -2   6   2    2.90    5.40
   2   6  -2    7.80    4.60
  -2  -6   2    5.30    3.60
   2  -6  -2    2.80    3.80
   2  -6  -2    6.50    5.70
   2  -6  -2    8.50    4.20
  -2  -6   2   11.90    4.80
   2  -6  -2    8.90    4.80
  -3   6   3   41.20    7.70
  -3   6   3   35.00    7.90
  -3   6   3   33.90    6.20
   3   6  -3   43.40    5.90
   3   6  -3   31.10    6.10
   3   6  -3   32.50    5.70
  -3  -6   3   27.90    5.90
   3  -6  -3   34.70    5.00
   3  -6  -3   30.20    6.70
   3  -6  -3   34.30    6.50
   3  -6  -3   40.90    5.30
   4   6  -4  187.68   10.80
   4   6  -4  148.59   11.30
   4   6  -4  163.28   12.10
  -4   6   4  192.18   13.40
  -4   6   4  177.38   18.50
  -4   6   4  177.38   13.80
  -4  -6   4  160.68   11.80
   4  -6  -4  160.88   14.20
   0   7   0    3.20    4.70
   0   7   0   -2.20    4.20
   0  -7   0   -1.80    4.50
   0  -7   0   -6.20    4.30
   0  -7   0   -0.70    4.50
   0  -7   0   -2.00    3.80
  -1   7   1   -3.70    5.00
   1   7  -1    5.20    5.10
  -1   7   1   -5.30    5.20
   1   7  -1   -3.40    5.50
  -1  -7   1   12.40    4.80
  -1  -7   1    0.80    4.50
  -1  -7   1    2.60    4.40
   1  -7  -1   -0.80    4.50
  -1  -7   1   -1.30    4.70
   1  -7  -1    3.70    6.00
   1  -7  -1    8.70    4.90
   1  -7  -1   -1.00    4.30
   2   7  -2   77.59    8.90
   2   7  -2   78.29    8.50
  -2   7   2   70.79    8.90
  -2   7   2   64.69    8.90
   2   7  -2   74.79    9.20
  -2   7   2   64.39    8.70
   2  -7  -2   63.39    8.30
  -2  -7   2   82.19    9.10
   2  -7  -2   73.89    9.30
   2  -7  -2   74.49    9.20
  -2  -7   2   71.79    8.30
   2  -7  -2   69.49    8.70
  -3   7   3    7.60    7.60
  -3   7   3   13.10    7.00
   3   7  -3   13.80    6.00
   3   7  -3   14.30    6.30
  -3   7   3    4.20    7.30
   3   7  -3   -2.50    5.60
   3  -7  -3    7.20    6.20
   3  -7  -3    3.60    5.00
  -3  -7   3    6.30    6.40
   3  -7  -3    6.50    5.00
   3  -7  -3   12.40    6.70
  -4   7   4    1.80   12.80
   4   7  -4   13.40    7.00
   4   7  -4    3.90    5.50
  -4   7   4    0.20    9.20
  -4   7   4   -1.50    8.30
   4   7  -4   22.60    8.10
  -4  -7   4   15.30   12.10
   4  -7  -4   10.10    4.00
   4  -7  -4   13.90    3.90
   4  -7  -4    4.50    8.70
   0   8   0  105.99   11.70
   0   8   0  109.29   11.00
   0  -8   0  112.19   11.10
   0  -8   0  113.19   10.40
   0  -8   0  116.09   11.30
   1   8  -1  166.18   12.60
   1   8  -1  146.39   11.60
  -1   8   1  151.68   12.90
  -1   8   1  140.59   13.20
  -1  -8   1  141.99   12.20
   1  -8  -1  149.29   12.00
   1  -8  -1  155.68   12.80
   1  -8  -1  166.48   11.90
   1  -8  -1  152.78   12.80
  -1  -8   1  175.78   12.10
  -1  -8   1  160.88   12.90
   2   8  -2    3.80    6.30
   2   8  -2    1.60    6.20
  -2   8   2   -4.90    7.40
   2   8  -2   -1.80    6.10
  -2   8   2   -4.70    6.70
  -2  -8   2   -5.90    6.10
   2  -8  -2   11.30    6.10
  -2  -8   2   -1.40    6.00
   2  -8  -2   -5.90    6.60
   2  -8  -2    1.90    7.20
  -2  -8   2    4.60    6.50
   3   8  -3   -4.30    7.40
   3   8  -3   -5.80    6.80
   3   8  -3    5.60    7.00
  -3   8   3   -2.00    8.90
  -3   8   3   10.90    9.60
  -3   8   3   10.20    7.80
   3  -8  -3    2.90    6.50
  -3  -8   3   -4.00    7.10
   3  -8  -3   -3.20    6.40
   3  -8  -3   12.60    7.80
  -3  -8   3    5.90    8.00
   4   8  -4   39.70   11.00
   4   8  -4   30.30    9.50
   4   8  -4   26.80    8.90
  -4   8   4   27.70   11.60
  -4   8   4   22.10   12.60
   4  -8  -4   38.50   11.50
   4  -8  -4   35.10    6.30
  -4  -8   4   42.90   10.70
  -4  -8   4   42.00   10.40
   4  -8  -4   36.70    6.30
   0   9   0    1.20    7.40
   0   9   0    3.20    7.50
   0  -9   0    8.60    6.90
   0  -9   0   -1.90    7.20
   0  -9   0    2.70    6.60
   0  -9   0    1.40    6.60
   1   9  -1   77.59   10.50
  -1   9   1   59.19    9.80
   1   9  -1   79.29   10.90
  -1   9   1   80.49   11.40
   1  -9  -1   65.99   10.50
   1  -9  -1   74.89    9.80
   1  -9  -1   75.39   11.40
  -1  -9   1   66.69   10.40
  -1  -9   1   97.19   10.30
   1  -9  -1   66.19    9.30
  -1  -9   1   76.09    9.80
   2   9  -2   67.19   10.80
   2   9  -2   72.39   10.50
  -2   9   2   62.09   10.60
   2   9  -2   55.09   10.10
  -2   9   2   60.49   11.60
   2  -9  -2   61.19   10.10
  -2  -9   2   88.09   11.30
   2  -9  -2   63.39   10.70
   2  -9  -2   80.19   11.50
  -2  -9   2   57.59   10.20
  -2  -9   2   84.29   10.80
   2  -9  -2   65.79   10.00
  -3   9   3    7.30   11.60
   3   9  -3   -2.00    8.20
  -3   9   3   -5.60    9.80
   3   9  -3    0.30    9.10
   3   9  -3   15.20    9.10
   3  -9  -3   13.30    8.90
   3  -9  -3   -0.30    7.70
   3  -9  -3   -7.30    8.90
  -3  -9   3    1.20    9.90
  -3  -9   3    2.70    9.00
   0  10   0   95.59   12.80
   0  10   0   83.09   12.70
   0 -10   0   93.99   12.40
   0 -10   0   71.69   11.20
   0 -10   0   93.29   11.60
  -1  10   1  -11.60    9.10
   1  10  -1    2.80    8.60
   1  10  -1    7.50   10.10
  -1  10   1   -7.90    9.60
   1  10  -1   10.30    9.30
  -1 -10   1   -1.50    9.20
  -1 -10   1    2.00    8.70
  -1 -10   1   11.40    8.40
   1 -10  -1   10.60   10.10
   1 -10  -1    3.50    7.90
   1 -10  -1   -1.80    8.70
  -2  10   2   12.50   11.10
  -2  10   2  -12.60   11.50
   2  10  -2    4.10   10.00
   2  10  -2    4.50    9.70
   2  10  -2   -5.10   10.30
  -2 -10   2   -7.70    9.30
   2 -10  -2   -0.30    9.20
   2 -10  -2    0.30    8.50
   2 -10  -2  -13.30   10.60
  -2 -10   2    6.80    9.70
  -3  10   3    8.60   13.70
   3  10  -3   -6.30   11.50
  -3  10   3   -5.60   14.70
   3  10  -3   17.60   10.80
   3 -10  -3   -6.10    9.80
   3 -10  -3    0.10   10.90
  -3 -10   3   -5.50   11.00
   3 -10  -3   -2.10   12.00
  -3 -10   3   -1.20   11.90
   0  11   0    3.80   11.20
   0  11   0    8.60   11.70
   0 -11   0   -9.80   10.20
   0 -11   0   -2.00   10.00
   0 -11   0   10.30   12.20
   1  11  -1   18.90   11.70
   1  11  -1   -3.30   11.10
  -1  11   1  -12.80   13.10
  -1  11   1   22.90   13.10
   1  11  -1  -11.30   12.90
   1 -11  -1    9.50   11.70
  -1 -11   1   12.20   12.30
  -1 -11   1   -1.50   12.00
   1 -11  -1   -1.20   11.30
   1 -11  -1  -20.00   10.00
  -1 -11   1    4.70   10.40
  -2  11   2    3.60   13.80
   2  11  -2   17.70   13.10
   2  11  -2    4.80   13.10
  -2  11   2  -11.80   13.80
   2 -11  -2  -17.70   11.40
  -2 -11   2    0.10   12.70
   2 -11  -2  -10.70   12.00
  -2 -11   2    2.60   17.30
  -5   0   4   13.00    9.10
  -5   0   4   -7.60    6.90
  -5   0   4   13.00    7.50
  -4   0   3   -4.40    5.40
  -4   0   3    1.00    4.50
  -4   0   3   10.10    4.50
  -3   0   2  262.27   10.40
  -3   0   2  308.67   10.10
  -3   0   2  274.07   11.30
  -2   0   1   -1.50    1.50
  -2   0   1   -0.90    2.00
   1   0   0  388.06    9.80
  -1   0   0  407.26   10.00
   1   0   0  395.96    8.20
   2   0  -3    0.70    1.00
  -2   0   3   -0.70    1.90
  -3   0   4   50.79    6.30
  -3   0   4   45.00    4.80
  -3   0   4   45.80    5.00
  -4   0   5    2.60    5.90
  -4   0   5    1.50    4.40
  -4   0   5    2.10    4.80
  -5   0   6  270.27    9.40
  -5   0   6  292.37   19.20
  -5   0   6  300.07   14.80
  -5   0   6  274.37   16.00
  -5   1   4   43.60   10.80
  -5   1   4   62.09    8.80
  -5   1   4   57.39    9.80
  -5   1   4   59.39    7.00
  -5  -1   4   59.39    9.10
  -5  -1   4   43.00    9.90
  -5  -1   4   49.70   10.60
  -4   1   3  112.89    8.40
  -4   1   3  118.79    5.80
  -4   1   3  104.39    9.20
  -4   1   3  125.59   11.80
  -4   1   3  115.39    5.80
  -4  -1   3  103.19    9.90
  -4  -1   3  115.49    9.10
  -4  -1   3  122.39    8.70
  -3   1   2  381.96   11.70
  -3   1   2  382.26    9.30
  -3   1   2  365.16    9.20
  -3   1   2  353.26   14.00
  -3  -1   2  376.06   12.20
  -3  -1   2  374.46   12.90
  -2   1   1  179.18    5.60
  -2   1   1  189.18    6.30
  -2   1   1  179.58    5.30
  -2   1   1  188.88    5.00
  -2   1   1  179.28    8.20
  -2   1   1  181.68    5.00
  -2  -1   1  179.78    6.90
   2  -1  -1  177.58    5.60
  -2  -1   1  189.48    6.80
  -1   1   0 5524.85  109.79
  -1   1   0 5721.03  111.19
  -1   1   0 5542.15  109.39
  -1   1   0 5502.15  109.59
  -1  -1   0 5597.34  108.89
   1  -1   0 5520.15  109.69
  -1  -1   0 5568.24  109.39
   1  -1   0 5661.73  111.19
   1  -1   0 5502.45  109.69
   0  -1   1  130.49    4.40
   0  -1  -1  159.18    4.80
  -1   1   2 1657.33   35.10
  -1   1   2 1686.23   34.70
   1   1  -2 1707.63   34.70
  -1   1   2 1730.93   35.50
  -1   1   2 1734.43   35.20
  -1   1   2 1684.03   34.80
   1  -1  -2 1779.22   35.30
  -1  -1   2 1730.03   34.50
   1  -1  -2 1706.43   34.40
   1  -1  -2 1754.12   35.50
  -1  -1   2 1741.33   34.70
   1  -1  -2 1720.13   34.30
  -2   1   3  852.11   21.60
  -2   1   3  849.12   18.20
  -2   1   3  826.22   17.90
  -2   1   3  718.53   18.40
  -2   1   3  862.81   17.70
  -2   1   3  828.82   19.60
  -2  -1   3  850.51   19.00
  -3   1   4    3.00    1.80
  -3   1   4    5.50    2.00
  -3   1   4   -1.30    3.80
  -3   1   4    2.70    2.80
   3  -1  -4    3.80    1.90
  -3  -1   4    2.00    3.50
  -3  -1   4    5.50    2.90
  -4   1   5   71.59    5.30
  -4   1   5   66.19    8.00
  -4   1   5   85.49    9.70
  -4  -1   5   80.79    7.70
  -4  -1   5   77.79    9.50
  -4  -1   5   71.49    8.30
  -5   1   6  102.29   12.40
  -5   1   6  146.99   17.30
  -5   1   6   83.99    8.00
  -5   1   6   87.39   10.40
  -5  -1   6   99.79   11.20
  -5  -1   6   87.39   10.60
  -5  -1   6   87.29   11.70
  -5   2   4   64.09   10.40
  -5   2   4   54.99   11.00
  -5   2   4   66.99    6.90
  -5  -2   4   79.69   10.40
  -5  -2   4   53.79    9.50
  -5  -2   4   76.59    9.30
  -4   2   3    7.30    3.70
  -4   2   3   -5.80    8.40
  -4   2   3    1.30    3.80
  -4  -2   3    5.90    4.60
  -4  -2   3   -0.70    5.10
  -3   2   2  181.68   10.70
  -3   2   2  172.78    6.90
  -3   2   2  138.19    7.70
  -3   2   2  187.48    7.10
  -3   2   2  173.58    6.40
  -3  -2   2  174.48    8.30
  -3  -2   2  180.18    8.30
   2   2  -1    8.20    2.30
   2   2  -1    4.10    1.50
  -2   2   1    4.20    2.10
  -2   2   1    4.00    1.90
  -2   2   1    3.90    2.20
  -2   2   1    4.00    1.90
  -2   2   1    1.00    3.10
   2   2  -1    4.30    1.60
   2  -2  -1    3.10    2.20
  -2  -2   1    3.40    2.20
   2  -2  -1    7.10    2.20
   2  -2  -1    3.00    1.90
  -2  -2   1    2.00    1.80
  -1   2   0   67.79    3.60
  -1   2   0   70.19    3.90
   1   2   0   67.59    3.70
  -1   2   0   64.19    3.90
  -1   2   0   57.99    4.50
   1   2   0   59.19    3.40
  -1   2   0   60.49    3.60
   1   2   0   57.19    3.40
   1  -2   0   58.09    4.40
  -1  -2   0   67.59    3.60
   1  -2   0   68.29    3.90
   1  -2   0   64.19    3.80
  -1  -2   0   56.39    3.30
  -1  -2   0   55.99    3.30
   1  -2   0   67.39    3.40
   1  -2   0   63.39    3.40
   1   2  -2   10.80    1.90
  -1   2   2    8.60    2.10
   1   2  -2   14.00    1.80
  -1   2   2    9.60    2.20
  -1   2   2    9.10    2.20
   1   2  -2   12.50    1.90
  -1   2   2   10.60    2.60
   1  -2  -2   10.40    2.20
  -1  -2   2   12.10    1.90
   1  -2  -2   10.00    1.90
  -1  -2   2   10.70    1.60
   1  -2  -2   10.50    2.30
   1  -2  -2    8.40    1.70
   2   2  -3   44.20    3.50
  -2   2   3   44.60    3.70
  -2   2   3   41.50    3.80
  -2   2   3   45.70    5.40
  -2   2   3   41.60    3.40
  -2   2   3   43.90    3.90
   2   2  -3   44.80    3.00
  -2  -2   3   43.60    3.50
   2  -2  -3   43.00    2.00
  -2  -2   3   42.10    2.70
   2  -2  -3   44.80    3.90
   2  -2  -3   41.70    4.10
  -3   2   4  154.68    6.50
  -3   2   4  163.08    6.70
  -3   2   4  163.28    8.00
  -3   2   4  167.28   10.30
  -3  -2   4  164.68    7.50
  -3  -2   4  164.78    8.30
  -4   2   5  319.17   16.70
  -4   2   5  294.17   12.90
  -4   2   5  293.87   10.60
  -4  -2   5  306.47   12.00
  -4  -2   5  306.27   13.90
  -5   2   6   27.30    6.00
  -5   2   6   31.20    8.50
  -5   2   6   33.30   11.20
  -5  -2   6   30.90    9.40
  -5  -2   6   40.30    7.40
  -5  -2   6   30.20    9.10
  -5   3   4   30.70   11.40
  -5  -3   4    9.40    7.50
  -5  -3   4    7.90    7.20
  -4   3   3  273.87   11.30
  -4   3   3  267.67   11.50
  -4   3   3  280.77    9.60
  -4   3   3  278.77    9.70
  -4   3   3  273.57   16.60
  -4  -3   3  269.07   12.00
  -4  -3   3  258.67   12.50
   3   3  -2   27.10    3.20
  -3   3   2   25.10    4.00
   3   3  -2   33.30    4.60
  -3   3   2   20.90    3.90
  -3   3   2   30.10    4.30
  -3   3   2   41.50    6.80
  -3   3   2   34.70    4.50
   3   3  -2   30.90    3.10
   3  -3  -2   33.20    4.30
   3  -3  -2   34.40    4.80
  -3  -3   2   31.90    4.10
  -3  -3   2   33.60    4.80
  -2   3   1   65.09    5.00
  -2   3   1   61.79    5.20
  -2   3   1   56.59    4.80
   2   3  -1   66.09    5.00
  -2   3   1   49.99    5.80
   2   3  -1   60.49    4.20
   2   3  -1   58.19    4.30
  -2   3   1   50.79    4.70
   2  -3  -1   53.99    5.20
   2  -3  -1   59.29    3.80
   2  -3  -1   68.19    5.50
  -2  -3   1   61.79    3.30
  -2  -3   1   66.59    4.90
   2  -3  -1   67.99    3.80
   2  -3  -1   64.79    4.70
  -1   3   0   33.20    3.90
   1   3   0   29.30    3.40
  -1   3   0   31.90    3.60
  -1   3   0   29.80    3.70
   1   3   0   36.40    3.70
  -1   3   0   34.10    3.90
   1   3   0   31.20    3.40
  -1  -3   0   30.20    3.20
   1  -3   0   29.80    3.50
   1  -3   0   30.90    3.50
   1  -3   0   30.60    3.30
   1  -3   0   28.60    3.60
  -1  -3   0   29.80    3.30
   1  -3   0   30.10    3.70
   0   3  -1 4349.56   91.09
   0   3   1 4377.16   89.79
   0   3   1 4569.14   91.39
   0   3  -1 4659.83   90.89
   0   3   1 4602.64   91.49
   0   3  -1 4504.65   91.29
   0  -3  -1 4581.94   91.29
   0  -3   1 4606.84   91.39
   0  -3   1 4415.96   91.09
   0  -3  -1 4479.85   90.89
   0  -3  -1 4581.94   91.49
   0  -3  -1 4283.97   89.69
   0  -3   1 4472.65   90.09
  -1   3   2  108.49    5.70
   1   3  -2  117.79    5.30
  -1   3   2  117.99    5.60
   1   3  -2  111.89    5.30
  -1   3   2  113.39    6.10
  -1   3   2  109.69    5.70
   1   3  -2  111.39    5.00
  -1  -3   2  122.39    5.20
   1  -3  -2  117.39    5.70
   1  -3  -2  113.99    5.40
  -1  -3   2  117.09    5.40
   1  -3  -2  121.69    5.40
   1  -3  -2  120.29    6.00
   2   3  -3 2006.90   42.20
  -2   3   3 1993.70   45.90
  -2   3   3 1992.90   43.30
  -2   3   3 1964.00   43.00
   2   3  -3 2038.20   41.90
   2   3  -3 2036.30   42.50
  -2   3   3 2024.80   43.40
  -2  -3   3 2000.70   42.40
   2  -3  -3 1987.80   41.70
   2  -3  -3 1985.50   43.70
  -2  -3   3 1955.70   41.60
  -2  -3   3 1987.90   41.70
   2  -3  -3 1955.00   43.20
   2  -3  -3 1975.80   41.40
   2  -3  -3 1959.20   43.40
   3   3  -4  171.48    5.80
  -3   3   4  169.18    8.00
   3   3  -4  185.58    6.40
  -3   3   4  173.28    7.90
  -3   3   4  159.78    7.80
  -3   3   4  191.78   11.90
  -3  -3   4  169.78    6.40
   3  -3  -4  166.08    8.10
  -3  -3   4  159.38    7.80
  -3  -3   4  167.88    7.90
   3  -3  -4  155.38    8.60
  -4   3   5    5.90    7.20
  -4   3   5   -0.60    4.20
  -4   3   5    5.50    3.70
  -4   3   5    4.10    3.40
  -4  -3   5    6.30    4.60
  -4  -3   5    2.70    5.30
  -4  -3   5    4.00    3.20
  -5   3   6   68.89   13.40
  -5   3   6   17.20    6.60
  -5  -3   6   27.50    7.40
  -5  -3   6   35.40    8.60
  -5  -3   6   27.90    4.30
  -5   4   4   13.80   11.80
  -5   4   4   25.80    5.00
  -5   4   4   17.30    5.10
  -5  -4   4    6.50    5.30
  -5  -4   4   15.00    8.30
  -4   4   3   57.49    9.90
  -4   4   3   66.99    6.80
  -4   4   3   63.09    7.90
  -4  -4   3   69.99    7.50
  -4  -4   3   63.59    5.90
  -4  -4   3   67.29    7.80
  -3   4   2  107.19   11.10
   3   4  -2   95.39    6.00
  -3   4   2   92.59    7.80
  -3   4   2  102.39    7.90
  -3   4   2  109.99    8.00
  -3   4   2  102.19    7.40
   3   4  -2  101.69    7.60
   3  -4  -2  109.79    7.50
   3  -4  -2   98.59    4.00
   3  -4  -2   93.39    7.60
   3  -4  -2  102.09    4.10
   3  -4  -2   78.79    7.70
  -3  -4   2  108.09    5.60
  -3  -4   2   85.79    7.20
   2   4  -1  100.79    6.20
  -2   4   1   94.19    6.60
   2   4  -1   99.19    6.50
  -2   4   1   91.09    8.00
  -2   4   1   95.89    6.70
  -2   4   1  102.49    7.10
   2   4  -1  100.99    6.00
   2  -4  -1   80.59    5.50
   2  -4  -1   95.19    5.60
   2  -4  -1   96.69    7.10
   2  -4  -1  104.79    6.80
   1   4   0 2236.18   47.60
   1   4   0 2243.08   47.70
  -1   4   0 2173.08   47.50
  -1   4   0 2254.57   48.20
  -1   4   0 2149.08   48.10
   1   4   0 2156.48   47.30
  -1   4   0 2146.49   48.10
   1  -4   0 2077.19   47.90
   1  -4   0 2159.68   47.30
   1  -4   0 2199.48   48.30
  -1  -4   0 2193.48   47.30
  -1  -4   0 2189.18   47.30
   1  -4   0 2241.68   48.30
   1  -4   0 2291.77   47.50
  -1  -4   0 2117.59   43.60
   0   4   1  859.31   20.30
   0   4   1  867.61   22.10
   0   4   1  878.01   22.20
   0   4  -1  843.02   22.00
   0   4  -1  866.41   22.00
   0  -4  -1  885.11   21.70
   0  -4   1  872.21   22.10
   0  -4  -1  859.51   20.30
   0  -4   1  858.81   21.50
   0  -4   1  897.61   22.10
   0  -4   1  876.61   20.70
   0  -4  -1  886.11   21.70
   0  -4  -1  880.61   22.10
   0  -4  -1  878.71   22.30
   1   4  -2 1576.04   34.50
  -1   4   2 1497.55   34.60
  -1   4   2 1480.85   34.90
   1   4  -2 1517.55   34.40
  -1   4   2 1541.15   35.00
  -1   4   2 1553.94   35.20
   1  -4  -2 1436.06   34.70
  -1  -4   2 1515.25   33.90
   1  -4  -2 1512.45   34.20
   1  -4  -2 1495.05   34.00
  -1  -4   2 1523.25   34.20
   1  -4  -2 1478.35   35.10
   2   4  -3  197.98    8.00
  -2   4   3  190.98   10.30
  -2   4   3  197.68    9.10
   2   4  -3  189.78    8.10
  -2   4   3  191.48    9.00
  -2   4   3  181.38    8.40
   2   4  -3  209.88    8.10
   2  -4  -3  196.28    8.40
  -2  -4   3  215.98    8.10
   2  -4  -3  198.68    9.20
   2  -4  -3  198.18    7.90
  -2  -4   3  190.48    8.00
   2  -4  -3  189.58    7.60
   2  -4  -3  189.48    9.00
   3   4  -4    8.60    3.20
  -3   4   4    2.30    3.90
  -3   4   4   10.30    3.90
  -3   4   4    6.40    6.10
  -3   4   4    0.90    3.80
   3   4  -4    1.70    3.30
  -3  -4   4    7.10    3.00
   3  -4  -4    7.30    4.00
   3  -4  -4    4.50    1.90
  -3  -4   4    2.20    3.20
   3  -4  -4   11.90    4.40
   3  -4  -4    1.90    1.80
  -4   4   5   44.50    9.60
  -4   4   5   52.69    6.70
  -4   4   5   44.80    6.20
  -4   4   5   33.40    6.30
  -4  -4   5   53.99    6.90
  -4  -4   5   43.30    5.30
  -4  -4   5   44.80    6.80
  -5   4   6  233.48   15.30
  -5   4   6  243.28   10.70
  -5   4   6  239.68   23.00
  -5  -4   6  256.07   11.20
  -5  -4   6  232.48   14.50
  -5  -4   6  235.38   14.30
  -5   5   4    7.90    6.80
  -5   5   4   -2.60   13.90
  -5   5   4   -0.60    6.50
  -5  -5   4    5.80    6.50
  -4   5   3    3.90    8.50
   4   5  -3    4.90    3.60
  -4   5   3    7.40    5.50
  -4   5   3   14.40    6.40
   4   5  -3   12.80    3.90
  -4  -5   3    1.20    4.70
   4  -5  -3   15.80    6.70
   3   5  -2   61.09    6.10
  -3   5   2   56.59    8.50
  -3   5   2   54.79    7.30
   3   5  -2   55.89    5.70
   3   5  -2   64.89    7.10
  -3   5   2   56.79    6.80
  -3   5   2   64.39    7.40
   3  -5  -2   60.99    7.20
   3  -5  -2   66.89    7.00
   3  -5  -2   55.39    5.20
   3  -5  -2   61.09    7.40
   3  -5  -2   50.69    5.30
   2   5  -1   78.49    6.70
   2   5  -1   79.29    7.00
  -2   5   1   71.89    7.70
   2   5  -1   75.49    6.80
  -2   5   1   67.99    8.10
  -2   5   1   83.69    7.40
  -2   5   1   81.29    7.50
   2  -5  -1   83.19    7.40
  -2  -5   1   83.69    6.40
   2  -5  -1   74.59    7.60
   2  -5  -1   71.89    6.10
   2  -5  -1   73.39    6.40
   1   5   0  843.22   22.70
  -1   5   0  857.61   22.80
   1   5   0  859.41   22.70
   1   5   0  821.02   22.30
  -1   5   0  852.01   23.40
  -1   5   0  870.31   23.30
   1  -5   0  891.81   23.60
   1  -5   0  865.91   23.40
   1  -5   0  881.01   22.60
  -1  -5   0  834.22   22.10
   1  -5   0  850.61   23.20
  -1  -5   0  828.92   22.40
  -1  -5   0  874.61   22.60
  -1  -5   0  868.31   22.20
   1  -5   0  843.22   22.50
   0   5  -1  296.87   11.80
   0   5   1  314.67   11.90
   0   5  -1  317.87   11.80
   0   5   1  323.97   12.20
   0  -5   1  302.87   11.60
   0  -5   1  295.17   11.10
   0  -5  -1  304.77   11.70
   0  -5  -1  307.37   11.30
   0  -5   1  307.57   11.40
   0  -5  -1  291.97   11.50
   0  -5   1  313.07   10.40
   0  -5   1  311.37   11.90
   0  -5  -1  297.87   11.30
  -1   5   2   48.90    6.00
   1   5  -2   62.49    6.30
  -1   5   2   58.49    6.80
  -1   5   2   50.89    6.00
   1   5  -2   63.59    6.10
   1  -5  -2   56.79    6.20
  -1  -5   2   61.99    3.90
   1  -5  -2   62.99    5.80
   1  -5  -2   59.79    6.10
  -1  -5   2   58.59    5.90
  -1  -5   2   59.49    5.60
   1  -5  -2   58.79    6.40
  -2   5   3   28.80    5.30
   2   5  -3   39.40    5.10
  -2   5   3   39.60    5.80
   2   5  -3   40.80    4.90
  -2   5   3   31.40    5.90
   2   5  -3   37.30    5.10
  -2   5   3   32.00    4.90
   2  -5  -3   32.10    4.50
   2  -5  -3   30.40    4.00
  -2  -5   3   30.20    4.80
  -2  -5   3   26.40    4.20
   2  -5  -3   27.00    5.10
   2  -5  -3   30.90    5.10
   3   5  -4  108.79    7.00
   3   5  -4  106.49    7.80
  -3   5   4  108.19    9.10
  -3   5   4  120.99   11.90
   3   5  -4  112.59    8.10
  -3   5   4  121.19    9.80
  -3   5   4   95.99    9.60
   3  -5  -4   97.79    8.90
   3  -5  -4  102.79    6.40
   3  -5  -4  115.99    6.40
   3  -5  -4  117.99    9.20
  -3  -5   4  109.19    5.90
  -3  -5   4   99.99    7.50
  -4   5   5   96.89   13.60
  -4   5   5   85.59    9.30
   4   5  -5   78.09    7.00
  -4   5   5   78.39    8.40
  -4   5   5   85.39    8.70
   4   5  -5   71.99    6.30
   4  -5  -5   90.19   10.10
  -4  -5   5   77.69    8.50
  -4  -5   5   73.19    7.60
  -5   5   6   49.40    7.70
  -5   5   6   59.49   15.60
  -5   5   6   40.50    7.90
  -5  -5   6   35.80    7.20
   4   6  -3   13.30    4.90
   4   6  -3   29.10    7.60
  -4   6   3   33.20    7.30
   4   6  -3   10.20    5.30
  -4   6   3   16.30   10.70
  -4   6   3   23.50    8.30
  -4  -6   3   19.40    6.40
   4  -6  -3   29.60    8.10
   3   6  -2   43.60    6.00
  -3   6   2   50.99    6.90
  -3   6   2   52.69    8.30
  -3   6   2   24.30    7.80
   3   6  -2   40.90    6.00
   3   6  -2   47.50    7.00
   3  -6  -2   36.80    7.10
   3  -6  -2   48.60    5.50
   3  -6  -2   43.10    5.50
  -3  -6   2   50.59    6.60
   2   6  -1   -2.90    4.20
  -2   6   1   -8.00    4.90
  -2   6   1   -4.50    4.70
   2   6  -1    6.80    4.30
   2   6  -1    2.00    4.00
  -2   6   1    2.10    5.50
   2  -6  -1    2.20    7.10
   2  -6  -1   -3.70    4.30
   2  -6  -1   -1.00    3.80
  -2  -6   1   -1.10    3.40
  -2  -6   1    4.20    4.20
   2  -6  -1    2.00    3.80
   1   6   0    2.20    4.00
  -1   6   0   -1.50    4.10
   1   6   0    2.80    3.90
  -1   6   0   -0.70    4.40
   1   6   0   -0.90    3.90
  -1  -6   0   -2.80    3.40
   1  -6   0    3.50    3.90
   1  -6   0    6.90    4.10
   1  -6   0    6.00    4.40
  -1  -6   0    2.10    3.80
   1  -6   0    6.70    3.70
   1  -6   0    5.70    4.10
  -1  -6   0   -2.10    3.60
  -1  -6   0    3.20    3.20
   0   6  -1  660.63   20.10
   0   6   1  654.73   20.00
   0   6   1  634.54   20.00
   0   6  -1  659.33   20.30
   0  -6  -1  633.84   19.40
   0  -6  -1  622.44   19.70
   0  -6  -1  657.23   19.40
   0  -6   1  654.63   19.60
   0  -6   1  619.44   19.70
   0  -6   1  660.63   18.00
   0  -6   1  626.34   19.80
   0  -6  -1  624.94   19.70
   0  -6   1  668.23   19.40
  -1   6   2  193.88   10.90
   1   6  -2  192.38   10.50
   1   6  -2  184.78   10.20
  -1   6   2  197.48   10.80
  -1   6   2  198.98   10.30
   1  -6  -2  205.08   10.30
  -1  -6   2  197.08    9.70
   1  -6  -2  203.78   11.10
  -1  -6   2  204.98   10.50
   1  -6  -2  191.28    9.70
  -1  -6   2  185.58    7.40
   1  -6  -2  168.68   10.20
  -2   6   3    7.60    5.30
   2   6  -3   -4.40    3.90
  -2   6   3    6.50    5.30
  -2   6   3    5.80    5.30
   2   6  -3    6.00    4.20
   2   6  -3    2.30    3.80
  -2  -6   3    2.40    3.40
   2  -6  -3   -0.80    4.40
   2  -6  -3   -1.20    3.60
   2  -6  -3    2.00    3.80
   2  -6  -3    2.60    4.40
  -2  -6   3   -0.10    4.20
   3   6  -4   14.00    5.20
   3   6  -4    7.30    4.50
   3   6  -4   13.40    5.20
  -3   6   4   17.90    7.60
  -3   6   4   10.70    6.50
  -3   6   4   18.20    5.80
   3  -6  -4   20.20    4.60
   3  -6  -4   21.20    6.00
   3  -6  -4   16.20    4.40
   3  -6  -4   20.50    6.40
  -3  -6   4   11.20    5.10
  -4   6   5   26.80   11.20
   4   6  -5   40.90    6.60
  -4   6   5   26.10    8.10
  -4   6   5   19.20    7.40
   4   6  -5   32.40    6.90
   4  -6  -5   27.20    8.70
  -4  -6   5   17.90    6.70
   4   7  -3   66.79   10.10
  -4   7   3   70.69   14.00
  -4   7   3   77.89   10.50
   4   7  -3   75.19    8.70
   4   7  -3   68.19    7.80
  -4   7   3   51.49   11.30
   4  -7  -3   70.39    6.20
   4  -7  -3   62.19    6.30
  -4  -7   3   85.99   10.80
   4  -7  -3   79.59   10.80
   3   7  -2   84.69   11.00
  -3   7   2   86.39    9.70
  -3   7   2   91.89   11.70
  -3   7   2   61.59   10.00
   3   7  -2   85.59    8.80
   3   7  -2   90.99   10.10
   3  -7  -2   75.29    9.00
  -3  -7   2   87.89    9.40
  -3  -7   2   86.19   10.80
   3  -7  -2   83.39    9.00
   3  -7  -2   76.29    7.70
   3  -7  -2   77.39   10.20
   2   7  -1    0.90    5.20
   2   7  -1   14.80    5.70
   2   7  -1   -1.80    4.80
  -2   7   1    4.20    5.40
  -2   7   1   -5.30    5.80
  -2  -7   1    8.90    5.10
   2  -7  -1    4.40    4.80
  -2  -7   1    7.90    5.30
  -2  -7   1    9.90    5.40
   2  -7  -1   -0.60    5.70
   2  -7  -1    2.00    5.40
   2  -7  -1    3.80    5.00
   1   7   0  291.27   13.40
   1   7   0  308.77   13.70
   1   7   0  265.67   15.60
  -1   7   0  293.77   14.60
  -1   7   0  287.87   14.10
  -1  -7   0  308.57   13.80
   1  -7   0  285.57   14.00
   1  -7   0  288.37   13.30
   1  -7   0  295.17   16.00
   1  -7   0  321.27   13.80
  -1  -7   0  306.17   13.90
  -1  -7   0  279.87   13.50
   1  -7   0  300.27   14.10
  -1  -7   0  297.77   13.40
   0   7   1   85.09    9.00
   0   7  -1   60.09    7.70
   0   7  -1   78.99    8.90
   0   7   1   62.09    7.90
   0  -7   1   71.99    7.40
   0  -7  -1   81.69    8.60
   0  -7  -1   68.69    8.30
   0  -7   1   73.39    8.90
   0  -7  -1   67.39    7.50
   0  -7   1   54.59    7.50
   0  -7   1   74.29    8.30
   0  -7  -1   74.99    8.10
   0  -7   1   67.49    8.20
   1   7  -2  388.26   15.70
  -1   7   2  393.76   15.10
  -1   7   2  385.36   16.50
   1   7  -2  366.66   16.00
  -1   7   2  400.76   16.30
   1  -7  -2  373.86   17.30
   1  -7  -2  413.16   16.40
  -1  -7   2  404.66   15.30
  -1  -7   2  384.16   15.60
  -1  -7   2  353.56   11.70
   1  -7  -2  385.86   15.30
   1  -7  -2  351.26   19.10
  -2   7   3   82.99    9.50
  -2   7   3   86.69   10.80
   2   7  -3   74.79    8.80
   2   7  -3   85.29    9.20
  -2   7   3   75.39    9.40
   2   7  -3   74.69    8.50
  -2  -7   3   79.49    9.70
   2  -7  -3   58.39    8.00
   2  -7  -3   90.19    9.30
  -2  -7   3   73.89    8.10
   2  -7  -3   67.49    8.60
   2  -7  -3   84.09   10.10
  -3   7   4   74.89   10.20
  -3   7   4   70.79    9.40
   3   7  -4   74.99    8.50
   3   7  -4   82.39    9.20
   3   7  -4   79.09    8.40
  -3   7   4   73.79    9.50
   3  -7  -4   84.19    8.80
   3  -7  -4   68.29    9.40
   3  -7  -4   79.19    7.80
   3  -7  -4   74.29    9.10
  -3  -7   4   79.59    9.20
   4   7  -5    5.80    7.50
   4   7  -5   13.10    6.00
  -4   7   5   19.20   12.60
  -4   7   5   14.20   10.00
  -4   7   5    9.80    8.80
   4   7  -5   25.70    7.80
   4  -7  -5   15.10    4.10
   4  -7  -5    3.60    9.30
   4  -7  -5   14.50    3.80
   4   8  -3   12.90    8.70
   4   8  -3   20.30    9.00
  -4   8   3   16.70   12.50
  -4   8   3    1.10   10.80
   4   8  -3   31.30    9.70
  -4  -8   3   21.40    9.60
  -4  -8   3   27.80   10.00
   4  -8  -3   23.40    6.00
   4  -8  -3   22.30    6.00
   4  -8  -3   17.20   10.50
   3   8  -2   50.69    8.40
  -3   8   2   40.00   10.50
   3   8  -2   39.40    8.40
   3   8  -2   39.50    8.70
  -3   8   2   47.20    9.70
  -3  -8   2   52.69    9.40
   3  -8  -2   41.10    7.70
   3  -8  -2   33.40    7.70
  -3  -8   2   49.10    9.10
   3  -8  -2   40.20    9.60
   3  -8  -2   40.40    8.50
   2   8  -1   -2.10    6.10
   2   8  -1   13.10    6.40
  -2   8   1   -2.10    6.70
  -2   8   1   -8.50    7.10
   2   8  -1    1.10    6.10
   2  -8  -1    4.10    5.80
   2  -8  -1   11.50    7.00
  -2  -8   1   16.80    6.40
   2  -8  -1    2.80    6.90
  -2  -8   1    6.30    6.20
   1   8   0  190.68   13.20
  -1   8   0  208.28   14.00
  -1   8   0  195.38   13.80
   1   8   0  190.58   12.70
   1   8   0  191.08   12.80
   1  -8   0  185.08   13.50
   1  -8   0  221.18   13.90
  -1  -8   0  225.48   13.00
   1  -8   0  198.88   12.70
  -1  -8   0  204.28   13.80
   1  -8   0  193.78   13.00
  -1  -8   0  224.98   13.50
  -1  -8   0  204.98   12.40
   0   8   1    8.00    5.80
   0   8  -1    8.70    5.90
   0   8  -1   12.10    6.90
   0   8   1   14.20    7.00
   0  -8   1   13.80    5.00
   0  -8  -1   12.10    5.60
   0  -8   1    7.20    5.80
   0  -8  -1    8.50    6.40
   0  -8  -1   10.10    5.90
   0  -8   1   13.50    6.00
   0  -8   1   14.90    6.70
  -1   8   2   16.70    6.90
   1   8  -2   37.90    7.30
  -1   8   2   32.70    7.40
   1   8  -2   32.30    7.00
   1  -8  -2   32.90    6.50
  -1  -8   2   43.00    5.10
  -1  -8   2   32.60    7.20
   1  -8  -2   46.10    8.00
   1  -8  -2   23.10    6.60
  -1  -8   2   39.30    6.80
   1  -8  -2   35.90    7.50
  -1  -8   2   26.20    7.40
   2   8  -3   54.29    8.70
  -2   8   3   45.10    8.40
  -2   8   3   57.39    9.90
  -2   8   3   34.60    8.50
   2   8  -3   52.59    7.90
  -2  -8   3   48.60    8.40
   2  -8  -3   55.09    9.50
  -2  -8   3   42.50    7.90
   2  -8  -3   47.20    7.90
   2  -8  -3   39.10    8.60
   3   8  -4    5.10    7.10
   3   8  -4    9.70    7.50
   3   8  -4   12.20    7.10
  -3   8   4   15.40    8.50
  -3   8   4   22.60    9.70
  -3   8   4   18.00    9.90
   3  -8  -4   18.50    9.00
   3  -8  -4    4.20    7.10
   3  -8  -4   17.40    8.40
   3  -8  -4   -0.20    6.40
  -3  -8   4   12.60    7.70
   4   8  -5   12.80    9.00
  -4   8   5   -4.50   12.10
  -4   8   5   -6.20   13.30
   4   8  -5    4.40    8.80
  -4   8   5  -25.70   10.50
   4  -8  -5    2.80    5.60
   4  -8  -5    7.10    5.90
  -4  -8   5    6.90    9.20
   4  -8  -5    7.70   10.80
   3   9  -2    1.80    9.30
   3   9  -2   11.80    8.50
  -3   9   2    0.80    9.80
   3   9  -2   18.80    9.10
  -3   9   2   11.00   12.10
  -3  -9   2    8.50    9.20
   3  -9  -2   20.30    8.30
  -3  -9   2   10.90   10.10
   3  -9  -2   -6.40    8.10
   3  -9  -2    6.10    9.60
   2   9  -1   23.40    8.70
   2   9  -1   25.50    9.00
  -2   9   1    6.50    9.30
  -2   9   1   -2.50    7.40
   2   9  -1   -2.80    7.60
  -2  -9   1   24.30    7.80
   2  -9  -1   22.50    7.90
   2  -9  -1   35.20    9.70
   2  -9  -1   30.20    8.80
  -2  -9   1   21.80    8.70
  -1   9   0   14.40    8.50
   1   9   0   14.10    7.10
   1   9   0   16.80    8.70
  -1   9   0   11.90    8.00
   1   9   0   10.70    7.10
   1  -9   0   -0.70    6.60
  -1  -9   0   16.30    7.70
  -1  -9   0   20.30    6.90
  -1  -9   0   10.90    8.20
   1  -9   0   27.20    7.70
   1  -9   0   13.80    8.50
   0   9   1   -4.70    6.70
   0   9   1   -6.10    7.10
   0   9  -1   -3.20    7.50
   0   9  -1    2.60    7.60
   0  -9  -1   -0.40    6.20
   0  -9  -1    9.30    7.70
   0  -9   1    2.40    6.40
   0  -9   1   -8.20    7.40
   0  -9  -1    8.40    7.10
   0  -9   1    4.90    6.90
  -1   9   2  128.39   14.30
   1   9  -2  175.88   14.20
  -1   9   2  161.78   14.90
   1   9  -2  138.89   14.40
   1  -9  -2  159.28   13.80
  -1  -9   2  149.29   13.40
   1  -9  -2  157.98   14.90
   1  -9  -2  150.68   14.50
   1  -9  -2  125.59   13.30
  -1  -9   2  166.98   15.10
  -1  -9   2  147.59   14.40
   2   9  -3   12.40    8.00
  -2   9   3    4.70    8.10
   2   9  -3   -4.00    7.30
  -2   9   3  -14.80    9.10
   2   9  -3    1.50    7.80
   2  -9  -3  -12.80    6.90
  -2  -9   3    4.80    7.90
  -2  -9   3    1.20    7.30
  -2  -9   3    2.50    8.30
   2  -9  -3    7.00    8.60
   2  -9  -3    4.70    7.70
   3   9  -4   -0.80    8.10
  -3   9   4    1.00   10.80
   3   9  -4  -11.20    8.70
  -3   9   4   -4.10   11.40
   3   9  -4    1.00    8.50
   3  -9  -4   15.90    9.40
  -3  -9   4   -0.20    9.80
   3  -9  -4   14.80   10.60
  -3  -9   4  -12.10    8.40
   3  -9  -4    4.20    7.90
   3  -9  -4   -1.80    8.60
   3  10  -2  -31.10   11.20
  -3  10   2   10.90   15.00
  -3  10   2    7.20   13.40
   3  10  -2    3.90   10.70
  -3 -10   2   -7.50   11.30
   3 -10  -2   20.10   10.60
  -3 -10   2   39.30   13.30
   3 -10  -2   20.20   10.70
   3 -10  -2    3.10   11.30
  -2  10   1    9.60   11.70
   2  10  -1   16.70   10.30
   2  10  -1   -1.70   10.20
   2  10  -1    3.70   10.70
  -2  10   1   28.70   11.70
   2 -10  -1    9.20    9.10
   2 -10  -1    2.60   11.10
   2 -10  -1   32.70    9.80
  -2 -10   1    2.20    9.60
  -2 -10   1   -5.50   10.00
  -1  10   0   75.19   12.40
   1  10   0   51.19   10.70
   1  10   0   90.19   13.30
   1  10   0   64.19   11.70
  -1  10   0   60.39   12.40
   1 -10   0   69.09   11.30
  -1 -10   0   65.09   12.30
  -1 -10   0   58.99   10.30
   1 -10   0   77.29   11.70
   1 -10   0   63.39   11.90
  -1 -10   0   79.09   11.80
   0  10   1   -6.00    8.20
   0  10   1    3.70    9.30
   0  10  -1   17.00    9.80
   0  10  -1   17.10    9.70
   0 -10  -1    0.30    8.90
   0 -10  -1   20.40    9.00
   0 -10   1   37.20   11.00
   0 -10   1    4.20    7.40
   0 -10  -1   11.90    8.20
   0 -10  -1   15.60    8.80
   0 -10   1   19.30    8.70
   1  10  -2  150.78   16.90
   1  10  -2  143.29   17.50
  -1  10   2  157.78   18.90
  -1  10   2  168.88   17.10
  -1 -10   2  143.69   15.20
   1 -10  -2  126.09   15.90
   1 -10  -2  151.98   17.40
  -1 -10   2  145.39   16.60
  -1 -10   2  147.89   16.10
   1 -10  -2  148.49   16.30
   1 -10  -2  161.48   15.80
   2  10  -3    1.10   10.00
   2  10  -3   11.40    9.70
  -2  10   3   30.80   12.30
  -2  10   3   -2.30   10.80
   2  10  -3   -7.20    9.50
   2 -10  -3    3.30    9.10
   2 -10  -3    4.10    9.90
   2 -10  -3   24.90    9.60
  -2 -10   3   22.90   10.50
  -2 -10   3   15.50   11.00
  -2 -10   3    7.50   10.70
  -3  10   4   12.80   15.80
  -3  10   4   16.80   13.50
   3  10  -4   28.10   10.50
   3  10  -4    8.80   11.60
  -3 -10   4   25.60   12.00
   3 -10  -4  -14.80   11.50
   3 -10  -4    4.50   10.10
   3 -10  -4   13.60   10.90
  -3 -10   4   18.60   12.80
   2  11  -1   30.80   13.20
   2  11  -1   -1.10   13.20
  -2  11   1   23.50   15.50
  -2  11   1  -25.40   13.60
   2 -11  -1   35.70   12.80
  -2 -11   1   -7.60   13.30
   2 -11  -1   20.90   12.50
  -2 -11   1  -19.40   15.50
   1  11   0    0.90   11.00
   1  11   0   -4.50   12.50
  -1  11   0   -7.50   11.40
   1  11   0    2.70   12.00
  -1  11   0    9.10   13.50
  -1 -11   0   18.60   10.70
   1 -11   0   -6.10   10.50
   1 -11   0    4.40   12.20
  -1 -11   0   -1.30   11.60
   1 -11   0   -3.00   11.50
   0  11   1   32.30   12.60
   0  11  -1   -6.20   11.20
   0  11  -1   12.40   12.20
   0  11   1   -4.60   11.40
   0 -11   1   29.20   13.20
   0 -11   1   -7.50   11.00
   0 -11   1   16.60   11.90
   0 -11  -1   -2.90   10.30
   0 -11  -1    6.90   11.00
  -1  11   2   -4.80   12.80
   1  11  -2    6.40   12.90
   1  11  -2   -2.60   11.10
   1  11  -2    4.40   12.70
  -1  11   2    6.20   13.50
  -1 -11   2  -11.20   11.60
   1 -11  -2  -23.20    9.90
   1 -11  -2    8.50   11.90
  -1 -11   2    2.70   12.70
  -1 -11   2  -14.10   10.50
   2  11  -3    5.00   12.20
  -2  11   3   -1.70   14.10
   2  11  -3    9.40   13.20
  -2  11   3   11.90   14.30
   2 -11  -3   -0.20   11.60
  -2 -11   3   -6.70   12.90
   2 -11  -3   15.90   12.40
  -5   0   3   -0.20    6.30
  -5   0   3    0.50    8.60
  -5   0   3   -0.50    8.60
  -4   0   2 1274.47   34.00
  -4   0   2 1280.77   30.90
  -4   0   2 1267.67   32.70
  -3   0   1   -4.90    2.20
  -3   0   1   -2.50    2.90
  -3   0   1   -1.00    2.70
  -2   0   0   42.10    3.80
  -2   0   0   46.80    3.20
  -2   0   0   45.90    4.40
   1   0   1   -5.50    1.10
   1   0   1   -3.40    0.70
  -1   0  -1   -3.40    1.30
  -1   0  -1   -4.00    0.60
  -1   0  -1   -6.00    1.10
  -1   0   3   -7.00    0.80
  -1   0   3   -6.90    0.60
   2   0  -4 1309.77   27.10
  -2   0   4 1341.57   26.90
  -2   0   4 1284.27   26.70
  -2   0   4 1335.47   26.50
  -2   0   4 1316.77   29.50
   3   0  -5    0.00    1.50
  -3   0   5    1.00    1.30
  -3   0   5    5.50    3.10
  -3   0   5    0.90    3.70
  -3   0   5   -0.90    2.40
  -4   0   6   39.10    6.50
  -4   0   6   67.59    8.70
  -4   0   6   41.90    5.90
  -4   0   6   37.10    4.00
  -5   0   7    8.30    9.10
  -5   0   7    1.10    3.80
  -5   0   7   -2.90    6.20
  -5   0   7   -4.70    7.70
  -5   1   3    4.80    6.50
  -5   1   3    5.40    7.70
  -5   1   3    4.70    8.90
  -5  -1   3   -9.20    7.10
  -5  -1   3    0.60    9.30
  -5  -1   3    5.60    6.30
  -4   1   2    1.10    2.60
  -4   1   2    0.40    4.60
  -4   1   2   -2.80    2.50
  -4   1   2   12.30    5.80
  -4   1   2    1.60    3.80
  -4  -1   2   -0.70    4.40
  -4  -1   2   -2.50    4.90
  -4  -1   2   -1.00    4.50
  -3   1   1  123.99    4.50
  -3   1   1  120.79    8.60
  -3   1   1  123.79    6.30
  -3   1   1  119.99    4.60
  -3  -1   1  131.19    7.60
  -3  -1   1  103.19    6.90
  -2   1   0   80.79    3.30
  -2   1   0   79.19    3.90
  -2   1   0   78.59    3.10
  -2   1   0   76.89    3.20
  -2   1   0   85.99    6.00
   2  -1   0   79.39    5.90
   2  -1   0   75.89    3.70
  -2  -1   0   83.59    4.80
  -2  -1   0   78.19    4.70
  -1   1  -1 2853.41   59.49
  -1   1  -1 2977.40   59.19
   1   1   1 2990.00   59.19
  -1   1  -1 2971.90   59.49
   1   1   1 3066.79   60.29
   1   1   1 2976.50   58.89
  -1   1  -1 2945.61   60.89
  -1  -1  -1 3012.20   58.89
   1  -1   1 3010.20   60.99
   1  -1   1 3059.29   58.79
   1  -1   1 2882.01   58.89
  -1  -1  -1 2966.70   60.19
   1  -1   1 2987.40   59.59
   1  -1   1 2981.50   58.99
   0   1  -2   18.20    1.60
   0   1   2   16.40    1.50
   0   1   2   16.50    1.50
   0   1  -2   17.90    1.50
   0  -1  -2   15.30    1.40
   0  -1   2   16.10    1.50
   0  -1   2   15.70    1.40
   0  -1  -2   18.60    1.60
  -1   1   3 1292.57   26.70
   1   1  -3 1321.97   26.10
  -1   1   3 1307.37   27.60
  -1   1   3 1278.47   27.00
  -1  -1   3 1277.17   26.10
   1  -1  -3 1326.87   27.60
   1  -1  -3 1285.97   26.60
   1  -1  -3 1273.57   26.40
  -1  -1   3 1284.07   26.60
   1  -1  -3 1316.97   27.20
  -1  -1   3 1280.67   26.30
  -2   1   4   57.59    3.50
  -2   1   4   57.29    4.30
   2   1  -4   60.29    2.60
  -2   1   4   59.09    3.20
  -2   1   4   61.19    3.00
  -2  -1   4   61.79    2.50
  -2  -1   4   60.69    3.50
  -3   1   5   -1.20    2.90
  -3   1   5   -1.20    1.90
  -3   1   5   -0.10    1.80
  -3   1   5    3.20    1.60
  -3   1   5   -4.10    3.40
   3  -1  -5   -0.30    2.20
  -3  -1   5   -0.20    2.50
  -4   1   6   74.39    5.60
  -4   1   6   83.99    8.60
  -4   1   6   59.49    8.80
  -4  -1   6   74.89    8.90
  -4  -1   6   72.09    7.40
  -4  -1   6   78.49    9.10
  -5   1   7    3.50    9.30
  -5   1   7   11.30    8.00
  -5   1   7   -9.80    4.30
  -5   1   7    0.60    7.10
  -5  -1   7    6.70    8.90
  -5  -1   7   -0.20    7.50
  -5  -1   7    5.20    5.90
  -5   2   3  306.37   18.00
  -5   2   3  302.47   19.90
  -5  -2   3  326.17   16.40
  -5  -2   3  312.57   16.50
  -5  -2   3  249.18   18.00
  -4   2   2   54.59    6.10
  -4   2   2   57.29    5.60
  -4  -2   2   64.99    7.30
  -4  -2   2   72.99    7.90
  -3   2   1   47.00    4.50
  -3   2   1   63.19    7.30
  -3   2   1   48.00    4.50
  -3   2   1   55.69    4.20
  -3   2   1   48.10    6.20
  -3  -2   1   54.89    5.50
  -3  -2   1   56.29    5.80
   3  -2  -1   56.79    4.80
  -2   2   0  133.59    5.40
   2   2   0  131.09    4.50
   2   2   0  135.39    6.20
  -2   2   0  132.89    5.50
  -2   2   0  119.49    7.40
  -2   2   0  127.29    5.70
  -2   2   0  125.09    5.20
   2   2   0  132.09    4.40
   2  -2   0  125.89    5.40
  -2  -2   0  135.29    6.10
  -2  -2   0  127.29    5.10
   2  -2   0  110.89    7.20
   2  -2   0  142.69    6.00
   1   2   1 1448.66   30.70
   1   2   1 1479.45   30.70
  -1   2  -1 1456.65   32.30
  -1   2  -1 1449.46   31.00
   1   2   1 1445.46   31.40
  -1   2  -1 1467.15   31.30
  -1   2  -1 1457.05   31.40
  -1  -2  -1 1498.65   30.80
   1  -2   1 1463.85   31.40
   1  -2   1 1455.25   30.60
   1  -2   1 1423.46   30.70
  -1  -2  -1 1458.65   31.40
   1  -2   1 1426.36   32.30
   0   2   2   95.79    4.20
   0   2  -2   93.89    4.10
   0   2   2   94.69    4.40
   0   2  -2   93.39    4.40
   0   2  -2   96.19    4.30
   0  -2   2   99.69    4.20
   0  -2  -2   95.19    4.20
   0  -2   2   94.29    4.40
  -1   2   3 1602.84   33.80
   1   2  -3 1609.44   33.00
  -1   2   3 1552.84   33.30
  -1   2   3 1606.94   33.90
   1   2  -3 1536.15   32.40
  -1  -2   3 1581.94   32.80
   1  -2  -3 1578.54   33.20
   1  -2  -3 1609.94   33.00
   1  -2  -3 1510.45   33.40
   1  -2  -3 1567.04   33.90
  -2   2   4   58.79    5.80
  -2   2   4   51.59    4.10
   2   2  -4   57.89    3.50
  -2   2   4   54.79    4.10
  -2   2   4   56.89    3.80
   2  -2  -4   54.09    4.30
  -2  -2   4   49.99    4.80
   2  -2  -4   55.99    4.70
   2  -2  -4   60.69    2.60
  -2  -2   4   52.69    3.60
   2  -2  -4   56.49    2.50
  -2  -2   4   56.29    3.10
  -3   2   5  765.12   23.00
  -3   2   5  730.83   18.00
  -3   2   5  751.42   18.00
  -3   2   5  744.53   17.60
   3   2  -5  728.93   15.80
  -3   2   5  709.93   19.80
  -3  -2   5  704.03   18.30
   3  -2  -5  749.13   18.70
  -3  -2   5  757.62   16.40
  -4   2   6   50.49    9.20
  -4   2   6   40.40    5.00
  -4   2   6   38.60    4.20
  -4   2   6   38.80    6.40
  -4  -2   6   41.60    5.60
   4  -2  -6   37.00    4.40
  -4  -2   6   25.50    6.50
  -5   2   7   61.99   11.60
  -5   2   7   88.49   13.30
  -5   2   7   70.49    7.60
  -5  -2   7   87.89   10.80
  -5  -2   7   74.19   13.30
  -5  -2   7   77.59    8.80
  -5   3   3   -6.10   10.50
  -5  -3   3    0.40    7.60
  -4   3   2   27.30    8.20
  -4   3   2   25.10    5.20
  -4   3   2   20.90    3.90
  -4   3   2   23.00    4.10
  -4  -3   2   30.10    5.70
  -4  -3   2   25.70    6.00
  -3   3   1   33.50    5.90
  -3   3   1   41.10    4.90
   3   3  -1   40.30    3.40
   3   3  -1   43.30    3.40
   3   3  -1   42.50    5.10
  -3   3   1   41.40    5.20
  -3   3   1   47.80    5.50
  -3   3   1   43.70    4.90
   3  -3  -1   35.00    4.60
  -3  -3   1   44.40    5.40
  -3  -3   1   40.00    4.70
   3  -3  -1   43.80    4.90
   2   3   0  414.96   11.20
   2   3   0  413.96   11.30
  -2   3   0  404.16   12.50
  -2   3   0  412.76   12.20
  -2   3   0  403.86   14.20
  -2   3   0  409.76   12.10
   2   3   0  407.36   12.50
   2  -3   0  403.36   10.70
   2  -3   0  413.56   12.70
   2  -3   0  418.36   10.80
   2  -3   0  420.26   11.80
  -2  -3   0  415.36    9.70
  -2  -3   0  438.56   11.10
   2  -3   0  385.36   14.20
  -2  -3   0  421.66   12.60
  -1   3  -1   47.60    4.20
  -1   3  -1   42.20    4.20
   1   3   1   48.80    4.20
  -1   3  -1   39.40    3.90
  -1   3  -1   40.50    3.80
   1   3   1   35.80    3.60
   1   3   1   38.20    3.60
   1  -3   1   39.60    4.00
   1  -3   1   38.00    4.40
  -1  -3  -1   41.00    3.50
   1  -3   1   39.40    3.60
  -1  -3  -1   40.00    3.60
   1  -3   1   40.80    4.10
   1  -3   1   44.80    3.90
   0   3  -2 3199.18   64.39
   0   3   2 2972.50   64.19
   0   3   2 3065.69   63.89
   0   3   2 3122.99   64.29
   0   3  -2 3076.39   64.19
   0   3   2 3089.19   62.89
   0   3  -2 3070.79   63.79
   0  -3  -2 3181.68   64.29
   0  -3  -2 3124.99   64.49
   0  -3   2 3116.09   64.29
   0  -3  -2 3169.08   63.99
   0  -3   2 3053.69   63.79
  -1   3   3   33.70    3.90
  -1   3   3   38.30    4.40
  -1   3   3   38.70    4.30
   1   3  -3   41.60    3.80
   1   3  -3   46.60    3.80
  -1   3   3   41.40    3.90
   1  -3  -3   42.00    3.90
   1  -3  -3   38.10    3.90
  -1  -3   3   39.60    3.50
  -1  -3   3   44.50    3.80
   1  -3  -3   45.40    4.30
   1  -3  -3   39.60    3.60
  -2   3   4  186.68    9.60
   2   3  -4  196.18    7.00
  -2   3   4  190.68    7.80
  -2   3   4  190.68    8.20
   2   3  -4  196.88    7.20
  -2   3   4  191.58    8.00
   2   3  -4  202.88    7.00
  -2  -3   4  198.08    6.90
   2  -3  -4  191.28    6.60
   2  -3  -4  193.68    6.80
   2  -3  -4  193.58    8.10
  -2  -3   4  199.88    7.10
   2  -3  -4  181.98    8.40
   3   3  -5  176.98    6.20
   3   3  -5  190.68    6.70
  -3   3   5  182.38   11.70
  -3   3   5  167.78    8.10
  -3   3   5  173.98    8.10
  -3   3   5  163.38    7.90
  -3  -3   5  170.68    6.70
   3  -3  -5  157.78    8.20
   3  -3  -5  176.18    9.30
  -3  -3   5  166.78    7.60
  -4   3   6   34.60    6.00
  -4   3   6   39.60    4.60
  -4   3   6   37.10    9.20
  -4   3   6   45.80    5.20
  -4  -3   6   47.80    7.40
  -4  -3   6   41.90    4.30
  -4  -3   6   36.50    5.70
   4  -3  -6   37.80    5.70
  -5   3   7  118.79   15.50
  -5   3   7  102.49   11.20
  -5  -3   7  114.49   14.10
  -5  -3   7  114.79   14.00
  -5  -3   7  125.69   11.70
  -5  -3   7  112.99    7.60
  -5   4   3    5.10    4.80
  -5   4   3   26.80   12.30
  -5   4   3    2.00    4.70
  -5  -4   3    9.10    5.20
  -5  -4   3   11.70    5.20
  -5  -4   3   13.10    8.70
  -4   4   2   19.30    5.10
  -4   4   2   23.60    8.20
  -4   4   2   29.60    5.50
  -4   4   2   36.50    6.40
  -4  -4   2   37.90    6.60
  -3   4   1   82.69    7.70
  -3   4   1   83.09   10.30
  -3   4   1   83.99    7.10
   3   4  -1  102.19    7.90
   3   4  -1   92.79    5.90
  -3   4   1   99.49    8.00
  -3  -4   1   91.59    7.40
   3  -4  -1   94.49    7.10
   3  -4  -1   86.49    7.70
   3  -4  -1   95.89    3.90
   3  -4  -1   96.29    4.00
   2   4   0  426.16   12.60
   2   4   0  426.26   13.60
  -2   4   0  414.46   13.40
  -2   4   0  422.66   13.90
  -2   4   0  401.56   13.40
   2   4   0  438.36   12.80
  -2   4   0  440.76   15.40
   2  -4   0  420.56   13.60
  -2  -4   0  408.66   12.20
   2  -4   0  434.36   12.50
   2  -4   0  426.16   15.50
   2  -4   0  421.56   12.20
   2  -4   0  427.46   14.00
  -1   4  -1  154.38    8.10
   1   4   1  176.88    7.50
   1   4   1  163.98    7.60
  -1   4  -1  149.29    7.50
   1   4   1  167.28    7.80
  -1   4  -1  153.28    7.50
  -1  -4  -1  153.58    7.10
   1  -4   1  162.28    7.90
   1  -4   1  172.88    7.60
   1  -4   1  171.48    7.40
   1  -4   1  145.49    7.70
  -1  -4  -1  164.48    7.50
  -1  -4  -1  152.98    7.30
   1  -4   1  155.48    8.00
   0   4  -2  225.18    9.00
   0   4  -2  210.28    8.30
   0   4  -2  235.08    9.10
   0   4   2  221.08    9.00
   0   4   2  214.08    8.90
   0   4   2  219.88    7.60
   0  -4  -2  206.98    9.00
   0  -4   2  223.38    8.50
   0  -4  -2  215.98    8.80
   0  -4   2  216.88    7.90
   0  -4  -2  210.08    8.50
   0  -4   2  229.88    9.00
  -1   4   3 1158.78   28.10
   1   4  -3 1111.59   27.20
  -1   4   3 1154.98   28.00
  -1   4   3 1166.78   27.60
   1   4  -3 1194.48   27.50
  -1   4   3 1098.29   27.80
   1  -4  -3 1145.49   27.30
   1  -4  -3 1141.29   27.90
  -1  -4   3 1137.59   26.90
  -1  -4   3 1175.98   27.30
   1  -4  -3 1186.68   28.30
   1  -4  -3 1130.29   27.00
   2   4  -4  206.88    8.00
  -2   4   4  208.88    8.90
  -2   4   4  203.18    9.20
  -2   4   4  210.88   10.80
   2   4  -4  218.08    8.60
  -2   4   4  192.38    9.40
   2   4  -4  204.28    8.10
   2  -4  -4  205.98    9.00
   2  -4  -4  205.38    8.20
  -2  -4   4  204.58    8.30
  -2  -4   4  207.38    8.20
   2  -4  -4  213.58    9.50
   2  -4  -4  210.28    8.10
  -3   4   5    5.50    3.90
  -3   4   5    9.10    4.10
   3   4  -5   14.70    3.80
  -3   4   5    6.80    4.30
  -3   4   5   13.30    6.30
   3   4  -5    9.30    3.40
  -3  -4   5   12.20    3.10
   3  -4  -5   10.20    4.70
  -3  -4   5    8.80    3.30
   3  -4  -5    8.40    2.10
   3  -4  -5   12.70    2.30
   3  -4  -5   21.60    5.10
  -4   4   6   94.69    8.70
  -4   4   6   93.79    9.00
  -4   4   6  130.99   14.60
  -4   4   6   91.39    9.40
   4  -4  -6   98.99    9.70
  -4  -4   6  104.69    9.60
  -4  -4   6  102.99    7.90
  -5   4   7   -3.40    5.20
  -5   4   7   -9.60   12.40
  -5   4   7    7.70    6.00
  -5   4   7   10.60    9.60
  -5  -4   7   -4.20    5.00
  -5  -4   7    2.60    7.40
  -5   5   3   29.90    7.60
  -5   5   3   27.00    7.00
  -5  -5   3   44.70    7.60
  -5  -5   3   30.90    7.20
   4   5  -2   49.20    5.80
  -4   5   2   53.69    7.00
  -4   5   2   62.19    8.10
   4   5  -2   53.29    6.10
  -4   5   2   58.09   11.10
  -4  -5   2   59.19    6.40
   4  -5  -2   54.39    9.90
  -3   5   1    9.90    6.00
  -3   5   1   -4.00    4.20
   3   5  -1    0.50    3.70
  -3   5   1   -2.20    4.90
  -3   5   1    0.50    4.80
   3   5  -1    0.60    4.10
   3   5  -1   -0.70    3.50
   3  -5  -1    3.40    2.90
   3  -5  -1    4.10    3.00
   3  -5  -1    1.00    4.20
   3  -5  -1   -0.90    4.60
   2   5   0   67.99    6.90
  -2   5   0   81.99    8.30
  -2   5   0   93.29    7.60
  -2   5   0   92.59    7.60
  -2   5   0   84.89    8.20
   2   5   0   83.19    6.90
   2   5   0   86.19    6.70
   2  -5   0   96.79    8.10
  -2  -5   0   85.49    6.30
   2  -5   0   90.39    7.70
   2  -5   0   83.89    8.60
   2  -5   0   79.09    6.10
   2  -5   0   79.79    6.60
   1   5   1    0.40    3.10
  -1   5  -1   -7.10    2.80
  -1   5  -1    0.00    2.90
   1   5   1   -5.40    3.00
  -1   5  -1    0.10    3.40
   1   5   1   -2.10    3.20
   1  -5   1    2.10    3.20
  -1  -5  -1    1.20    3.00
   1  -5   1    2.80    2.50
   1  -5   1   -6.60    3.20
   1  -5   1   -0.60    3.30
  -1  -5  -1   -3.50    2.80
   1  -5   1    2.80    3.30
  -1  -5  -1   -1.20    3.00
   0   5   2 1058.19   27.00
   0   5  -2 1081.29   27.10
   0   5   2 1060.49   24.70
   0   5   2 1067.89   27.00
   0   5  -2 1037.70   27.00
   0  -5   2 1002.40   25.00
   0  -5  -2 1077.69   27.20
   0  -5   2 1045.40   26.30
   0  -5  -2 1065.99   26.90
   0  -5  -2 1036.40   26.30
   0  -5  -2 1065.69   26.50
   0  -5   2 1020.20   26.80
  -1   5   3   10.60    3.90
  -1   5   3    7.90    3.30
  -1   5   3   11.20    3.80
  -1   5   3   15.20    4.40
   1   5  -3   11.90    3.70
   1   5  -3   12.40    3.90
   1  -5  -3    5.50    3.70
   1  -5  -3   10.00    3.70
   1  -5  -3    8.90    3.30
  -1  -5   3    9.00    3.20
  -1  -5   3    6.40    3.70
   1  -5  -3    7.20    3.30
  -2   5   4  105.59    8.40
   2   5  -4  100.59    7.50
  -2   5   4  107.99    9.20
  -2   5   4  101.69    8.50
   2   5  -4  108.79    6.60
  -2   5   4   93.29    7.50
   2   5  -4   93.99    7.10
  -2  -5   4  101.69    7.40
   2  -5  -4  110.99    6.90
   2  -5  -4  107.19    6.80
   2  -5  -4   95.49    7.20
   2  -5  -4  101.79    8.30
  -2  -5   4   91.09    6.70
   3   5  -5  108.29    7.10
  -3   5   5  109.89    9.20
   3   5  -5  110.59    7.80
  -3   5   5   99.89   11.70
  -3   5   5  106.09    9.30
  -3   5   5  113.79    9.90
   3   5  -5  107.39    8.00
   3  -5  -5  106.99    6.40
   3  -5  -5  115.39    9.10
  -3  -5   5  111.19    7.50
  -3  -5   5  108.39    7.70
   3  -5  -5   99.89    9.50
   3  -5  -5  113.19    6.70
  -4   5   6   84.79   10.20
   4   5  -6   61.69    6.20
   4   5  -6   58.59    7.20
  -4   5   6   61.19   11.20
  -4   5   6   53.39    8.50
  -4   5   6   56.99    7.90
  -4  -5   6   65.89    7.00
  -4  -5   6   60.09    6.80
   4  -5  -6   88.59   10.10
   4  -5  -6   65.39    8.20
  -5   5   7   -4.40    8.90
  -5   5   7   -6.20    7.70
  -5   5   7  -14.10   13.40
  -5   5   7    8.40    7.00
  -5  -5   7   -7.50    7.40
  -5  -5   7   -3.40    6.30
  -4   6   2   80.29    9.00
  -4   6   2   96.49   10.40
  -4   6   2   87.39   13.80
   4   6  -2   76.89    8.70
   4   6  -2   84.99    8.10
   4   6  -2   91.49   11.80
  -4  -6   2   79.09    8.70
   4  -6  -2   90.09    9.80
  -4  -6   2   76.29    8.30
   3   6  -1   -2.20    4.50
   3   6  -1   -3.30    4.70
  -3   6   1   -0.30    7.20
   3   6  -1    0.50    4.30
  -3   6   1   -1.00    6.10
  -3   6   1   -3.70    4.70
  -3   6   1   11.00    6.30
   3  -6  -1    2.00    5.40
  -3  -6   1    1.50    4.70
   3  -6  -1    3.90    4.10
   3  -6  -1    3.00    3.80
   3  -6  -1    7.10    5.10
  -3  -6   1   -0.20    4.50
   2   6   0  270.37   12.20
   2   6   0  287.57   12.20
  -2   6   0  255.17   13.00
   2   6   0  287.07   12.40
  -2   6   0  255.87   12.50
  -2   6   0  290.87   13.30
   2  -6   0  286.57   12.00
  -2  -6   0  266.67   11.50
  -2  -6   0  293.17   12.20
   2  -6   0  277.47   11.80
   2  -6   0  250.07   15.40
   2  -6   0  284.47   13.00
   2  -6   0  236.38   13.30
   1   6   1    7.30    4.30
   1   6   1    5.50    4.40
  -1   6  -1    4.60    4.50
  -1   6  -1    3.60    4.70
   1   6   1    1.50    4.10
   1  -6   1    6.00    4.00
  -1  -6  -1    5.40    4.00
  -1  -6  -1    8.80    4.20
   1  -6   1   15.00    4.60
   1  -6   1    7.60    4.30
  -1  -6  -1    1.90    4.00
   1  -6   1   10.90    4.60
  -1  -6  -1    4.70    3.30
   1  -6   1    4.80    3.20
   0   6  -2   -2.00    3.90
   0   6   2    1.30    4.10
   0   6  -2   -3.50    3.50
   0   6   2   -4.30    3.90
   0  -6  -2   -1.80    3.40
   0  -6   2    0.40    3.00
   0  -6   2    3.20    3.80
   0  -6  -2   -2.60    3.40
   0  -6  -2   -4.50    3.60
   0  -6  -2    2.30    3.20
   0  -6   2   -2.20    4.00
   0  -6   2    2.60    3.00
  -1   6   3   -4.50    4.40
  -1   6   3   10.10    4.30
  -1   6   3   -4.40    4.00
   1   6  -3    6.00    4.00
   1   6  -3    8.90    4.30
   1  -6  -3   -2.60    3.90
  -1  -6   3    8.30    3.30
  -1  -6   3    1.60    4.00
   1  -6  -3   10.40    4.70
  -1  -6   3    6.80    2.80
   1  -6  -3   -5.30    3.60
   1  -6  -3    1.80    3.40
   2   6  -4   55.59    7.00
  -2   6   4   61.09    7.40
  -2   6   4   60.89    7.80
  -2   6   4   64.89    8.10
   2   6  -4   56.49    6.40
  -2   6   4   68.69    8.40
   2   6  -4   63.29    7.70
   2  -6  -4   55.29    7.10
   2  -6  -4   61.19    6.70
  -2  -6   4   60.99    7.10
   2  -6  -4   60.69    7.60
  -2  -6   4   52.79    6.70
  -3   6   5   15.40    7.90
   3   6  -5   16.10    5.30
  -3   6   5   10.10    5.80
  -3   6   5   11.60    6.70
   3   6  -5   19.40    5.20
  -3   6   5   23.10    6.80
   3   6  -5   16.10    4.80
  -3  -6   5   18.30    5.40
   3  -6  -5   17.00    6.30
   3  -6  -5   12.40    5.70
   3  -6  -5   13.30    4.30
   3  -6  -5   16.10    4.50
  -3  -6   5   28.10    5.60
  -4   6   6   94.39   10.60
  -4   6   6  110.99   13.40
   4   6  -6   92.79   10.10
  -4   6   6   82.59    9.90
  -4   6   6   99.89   14.60
  -4  -6   6  102.29    7.50
  -4  -6   6   92.39   10.70
   4  -6  -6  106.09   11.70
   4  -6  -6   89.19   10.70
   4   7  -2   -3.60    5.90
   4   7  -2   -3.90    6.40
   4   7  -2    6.20    8.20
  -4   7   2    0.60    9.40
  -4   7   2   -5.40    7.60
  -4  -7   2   -2.30    7.90
   4  -7  -2   -0.50    3.60
   4  -7  -2   -5.70    3.40
   4  -7  -2    1.30    8.10
   3   7  -1  -12.60    5.20
   3   7  -1    1.50    6.80
   3   7  -1   -4.40    5.80
  -3   7   1   11.90    7.70
  -3   7   1   -3.00    6.10
  -3  -7   1    0.70    5.90
   3  -7  -1   16.80    7.40
  -3  -7   1   -6.50    5.70
   3  -7  -1    0.80    4.90
   3  -7  -1    8.50    5.00
   3  -7  -1   -4.20    5.70
   2   7   0   91.09    9.70
  -2   7   0   75.59    9.40
   2   7   0   87.19    9.50
  -2   7   0   80.39    9.50
   2   7   0   79.19    8.40
   2  -7   0   68.09    7.90
   2  -7   0   73.89    9.10
  -2  -7   0   81.89    8.60
  -2  -7   0   82.59    9.60
   2  -7   0   84.09   10.40
  -1   7  -1  248.38   13.90
   1   7   1  254.37   12.90
  -1   7  -1  247.48   13.20
   1   7   1  252.47   12.70
   1   7   1  234.38   12.70
   1  -7   1  240.38   12.80
   1  -7   1  247.68   12.20
   1  -7   1  243.58   14.60
  -1  -7  -1  253.07   12.80
  -1  -7  -1  239.38   12.40
   1  -7   1  245.78   15.80
  -1  -7  -1  260.97   12.20
  -1  -7  -1  247.58   12.80
   0   7   2   69.89    8.20
   0   7   2   66.29    8.10
   0   7  -2   57.19    7.60
   0   7  -2   67.59    8.10
   0  -7  -2   58.29    7.60
   0  -7   2   67.09    7.80
   0  -7  -2   67.59    8.00
   0  -7  -2   57.89    7.50
   0  -7   2   71.99    8.80
   0  -7   2   67.69    7.90
   0  -7   2   66.89    6.90
   0  -7  -2   63.29    7.40
  -1   7   3  167.58   12.30
  -1   7   3  179.48   12.00
   1   7  -3  175.08   11.20
  -1   7   3  168.68   10.60
   1   7  -3  175.68   11.60
  -1  -7   3  191.48   10.90
  -1  -7   3  186.18    8.40
  -1  -7   3  197.48   11.80
   1  -7  -3  190.38   11.60
   1  -7  -3  194.78   11.10
   2   7  -4   88.39    9.80
  -2   7   4  107.99   10.70
   2   7  -4  103.09    9.30
  -2   7   4   99.49   11.70
   2   7  -4  102.09    9.30
  -2   7   4  113.19   13.10
  -2  -7   4  126.69   10.00
   2  -7  -4   94.09    9.80
  -2  -7   4   80.99   10.20
   2  -7  -4  117.99    9.70
  -2  -7   4  101.99    5.50
  -3   7   5    3.10    7.60
  -3   7   5    0.20    7.70
   3   7  -5    1.60    6.00
   3   7  -5    0.10    5.30
   3   7  -5   -7.00    5.10
  -3   7   5   -1.00    6.40
  -3  -7   5    2.10    6.30
   3  -7  -5   -2.90    4.60
   3  -7  -5    7.90    6.60
   3  -7  -5   -4.70    4.80
  -3  -7   5   -0.60    5.80
   3  -7  -5    3.00    6.30
  -4   7   6    7.90    9.70
   4   7  -6   29.90    7.90
  -4   7   6   13.40   12.20
  -4   7   6   10.30    8.70
   4   7  -6   14.80    7.70
   4   7  -6    3.60    6.10
   4  -7  -6    6.00    3.90
   4  -7  -6   20.00    4.10
   4  -7  -6    8.70   10.00
   4  -7  -6   16.20    8.60
  -4  -7   6   16.20    9.20
  -4   8   2  -11.10   10.00
   4   8  -2   15.20    9.90
   4   8  -2   -6.40    8.50
   4   8  -2    8.30    8.50
  -4   8   2   -9.90   11.50
   4  -8  -2    4.80    5.40
  -4  -8   2   10.20    9.40
   4  -8  -2   16.30   10.00
   4  -8  -2   -8.80    5.50
  -4  -8   2   -8.70    8.80
  -3   8   1   -4.80    7.70
   3   8  -1   -9.70    6.70
   3   8  -1   12.70    7.60
   3   8  -1   14.70    7.50
  -3   8   1    1.90    9.00
  -3  -8   1    1.00    7.40
  -3  -8   1    1.20    7.40
   3  -8  -1   10.90    9.00
   3  -8  -1    5.50    6.70
   3  -8  -1    0.20    6.60
   3  -8  -1   -2.70    7.00
   2   8   0   60.09    8.90
  -2   8   0   69.89   11.00
   2   8   0   90.39   10.70
   2   8   0   64.29    9.00
  -2   8   0   59.19    9.30
  -2  -8   0   67.39    9.00
   2  -8   0   67.29   10.00
   2  -8   0   67.19    8.50
  -2  -8   0   72.59    9.10
   2  -8   0   44.50   14.40
  -1   8  -1   37.30    8.20
   1   8   1   41.00    7.70
   1   8   1   49.10    8.50
  -1   8  -1   56.29    8.60
   1   8   1   41.00    7.80
   1  -8   1   42.90    8.40
   1  -8   1   49.90    7.20
  -1  -8  -1   55.29    8.00
  -1  -8  -1   48.00    8.00
   1  -8   1   46.50    7.80
   1  -8   1   52.49    8.00
  -1  -8  -1   47.30    8.00
  -1  -8  -1   47.90    7.80
   0   8  -2   65.79    8.70
   0   8   2   62.49    9.50
   0   8   2   87.89   10.50
   0   8  -2   53.39    8.70
   0  -8  -2   60.29    7.90
   0  -8   2   59.29    9.30
   0  -8   2   58.79    7.50
   0  -8  -2   54.59    8.80
   0  -8   2   82.29    9.30
   0  -8  -2   61.99    8.50
   0  -8   2   73.29    9.50
  -1   8   3  502.55   20.60
   1   8  -3  491.15   19.70
  -1   8   3  506.05   20.90
   1   8  -3  500.45   19.80
   1  -8  -3  506.95   19.30
  -1  -8   3  533.15   19.40
   1  -8  -3  518.45   19.50
  -1  -8   3  491.55   20.20
  -1  -8   3  515.15   19.60
   1  -8  -3  520.75   20.70
  -1  -8   3  461.05   15.20
   1  -8  -3  513.75   20.80
   2   8  -4   19.10    7.40
  -2   8   4   10.70    7.30
   2   8  -4   15.30    6.20
   2   8  -4   21.10    6.80
  -2   8   4   11.90    7.10
  -2   8   4   20.80    9.00
   2  -8  -4   22.70    6.50
  -2  -8   4   19.80    7.20
   2  -8  -4   23.50    8.50
  -2  -8   4   19.10    3.50
  -2  -8   4   18.50    7.20
   2  -8  -4   11.70    7.50
  -3   8   5    1.30    9.50
   3   8  -5   -6.20    6.80
   3   8  -5    1.40    7.00
  -3   8   5    3.20    9.10
   3   8  -5    9.80   12.70
  -3   8   5   -1.00    8.00
   3  -8  -5    0.90    6.80
  -3  -8   5    8.90    7.40
   3  -8  -5   -0.60    7.80
   3  -8  -5    0.20    6.50
  -3  -8   5   -6.20    7.00
   3  -8  -5    9.80    7.70
  -4   8   6   36.10   11.90
  -4   8   6   25.30   13.00
  -4   8   6   47.20   16.80
   4   8  -6   31.90    9.70
   4   8  -6   37.40    9.50
   4  -8  -6   35.40    6.60
  -4  -8   6   52.99   10.30
   4  -8  -6   37.20    6.70
   4  -8  -6   54.89   12.20
  -3   9   1   14.20   12.50
   3   9  -1    5.00    8.90
   3   9  -1    1.40    8.80
   3   9  -1   15.80   10.00
  -3   9   1   10.60   10.00
   3  -9  -1   16.40    8.40
   3  -9  -1   18.00    9.00
  -3  -9   1    3.00    8.90
   3  -9  -1    4.10    9.50
   3  -9  -1   -3.90   10.60
  -3  -9   1   14.10    9.90
   2   9   0  121.19   14.10
   2   9   0   92.99   12.00
   2   9   0   77.39   10.80
  -2   9   0   90.19   11.30
  -2   9   0  100.89   13.20
  -2  -9   0  122.49   12.80
   2  -9   0  100.09   11.20
  -2  -9   0  103.99   11.40
   2  -9   0   97.79   12.80
   2  -9   0  109.19   11.90
  -1   9  -1  -10.10    7.40
   1   9   1  -11.10    7.20
   1   9   1   -6.50    6.70
   1   9   1    4.70    7.30
  -1   9  -1   -7.10    7.50
   1  -9   1   -8.20    6.20
   1  -9   1   -0.80    7.10
   1  -9   1   -1.20    8.00
  -1  -9  -1   -4.30    6.50
  -1  -9  -1   11.40    7.20
  -1  -9  -1   12.10    6.60
   0   9   2   42.20    9.40
   0   9  -2   37.70    9.00
   0   9  -2   37.90    9.80
   0   9   2   28.10    8.20
   0  -9  -2   33.50    8.10
   0  -9   2   35.90    8.90
   0  -9  -2   37.80    7.90
   0  -9  -2   34.90    9.00
   0  -9   2   30.90    7.30
   0  -9   2   20.70    8.40
   0  -9   2   44.00    7.20
   0  -9  -2   32.20    8.80
  -1   9   3    4.20    7.90
  -1   9   3   13.50    8.80
   1   9  -3   24.70    8.00
   1   9  -3   31.20    8.70
   1  -9  -3   19.00    7.10
  -1  -9   3   21.60    5.40
  -1  -9   3   32.80    8.40
  -1  -9   3    1.30    8.10
   1  -9  -3   17.40    8.80
  -1  -9   3   27.10    7.50
   1  -9  -3   20.60    8.20
  -2   9   4   94.79   12.50
   2   9  -4   78.89   10.90
   2   9  -4   66.09   10.10
   2   9  -4   80.49   10.80
  -2   9   4   84.49   12.70
   2  -9  -4   69.29   10.20
  -2  -9   4   63.49   10.80
   2  -9  -4   79.79   12.20
  -2  -9   4   72.19    9.80
  -2  -9   4   90.59   11.70
   2  -9  -4   70.89    9.90
  -3   9   5    0.40   12.00
   3   9  -5    2.30    9.30
   3   9  -5    9.30    8.50
  -3   9   5   -0.10   10.50
  -3   9   5   -5.50   10.60
   3   9  -5  -15.00    8.60
   3  -9  -5  -12.90    7.30
  -3  -9   5    9.40    9.20
   3  -9  -5  -19.00   10.20
   3  -9  -5    5.80    8.20
   3  -9  -5    8.90    9.40
   3  10  -1   -5.30   11.70
  -3  10   1    0.50   15.20
   3  10  -1    1.90   10.70
  -3  10   1   -8.80   11.70
   3 -10  -1   -2.70   10.10
   3 -10  -1    4.20   10.30
  -3 -10   1    2.60   11.40
  -3 -10   1    4.00   12.40
   2  10   0   45.20   11.50
   2  10   0   40.00   11.40
  -2  10   0   35.60   11.60
  -2  10   0   23.50   12.30
   2  10   0   41.30   12.00
   2 -10   0   60.29   11.40
  -2 -10   0   53.99   12.10
   2 -10   0   35.20   10.00
  -2 -10   0   47.30   11.30
   2 -10   0   37.50   12.60
  -1  10  -1    1.70    9.80
   1  10   1    9.90    9.10
   1  10   1   14.40    8.90
  -1  10  -1   17.40    9.80
   1  10   1    4.40   10.50
  -1 -10  -1    8.40    9.00
  -1 -10  -1    8.90    8.40
   1 -10   1    9.60    9.70
   1 -10   1    9.40    8.20
   1 -10   1  -16.50    8.40
   0  10  -2  113.49   13.80
   0  10   2   83.89   12.30
   0  10  -2   61.69   11.20
   0  10   2  118.89   14.50
   0 -10   2  112.69   13.70
   0 -10  -2   91.59   11.80
   0 -10   2   98.99   13.20
   0 -10  -2  101.59   12.30
   0 -10  -2  101.39   13.00
   0 -10   2   78.79   10.80
  -1  10   3   24.20   10.90
   1  10  -3   11.40   10.40
   1  10  -3   17.50    9.90
  -1  10   3    7.90   10.30
   1 -10  -3   -0.30    9.00
   1 -10  -3   13.70    9.10
  -1 -10   3    1.30    9.20
  -1 -10   3   11.80    9.30
  -1 -10   3   24.60   10.60
   1 -10  -3    1.80    7.90
   2  10  -4   16.90   10.40
   2  10  -4   -4.70    9.40
  -2  10   4   -3.40   11.40
   2  10  -4    3.70    9.80
  -2  10   4   -3.00   12.10
   2 -10  -4    4.90    9.20
  -2 -10   4    0.70   10.60
   2 -10  -4  -14.00    9.60
  -2 -10   4   -3.30   11.10
  -2 -10   4   -6.20    9.30
   2 -10  -4   10.00    9.30
  -3  10   5    0.20   15.00
   3  10  -5   15.00   10.50
  -3  10   5   18.80   13.40
   3  10  -5   42.80   11.80
   3 -10  -5    4.40   10.00
   3 -10  -5   55.59   17.20
  -3 -10   5   -2.20   11.30
   3 -10  -5   28.30   11.20
   3 -10  -5   28.10   13.20
  -3 -10   5   34.20   13.70
  -2  11   0   45.10   15.70
   2  11   0   17.10   14.00
  -2  11   0   26.30   14.70
   2  11   0   30.40   13.70
  -2 -11   0  -21.70   20.60
   2 -11   0   -2.10   11.90
   2 -11   0   13.60   12.30
  -2 -11   0   -7.50   12.80
  -1  11  -1  -22.30   12.70
   1  11   1   11.90   13.00
  -1  11  -1   -1.70   12.10
   1  11   1   -3.20   11.60
   1  11   1    4.50   12.70
   1 -11   1   13.20   12.30
  -1 -11  -1    9.60   11.40
  -1 -11  -1   -3.40   11.40
   1 -11   1   -5.60   11.20
   1 -11   1    0.60   11.10
   0  11  -2   35.60   13.40
   0  11   2   42.40   12.90
   0  11   2   19.80   12.00
   0  11  -2   23.10   12.50
   0 -11   2    7.70   11.60
   0 -11   2   10.10   10.80
   0 -11  -2    5.70   11.30
   0 -11   2   27.90   12.70
   0 -11  -2   42.10   12.60
   0 -11  -2   17.20   10.30
   1  11  -3    8.10   12.00
   1  11  -3   13.60   11.80
  -1  11   3   -6.70   12.50
   1  11  -3   40.80   18.20
  -1  11   3   14.00   13.10
   1 -11  -3    9.40   12.40
  -1 -11   3   19.60   10.80
  -1 -11   3    3.20   11.90
   1 -11  -3    3.90   11.40
   1 -11  -3   14.00   11.10
  -1 -11   3   35.20   13.00
  -2  11   4   19.00   15.10
   2  11  -4   -2.30   11.90
   2  11  -4  -12.50   12.30
  -2  11   4   19.50   15.30
  -2 -11   4   11.60   13.10
   2 -11  -4    9.60   12.20
   2 -11  -4    9.20   12.50
   2 -11  -4    6.70   13.30
  -2 -11   4   15.20   13.80
  -5   0   2  148.69   15.30
  -5   0   2  126.89   13.90
  -5   0   2  150.68   11.00
  -4   0   1   -0.30    5.30
  -4   0   1    4.00    3.70
  -4   0   1   -6.20    4.60
  -3   0   0   68.49    6.00
  -3   0   0   64.79    6.50
  -3   0   0   59.39    4.80
  -2   0  -1    2.80    1.40
   2   0   1   -0.50    1.10
  -2   0  -1    1.40    2.10
   2   0   1   -4.70    2.10
  -2   0  -1   -0.10    1.80
   1   0   2   -3.20    1.30
  -1   0  -2   -0.20    1.00
  -1   0  -2   -1.80    1.30
   1   0   2   -1.50    1.00
  -1   0  -2   -0.70    0.80
   0   0  -3    0.20    0.70
   0   0  -3    0.80    0.60
   0   0   3   -0.20    0.60
   0   0   3    0.20    0.50
   0   0  -3    0.20    0.50
   0   0   3    0.00    0.60
   0   0   3   -0.20    0.50
   1   0  -4   35.70    1.70
  -1   0   4   34.30    2.10
   1   0  -4   33.60    2.10
  -1   0   4   36.30    1.90
  -2   0   5    6.40    2.50
  -2   0   5    1.80    1.70
  -2   0   5    2.00    1.10
  -3   0   6 2525.75   53.79
   3   0  -6 2609.24   51.89
  -3   0   6 2534.65   55.69
  -3   0   6 2549.84   51.49
  -4   0   7   -0.30    2.50
  -4   0   7    0.40    4.10
  -4   0   7    5.60    6.10
  -4   0   7    2.30    5.20
  -5   0   8    2.50    6.30
  -5   0   8   12.10    4.60
  -5   0   8   12.00    9.30
  -5   0   8    8.40    7.80
  -5   1   2   40.60    5.20
  -5   1   2   50.69    9.50
  -5   1   2   58.19   10.40
  -5  -1   2   47.00    7.60
  -5  -1   2   55.29    9.90
  -4   1   1    3.40    2.60
  -4   1   1   -1.20    2.80
  -4   1   1    3.80    3.80
  -4   1   1    5.50    5.60
  -4   1   1   -1.80    5.10
  -4  -1   1    1.40    4.40
  -4  -1   1   -0.20    4.70
  -4  -1   1   -4.00    5.20
  -3   1   0  133.19    8.80
  -3   1   0  141.79    5.20
  -3   1   0  146.39    5.00
  -3   1   0  145.29    6.40
  -3  -1   0  133.69    7.70
   3  -1   0  151.98    5.30
  -3  -1   0  142.89    7.80
  -2   1  -1  917.41   22.80
  -2   1  -1  925.21   19.40
  -2   1  -1  893.21   20.00
   2   1   1  922.81   18.70
  -2   1  -1  904.61   20.00
  -2   1  -1  950.30   19.70
   2  -1   1  902.61   22.90
  -2  -1  -1  900.11   21.90
   2  -1   1  887.51   20.00
  -2  -1  -1  913.41   21.20
  -1   1  -2 5142.49  101.09
   1   1   2 5101.49  102.29
   1   1   2 4976.80  100.89
  -1   1  -2 5169.78  101.29
  -1  -1  -2 4999.10  100.59
  -1  -1  -2 5242.78  102.29
   1  -1   2 5144.69  101.49
  -1  -1  -2 5131.39  100.89
   1  -1   2 5223.28  102.79
   0   1  -3  137.89    4.40
   0   1  -3  141.89    4.30
   0   1   3  136.09    4.20
   0   1   3  134.49    4.40
   0  -1  -3  136.49    4.30
   0  -1   3  141.49    4.40
   0  -1   3  140.59    4.30
   0  -1  -3  141.39    4.50
  -1   1   4 1190.88   25.40
   1   1  -4 1136.09   24.30
  -1   1   4 1225.98   25.10
  -1   1   4 1192.68   25.90
   1   1  -4 1173.18   24.90
   1  -1  -4 1200.98   24.80
  -1  -1   4 1185.08   24.80
   1  -1  -4 1228.68   26.00
  -1  -1   4 1196.98   25.00
   1  -1  -4 1201.88   25.50
  -2   1   5    3.90    1.80
  -2   1   5    8.10    2.30
  -2   1   5    7.60    1.60
  -2   1   5    4.60    1.70
  -2  -1   5    1.80    1.20
   2  -1  -5    4.90    1.80
  -2  -1   5    2.40    1.40
  -2  -1   5    9.20    1.80
   3   1  -6  138.29    4.60
  -3   1   6  136.29    5.50
  -3   1   6  138.39    5.50
  -3   1   6  135.79    7.70
  -3   1   6  130.89    8.90
  -3   1   6  142.39    5.10
  -3  -1   6  140.89    4.70
  -3  -1   6  131.69    6.30
  -4   1   7  116.79    9.70
  -4   1   7  109.99   14.50
  -4   1   7  120.39    6.70
   4  -1  -7  131.09    5.90
  -4  -1   7  132.19    5.40
  -4  -1   7  111.39    8.00
  -4  -1   7  120.19   10.00
  -4  -1   7  116.19   11.10
  -5   1   8   56.09    9.70
  -5   1   8   61.29    9.00
  -5   1   8   46.60   11.00
  -5   1   8   41.20    5.90
  -5  -1   8   67.49    9.90
  -5  -1   8   56.49    7.90
  -5  -1   8   49.90    5.80
  -5  -1   8   52.09   11.50
  -5   2   2    8.30    8.60
  -5   2   2   -1.30    5.20
  -5   2   2   14.10    9.10
  -5  -2   2   16.70   14.50
  -5  -2   2   -1.60    6.80
  -4   2   1  171.68    8.20
  -4  -2   1  182.48   11.00
  -4  -2   1  183.48   10.50
  -3   2   0  126.09    5.60
  -3   2   0  130.49    9.00
  -3   2   0  132.69    6.10
   3  -2   0  124.59    6.40
  -3  -2   0  124.09    6.70
  -3  -2   0  134.29    7.60
   2   2   1  215.68    6.10
   2   2   1  199.88    8.00
  -2   2  -1  205.38    7.40
  -2   2  -1  204.48    6.90
  -2   2  -1  214.18    9.20
  -2   2  -1  203.08    7.00
  -2  -2  -1  214.48    5.90
   2  -2   1  193.58    7.40
   2  -2   1  203.98    5.20
  -2  -2  -1  195.78    7.90
   2  -2   1  208.88    6.70
   2  -2   1  218.18    9.40
   2  -2   1  207.88    5.10
   1   2   2  153.78    5.30
   1   2   2  159.98    6.10
  -1   2  -2  150.48    5.60
  -1   2  -2  149.29    5.50
   1   2   2  143.59    5.20
  -1   2  -2  150.98    5.80
  -1  -2  -2  141.09    5.30
   1  -2   2  150.78    5.20
   1  -2   2  144.79    5.70
   1  -2   2  154.68    6.60
  -1  -2  -2  151.48    5.90
  -1  -2  -2  153.38    5.10
   0   2  -3 3763.52   75.59
   0   2  -3 3725.03   75.79
   0   2   3 3836.82   75.99
   0  -2   3 3744.63   75.69
   0  -2  -3 3688.63   75.99
   0  -2  -3 3815.72   75.69
   1   2  -4   50.29    2.50
   1   2  -4   47.30    3.10
   1   2  -4   52.29    2.90
  -1   2   4   46.20    3.60
  -1   2   4   44.70    3.20
  -1   2   4   49.99    3.60
   1  -2  -4   49.10    3.50
   1  -2  -4   48.40    3.60
  -1  -2   4   52.69    3.20
   1  -2  -4   51.19    3.10
  -1  -2   4   49.70    3.30
  -2   2   5   19.10    3.20
  -2   2   5   22.50    3.00
  -2   2   5   19.50    2.80
  -2   2   5   21.40    3.10
  -2  -2   5   23.30    2.40
   2  -2  -5   19.60    3.00
   2  -2  -5   19.60    2.10
   2  -2  -5   23.80    3.90
   2  -2  -5   19.80    2.20
  -2  -2   5   19.40    2.50
  -2  -2   5   20.70    2.30
  -3   2   6   59.59    6.00
  -3   2   6   47.70    4.50
  -3   2   6   51.89    7.00
   3   2  -6   41.10    3.60
   3   2  -6   50.19    3.30
  -3   2   6   43.30    4.80
  -3   2   6   41.60    4.70
   3  -2  -6   41.80    5.10
  -3  -2   6   51.19    4.50
  -3  -2   6   51.39    3.70
  -4   2   7  183.38   14.60
  -4   2   7  216.28   11.80
  -4   2   7  213.78    7.80
  -4   2   7  220.78    9.40
  -4   2   7  207.08    7.30
   4  -2  -7  199.68    8.70
  -4  -2   7  197.58   12.60
  -4  -2   7  186.88    9.40
  -4  -2   7  206.98    7.30
  -5   2   8   26.50    8.60
  -5   2   8   -4.90   10.00
  -5   2   8   -2.80    5.70
  -5  -2   8   -7.70    8.30
  -5  -2   8    8.40    6.70
  -5  -2   8   10.10    8.30
  -5  -2   8    6.30    3.90
  -5   3   2   -1.20    6.40
  -5  -3   2    3.90    9.40
  -4   3   1   78.39    6.20
  -4   3   1   70.09    7.90
  -4   3   1   80.29    6.30
  -4   3   1   74.79   10.20
  -4  -3   1   82.39    9.20
  -3   3   0   85.49    8.80
   3   3   0   76.39    4.20
   3   3   0   69.49    6.80
  -3   3   0   84.89    6.40
   3   3   0   83.19    4.40
  -3   3   0   85.09    5.80
  -3   3   0   74.69    6.20
   3  -3   0   81.29    6.00
   3  -3   0   76.69    6.60
  -3  -3   0   88.79    6.90
  -2   3  -1  156.08    8.70
  -2   3  -1  164.48    7.10
  -2   3  -1  185.68    7.80
   2   3   1  175.78    6.60
  -2   3  -1  166.68    7.10
   2   3   1  176.88    6.70
   2   3   1  169.78    7.90
   2  -3   1  179.18    6.10
   2  -3   1  169.38    6.20
   2  -3   1  159.28    9.00
   2  -3   1  167.98    7.90
   2  -3   1  179.48    6.80
  -2  -3  -1  174.48    7.70
  -2  -3  -1  171.38    6.30
   1   3   2  144.39    6.20
  -1   3  -2  153.78    6.40
  -1   3  -2  140.89    6.50
   1   3   2  142.59    6.50
  -1   3  -2  140.39    6.50
   1   3   2  139.79    6.00
   1  -3   2  137.39    6.10
   1  -3   2  138.59    7.00
   1  -3   2  133.89    5.80
  -1  -3  -2  146.09    6.10
  -1  -3  -2  139.79    5.80
   1  -3   2  131.89    6.30
   0   3  -3   14.70    2.50
   0   3   3    7.40    2.30
   0   3  -3   16.20    2.60
   0   3   3   11.10    2.60
   0   3   3   14.80    2.70
   0   3  -3   10.80    2.40
   0  -3  -3   14.00    2.70
   0  -3   3   16.30    2.40
   0  -3  -3   14.80    2.70
   0  -3   3   13.00    2.80
  -1   3   4  565.64   15.30
   1   3  -4  542.75   14.40
   1   3  -4  551.94   14.40
  -1   3   4  565.34   14.80
  -1   3   4  561.64   15.10
   1  -3  -4  572.94   14.70
  -1  -3   4  527.85   14.40
   1  -3  -4  576.24   14.50
  -1  -3   4  542.05   14.20
   1  -3  -4  563.74   15.30
   2   3  -5  100.19    5.00
  -2   3   5   87.79    5.70
   2   3  -5   97.39    5.40
  -2   3   5   99.49    6.20
  -2   3   5  101.19    7.50
  -2   3   5   92.49    5.90
   2   3  -5   99.49    4.60
  -2  -3   5   94.69    5.30
   2  -3  -5   93.19    6.30
   2  -3  -5   86.49    4.60
   2  -3  -5  101.49    6.30
   2  -3  -5   98.29    5.00
  -2  -3   5   94.59    5.00
   3   3  -6    7.50    2.70
  -3   3   6    4.50    3.30
   3   3  -6    3.70    2.20
  -3   3   6   10.00    3.50
  -3   3   6    4.10    5.10
  -3   3   6    1.20    3.10
  -3  -3   6    4.10    3.00
   3  -3  -6    7.20    4.10
   3  -3  -6    7.00    3.70
  -3  -3   6    7.40    2.90
  -3  -3   6    7.50    2.60
  -4   3   7    3.00    4.40
  -4   3   7    0.60    7.30
  -4   3   7   -1.70    3.80
  -4  -3   7    6.20    3.60
  -4  -3   7    2.20    5.20
   4  -3  -7    6.60    4.40
  -4  -3   7    1.00    4.20
  -5   3   8   25.50   12.10
  -5   3   8    7.70    6.70
  -5  -3   8    9.30    6.20
  -5  -3   8   22.10    8.90
  -5  -3   8   12.00    4.80
  -5  -3   8   12.80    8.80
  -5   4   2  212.48    9.10
  -5   4   2  191.28    9.40
  -5  -4   2  177.98   10.00
  -5  -4   2  202.38   10.40
  -5  -4   2  222.58   15.90
  -4   4   1    5.80    5.00
  -4   4   1    4.90    5.10
  -4   4   1   13.90    4.80
  -4   4   1    0.00    7.10
  -4  -4   1    9.20    6.00
  -3   4   0  171.18    8.60
  -3   4   0  177.88   12.00
  -3   4   0  182.08    9.40
   3   4   0  153.28    9.40
   3   4   0  164.38    7.10
  -3   4   0  167.68    9.20
  -3  -4   0  161.88    9.50
   3  -4   0  166.48    9.60
   3  -4   0  163.58    5.30
   3  -4   0  168.28    8.50
   3  -4   0  167.08    5.50
   2   4   1  176.58    8.80
  -2   4  -1  168.58    8.30
   2   4   1  167.88    7.70
  -2   4  -1  167.98    9.60
  -2   4  -1  179.38    8.90
   2   4   1  168.48    7.60
  -2   4  -1  175.68    8.30
   2  -4   1  172.28   10.00
  -2  -4  -1  187.38    8.60
   2  -4   1  166.08    8.80
   2  -4   1  172.38    7.50
   2  -4   1  181.28    7.30
  -2  -4  -1  176.28    7.40
  -2  -4  -1  178.38    7.50
   1   4   2  156.48    7.30
   1   4   2  154.68    7.40
   1   4   2  158.08    7.60
  -1   4  -2  167.48    8.00
  -1   4  -2  159.48    7.50
  -1   4  -2  156.28    7.50
  -1  -4  -2  151.98    7.50
  -1  -4  -2  162.38    7.20
   1  -4   2  155.48    7.50
   1  -4   2  161.18    7.90
   1  -4   2  172.88    8.50
   1  -4   2  152.98    7.10
   0   4  -3  157.28    7.50
   0   4   3  151.38    7.50
   0   4   3  136.19    6.10
   0   4  -3  158.38    7.10
   0   4   3  149.29    7.50
   0   4   3  157.38    7.10
   0  -4  -3  142.49    7.10
   0  -4  -3  147.29    7.50
   0  -4   3  159.68    7.70
   0  -4   3  156.18    7.10
   1   4  -4  972.70   23.00
  -1   4   4  919.41   23.10
   1   4  -4  924.81   22.80
  -1   4   4  913.11   23.50
  -1   4   4  877.81   23.30
  -1   4   4  909.91   23.50
   1  -4  -4  929.61   22.90
  -1  -4   4  955.80   22.70
   1  -4  -4  892.51   22.50
  -1  -4   4  913.51   22.80
   1  -4  -4  915.41   23.70
   2   4  -5  145.29    7.20
  -2   4   5  144.19    9.50
  -2   4   5  126.69    8.20
  -2   4   5  138.69    7.60
  -2   4   5  154.28    8.20
   2   4  -5  150.08    7.00
   2   4  -5  145.19    6.50
   2  -4  -5  148.99    7.80
   2  -4  -5  144.59    7.20
   2  -4  -5  145.09    6.70
  -2  -4   5  138.79    7.00
   2  -4  -5  138.59    8.30
  -2  -4   5  147.99    7.20
  -3   4   6   34.90    5.50
  -3   4   6   30.70    5.00
  -3   4   6   52.79    8.50
   3   4  -6   33.40    5.10
   3   4  -6   36.00    4.40
   3   4  -6   31.40    4.40
  -3   4   6   34.40    5.30
   3  -4  -6   30.30    5.30
  -3  -4   6   34.00    4.40
   3  -4  -6   27.00    3.00
   3  -4  -6   32.30    3.50
   3  -4  -6   30.30    5.90
   4   4  -7   21.10    3.30
  -4   4   7   21.90    6.00
   4   4  -7   27.60    4.10
  -4   4   7   25.20    8.90
  -4   4   7   18.10    5.30
  -4   4   7   21.70    9.20
  -4  -4   7   27.40    6.30
   4  -4  -7   23.00    5.80
  -4  -4   7   18.00    4.50
  -5   4   8   -4.30   10.10
  -5   4   8   14.10    6.00
  -5   4   8   22.00   14.10
  -5   4   8   12.10    5.40
  -5  -4   8   20.70    6.00
  -5  -4   8    5.30    8.20
  -5   5   2   40.50    7.80
  -5   5   2   42.00    7.40
  -5  -5   2   38.70    7.50
  -5  -5   2   32.00    7.30
  -5  -5   2   51.19   11.00
  -4   5   1   21.60    7.00
   4   5  -1    4.80    3.70
   4   5  -1   11.70   11.20
   4   5  -1    7.50    3.80
  -4   5   1   13.90    6.30
  -4   5   1    8.20    9.40
  -4   5   1   -0.60    5.10
  -4  -5   1    4.90    6.30
   4  -5  -1   15.10    6.30
  -4  -5   1   15.30    5.10
  -3   5   0  190.58   10.80
   3   5   0  189.48    8.90
  -3   5   0  173.28   12.30
  -3   5   0  186.58   11.10
   3   5   0  198.48    9.20
   3   5   0  189.88   10.90
  -3   5   0  203.08   11.30
   3  -5   0  186.08    9.70
   3  -5   0  186.18    7.90
   3  -5   0  175.18   11.00
   3  -5   0  192.08    7.70
  -3  -5   0  182.78    9.50
   2   5   1   20.10    4.30
  -2   5  -1   25.10    4.80
  -2   5  -1   33.10    5.70
  -2   5  -1   17.40    4.60
   2   5   1   23.00    4.80
   2   5   1   29.10    4.90
  -2  -5  -1   26.00    4.20
   2  -5   1   19.70    5.90
  -2  -5  -1   28.10    4.40
   2  -5   1   21.50    3.80
   2  -5   1   28.60    4.50
   2  -5   1   29.40    5.30
  -1   5  -2  285.47   11.30
  -1   5  -2  277.37   11.60
   1   5   2  277.97   11.20
   1   5   2  272.17   10.90
   1   5   2  259.07   11.00
  -1   5  -2  293.17   11.30
   1  -5   2  277.97   11.60
   1  -5   2  278.07   10.70
   1  -5   2  285.27   11.80
  -1  -5  -2  287.47   10.80
  -1  -5  -2  262.37   11.00
   1  -5   2  276.87   11.10
   0   5   3 2107.59   45.00
   0   5   3 1986.20   42.30
   0   5  -3 1912.11   44.50
   0   5  -3 1988.90   44.60
   0   5  -3 1927.71   43.70
   0   5   3 1901.41   44.40
   0  -5  -3 1939.21   43.90
   0  -5   3 1932.21   42.80
   0  -5   3 1984.50   44.00
   0  -5   3 1879.51   44.30
   0  -5  -3 1911.01   44.30
   0  -5  -3 1884.51   44.70
   1   5  -4  588.54   17.50
  -1   5   4  589.24   17.80
  -1   5   4  589.54   18.10
  -1   5   4  558.54   17.80
  -1   5   4  590.04   17.80
   1   5  -4  571.94   17.40
   1  -5  -4  591.24   18.30
  -1  -5   4  580.64   17.10
   1  -5  -4  624.94   17.60
   1  -5  -4  591.14   17.20
  -1  -5   4  611.04   17.60
  -2   5   5   92.59    7.80
  -2   5   5   78.29    7.90
  -2   5   5  100.29    9.20
   2   5  -5   74.79    6.90
   2   5  -5   76.69    6.00
   2   5  -5   85.59    6.60
  -2   5   5   98.59    7.40
   2  -5  -5   84.09    6.40
  -2  -5   5   79.69    7.00
  -2  -5   5   73.29    6.40
   2  -5  -5   89.59    7.40
   2  -5  -5   75.99    6.60
   2  -5  -5   89.79    8.10
  -3   5   6  242.48   12.20
   3   5  -6  225.78    9.70
   3   5  -6  229.18   10.40
  -3   5   6  239.38   15.10
  -3   5   6  230.78   12.30
  -3   5   6  245.48   12.20
   3   5  -6  222.98    9.60
  -3  -5   6  235.38   10.10
   3  -5  -6  227.98    8.90
   3  -5  -6  249.08    9.30
  -3  -5   6  224.68   10.30
   3  -5  -6  233.38   12.30
   3  -5  -6  226.18   12.10
  -4   5   7   -2.50    9.50
  -4   5   7    3.50    6.00
  -4   5   7    0.30    9.90
  -4   5   7    0.60    6.20
   4   5  -7    4.20    3.80
   4  -5  -7    0.50    6.50
  -4  -5   7    3.90    4.70
   4  -5  -7   12.90    7.40
  -4  -5   7   -0.60    5.20
  -5   5   8   -1.00   15.40
  -5   5   8    4.50    7.50
  -5   5   8    7.30    9.90
  -5  -5   8   -3.10    8.20
  -5  -5   8  -10.40    6.70
   4   6  -1   14.10    5.20
   4   6  -1   20.40    7.50
   4   6  -1    4.70    5.10
  -4   6   1    8.40    7.50
  -4   6   1    0.20    6.30
  -4  -6   1   -1.00    5.80
  -4  -6   1    9.80    6.30
   4  -6  -1   16.50    7.40
   3   6   0   50.59    7.30
  -3   6   0   73.69    8.90
   3   6   0   85.49    8.80
  -3   6   0   77.09    8.60
  -3   6   0   62.59    8.30
   3   6   0   67.99    7.00
   3  -6   0   60.89    7.40
   3  -6   0   90.79   10.40
   3  -6   0   68.49    8.40
   3  -6   0   55.19    6.70
  -3  -6   0   66.89    7.50
  -2   6  -1   37.50    6.20
   2   6   1   44.70    6.30
  -2   6  -1   40.40    6.80
   2   6   1   49.90    6.40
   2   6   1   42.20    6.20
  -2   6  -1   40.70    7.10
   2  -6   1   56.59    7.00
  -2  -6  -1   43.70    6.10
   2  -6   1   34.60    7.20
  -2  -6  -1   39.00    5.80
   2  -6   1   37.30    5.70
   2  -6   1   33.60    7.40
  -1   6  -2   12.80    5.10
   1   6   2   12.40    4.80
  -1   6  -2    6.50    4.50
  -1   6  -2    8.40    4.00
   1   6   2    4.00    3.80
   1   6   2    3.60    4.10
  -1  -6  -2   15.40    4.70
   1  -6   2    6.40    3.60
   1  -6   2    2.20    4.10
   1  -6   2   10.30    4.60
   1  -6   2    8.80    4.10
  -1  -6  -2   14.80    4.30
   0   6   3   97.59    6.30
   0   6   3   92.59    8.40
   0   6  -3   93.79    8.50
   0   6   3   87.59    8.00
   0  -6  -3   96.19    7.80
   0  -6  -3   81.79    7.30
   0  -6   3   90.59    6.90
   0  -6  -3   82.89    7.80
   0  -6  -3   78.29    7.50
   0  -6   3   79.39    8.10
   1   6  -4  100.69    8.70
  -1   6   4   93.49    8.50
  -1   6   4  107.99    9.20
   1   6  -4  106.89    8.10
  -1   6   4  104.79    8.90
   1  -6  -4  108.79    8.00
  -1  -6   4  113.99    8.50
   1  -6  -4   90.89    8.50
   1  -6  -4  110.89    8.40
  -1  -6   4  111.89    7.80
  -2   6   5   11.70    5.40
  -2   6   5    5.30    5.60
   2   6  -5   13.70    4.40
  -2   6   5   10.90    4.70
   2   6  -5    6.30    3.90
  -2   6   5   13.80    5.30
   2   6  -5    6.00    4.90
   2  -6  -5    3.70    4.90
  -2  -6   5   11.40    5.00
   2  -6  -5    6.30    4.00
  -2  -6   5    7.20    4.10
   2  -6  -5   11.20    4.30
   3   6  -6    7.20    4.40
   3   6  -6    7.00    4.80
  -3   6   6   12.00    6.10
  -3   6   6   20.90    6.80
   3   6  -6    5.50    5.00
  -3   6   6    7.50    7.70
   3  -6  -6   20.10    4.50
   3  -6  -6   14.10    4.50
  -3  -6   6   16.60    5.30
   3  -6  -6    8.90    5.60
  -3  -6   6   14.70    5.40
   3  -6  -6    8.70    5.90
   4   6  -7   56.89    7.60
  -4   6   7   36.40    8.30
  -4   6   7   31.70    8.80
  -4   6   7   45.50   12.30
  -4   6   7   42.60    9.00
  -4  -6   7   57.89    7.60
   4  -6  -7   46.50    9.90
   4  -6  -7   42.10    8.30
  -4  -6   7   51.59    6.30
  -4   7   1    3.80    9.50
  -4   7   1    0.20    8.00
   4   7  -1  -10.10    8.50
   4   7  -1    3.00    5.80
   4   7  -1   -8.40    6.40
   4  -7  -1    0.60    3.70
   4  -7  -1   -1.80    3.60
   4  -7  -1   -1.70    7.70
  -4  -7   1    9.80    9.00
  -3   7   0    9.60    6.40
  -3   7   0   16.80    7.80
   3   7   0    4.20    6.40
   3   7   0    6.30    5.90
   3   7   0   13.30    6.30
  -3  -7   0   15.30    6.40
  -3  -7   0   18.40    6.70
   3  -7   0   10.90    5.40
   3  -7   0   14.60    5.20
   3  -7   0   12.80    6.30
   3  -7   0   16.30    7.30
   2   7   1  165.08   11.10
   2   7   1  164.18   11.80
  -2   7  -1  182.78   13.70
  -2   7  -1  143.99   11.60
  -2   7  -1  165.28   11.80
   2   7   1  185.88   11.20
   2  -7   1  164.68   10.90
   2  -7   1  173.98   13.30
   2  -7   1  183.08   13.40
   2  -7   1  157.08   12.40
  -2  -7  -1  189.48   11.50
  -2  -7  -1  176.68   11.20
   1   7   2    3.40    4.50
  -1   7  -2    1.30    5.40
   1   7   2    3.10    5.20
   1   7   2    7.10    4.90
  -1   7  -2   -1.10    5.00
   1  -7   2    2.00    4.00
   1  -7   2    7.70   10.40
  -1  -7  -2    3.20    4.90
  -1  -7  -2    1.10    4.30
  -1  -7  -2    7.20    4.70
   1  -7   2    4.70    5.20
   0   7   3  263.07   13.80
   0   7  -3  239.38   13.10
   0   7   3  263.87   13.50
   0  -7   3  238.98   13.10
   0  -7  -3  267.87   13.20
   0  -7  -3  276.17   13.40
   0  -7  -3  277.27   12.90
   0  -7   3  271.57   13.50
   0  -7  -3  280.07   13.70
   0  -7   3  269.27   11.70
   0  -7   3  266.37   12.70
  -1   7   4  263.17   12.80
  -1   7   4  266.57   14.10
   1   7  -4  260.27   13.20
  -1   7   4  270.97   14.20
   1   7  -4  286.27   13.60
   1  -7  -4  263.87   12.90
   1  -7  -4  273.47   13.80
  -1  -7   4  282.57   13.00
  -1  -7   4  254.87   13.50
  -1  -7   4  259.27   10.20
  -2   7   5   47.90    8.20
   2   7  -5   58.29    7.10
  -2   7   5   38.70   13.50
   2   7  -5   58.09    7.30
   2   7  -5   52.49    7.50
  -2   7   5   46.30    7.80
   2  -7  -5   52.39    7.00
   2  -7  -5   42.60    7.70
  -2  -7   5   46.30    7.50
  -2  -7   5   40.30    6.60
   3   7  -6  116.59   10.40
   3   7  -6   97.89   11.30
  -3   7   6  117.69   12.80
  -3   7   6  128.69   13.70
   3   7  -6  112.29   10.30
  -3   7   6  114.79   13.00
  -3   7   6  104.99   12.00
   3  -7  -6  100.49   12.20
  -3  -7   6  107.89   11.80
   3  -7  -6  100.39   12.00
   3  -7  -6  101.19    9.90
   3  -7  -6   93.69    9.50
  -3  -7   6   96.09    9.50
   4   7  -7   -5.70    5.90
  -4   7   7   10.00    9.00
  -4   7   7  -11.30    9.30
   4   7  -7   13.70    6.80
   4   7  -7    0.10    7.40
  -4   7   7   -3.40   11.80
  -4  -7   7    8.30    7.90
   4  -7  -7    5.10    4.00
   4  -7  -7   -1.00    9.20
   4  -7  -7  -11.20    9.30
   4  -7  -7    2.40    4.00
  -4   8   1   21.70   12.40
   4   8  -1   -1.80    8.80
   4   8  -1    3.90    8.30
  -4   8   1   -1.60   10.10
   4   8  -1   11.70    9.40
   4  -8  -1   -4.60    5.30
   4  -8  -1    1.90    5.60
  -4  -8   1   -5.80    9.40
  -4  -8   1    1.60    9.60
   4  -8  -1    7.60    9.60
  -3   8   0   24.40   10.00
  -3   8   0   16.00    8.00
   3   8   0   25.50    8.00
   3   8   0   12.20    8.30
   3   8   0    5.60    6.90
   3  -8   0   15.20    6.80
   3  -8   0   10.10    6.90
   3  -8   0   22.20    9.10
  -3  -8   0    4.50    7.50
   3  -8   0   15.30    7.60
  -3  -8   0   10.30    7.80
   2   8   1  254.47   14.60
   2   8   1  219.78   13.90
  -2   8  -1  208.08   14.70
  -2   8  -1  216.28   15.80
   2   8   1  234.38   14.60
   2  -8   1  226.88   15.10
   2  -8   1  194.98   16.50
   2  -8   1  250.77   14.30
  -2  -8  -1  249.28   14.40
  -2  -8  -1  236.08   14.60
  -2  -8  -1  236.88   13.90
  -1   8  -2   71.19    9.50
  -1   8  -2   52.19    9.20
   1   8   2   54.19    8.60
   1   8   2   72.79    9.10
   1   8   2   45.90    8.20
  -1  -8  -2   57.09    8.10
  -1  -8  -2   52.59    7.50
   1  -8   2   57.09    9.00
   1  -8   2   63.39    8.20
   1  -8   2   65.39    9.10
  -1  -8  -2   67.19    9.10
   1  -8   2   54.09    8.50
   0   8  -3    1.50    6.20
   0   8  -3   10.40    6.70
   0   8   3   -0.70    6.40
   0   8   3   -6.30    6.60
   0  -8  -3    6.40    5.20
   0  -8   3    6.30    7.60
   0  -8  -3    9.10    6.70
   0  -8   3    2.50    5.70
   0  -8   3    4.10    5.40
   0  -8   3    0.80    4.90
   0  -8  -3    3.90    5.60
   1   8  -4   -0.80    6.30
   1   8  -4   10.10    6.20
  -1   8   4    9.20    7.10
  -1   8   4    4.80    6.60
  -1   8   4    0.20    5.50
  -1  -8   4   15.30    6.20
  -1  -8   4    3.30    4.20
   1  -8  -4    4.20    6.00
   1  -8  -4   10.00    6.60
   1  -8  -4    7.50    6.00
  -1  -8   4   16.00    7.30
   2   8  -5    1.40    6.70
  -2   8   5   11.00    7.30
   2   8  -5    1.10    5.70
  -2   8   5   -2.40    8.80
  -2   8   5   -5.40    6.60
   2   8  -5    5.90    5.90
   2  -8  -5    2.50    6.00
   2  -8  -5   16.00    7.10
  -2  -8   5    6.50    6.20
   2  -8  -5   -2.20    5.80
  -2  -8   5    4.80    3.80
  -2  -8   5   12.40    7.40
  -3   8   6   20.70   10.00
   3   8  -6   15.20    6.80
  -3   8   6  -12.30    8.40
   3   8  -6    6.70    7.60
   3   8  -6    7.30    6.60
  -3   8   6    7.90    9.70
   3  -8  -6   11.80    8.30
  -3  -8   6   -4.70    7.50
  -3  -8   6   -7.20    7.30
   3  -8  -6   -5.10    7.00
   3  -8  -6   -0.30    6.40
   3  -8  -6   12.10    8.70
   4   8  -7   -7.20    7.80
   4   8  -7   -9.20    9.30
  -4   8   7  -20.50   13.90
  -4   8   7    8.80   10.80
  -4   8   7    2.30   11.80
   4  -8  -7   -0.70   11.00
   4  -8  -7   10.90   11.10
  -4  -8   7   12.10    9.10
   4  -8  -7   -1.30    6.10
   4  -8  -7   -0.10    5.90
  -3   9   0   28.80   10.70
  -3   9   0   10.50   11.70
   3   9   0    4.50    9.20
   3   9   0    6.70    8.90
   3   9   0   -0.20    9.70
   3  -9   0   24.00    8.40
  -3  -9   0   11.10    9.40
   3  -9   0   13.80   11.40
  -3  -9   0   12.70    9.90
   3  -9   0   24.70    9.10
  -2   9  -1    6.00    8.00
   2   9   1   -1.30    8.30
   2   9   1   26.70    9.10
  -2   9  -1   15.70   10.70
   2   9   1   14.00    8.10
  -2  -9  -1    0.90    7.10
   2  -9   1    3.30    7.60
  -2  -9  -1   -0.50    7.90
   2  -9   1   11.40    9.20
   2  -9   1    5.10    7.60
  -1   9  -2   -8.30    7.90
   1   9   2    3.20    6.90
  -1   9  -2    5.60    8.00
   1   9   2    0.30    7.30
   1   9   2   -8.20    6.90
   1  -9   2   -2.30    6.60
   1  -9   2   -8.10    8.40
  -1  -9  -2   12.60    7.60
   1  -9   2   -2.20    6.70
  -1  -9  -2    5.70    7.00
   1  -9   2    0.90    6.70
  -1  -9  -2    2.60    6.80
   0   9  -3  129.89   13.70
   0   9  -3  140.39   14.30
   0   9   3  128.79   12.90
   0   9   3  139.99   13.40
   0  -9  -3  103.39   12.90
   0  -9   3  108.59   13.50
   0  -9  -3  129.89   13.00
   0  -9  -3  108.29   12.50
   0  -9   3  120.69   13.80
   0  -9   3  114.09   11.60
   0  -9   3  124.49   12.60
   1   9  -4   57.39    9.80
   1   9  -4   68.39   10.30
  -1   9   4   57.59   10.60
  -1   9   4   54.39   10.50
  -1  -9   4   64.59   12.90
  -1  -9   4   66.99    7.40
  -1  -9   4   54.59    8.30
  -1  -9   4   61.19    9.90
   1  -9  -4   72.59   11.00
   1  -9  -4   62.79    9.80
   1  -9  -4   57.19    8.90
   2   9  -5   18.50    8.50
  -2   9   5    5.90    8.30
   2   9  -5   17.40    7.80
  -2   9   5   17.00    8.50
  -2   9   5  -10.80    9.40
   2   9  -5   23.00    8.00
  -2  -9   5   15.60    4.60
   2  -9  -5   -0.70    7.50
  -2  -9   5   13.70    7.80
  -2  -9   5    0.80    8.10
   2  -9  -5   22.70    8.00
   2  -9  -5   17.40    9.00
  -3   9   6   10.00   12.10
   3   9  -6   12.50    9.50
   3   9  -6   -0.30    8.60
   3   9  -6    0.80    8.40
  -3   9   6  -21.40   10.70
  -3   9   6    0.70   11.00
  -3  -9   6    5.00    9.90
  -3  -9   6   -5.30    9.30
   3  -9  -6   41.60   11.20
   3  -9  -6   -1.30   10.90
   3  -9  -6   -4.60    9.00
   3  -9  -6    8.00    7.80
   3  10   0   -5.50   11.10
  -3  10   0    6.70   13.20
   3  10   0    3.90   12.30
  -3  10   0   20.80   15.30
  -3 -10   0   15.70   12.30
   3 -10   0   -2.10   10.20
  -3 -10   0    0.20   11.40
   3 -10   0   15.50   10.90
   2  10   1   10.90   10.90
   2  10   1    0.70   10.10
  -2  10  -1    3.10   10.50
   2  10   1   -5.50   10.20
  -2  10  -1   -3.70   11.40
   2 -10   1    2.30    9.10
   2 -10   1    6.50   11.10
  -2 -10  -1    1.00    9.40
  -2 -10  -1   -3.60   10.00
   2 -10   1   -1.50    9.00
   1  10   2   23.50    9.80
   1  10   2   27.20   10.30
   1  10   2   36.70   11.80
  -1  10  -2   33.10   11.50
  -1  10  -2   45.00   11.70
   1 -10   2   28.80   10.10
   1 -10   2   15.60    8.70
  -1 -10  -2   23.10    9.30
  -1 -10  -2   31.90    9.40
  -1 -10  -2   50.49   10.80
   1 -10   2   23.20   10.00
   0  10   3   -9.70    8.80
   0  10  -3   21.70   10.10
   0  10  -3   12.40    9.60
   0  10   3    6.00    9.20
   0 -10  -3    5.70    9.00
   0 -10   3  -11.20    9.30
   0 -10  -3   -1.10    8.10
   0 -10   3  -13.60    7.90
   0 -10  -3   12.10    8.80
   0 -10   3  -10.60    7.70
   1  10  -4  115.99   13.90
   1  10  -4   98.99   13.50
  -1  10   4   78.09   12.30
  -1  10   4  111.09   14.50
   1 -10  -4   78.79   10.80
   1 -10  -4   94.29   13.10
  -1 -10   4   93.79   13.50
  -1 -10   4   81.09   12.10
   1 -10  -4   85.39   11.90
  -1 -10   4   75.29   11.70
   2  10  -5   -1.80    9.70
   2  10  -5   -8.30    9.90
  -2  10   5   -3.20   11.80
  -2  10   5   10.30   11.60
   2  10  -5    1.90    9.10
  -2 -10   5   -7.60   12.80
   2 -10  -5   -0.20   11.00
  -2 -10   5   -1.90    9.80
   2 -10  -5  -11.40    9.10
   2 -10  -5   -6.60    8.70
  -2 -10   5  -12.80    9.90
  -3  10   6    2.70   15.70
   3  10  -6    1.60   10.70
   3  10  -6    0.10   10.40
  -3  10   6    5.00   13.40
  -3 -10   6    0.80   12.60
  -3 -10   6   15.90   12.50
   3 -10  -6  -17.30   12.50
   3 -10  -6    4.50   10.10
   3 -10  -6    8.40   11.10
   2  11   1   -2.40   13.80
  -2  11  -1   20.60   14.40
   2  11   1   -0.20   12.80
  -2  11  -1    8.00   13.40
  -2 -11  -1   -0.50   12.70
   2 -11   1   10.50   12.50
   2 -11   1  -14.50   12.00
  -1  11  -2  -18.40   12.20
   1  11   2   19.00   17.60
  -1  11  -2   -8.80   11.50
   1  11   2   -9.90   11.50
   1  11   2    7.00   12.90
   1 -11   2   15.70   12.00
  -1 -11  -2   -1.10   11.50
   1 -11   2   16.40   12.30
  -1 -11  -2   12.50   11.30
   1 -11   2   10.10   12.20
   0  11  -3   15.10   11.80
   0  11   3   26.10   12.10
   0  11  -3   -5.90   12.10
   0  11   3    6.20   11.40
   0 -11  -3   13.90   10.50
   0 -11   3   22.80   12.40
   0 -11  -3    8.20   11.90
   0 -11   3   21.60   12.10
   0 -11   3   15.60   11.70
   0 -11  -3   -1.40   10.30
   1  11  -4   -9.50   11.30
  -1  11   4    3.70   13.10
  -1  11   4    9.10   12.80
  -1 -11   4  -15.10   11.70
  -1 -11   4   18.10   11.60
   1 -11  -4    2.10   11.10
  -1 -11   4  -13.50   12.10
   1 -11  -4   26.10   12.40
   1 -11  -4  -34.80   11.90
   2  11  -5   -6.80   12.50
  -2  11   5   -3.00   14.60
  -2  11   5  -19.60   14.90
   2  11  -5   19.90   12.30
   2 -11  -5    5.00   12.70
  -2 -11   5    0.70   12.80
  -2 -11   5    3.50   14.30
   2 -11  -5  -12.10   13.20
   2 -11  -5   -1.60   13.90
  -5   0   1   -6.70    7.10
  -5   0   1   -3.00    5.70
  -4   0   0    6.40    3.70
  -4   0   0   12.70    5.90
  -4   0   0    5.30    5.50
  -3   0  -1   -3.00    2.10
  -3   0  -1   -0.10    2.90
  -3   0  -1   -2.40    3.30
  -2   0  -2 2807.22   56.59
   2   0   2 2873.21   57.19
  -2   0  -2 2873.71   56.89
   2   0   2 2961.00   60.39
  -2   0  -2 2837.12   57.49
  -2   0  -2 2837.32   60.39
   1   0   3   -2.30    1.00
   1   0   3    1.10    0.80
  -1   0  -3    0.10    0.80
  -1   0  -3   -0.10    1.50
   0   0  -4  118.39    3.90
   0   0   4  128.29    4.10
   0   0   4  128.59    3.70
   0   0  -4  122.09    3.80
   0   0   4  113.29    3.70
  -1   0   5    0.40    0.90
  -1   0   5   -0.40    1.30
  -1   0   5   -0.30    1.10
   1   0  -5   -1.30    0.90
   1   0  -5   -1.00    0.80
  -2   0   6 4749.82   94.49
  -2   0   6 4698.03   94.59
  -2   0   6 4862.31   97.19
  -3   0   7   -4.50    3.20
   3   0  -7    0.80    2.00
  -3   0   7   -0.90    1.80
  -3   0   7   -0.20    1.70
  -3   0   7    1.70    1.60
  -4   0   8   28.10    5.00
  -4   0   8   24.60    7.30
  -4   0   8   24.80    3.50
  -4   0   8   24.70    6.00
  -5   0   9   -0.30    4.40
  -5   0   9   -7.20    8.90
  -5   0   9   -6.80    6.20
  -5   0   9    5.90    7.80
  -5   1   1   34.00    9.20
  -5   1   1   32.40    5.10
  -5  -1   1   44.00    7.00
  -5  -1   1   32.40    9.30
  -4   1   0   -0.20    5.20
  -4   1   0   -1.00    3.70
  -4   1   0   -3.10    2.50
  -4   1   0    2.50    5.90
  -4  -1   0    5.50    5.10
  -4  -1   0    6.50    3.90
  -3   1  -1    4.10    1.80
  -3   1  -1    1.40    2.30
  -3   1  -1    4.50    1.80
  -3   1  -1    1.10    3.50
  -3   1  -1    1.70    1.50
  -3  -1  -1    5.70    3.10
   3  -1   1   -2.80    2.10
  -2   1  -2    9.50    1.80
  -2   1  -2    7.90    1.80
   2   1   2    9.10    1.40
  -2   1  -2    8.40    1.50
   2   1   2    6.20    2.40
  -2  -1  -2    5.00    2.60
  -2  -1  -2   10.60    1.40
   2  -1   2    4.40    3.00
  -2  -1  -2    9.40    1.20
   2  -1   2    8.80    2.00
  -1   1  -3 1654.43   34.20
   1   1   3 1629.94   33.30
  -1   1  -3 1670.23   34.00
   1   1   3 1651.03   35.20
   1   1   3 1631.34   33.80
   1  -1   3 1644.04   34.30
  -1  -1  -3 1719.33   35.30
  -1  -1  -3 1646.74   33.90
   1  -1   3 1654.83   33.60
  -1  -1  -3 1586.04   33.60
   0   1   4  414.46   10.30
   0   1  -4  418.96   10.20
   0   1   4  407.56   10.20
   0   1   4  422.06   10.10
   0   1  -4  411.16   10.10
   0  -1   4  410.26   10.10
   0  -1  -4  412.76   10.20
   0  -1   4  421.66   10.30
   0  -1  -4  442.46   10.40
   1   1  -5  387.26    9.30
  -1   1   5  414.36   10.00
  -1   1   5  406.96   10.60
  -1   1   5  372.46   10.00
   1   1  -5  384.16    9.80
  -1  -1   5  400.76    9.90
   1  -1  -5  408.16   10.60
   1  -1  -5  400.36   10.20
  -1  -1   5  391.26    9.70
   1  -1  -5  401.56    9.60
  -2   1   6 2075.79   42.40
  -2   1   6 2058.69   42.50
  -2   1   6 2038.20   44.40
  -2  -1   6 2002.60   41.40
  -2  -1   6 2037.40   41.80
   2  -1  -6 2083.29   43.00
  -2  -1   6 2029.10   41.90
  -3   1   7   71.29    4.50
  -3   1   7   72.39    6.40
  -3   1   7   66.89    4.30
   3   1  -7   79.19    4.10
  -3   1   7   69.29    4.60
  -3  -1   7   73.29    4.80
  -3  -1   7   72.19    3.90
  -4   1   8   -4.00    7.40
  -4   1   8   -0.80    3.40
  -4   1   8    5.90    5.40
   4  -1  -8   -6.00    3.10
  -4  -1   8    0.40    4.20
  -4  -1   8    7.90    5.90
  -4  -1   8   -4.90    5.60
  -4  -1   8   -1.70    2.70
  -5   1   9    5.50   10.50
  -5   1   9   36.60    9.00
  -5   1   9   18.40    7.30
  -5   1   9   11.20    5.20
  -5  -1   9   16.60    9.20
  -5  -1   9   22.10    6.70
  -5  -1   9   13.50    4.40
  -5  -1   9   20.50    8.80
  -5   2   1   -3.30    5.00
  -5   2   1    8.50    8.90
  -5  -2   1    0.60    7.80
  -5  -2   1   11.00    6.60
  -4   2   0   14.50    3.90
  -4  -2   0   15.50    5.70
  -3   2  -1  964.80   26.50
  -3   2  -1  954.70   22.10
  -3   2  -1  974.50   21.50
  -3   2  -1  866.01   21.90
   3  -2   1  985.40   22.50
   3  -2   1  955.10   26.70
  -3  -2  -1  927.61   24.60
  -2   2  -2   58.49    4.10
  -2   2  -2   48.70    4.00
  -2   2  -2   68.19    4.70
   2   2   2   71.79    5.50
   2   2   2   68.19    3.50
  -2  -2  -2   60.99    3.30
   2  -2   2   64.69    3.70
   2  -2   2   57.79    4.70
  -2  -2  -2   65.59    3.60
  -2  -2  -2   73.89    5.20
   2  -2   2   61.69    3.00
   2  -2   2   69.19    2.80
   2  -2   2   71.19    6.30
  -1   2  -3 2271.77   48.00
   1   2   3 2279.17   48.60
   1   2   3 2342.27   47.60
  -1   2  -3 2253.67   47.80
   1  -2   3 2358.26   47.50
  -1  -2  -3 2292.37   48.60
  -1  -2  -3 2315.37   47.70
  -1  -2  -3 2366.16   47.40
   1  -2   3 2299.87   49.20
   1  -2   3 2326.97   48.30
   0   2   4  661.43   15.90
   0   2  -4  641.14   15.50
   0   2   4  689.03   15.70
   0   2   4  637.04   15.70
   0   2  -4  657.73   15.80
   0  -2  -4  632.04   15.40
   0  -2   4  663.63   15.90
   0  -2  -4  664.13   15.90
   0  -2   4  657.83   15.50
   1   2  -5   87.09    3.80
   1   2  -5   79.89    4.10
  -1   2   5   79.79    4.50
  -1   2   5   77.49    4.10
   1  -2  -5   78.89    4.60
  -1  -2   5   82.49    4.20
   1  -2  -5   77.89    3.90
   1  -2  -5   77.79    4.40
  -1  -2   5   79.89    4.10
  -2   2   6    5.70    2.10
  -2   2   6    5.80    2.40
  -2   2   6    6.60    2.60
   2   2  -6    5.80    1.90
  -2   2   6    2.30    2.30
  -2  -2   6    6.30    2.10
   2  -2  -6    7.00    1.60
  -2  -2   6    4.70    2.00
   2  -2  -6    8.50    2.70
   2  -2  -6    4.50    1.70
   2  -2  -6    9.50    3.00
  -2  -2   6    6.80    1.70
  -3   2   7   30.40    3.70
  -3   2   7   27.60    3.80
   3   2  -7   29.70    3.30
  -3   2   7   29.70    3.80
  -3   2   7   21.10    4.40
  -3   2   7   28.20    5.80
  -3  -2   7   27.60    3.10
  -3  -2   7   32.80    4.00
   3  -2  -7   30.80    4.00
  -3  -2   7   29.50    3.60
  -4   2   8  186.88    9.10
  -4   2   8  188.48   12.10
  -4   2   8  189.38    7.30
  -4   2   8  198.08   14.90
  -4   2   8  183.68    8.00
  -4  -2   8  176.08    7.40
   4  -2  -8  166.38    9.40
  -4  -2   8  185.88    8.70
  -4  -2   8  205.88   12.30
  -5   2   9   46.10    9.10
  -5   2   9   48.40   12.50
  -5   2   9   35.80    6.80
  -5  -2   9   42.30   10.40
  -5  -2   9   36.20    5.00
  -5  -2   9   55.59    7.10
  -5  -2   9   33.10    9.50
  -5   3   1   10.60    6.60
  -5  -3   1   16.90    8.20
  -4   3   0   -1.40    6.50
  -4   3   0   -0.80    4.30
  -4   3   0   -0.30    3.40
  -4   3   0   -3.80    3.50
   4  -3   0   -2.30    3.80
  -4  -3   0   -2.90    2.70
  -4  -3   0   11.20    5.90
  -3   3  -1  158.68    8.00
  -3   3  -1  160.58    7.50
  -3   3  -1  174.18   11.00
   3   3   1  166.28    6.00
   3   3   1  170.98    9.30
   3   3   1  162.88    6.30
  -3   3  -1  185.18    8.40
   3  -3   1  165.58    7.60
  -3  -3  -1  168.18    6.50
   3  -3   1  171.18    8.70
   3  -3   1  165.88   11.20
  -3  -3  -1  166.58    9.20
   2   3   2    1.30    2.00
   2   3   2    1.40    2.30
   2   3   2    3.60    2.70
  -2   3  -2   -1.70    2.40
  -2   3  -2    1.80    2.30
  -2   3  -2    1.20    2.10
   2  -3   2    3.30    2.10
  -2  -3  -2    2.10    2.00
  -2  -3  -2    3.30    2.00
   2  -3   2    0.20    1.90
   2  -3   2   -2.30    2.70
   2  -3   2    0.20    3.10
   2  -3   2   -0.40    1.60
  -2  -3  -2    1.60    2.50
   1   3   3 1175.98   26.70
   1   3   3 1162.08   27.30
  -1   3  -3 1148.09   26.80
   1   3   3 1131.39   26.50
  -1   3  -3 1176.58   27.20
  -1   3  -3 1150.78   27.30
  -1  -3  -3 1163.18   26.70
  -1  -3  -3 1218.48   27.50
   1  -3   3 1160.58   27.90
   1  -3   3 1201.78   27.40
  -1  -3  -3 1170.78   26.40
   1  -3   3 1218.58   26.60
   0   3  -4 1519.15   33.70
   0   3  -4 1553.04   34.10
   0   3   4 1536.85   34.20
   0   3   4 1523.25   33.80
   0   3   4 1497.75   34.00
   0  -3   4 1538.25   34.20
   0  -3   4 1566.84   33.90
   0  -3  -4 1561.44   33.80
   0  -3  -4 1574.24   34.50
   1   3  -5  413.16   11.20
   1   3  -5  429.36   12.00
  -1   3   5  419.76   12.50
  -1   3   5  402.96   12.00
  -1   3   5  403.86   12.30
  -1  -3   5  425.26   11.70
  -1  -3   5  401.96   11.90
   1  -3  -5  407.06   12.50
   1  -3  -5  426.06   11.70
  -2   3   6    2.40    2.70
   2   3  -6    3.60    1.70
  -2   3   6   -1.20    2.60
   2   3  -6   -0.30    2.00
  -2   3   6   -0.70    2.10
   2  -3  -6    0.90    1.90
   2  -3  -6    4.10    3.10
  -2  -3   6   -1.10    2.10
  -2  -3   6   -0.50    2.30
   2  -3  -6    2.60    2.10
   2  -3  -6    1.60    2.80
  -3   3   7  136.69    7.90
  -3   3   7  136.29    7.50
   3   3  -7  132.59    6.40
  -3   3   7  140.39   11.20
  -3   3   7  132.89    7.40
  -3  -3   7  133.09    6.50
   3  -3  -7  118.39    7.80
  -3  -3   7  125.69    6.00
   3  -3  -7  135.49    8.90
  -4   3   8  126.09    9.20
  -4   3   8  135.09   14.80
  -4   3   8  104.99    9.10
  -4   3   8  124.49    8.40
   4  -3  -8  128.89    8.70
  -4  -3   8  129.59    8.00
  -4  -3   8  128.09   10.40
  -4  -3   8  134.79    7.40
  -5   3   9    7.60    6.60
  -5   3   9    9.60   11.60
  -5  -3   9    3.30    9.60
  -5  -3   9   19.30    4.90
  -5  -3   9    4.90    6.00
  -5   4   1   -7.30    7.50
  -5   4   1   -3.50    4.80
  -5   4   1    1.20    4.80
  -5  -4   1    2.30    5.00
  -5  -4   1    7.00    8.50
  -4   4   0    0.10    4.60
  -4   4   0    8.70    5.10
  -4   4   0    6.10    5.20
  -4  -4   0   -0.40    3.60
  -4  -4   0   -2.00    5.10
   4  -4   0    3.00    5.00
   3   4   1    4.80    4.10
  -3   4  -1   10.10    4.60
   3   4   1    5.20    3.00
  -3   4  -1    4.10    3.70
  -3   4  -1    2.80    3.70
   3  -4   1    2.30    5.10
  -3  -4  -1    8.50    4.40
  -3  -4  -1   10.40    3.40
   3  -4   1    7.20    3.50
   3  -4   1    7.00    2.00
   3  -4   1    7.80    4.50
   3  -4   1    6.00    2.10
   2   4   2 1254.77   30.80
  -2   4  -2 1229.68   30.30
   2   4   2 1286.07   29.40
  -2   4  -2 1208.98   30.00
   2   4   2 1304.27   29.50
  -2   4  -2 1244.38   30.90
   2  -4   2 1319.67   29.10
  -2  -4  -2 1296.27   29.40
   2  -4   2 1254.37   32.70
   2  -4   2 1274.27   29.20
  -2  -4  -2 1280.87   30.90
  -2  -4  -2 1270.77   29.20
   2  -4   2 1244.18   30.80
  -1   4  -3   13.70    3.10
   1   4   3   20.50    4.00
   1   4   3   14.60    3.40
  -1   4  -3    6.90    3.20
   1   4   3   11.90    3.10
  -1   4  -3   15.80    3.40
  -1  -4  -3   19.70    3.50
   1  -4   3   20.00    4.00
   1  -4   3   13.50    3.80
  -1  -4  -3   14.10    3.20
   1  -4   3   12.20    2.80
   0   4   4  431.86   13.10
   0   4   4  421.86   12.00
   0   4   4  443.66   13.60
   0   4  -4  452.75   13.10
   0   4  -4  429.06   13.50
   0   4   4  448.86   13.80
   0   4  -4  452.25   13.60
   0  -4  -4  425.26   13.00
   0  -4   4  405.26   13.30
   0  -4   4  441.66   13.00
   0  -4  -4  441.36   13.80
  -1   4   5  115.49    6.80
  -1   4   5  112.79    7.00
   1   4  -5  112.29    6.70
  -1   4   5  120.99    6.70
  -1   4   5  117.89    7.10
   1   4  -5  125.39    6.70
   1  -4  -5  111.69    6.40
  -1  -4   5  126.69    6.50
   1  -4  -5   94.99    6.90
  -1  -4   5  124.59    7.00
   1  -4  -5  114.99    6.50
   2   4  -6  313.17    9.60
  -2   4   6  310.27   11.40
   2   4  -6  322.77   10.70
  -2   4   6  297.77   13.30
  -2   4   6  328.57   12.00
  -2   4   6  319.87   12.00
   2   4  -6  320.47   11.10
  -2  -4   6  316.17   10.90
   2  -4  -6  318.17   10.30
   2  -4  -6  327.87   12.00
   2  -4  -6  331.47   12.50
   2  -4  -6  319.07   10.80
  -2  -4   6  321.17   10.80
  -3   4   7    9.70    5.90
   3   4  -7   -1.20    2.90
  -3   4   7    7.90    4.60
  -3   4   7   -3.40    3.90
   3   4  -7    4.50    3.30
  -3   4   7    2.90    3.90
   3  -4  -7    7.10    4.40
   3  -4  -7    1.10    2.30
   3  -4  -7    1.10    4.50
  -3  -4   7    3.20    3.20
   3  -4  -7    1.30    2.20
  -3  -4   7    0.90    3.30
  -4   4   8   67.09    7.00
   4   4  -8   44.70    5.30
   4   4  -8   54.99    6.50
  -4   4   8   49.30   10.40
  -4   4   8   58.69    7.50
  -4   4   8   44.10    7.00
  -4  -4   8   55.59    7.50
  -4  -4   8   63.59    6.30
   4  -4  -8   33.90    6.60
  -5   4   9    2.20    8.30
  -5   4   9   12.70    5.70
  -5   4   9   24.50   13.90
  -5   4   9    3.90    6.10
  -5  -4   9    6.40    6.10
  -5  -4   9   19.60    8.70
  -5   5   1   24.90    7.40
  -5   5   1   38.10    7.10
  -5  -5   1   26.00   10.90
  -5  -5   1   33.00    7.40
  -5  -5   1   21.70    7.10
  -4   5   0   14.10    5.50
   4   5   0   17.20    6.70
   4   5   0   16.20    4.00
   4   5   0   15.90    4.00
  -4   5   0   13.50    6.60
  -4   5   0   20.70    7.70
   4  -5   0   27.10    7.10
   4  -5   0   34.70    6.90
  -4  -5   0   17.40    5.40
  -4  -5   0   18.10    7.20
  -3   5  -1   -7.10    4.80
  -3   5  -1    3.90    4.70
   3   5   1   -0.30    4.50
   3   5   1    1.20    3.40
   3   5   1    3.30    3.90
  -3   5  -1   -3.10    4.10
  -3  -5  -1    5.60    4.90
   3  -5   1   -0.10    3.10
   3  -5   1    2.60    4.10
   3  -5   1    0.40    5.00
   3  -5   1   -0.60    2.80
   3  -5   1    6.70    6.30
  -3  -5  -1   -3.00    3.60
   2   5   2   37.10    4.90
  -2   5  -2   47.80    6.00
   2   5   2   49.99    6.40
   2   5   2   40.00    5.30
  -2   5  -2   32.60    5.90
  -2   5  -2   34.10    5.50
   2  -5   2   36.10    6.20
   2  -5   2   45.10    5.30
   2  -5   2   33.50    4.70
  -2  -5  -2   40.10    4.90
  -2  -5  -2   43.60    5.10
   2  -5   2   39.80    6.20
   1   5   3   48.40    6.00
  -1   5  -3   40.00    5.20
   1   5   3   46.80    5.50
  -1   5  -3   57.79    6.70
   1   5   3   41.30    5.10
  -1   5  -3   40.10    5.20
   1  -5   3   49.99    6.00
  -1  -5  -3   53.99    5.80
  -1  -5  -3   53.59    6.00
   1  -5   3   46.70    5.60
   1  -5   3   47.10    6.30
   1  -5   3   44.50    5.20
   0   5  -4  162.68    8.60
   0   5   4  152.08    7.20
   0   5   4  173.98    8.30
   0   5   4  154.38    8.70
   0   5   4  152.98    8.90
   0   5  -4  160.18    8.80
   0   5  -4  154.48    8.10
   0  -5   4  163.68    8.10
   0  -5   4  169.78    9.00
   0  -5  -4  171.98    8.90
   0  -5  -4  158.28    8.30
   1   5  -5  330.27   12.30
  -1   5   5  332.67   12.90
  -1   5   5  327.07   12.80
  -1   5   5  319.77   12.50
  -1   5   5  347.37   12.50
   1   5  -5  323.97   12.10
   1  -5  -5  312.87   12.60
  -1  -5   5  332.47   11.90
   1  -5  -5  331.07   12.10
  -1  -5   5  333.17   12.50
   1  -5  -5  323.57   11.90
  -2   5   6  121.09    8.30
   2   5  -6  141.59    8.40
  -2   5   6  135.89    9.30
   2   5  -6  136.89    7.90
  -2   5   6  127.29    9.20
  -2   5   6  144.09   10.20
   2   5  -6  132.79    7.00
   2  -5  -6  130.59    7.70
   2  -5  -6  128.49    7.80
   2  -5  -6  122.19    9.30
  -2  -5   6  128.99    7.90
  -2  -5   6  136.89    8.40
   2  -5  -6  125.29    8.30
  -3   5   7   -2.70    8.40
   3   5  -7    1.30    3.40
  -3   5   7    5.10    6.40
   3   5  -7    4.70    4.10
  -3   5   7    0.80    4.70
   3   5  -7    6.10    3.60
  -3   5   7    9.70    5.60
   3  -5  -7   11.30    3.50
   3  -5  -7    0.10    3.40
  -3  -5   7    7.70    4.50
  -3  -5   7    5.30    4.50
   3  -5  -7    1.80    5.20
   3  -5  -7    9.90    5.30
  -4   5   8    6.40    6.30
  -4   5   8   18.40    9.60
  -4   5   8    5.50    8.00
   4   5  -8    6.40    4.20
  -4   5   8    7.90    6.40
   4   5  -8   10.40    5.00
  -4  -5   8   16.90    5.30
   4  -5  -8   10.00    8.00
   4  -5  -8    9.40    6.60
  -4  -5   8    9.70    5.40
  -5   5   9   17.80   10.00
  -5   5   9   13.20    7.90
  -5   5   9   10.30   15.30
  -5  -5   9    8.70    8.50
  -5  -5   9   20.40    7.00
  -4   6   0   25.70    8.40
   4   6   0   35.30    8.60
  -4   6   0   24.10    8.80
   4   6   0   26.00    5.90
  -4   6   0   18.00    7.20
  -4  -6   0   29.30    6.90
   4  -6   0   26.40    8.40
   4  -6   0   35.40    7.80
  -3   6  -1   21.70    5.70
   3   6   1   21.20    7.30
  -3   6  -1   26.10    6.80
   3   6   1   21.80    5.20
   3   6   1   26.90    6.10
  -3   6  -1   32.60    7.80
   3  -6   1   37.80    7.90
   3  -6   1   24.00    4.70
   3  -6   1   39.90    5.80
  -3  -6  -1   34.10    5.90
   3  -6   1   35.00    5.30
  -2   6  -2  187.38   11.10
   2   6   2  195.38   10.70
  -2   6  -2  181.68   10.90
  -2   6  -2  181.28   11.60
   2   6   2  204.78   10.70
   2   6   2  213.98   11.10
   2  -6   2  196.78   10.00
  -2  -6  -2  191.58   10.40
   2  -6   2  181.38   11.30
   2  -6   2  190.08   10.20
  -2  -6  -2  179.58   10.00
  -1   6  -3   34.00    6.20
  -1   6  -3   48.60    6.80
  -1   6  -3   55.09    6.70
   1   6   3   41.20    6.10
   1   6   3   40.50    5.90
   1   6   3   41.00    6.20
   1  -6   3   28.50    4.60
   1  -6   3   36.10    5.70
  -1  -6  -3   35.30    5.90
   1  -6   3   32.00    5.60
  -1  -6  -3   39.10    5.90
   1  -6   3   30.30    5.80
   0   6   4  410.06   15.40
   0   6   4  396.06   15.30
   0   6   4  429.56   13.20
   0   6  -4  420.16   15.40
   0   6  -4  433.86   14.80
   0   6  -4  421.66   15.70
   0  -6  -4  436.56   15.60
   0  -6   4  395.56   13.80
   0  -6   4  386.66   14.40
   0  -6   4  431.96   15.60
   0  -6  -4  400.26   14.70
  -1   6   5    7.60    4.70
   1   6  -5    3.00    3.70
  -1   6   5    4.10    4.40
   1   6  -5    4.30    4.40
  -1   6   5    6.50    4.90
  -1   6   5   -0.50    3.60
  -1  -6   5    8.70    4.70
   1  -6  -5    6.90    3.80
   1  -6  -5    3.70    3.80
   1  -6  -5    8.60    4.70
  -1  -6   5    5.10    3.60
  -2   6   6   26.30    5.90
  -2   6   6   18.60    5.70
  -2   6   6   12.30    5.00
   2   6  -6   21.00    4.60
   2   6  -6   12.10    4.60
  -2   6   6   13.20    6.10
  -2  -6   6   17.20    4.80
   2  -6  -6   27.00    5.00
  -2  -6   6   15.50    5.20
   2  -6  -6   14.00    4.60
   2  -6  -6   15.40    5.80
  -3   6   7   33.50    9.30
  -3   6   7   38.70    7.50
   3   6  -7   26.50    5.30
   3   6  -7   31.90    5.30
  -3   6   7   30.60    7.10
   3   6  -7   38.10    6.20
  -3   6   7   41.00    7.90
   3  -6  -7   11.70    6.40
  -3  -6   7   34.00    6.50
  -3  -6   7   33.50    6.40
   3  -6  -7   27.10    5.30
   3  -6  -7   27.80    5.00
   3  -6  -7   41.10    7.80
   4   6  -8    4.50    6.50
  -4   6   8   -1.90    7.70
  -4   6   8   -9.80    7.70
  -4   6   8    9.30   11.40
  -4   6   8  -10.50    7.50
  -4  -6   8   -5.50    5.50
   4  -6  -8   -1.40    7.40
   4  -6  -8    7.30    8.60
  -4  -6   8    9.00    6.10
   4   7   0  -12.30    6.20
  -4   7   0    8.90   10.00
   4   7   0    1.10    5.90
  -4   7   0  -11.90    7.80
   4   7   0    6.50    8.70
   4  -7   0   10.10    9.30
   4  -7   0    2.20    3.70
   4  -7   0    9.20    8.20
   4  -7   0    4.00    3.80
  -3   7  -1   15.30    7.50
   3   7   1   22.20    7.40
  -3   7  -1   15.10    6.70
   3   7   1    4.70    6.30
  -3   7  -1    7.50    7.90
   3   7   1   18.30    6.10
   3  -7   1   12.00    5.10
   3  -7   1   11.40    7.50
   3  -7   1   14.10    5.70
   3  -7   1    8.90    6.00
  -3  -7  -1   16.80    6.90
  -2   7  -2  175.58   12.20
   2   7   2  167.38   11.30
   2   7   2  164.28   12.70
  -2   7  -2  186.58   13.60
   2   7   2  178.48   11.40
  -2   7  -2  168.48   11.80
   2  -7   2  134.19   13.10
   2  -7   2  173.38   11.00
  -2  -7  -2  117.19   13.10
   2  -7   2  164.58   18.80
   2  -7   2  152.08   12.30
  -2  -7  -2  176.08   11.40
  -1   7  -3    4.40    4.70
  -1   7  -3   -3.00    4.80
  -1   7  -3    4.20    5.40
   1   7   3   -1.50    5.40
   1   7   3   10.80    5.30
   1   7   3    3.40    5.00
   1  -7   3    1.70    4.10
  -1  -7  -3    1.10    4.70
  -1  -7  -3    5.10    4.90
   1  -7   3    2.20    4.70
   0   7   4  461.15   17.70
   0   7   4  464.35   17.90
   0   7  -4  436.46   17.60
   0   7   4  433.16   14.50
   0  -7   4  453.45   17.80
   0  -7  -4  471.75   17.00
   0  -7   4  452.05   15.70
   0  -7  -4  436.56   17.50
   0  -7   4  453.15   16.70
  -1   7   5    7.20    4.90
  -1   7   5   -1.90    4.80
   1   7  -5    4.40    5.20
  -1   7   5   -1.40    5.40
   1   7  -5   -2.10    4.80
   1  -7  -5    4.60    4.60
  -1  -7   5    6.60    3.90
  -1  -7   5    3.90    4.90
  -1  -7   5    4.60    5.30
   1  -7  -5    0.90    4.50
   1  -7  -5   -5.00    5.00
   2   7  -6   91.99    9.10
  -2   7   6   66.19    8.10
   2   7  -6   73.89    8.40
  -2   7   6   65.69    8.80
   2   7  -6   78.29    8.90
  -2   7   6   73.29    9.30
  -2  -7   6   69.69    8.40
   2  -7  -6   73.59    8.20
   2  -7  -6   82.29    8.60
  -2  -7   6   69.49    8.40
   2  -7  -6   58.99    8.60
  -3   7   7  100.79   12.70
   3   7  -7   94.79    9.80
  -3   7   7   79.49   10.60
   3   7  -7   81.99    9.50
  -3   7   7   95.29   12.60
   3   7  -7   92.69   11.30
  -3   7   7  110.49   13.10
   3  -7  -7   97.29   10.70
  -3  -7   7  102.19   11.00
  -3  -7   7   98.49   11.20
   3  -7  -7   88.39    9.10
   3  -7  -7   79.99    8.40
   3  -7  -7   87.59   10.60
   4   7  -8   -4.50    7.40
   4   7  -8   -2.90    5.90
  -4   7   8    2.20    9.50
  -4   7   8   15.70   13.60
  -4   7   8  -16.10    8.90
  -4   7   8   -1.90    9.20
   4   7  -8   -0.40    6.00
  -4  -7   8    5.80    8.40
   4  -7  -8    0.00    4.20
  -4  -7   8    9.70    5.00
   4  -7  -8    1.40    4.10
   4  -7  -8    4.40    9.50
   4  -7  -8    2.10    9.90
  -4   8   0   -2.40   10.80
  -4   8   0   18.40   12.70
   4   8   0   12.90   10.50
   4   8   0   -5.30   10.40
   4   8   0   -2.40    8.20
  -4  -8   0    7.60    9.60
   4  -8   0    2.60   13.30
   4  -8   0   -5.30    5.50
   4  -8   0  -10.60    5.70
  -4  -8   0   -2.60    9.00
   4  -8   0    1.70    9.50
   3   8   1   55.49    9.30
  -3   8  -1   36.20    9.40
   3   8   1   57.99   10.00
   3   8   1   63.29    8.90
  -3   8  -1   46.60   11.30
  -3  -8  -1   60.19    9.40
   3  -8   1   50.99    8.30
   3  -8   1   38.50    8.30
  -3  -8  -1   40.90    8.90
   3  -8   1   38.30    9.90
   2   8   2   13.90    7.00
   2   8   2   11.30    6.80
   2   8   2   13.00    6.90
  -2   8  -2    8.90    8.80
  -2   8  -2    3.30    6.50
   2  -8   2   17.70    7.90
   2  -8   2   27.90    8.50
  -2  -8  -2   10.40    6.40
   2  -8   2   18.50    6.70
   2  -8   2    8.50    6.40
  -2  -8  -2   16.70    6.70
  -2  -8  -2   18.90    7.00
   1   8   3   -7.10    6.00
  -1   8  -3    4.20    6.30
  -1   8  -3   -5.40    6.50
   1   8   3   18.10    6.60
   1   8   3    1.10    5.70
  -1  -8  -3    8.50    5.80
  -1  -8  -3   12.70    5.90
  -1  -8  -3   -1.10    5.10
   1  -8   3   20.50    6.70
   1  -8   3    3.50    6.10
   1  -8   3    3.30    6.90
   0   8  -4  712.13   24.50
   0   8   4  663.83   23.70
   0   8   4  664.13   23.70
   0  -8   4  701.33   23.00
   0  -8  -4  675.43   22.90
   0  -8  -4  684.13   23.00
   0  -8  -4  697.83   23.90
   0  -8   4  689.43   21.40
   0  -8   4  671.03   23.30
  -1   8   5   -1.00    6.30
  -1   8   5   -1.10    5.50
  -1   8   5   -7.40    6.50
   1   8  -5    4.80    6.10
   1   8  -5    1.10    5.90
   1  -8  -5   -0.30    5.80
   1  -8  -5    3.70    5.90
   1  -8  -5    1.50    6.50
  -1  -8   5    2.60    6.20
  -1  -8   5   12.30    5.90
  -1  -8   5    4.40    4.50
   2   8  -6   -5.00    6.60
   2   8  -6    2.90    6.10
   2   8  -6    1.40    6.00
  -2   8   6    2.20    7.30
  -2   8   6   -1.20    7.30
  -2  -8   6   -3.50    3.90
  -2  -8   6    9.70    6.40
   2  -8  -6   -2.90    5.40
  -2  -8   6    0.30    7.30
   2  -8  -6    4.00    7.10
   2  -8  -6   -3.00    6.00
   3   8  -7   10.90    6.70
   3   8  -7    7.30    7.00
  -3   8   7   10.60   10.40
  -3   8   7  -18.30    8.70
   3   8  -7   11.50    8.10
  -3   8   7   -1.60    8.30
  -3  -8   7   -1.50    8.00
   3  -8  -7    6.10    9.40
   3  -8  -7    0.90    6.20
   3  -8  -7    2.40    8.40
  -3  -8   7   -7.40    7.30
   3  -8  -7   -2.10    7.00
  -4   8   8   22.20   16.10
   4   8  -8   28.00   10.50
  -4   8   8   10.40   11.60
   4   8  -8   12.20    8.40
  -4   8   8   10.00   12.40
   4  -8  -8    8.40   11.50
   4  -8  -8    8.50   12.70
  -4  -8   8    5.20    9.60
   4  -8  -8    6.20    6.80
   4  -8  -8    4.40    6.20
  -3   9  -1   -7.80   10.70
  -3   9  -1  -26.60    9.10
   3   9   1   19.80    9.30
   3   9   1    7.50   10.00
   3   9   1  -12.80    9.30
   3  -9   1   -4.80    8.30
   3  -9   1   -5.80   10.80
   3  -9   1   13.90    8.20
  -3  -9  -1   -0.50    9.70
  -3  -9  -1    2.90    9.00
  -2   9  -2  103.99   12.00
   2   9   2  117.59   14.50
   2   9   2  146.19   14.40
   2   9   2  122.09   15.30
  -2   9  -2  109.49   13.50
  -2  -9  -2  126.09   14.90
  -2  -9  -2  142.09   13.90
   2  -9   2  124.69   14.50
   2  -9   2  114.89   13.50
   2  -9   2  150.78   14.30
  -2  -9  -2  105.29   13.10
   1   9   3   44.50    9.00
   1   9   3   22.90    9.10
   1   9   3   37.60    8.90
  -1   9  -3   27.80    8.20
  -1   9  -3   31.20   10.20
  -1  -9  -3   30.90    8.30
   1  -9   3   39.00    8.50
   1  -9   3   51.09    9.50
  -1  -9  -3   32.30    8.40
   1  -9   3   30.80    9.20
   1  -9   3   52.69    9.50
  -1  -9  -3   46.80    9.40
   0   9  -4  105.99   12.30
   0   9  -4   95.09   10.90
   0   9   4  107.29   13.50
   0   9   4  104.99   12.00
   0  -9  -4  107.99   12.70
   0  -9   4  113.69   11.70
   0  -9  -4  115.89   12.70
   0  -9   4  124.49   13.80
   0  -9   4   97.19   12.40
   0  -9   4  128.79   13.70
   0  -9  -4  110.29   12.50
   1   9  -5   -0.50    7.40
  -1   9   5    6.70    6.80
  -1   9   5   17.90    8.30
   1   9  -5    7.90    7.70
  -1   9   5   14.90    8.50
  -1  -9   5    4.20    6.90
   1  -9  -5   15.50    7.90
   1  -9  -5    5.40    6.60
  -1  -9   5   24.30    6.10
   1  -9  -5    7.80    6.90
   2   9  -6   -3.90    7.40
  -2   9   6   -2.80    7.80
   2   9  -6  -11.50    7.00
  -2   9   6    8.30    8.90
   2   9  -6   -5.10    8.30
  -2   9   6   24.80   10.10
  -2  -9   6    7.20    4.90
  -2  -9   6   -7.80    8.40
   2  -9  -6    8.40    7.40
  -2  -9   6   -2.00    7.80
   2  -9  -6   -0.60    8.50
   2  -9  -6   -6.60    7.10
   3   9  -7    2.10    9.70
  -3   9   7    6.10   12.40
  -3   9   7    0.10   10.10
   3   9  -7   -8.60    8.80
   3   9  -7   12.60    8.50
  -3   9   7  -12.60   11.50
  -3  -9   7   18.90    9.90
  -3  -9   7   -1.80    9.70
   3  -9  -7   -4.70    8.70
   3  -9  -7    3.70   10.50
   3  -9  -7  -13.70   10.20
   3  -9  -7    6.40    7.80
   3  10   1   -9.70   11.00
  -3  10  -1   -6.20   14.40
  -3  10  -1    1.30   12.10
   3  10   1   22.30   13.20
  -3 -10  -1   -0.70   11.40
  -3 -10  -1  -12.90   11.90
   3 -10   1    3.40   10.70
   3 -10   1   -3.60   10.20
  -2  10  -2   64.09   12.80
   2  10   2   41.90   11.50
  -2  10  -2   31.50   13.40
   2  10   2   51.79   12.50
   2  10   2   70.69   12.80
   2 -10   2   38.50   12.80
  -2 -10  -2   46.00   10.80
   2 -10   2   36.50   10.00
   2 -10   2   52.49   11.30
  -2 -10  -2   42.10   11.10
   1  10   3   11.10   10.70
  -1  10  -3   -2.20    9.10
  -1  10  -3    7.80   11.30
   1  10   3    6.10    9.90
   1  10   3   -1.60    8.70
   1 -10   3    8.80   10.40
   1 -10   3    2.50    9.10
   1 -10   3    8.00    8.80
  -1 -10  -3   12.00    9.10
  -1 -10  -3    2.20    8.60
  -1 -10  -3  -10.80    8.20
   1 -10   3   -0.40    8.90
   0  10   4   18.00    9.80
   0  10   4    8.90    9.60
   0  10  -4   16.70   10.80
   0  10  -4   26.10    9.20
   0 -10   4    8.80   10.80
   0 -10   4   11.40    9.40
   0 -10  -4   20.20    9.80
   0 -10  -4   23.60   10.00
   0 -10   4   11.80   13.50
   0 -10   4   24.20    9.30
   0 -10  -4   16.90    9.20
   1  10  -5   24.80   10.10
   1  10  -5   18.50   10.50
  -1  10   5   24.50   10.50
  -1  10   5   14.80   10.00
  -1 -10   5   18.80    7.30
   1 -10  -5    0.60    8.50
  -1 -10   5   10.30   10.60
   1 -10  -5   21.10    9.70
  -1 -10   5    6.80    9.30
   1 -10  -5    8.80   10.30
  -1 -10   5   15.90   10.00
   2  10  -6   -6.40    8.90
   2  10  -6    5.00   11.10
   2  10  -6   -2.50   10.80
  -2  10   6   31.30   12.90
  -2  10   6    1.00   10.90
  -2 -10   6    8.20   10.10
   2 -10  -6   15.80   12.00
   2 -10  -6   -2.90    9.40
  -2 -10   6    2.10   10.40
   2 -10  -6   24.30   10.10
   2  11   2    2.20   14.20
   2  11   2   15.60   14.00
  -2  11  -2   12.90   14.80
  -2  11  -2    4.80   13.10
  -2 -11  -2   24.20   13.70
   2 -11   2   32.10   13.40
   2 -11   2    2.80   12.80
  -1  11  -3   -7.00   12.50
   1  11   3    9.30   13.30
   1  11   3  -17.30   11.40
  -1  11  -3    1.90   12.50
   1 -11   3   -6.80   11.60
   1 -11   3    3.20   12.70
  -1 -11  -3  -14.00   11.20
  -1 -11  -3  -11.00   11.10
  -1 -11  -3    3.70   10.80
   1 -11   3   -1.50   12.00
   0  11   4   35.00   13.40
   0  11   4   -4.30   10.90
   0  11  -4   35.70   13.30
   0  11  -4   11.80   11.60
   0 -11   4   17.70   12.30
   0 -11  -4   35.60   12.10
   0 -11   4   15.00   12.40
   0 -11   4   12.50   11.40
   0 -11  -4   17.20   12.40
   0 -11  -4   35.70   12.50
  -1  11   5   -8.70   12.80
   1  11  -5   10.60   12.40
  -1  11   5  -10.80   12.90
   1 -11  -5    9.50   12.70
  -1 -11   5  -12.00   11.20
   1 -11  -5    0.50   11.60
  -1 -11   5   -2.60   12.70
   1 -11  -5   17.10   12.40
  -1 -11   5   10.60   13.90
   2  11  -6   27.90   12.40
  -2  11   6   33.90   17.40
   2  11  -6   66.39   14.00
  -2  11   6   17.20   15.10
  -2 -11   6   74.09   16.50
  -2 -11   6   58.19   14.70
   2 -11  -6   27.00   12.90
   2 -11  -6   57.89   16.00
  -5   0   0   17.60    8.30
  -5   0   0   30.20    6.00
  -4   0  -1    0.60    3.60
  -4   0  -1    2.20    2.00
  -4   0  -1    2.80    5.10
  -3   0  -2   51.09    2.80
  -3   0  -2   54.69    4.10
   3   0   2   50.49    3.20
  -3   0  -2   52.79    6.30
   2   0   3   -0.60    1.40
  -2   0  -3   -0.30    1.10
  -2   0  -3    1.10    1.40
  -2   0  -3    0.10    2.00
   2   0   3    2.80    2.50
  -2   0  -3    2.10    1.30
   0   0  -5   -1.20    1.10
   0   0   5   -0.90    1.10
   0   0   5   -1.30    0.90
   0   0  -5   -1.50    1.20
   0   0   5   -1.30    1.20
   0   0  -5   -0.80    1.20
   0   0   5   -1.90    1.00
   1   0  -6 3795.22   73.99
   1   0  -6 3731.53   74.59
  -1   0   6 3605.14   74.39
  -1   0   6 3647.64   75.19
  -1   0   6 3778.52   74.29
  -2   0   7    2.20    1.70
  -2   0   7    2.50    2.30
  -2   0   7   -0.70    1.30
   2   0  -7    2.10    1.80
  -3   0   8   81.19    4.40
  -3   0   8   81.69    4.60
  -3   0   8   93.09    7.10
  -4   0   9   -1.30    3.10
   4   0  -9   -4.70    2.90
  -4   0   9    1.80    4.00
  -4   0   9   -1.00    6.00
  -5   0  10  114.99   14.10
  -5   0  10  118.99   12.80
  -5   0  10  120.59    8.90
  -5   0  10  111.59   11.50
  -5   1   0   25.50    5.00
  -5   1   0    5.20    8.30
  -5  -1   0   14.80    6.10
  -5  -1   0   10.40    8.50
  -4   1  -1   67.39    8.40
  -4   1  -1   54.89    4.90
  -4  -1  -1   53.59    6.40
  -4  -1  -1   59.59    7.80
  -3   1  -2  482.15   12.20
  -3   1  -2  491.15   12.00
  -3   1  -2  512.95   11.80
  -3  -1  -2  484.15   15.80
   3  -1   2  513.65   16.90
   3  -1   2  500.65   12.70
  -2   1  -3   71.59    3.80
   2   1   3   84.99    3.60
  -2   1  -3   77.09    3.70
   2   1   3   68.09    4.90
   2  -1   3   73.09    6.10
  -2  -1  -3   73.39    3.10
  -2  -1  -3   75.39    3.40
   2  -1   3   66.79    4.20
  -2  -1  -3   77.69    5.40
  -1   1  -4 2024.70   42.30
  -1   1  -4 2110.59   42.60
   1   1   4 2079.89   43.60
   1   1   4 2061.79   41.70
   1   1   4 2127.69   42.30
   1  -1   4 2020.10   41.90
   1  -1   4 2021.50   42.60
  -1  -1  -4 2024.70   43.50
  -1  -1  -4 2102.39   42.30
  -1  -1  -4 2022.20   42.00
   0   1   5  494.25   12.10
   0   1   5  493.15   12.20
   0   1   5  492.35   11.90
   0   1  -5  508.15   12.10
   0  -1   5  500.85   12.20
   0  -1   5  512.85   12.00
   0  -1  -5  477.35   11.90
   0  -1  -5  498.65   12.30
   0  -1  -5  495.35   11.60
   0  -1  -5  502.45   12.10
  -1   1   6  632.04   15.40
  -1   1   6  634.24   15.00
  -1   1   6  627.24   14.70
   1   1  -6  616.84   14.20
   1   1  -6  624.04   14.70
   1  -1  -6  629.24   14.50
   1  -1  -6  624.64   15.40
  -1  -1   6  641.04   14.60
  -1  -1   6  611.54   14.70
   1  -1  -6  592.54   14.90
  -2   1   7   32.10    3.50
  -2   1   7   37.50    4.30
  -2   1   7   36.20    3.30
   2   1  -7   36.20    3.10
  -2  -1   7   33.00    3.20
   2  -1  -7   35.30    3.60
   2  -1  -7   32.50    2.10
  -2  -1   7   33.80    2.20
  -2  -1   7   35.00    3.00
   2  -1  -7   34.20    2.10
  -3   1   8    8.50    2.70
  -3   1   8   10.00    2.70
  -3   1   8    7.20    3.50
  -3   1   8    9.10    2.80
   3   1  -8    8.70    2.30
  -3  -1   8   10.50    2.40
  -3  -1   8    9.60    2.60
   3  -1  -8    9.20    3.10
  -3  -1   8    8.10    2.10
  -4   1   9   21.40    7.60
  -4   1   9   15.20    4.10
  -4  -1   9    8.60    3.20
   4  -1  -9   10.80    4.00
  -4  -1   9   13.60    4.10
  -4  -1   9   18.20    6.30
  -5   1  10   48.60   10.10
  -5   1  10   51.69    7.10
  -5   1  10   83.19   12.90
  -5   1  10   61.89    8.70
  -5  -1  10   51.89    6.90
  -5  -1  10   50.29    5.60
  -5  -1  10   57.59   11.30
  -5  -1  10   39.40    9.60
  -5   2   0   -6.20    5.20
  -5   2   0    4.10    8.80
  -5  -2   0   -0.50    6.20
  -5  -2   0    5.00    8.00
  -4   2  -1   34.20    4.10
  -4   2  -1   29.30    3.40
  -4   2  -1   35.80    4.70
  -4  -2  -1   25.60    6.50
   4  -2   1   31.80    4.20
   3   2   2  115.99    4.60
  -3   2  -2  104.19    5.40
  -3   2  -2  107.19    6.00
   3   2   2  111.39    4.20
  -3   2  -2  117.89    6.00
   3  -2   2   98.09    6.30
  -3  -2  -2  127.09    8.20
   3  -2   2  112.09    9.60
  -3  -2  -2  103.79    4.40
  -2   2  -3 1797.72   38.10
  -2   2  -3 1815.32   38.20
  -2   2  -3 1837.12   38.70
   2   2   3 1783.02   40.10
   2   2   3 1785.72   37.50
   2   2   3 1714.53   37.10
  -2  -2  -3 1742.83   39.80
  -2  -2  -3 1814.82   37.10
   2  -2   3 1788.52   38.70
  -2  -2  -3 1830.12   37.40
   2  -2   3 1784.62   36.40
   2  -2   3 1765.02   36.90
   2  -2   3 1749.72   41.00
   2  -2   3 1770.92   36.60
  -1   2  -4   59.49    3.90
   1   2   4   57.99    3.30
   1   2   4   50.79    3.50
   1   2   4   55.59    4.30
  -1   2  -4   60.99    3.80
  -1  -2  -4   53.99    4.20
  -1  -2  -4   53.09    3.40
   1  -2   4   59.49    3.50
  -1  -2  -4   57.29    3.70
   1  -2   4   59.49    4.00
   0   2   5  286.37    8.80
   0   2   5  298.37    8.90
   0   2  -5  280.47    8.60
   0   2  -5  296.47    8.60
   0  -2   5  298.67    8.90
   0  -2   5  284.07    8.50
   0  -2  -5  298.37    8.60
   0  -2  -5  301.77    8.90
  -1   2   6  153.58    6.30
   1   2  -6  146.69    5.70
  -1   2   6  149.69    5.90
   1   2  -6  154.98    5.60
   1  -2  -6  156.58    5.80
   1  -2  -6  151.28    6.30
  -1  -2   6  153.88    5.70
  -1  -2   6  156.38    6.00
   1  -2  -6  146.99    6.10
   2   2  -7 1666.23   36.60
  -2   2   7 1774.22   38.00
  -2   2   7 1731.33   37.60
  -2   2   7 1760.92   37.50
  -2   2   7 1690.23   38.60
   2  -2  -7 1712.73   38.10
   2  -2  -7 1698.13   38.80
  -2  -2   7 1759.52   36.90
   2  -2  -7 1710.73   35.90
   2  -2  -7 1754.72   36.30
  -2  -2   7 1755.52   36.70
  -3   2   8    2.30    2.90
  -3   2   8    1.80    3.90
  -3   2   8    3.10    2.70
   3   2  -8   -1.10    2.20
  -3   2   8   -3.10    2.80
   3  -2  -8    4.00    3.30
  -3  -2   8    4.90    2.10
  -3  -2   8   -0.60    2.40
  -3  -2   8    1.90    2.30
  -4   2   9   76.79    6.10
  -4   2   9   75.89   10.70
  -4   2   9   75.69    7.60
  -4   2   9   81.19    9.60
  -4   2   9   76.49    6.70
  -4  -2   9   71.89    6.50
  -4  -2   9   74.09    5.90
  -5   2  10   45.40    9.30
  -5   2  10    6.10   11.50
  -5   2  10    6.00    6.20
  -5   2  10   22.10    7.80
  -5  -2  10    6.10    9.30
  -5  -2  10   14.60   10.20
  -5  -2  10    9.80    5.80
  -5  -2  10   21.00    5.00
  -5   3   0   -1.80    6.50
  -5   3   0    5.90    8.60
  -5  -3   0   -2.10    3.70
  -5  -3   0    5.30    8.80
  -4   3  -1   63.59    6.20
  -4   3  -1   71.19    6.90
  -4   3  -1   69.39    7.70
  -4  -3  -1   60.59    5.30
   4  -3   1   57.69    7.30
  -4  -3  -1   66.69    7.80
   3   3   2   -1.70    2.40
  -3   3  -2   -0.40    3.40
  -3   3  -2    2.90    2.90
   3   3   2    0.60    2.10
   3   3   2    1.40    3.70
  -3   3  -2    2.00    3.00
  -3  -3  -2   -2.90    3.50
   3  -3   2    1.10    5.00
   3  -3   2    6.90    3.90
  -3  -3  -2    1.30    2.30
   3  -3   2    4.70    2.90
  -2   3  -3  519.65   14.60
   2   3   3  512.15   15.60
  -2   3  -3  513.65   14.90
   2   3   3  524.25   13.60
  -2   3  -3  515.45   14.40
   2   3   3  530.45   13.80
  -2  -3  -3  498.95   15.30
  -2  -3  -3  527.65   13.80
  -2  -3  -3  530.25   13.60
   2  -3   3  535.25   13.20
   2  -3   3  513.95   13.50
   2  -3   3  495.65   16.60
   2  -3   3  522.25   15.10
   1   3   4   20.20    3.30
  -1   3  -4   19.90    3.30
  -1   3  -4   18.90    3.10
   1   3   4   19.90    3.00
   1   3   4   22.80    2.70
  -1   3  -4   25.90    3.40
  -1  -3  -4   25.90    3.80
   1  -3   4   19.80    3.30
   1  -3   4   20.20    3.40
  -1  -3  -4   22.80    3.10
  -1  -3  -4   25.10    3.30
   1  -3   4   19.80    2.80
   0   3   5   34.20    3.90
   0   3   5   33.10    3.60
   0   3  -5   31.70    3.70
   0   3  -5   39.40    3.80
   0  -3   5   31.90    3.80
   0  -3  -5   33.20    3.90
   0  -3  -5   31.80    3.60
   0  -3   5   28.40    3.50
  -1   3   6 2292.27   48.10
  -1   3   6 2201.38   48.10
  -1   3   6 2271.37   47.80
   1   3  -6 2151.18   46.60
   1   3  -6 2241.98   47.40
   1  -3  -6 2201.18   47.20
  -1  -3   6 2196.38   47.50
   1  -3  -6 2145.09   47.50
  -1  -3   6 2245.98   47.30
   1  -3  -6 2291.97   48.50
  -2   3   7  254.87    9.70
  -2   3   7  227.48    9.10
  -2   3   7  233.38    9.00
   2   3  -7  240.18    6.70
   2   3  -7  243.88    8.30
  -2  -3   7  239.48    8.50
   2  -3  -7  230.78    7.80
  -2  -3   7  234.78    8.60
   2  -3  -7  236.48    9.70
   2  -3  -7  248.78    8.40
   2  -3  -7  222.48    9.70
  -3   3   8  118.59    7.80
  -3   3   8  110.29   10.60
  -3   3   8  116.59    7.40
  -3   3   8  118.49    7.40
  -3  -3   8  113.69    6.60
   3  -3  -8  125.59    8.90
  -3  -3   8  111.79    7.20
   3  -3  -8  128.99    8.30
   4   3  -9  176.08    7.40
  -4   3   9  173.48   15.80
   4   3  -9  176.38    6.90
  -4   3   9  175.28   10.30
  -4   3   9  172.18    9.70
  -4   3   9  164.78    9.10
   4  -3  -9  156.98    9.90
  -4  -3   9  170.38    8.40
  -5   3  10   13.30   12.60
  -5   3  10   41.90    8.00
  -5  -3  10   31.20    5.70
  -5  -3  10   20.90   10.00
   5  -3 -10   31.20    6.70
  -5  -3  10   41.00   11.00
  -5   4   0    0.20    5.10
  -5   4   0   10.20    8.40
  -5  -4   0   14.00    9.30
  -5  -4   0   -6.40    4.90
  -4   4  -1   40.50    6.70
  -4   4  -1   24.40    5.80
  -4   4  -1   31.40    5.60
  -4  -4  -1   28.10    4.70
  -4  -4  -1   38.80    7.40
   4  -4   1   23.10    6.10
  -3   4  -2   -2.10    4.10
  -3   4  -2    4.50    3.90
   3   4   2    4.30    4.40
   3   4   2    3.50    3.00
  -3   4  -2   -1.50    3.80
   3  -4   2   -5.60    4.10
   3  -4   2    0.60    3.20
   3  -4   2   -0.60    2.00
  -3  -4  -2    5.30    2.70
  -3  -4  -2    3.90    4.30
   3  -4   2    6.50    5.80
  -3  -4  -2    1.10    3.00
   3  -4   2   -1.80    2.00
  -2   4  -3   55.29    5.60
   2   4   3   55.99    5.20
  -2   4  -3   55.99    6.50
   2   4   3   63.49    5.60
  -2   4  -3   66.59    6.10
   2   4   3   72.69    6.70
  -2  -4  -3   57.29    5.30
  -2  -4  -3   62.89    6.30
   2  -4   3   56.89    5.00
   2  -4   3   60.39    7.50
  -2  -4  -3   59.89    5.50
   2  -4   3   53.69    5.40
   2  -4   3   56.39    6.20
  -1   4  -4    7.10    2.60
   1   4   4    9.00    3.10
   1   4   4    4.60    3.20
   1   4   4    8.10    1.40
  -1   4  -4    3.90    2.80
   1   4   4    8.50    3.10
  -1   4  -4    9.80    2.90
   1  -4   4    5.50    2.60
  -1  -4  -4    2.30    2.90
  -1  -4  -4    7.90    2.70
   1  -4   4    6.40    3.40
   1  -4   4    5.10    3.30
   0   4  -5    0.10    2.40
   0   4  -5   -2.50    2.50
   0   4   5    0.70    2.50
   0   4   5   -2.70    2.50
   0   4   5    2.20    2.70
   0   4  -5   -2.00    2.50
   0  -4  -5    2.20    2.20
   0  -4   5   -1.20    2.70
   0  -4   5   -0.10    2.00
   0  -4  -5    0.80    2.60
  -1   4   6  123.69    7.10
   1   4  -6  111.39    6.20
   1   4  -6  109.69    6.40
  -1   4   6  124.99    7.50
  -1   4   6  109.49    6.60
   1  -4  -6  116.69    6.50
   1  -4  -6  110.19    7.30
  -1  -4   6  115.59    6.90
  -1  -4   6  112.39    6.30
   2   4  -7    0.10    2.90
  -2   4   7    0.70    3.80
   2   4  -7    4.10    2.20
  -2   4   7   -1.20    2.90
  -2   4   7   -0.50    3.10
   2   4  -7    1.40    2.80
  -2   4   7    3.70    3.70
  -2  -4   7    4.20    3.20
   2  -4  -7    3.00    3.50
   2  -4  -7   -0.80    3.30
   2  -4  -7    1.60    2.60
   2  -4  -7    2.40    2.90
  -2  -4   7    1.20    2.60
   3   4  -8  163.38    8.30
  -3   4   8  161.58    9.60
  -3   4   8  163.88    9.70
  -3   4   8  175.48   10.20
   3   4  -8  164.38    7.70
  -3  -4   8  169.28    8.30
   3  -4  -8  159.18    6.80
  -3  -4   8  159.28    8.40
   3  -4  -8  170.28    6.50
   3  -4  -8  150.28    9.70
  -4   4   9   11.80    5.60
  -4   4   9   12.80    9.40
  -4   4   9   10.50    5.40
   4   4  -9    9.80    3.60
  -4   4   9   17.40    5.90
   4   4  -9   12.00    4.50
  -4  -4   9   10.90    4.60
   4  -4  -9    7.70    6.20
  -5   4  10   -1.60   13.20
  -5   4  10   18.20    6.30
  -5   4  10   17.60    6.70
  -5   4  10   24.10    9.00
  -5  -4  10   13.70    9.60
  -5  -4  10   17.70    6.30
  -5   5   0   12.00    6.80
  -5   5   0    7.70    7.60
  -5   5   0   17.40    9.90
  -5  -5   0    3.70    6.60
  -5  -5   0   29.70   10.00
   4   5   1   13.20    7.00
   4   5   1   19.60    4.20
  -4   5  -1   24.80    6.90
   4   5   1   19.40    4.30
  -4   5  -1   16.50    5.90
   4  -5   1   19.90    6.40
   4  -5   1   15.50    6.60
  -4  -5  -1   18.60    5.30
  -3   5  -2   13.70    5.90
  -3   5  -2   25.30    5.70
   3   5   2   17.00    4.20
   3   5   2   23.10    5.80
  -3   5  -2   19.00    5.20
   3   5   2   23.70    4.90
   3  -5   2   29.00    4.10
  -3  -5  -2   22.60    4.80
  -3  -5  -2   24.40    4.30
  -3  -5  -2   22.30    6.10
   3  -5   2   27.90    7.20
   3  -5   2   23.80    4.80
   3  -5   2   31.10    6.40
   3  -5   2   24.20    3.90
   2   5   3   17.60    4.30
  -2   5  -3   14.00    5.00
   2   5   3   22.40    4.50
  -2   5  -3   13.10    4.60
   2   5   3   19.10    4.90
  -2   5  -3   14.60    4.40
  -2  -5  -3   21.10    4.30
  -2  -5  -3   15.00    4.00
   2  -5   3   10.30    3.50
   2  -5   3   18.90    6.00
   2  -5   3   13.00    4.80
   2  -5   3   14.20    3.90
  -1   5  -4  120.09    7.60
   1   5   4  111.19    7.90
  -1   5  -4  118.29    8.10
   1   5   4  114.99    7.70
   1   5   4  115.19    4.20
   1   5   4  107.99    7.30
  -1   5  -4  113.49    7.60
   1  -5   4   99.19    7.80
  -1  -5  -4  122.09    7.90
   1  -5   4  112.89    8.20
  -1  -5  -4  111.09    7.30
   1  -5   4  110.79    7.10
   0   5  -5  478.25   15.80
   0   5   5  499.05   14.10
   0   5   5  477.45   15.90
   0   5   5  494.25   15.40
   0   5  -5  492.05   15.70
   0   5   5  484.35   16.00
   0   5  -5  488.55   15.30
   0  -5  -5  496.65   15.40
   0  -5  -5  500.35   16.30
   0  -5   5  483.95   15.90
   0  -5   5  514.05   15.40
  -1   5   6  119.49    7.90
  -1   5   6  133.39    8.70
  -1   5   6  129.09    8.20
   1   5  -6  128.69    8.10
   1   5  -6  122.69    7.70
  -1   5   6  112.89    8.30
  -1  -5   6  127.19    8.40
   1  -5  -6  132.69    7.80
  -1  -5   6  129.49    7.60
   1  -5  -6  129.69    8.40
   1  -5  -6  128.49    7.80
  -2   5   7   74.09    8.10
   2   5  -7   75.49    6.70
   2   5  -7   69.49    7.00
  -2   5   7   66.39    7.90
  -2   5   7   75.59    8.50
  -2   5   7   68.69    7.50
   2   5  -7   80.39    5.70
   2  -5  -7   63.39    6.50
   2  -5  -7   62.59    7.40
  -2  -5   7   78.09    6.90
   2  -5  -7   86.59    8.30
  -2  -5   7   65.99    7.10
   2  -5  -7   83.29    6.60
  -3   5   8  144.09   10.60
   3   5  -8  152.28    8.40
   3   5  -8  137.39    7.20
  -3   5   8  113.99   10.90
  -3   5   8  148.39   13.40
  -3   5   8  144.09   10.60
   3  -5  -8  136.29    7.50
  -3  -5   8  135.59    9.10
   3  -5  -8  143.09   11.20
   3  -5  -8  144.99   11.70
  -3  -5   8  134.89    8.80
   3  -5  -8  135.49    8.00
   4   5  -9    9.50    4.60
  -4   5   9   -6.80    6.00
  -4   5   9   -3.80    6.40
  -4   5   9   -9.00    9.00
  -4   5   9   -5.00    6.20
   4   5  -9   -5.80    5.00
  -4  -5   9   -2.50    4.90
   4  -5  -9   -2.60    6.50
   4  -5  -9  -15.30    7.00
  -5   5  10   -8.00   16.30
  -5   5  10   -4.70    9.80
  -5   5  10    6.10    8.30
  -5  -5  10   -3.40    8.80
  -5  -5  10   -3.70    7.10
  -4   6  -1   -2.20    6.30
  -4   6  -1    2.50    8.10
   4   6   1   -1.40    8.00
  -4   6  -1    2.20    7.60
   4   6   1    6.70    5.20
  -4  -6  -1   -1.40    5.90
   4  -6   1    5.40    7.70
   3   6   2   11.20    6.30
  -3   6  -2   15.50    5.80
   3   6   2   23.80    5.20
  -3   6  -2   20.00    6.70
  -3   6  -2   18.60    7.10
   3   6   2   13.80    5.80
  -3  -6  -2   21.80    5.70
   3  -6   2   22.80    8.20
   3  -6   2   12.70    4.60
   3  -6   2   22.20    4.50
   3  -6   2   21.90    7.20
   3  -6   2   15.90    5.30
   2   6   3   58.79    8.00
  -2   6  -3   66.39    8.20
  -2   6  -3   52.89    6.90
  -2   6  -3   58.79    7.30
   2   6   3   60.29    6.80
   2   6   3   50.09    7.00
   2  -6   3   48.80    8.90
  -2  -6  -3   53.99    6.70
  -2  -6  -3   61.79    7.70
   2  -6   3   60.69    6.80
   2  -6   3   58.39    7.10
  -1   6  -4    9.20    4.10
   1   6   4   16.40    5.00
  -1   6  -4   12.30    4.20
  -1   6  -4    4.20    4.40
   1   6   4   15.50    4.90
   1   6   4   14.90    4.40
   1  -6   4   16.60    5.00
   1  -6   4   13.00    5.10
  -1  -6  -4   16.80    5.10
  -1  -6  -4    9.80    4.30
   1  -6   4    7.80    4.10
   1  -6   4    9.90    3.80
   0   6   5    1.00    3.40
   0   6  -5    8.40    3.90
   0   6  -5   -1.30    3.70
   0   6  -5    0.70    3.60
   0   6   5    2.00    4.40
   0   6   5   -1.00    3.60
   0  -6   5   -0.60    3.70
   0  -6  -5   -0.50    3.30
   0  -6   5   -1.30    3.20
   0  -6   5    3.40    3.50
   0  -6  -5    1.70    3.90
  -1   6   6  122.69    9.00
   1   6  -6  126.69    9.10
   1   6  -6  121.09    8.30
  -1   6   6  116.29    9.30
  -1   6   6  110.99    8.80
  -1   6   6  103.59    9.30
   1  -6  -6  132.89    8.70
  -1  -6   6  129.69    8.60
  -1  -6   6  112.69    8.90
   1  -6  -6   97.79    8.20
   1  -6  -6  122.89    9.70
   2   6  -7   12.90    4.80
   2   6  -7   10.70    4.90
  -2   6   7   15.10    5.20
  -2   6   7   24.80    6.10
  -2   6   7   30.20    7.10
   2   6  -7   23.90    4.60
  -2   6   7   28.20    6.80
   2  -6  -7   18.00    5.20
   2  -6  -7   15.60    4.60
   2  -6  -7   12.50    4.70
   2  -6  -7   21.40    6.50
  -2  -6   7   14.10    5.50
  -2  -6   7   21.70    5.30
  -3   6   8  268.37   14.90
   3   6  -8  252.77   10.60
   3   6  -8  258.77   12.20
  -3   6   8  244.88   14.20
  -3   6   8  253.97   17.20
  -3   6   8  271.67   14.60
   3   6  -8  256.17   13.10
  -3  -6   8  262.37   12.80
   3  -6  -8  266.17   14.60
   3  -6  -8  261.97   11.20
   3  -6  -8  265.97   11.40
   3  -6  -8  236.18   14.00
  -3  -6   8  240.78   12.50
  -4   6   9  -18.90    7.70
  -4   6   9   12.90    7.80
   4   6  -9    8.80    6.90
  -4   6   9    0.80    7.60
  -4   6   9  -15.80   10.30
   4   6  -9    1.00    5.20
   4  -6  -9    3.90    7.70
   4  -6  -9   11.60    9.10
  -4  -6   9   -2.70    6.60
  -4   7  -1   -1.80    9.80
   4   7   1    6.00    6.90
   4   7   1   13.40    7.00
   4   7   1   -5.80    9.00
  -4   7  -1   21.40    9.00
  -4   7  -1   13.80   10.00
  -4  -7  -1   14.90    8.40
   4  -7   1   15.10    4.20
   4  -7   1    6.00    9.30
   4  -7   1   13.00    3.90
   4  -7   1   33.60    8.40
  -3   7  -2   -1.60    7.50
   3   7   2    4.10    6.30
   3   7   2    6.30    5.40
  -3   7  -2   -2.00    5.80
   3   7   2    1.10    6.70
  -3   7  -2    7.00    7.10
   3  -7   2   -2.90    5.50
   3  -7   2    6.60    7.70
  -3  -7  -2    0.40    7.00
   3  -7   2   -2.40    4.40
   3  -7   2   -3.50    5.50
   3  -7   2  -12.70    8.30
  -2   7  -3   14.10    5.30
   2   7   3    7.80    5.40
  -2   7  -3    7.80    6.90
   2   7   3    9.10    5.40
   2   7   3   24.50    6.30
  -2   7  -3   13.10    6.10
  -2  -7  -3    1.90    5.20
   2  -7   3   16.50    5.40
   2  -7   3   13.60    6.50
   2  -7   3   12.90    6.70
  -2  -7  -3   11.50    5.90
   1   7   4   87.59    9.60
  -1   7  -4   91.99    9.60
  -1   7  -4   87.29    9.30
   1   7   4   78.09    9.20
  -1   7  -4   90.19   10.80
   1  -7   4   91.49   10.50
   1  -7   4   99.69    9.10
   1  -7   4   90.39   10.00
   1  -7   4   85.59    9.60
  -1  -7  -4   85.99    9.90
  -1  -7  -4   93.99   10.90
   0   7   5    0.30    3.70
   0   7  -5    0.30    4.60
   0   7   5   -1.20    5.40
   0   7   5    0.70    4.90
   0   7  -5    2.70    5.50
   0  -7  -5   -2.40    4.60
   0  -7   5    7.90    5.60
   0  -7  -5   -1.90    3.60
   0  -7  -5    0.70    4.60
   0  -7   5   -2.00    4.10
   0  -7   5   -2.00    3.70
  -1   7   6   31.70    7.40
   1   7  -6   28.70    6.00
  -1   7   6   20.10    6.20
   1   7  -6   22.90    5.80
  -1   7   6   21.50    7.20
  -1   7   6   21.70    5.70
  -1  -7   6   30.40    5.90
   1  -7  -6   28.40    6.40
   1  -7  -6   12.40    5.70
  -1  -7   6   19.80    6.10
   1  -7  -6   26.90    6.50
   2   7  -7   11.80    5.00
   2   7  -7    4.50    5.70
  -2   7   7    6.20    6.90
  -2   7   7    5.00    6.50
   2   7  -7   10.90    5.30
  -2   7   7   -4.20    4.70
  -2   7   7   12.00    6.60
   2  -7  -7    9.70    5.40
   2  -7  -7   -3.30    4.90
   2  -7  -7   -4.50    5.50
  -2  -7   7   -2.00    5.50
  -2  -7   7   15.30    5.80
   2  -7  -7   -6.20    5.70
  -3   7   8   -4.70    7.50
  -3   7   8    4.60    9.10
  -3   7   8    9.60    8.30
   3   7  -8   -1.00    5.40
  -3   7   8    8.20    7.20
   3   7  -8   10.70    5.30
   3   7  -8    1.50    6.40
   3  -7  -8    4.10    5.00
  -3  -7   8    9.00    7.00
  -3  -7   8    7.40   11.60
   3  -7  -8   14.00    7.60
   3  -7  -8    6.90    7.50
   3  -7  -8    7.90    5.40
   4   7  -9   19.50    7.00
   4   7  -9   20.50    8.30
  -4   7   9   24.30   10.00
  -4   7   9   25.20   14.50
  -4   7   9   19.30   10.00
  -4   7   9   17.80   10.30
   4  -7  -9   13.20   10.70
  -4  -7   9    7.40    8.20
  -4  -7   9   22.70    6.40
   4  -7  -9   11.00    4.60
   4  -7  -9   13.60    9.70
   4  -7  -9   11.80    4.50
   4   8   1   -1.00   13.80
   4   8   1    2.20    8.40
  -4   8  -1   -1.40   12.70
  -4   8  -1   -7.50   10.10
   4   8   1   10.60   10.80
   4  -8   1   15.10    9.80
   4  -8   1    1.60    5.70
  -4  -8  -1    0.40    9.10
  -4  -8  -1    1.30    9.70
   4  -8   1   -6.00    5.80
   3   8   2    7.60    6.80
  -3   8  -2    3.40    7.50
  -3   8  -2    0.30   10.00
  -3   8  -2   14.30    9.30
   3   8   2   -2.50    7.80
   3   8   2   -3.40    8.30
  -3  -8  -2   17.30    8.10
  -3  -8  -2   11.20    7.60
   3  -8   2    7.70    7.20
   3  -8   2    7.50    9.10
   3  -8   2   -1.90    7.10
   2   8   3  213.48   14.60
  -2   8  -3  193.08   13.60
   2   8   3  186.68   13.40
  -2   8  -3  210.68   15.00
   2   8   3  176.38   13.20
  -2   8  -3  184.48   21.80
   2  -8   3  189.78   14.70
  -2  -8  -3  170.58   13.60
   2  -8   3  218.98   13.80
  -2  -8  -3  196.88   13.90
   2  -8   3  194.18   13.30
   2  -8   3  196.28   16.00
   1   8   4   13.60    6.80
  -1   8  -4   11.80    7.10
   1   8   4   16.80    7.20
   1   8   4   18.00    6.60
  -1   8  -4   17.60    6.40
   1  -8   4   12.80    6.40
  -1  -8  -4    6.10    5.60
   1  -8   4   11.60    6.90
   1  -8   4   15.20    7.50
   1  -8   4    5.50    6.30
  -1  -8  -4   20.40    6.20
  -1  -8  -4   15.90    6.70
   0   8   5   26.30    5.20
   0   8   5   31.30    8.00
   0   8  -5   23.40    6.90
   0   8   5   26.50    7.90
   0   8  -5   24.60    7.70
   0  -8   5   28.50    6.60
   0  -8   5   34.50    6.90
   0  -8   5   37.00    9.90
   0  -8  -5   27.40    6.80
   0  -8  -5   29.10    6.80
   0  -8  -5   19.60    7.10
  -1   8   6  119.49   12.20
  -1   8   6  120.09   12.50
   1   8  -6  109.99   11.50
  -1   8   6  118.09   11.90
   1   8  -6  110.79   10.90
  -1  -8   6  123.29    9.30
  -1  -8   6  117.99   11.50
   1  -8  -6  147.09   11.90
  -1  -8   6  132.99   12.90
   1  -8  -6  115.99   11.80
   1  -8  -6   93.89   13.40
  -2   8   7    0.80    7.30
   2   8  -7    4.70    7.10
   2   8  -7   -1.60    5.30
   2   8  -7    8.60    6.20
  -2   8   7   11.70    8.60
  -2   8   7   -6.00    7.40
   2  -8  -7    4.60    6.20
  -2  -8   7    6.50    7.10
  -2  -8   7   -3.40    6.70
   2  -8  -7    4.90    6.10
   2  -8  -7   -7.30    6.80
   3   8  -8   -1.10    6.50
  -3   8   8    4.00    8.00
   3   8  -8   -0.70    6.00
   3   8  -8    2.10    7.70
  -3   8   8    3.60   10.80
  -3   8   8    6.10   10.20
  -3   8   8   11.40    9.30
   3  -8  -8    3.90    9.00
  -3  -8   8   -2.90    7.50
  -3  -8   8   -4.30    8.10
   3  -8  -8   -7.30    6.00
   3  -8  -8   -2.30    7.40
   3  -8  -8    1.40    8.90
  -4   8   9   -3.40   16.00
   4   8  -9   21.50   11.40
  -4   8   9    8.00   12.30
  -4   8   9  -25.00   11.00
   4  -8  -9   -0.50    7.60
   4  -8  -9    9.90   11.40
   4  -8  -9   -6.40   12.40
  -4  -8   9   -2.20   10.20
   3   9   2   14.40    8.90
  -3   9  -2    4.30   12.50
   3   9   2   25.00   11.00
  -3   9  -2   -1.60   10.00
   3   9   2   23.10   10.40
  -3  -9  -2   31.60   10.20
   3  -9   2   25.40    9.20
   3  -9   2   15.10    9.00
  -3  -9  -2   19.80   10.50
   3  -9   2    5.90   10.40
  -2   9  -3   36.70   11.80
   2   9   3   33.00    8.80
  -2   9  -3   30.60    8.90
   2   9   3   21.90    9.80
   2   9   3   30.40    9.10
   2  -9   3   54.09   10.90
   2  -9   3   49.70   10.80
  -2  -9  -3   35.70    9.40
   2  -9   3   48.70    9.60
  -2  -9  -3   46.20    9.40
   2  -9   3   49.60    8.90
  -2  -9  -3   36.20    8.60
   1   9   4   11.40    7.30
   1   9   4    3.30    7.80
  -1   9  -4    6.20    7.90
   1   9   4   23.30    8.20
  -1   9  -4    9.90    9.30
   1  -9   4   23.40    8.70
   1  -9   4   23.20    9.10
  -1  -9  -4    5.90    7.00
   1  -9   4    9.90    7.80
  -1  -9  -4    6.10    7.10
   1  -9   4   16.30    7.20
  -1  -9  -4    8.10    6.10
   0   9  -5  112.49   13.40
   0   9   5  107.29   12.50
   0   9  -5  107.69   12.20
   0   9   5  108.79   13.40
   0  -9   5  125.19   12.50
   0  -9   5   75.19   10.70
   0  -9  -5   84.39   10.70
   0  -9  -5  108.19   12.90
   0  -9   5   93.49   11.40
   0  -9  -5   88.79   10.00
   0  -9   5  110.29   11.70
  -1   9   6   64.79   10.80
   1   9  -6   75.99   10.20
   1   9  -6   88.19   11.50
  -1   9   6   69.09    9.50
  -1   9   6   66.19    9.90
   1  -9  -6   73.99   11.20
   1  -9  -6   79.89   11.00
  -1  -9   6   64.09    8.10
  -1  -9   6   61.49   11.10
   1  -9  -6   76.39   10.30
  -1  -9   6   59.99    9.40
   2   9  -7   42.70    9.90
   2   9  -7   26.80    8.80
  -2   9   7   40.90    9.70
   2   9  -7   20.40    8.00
  -2   9   7   28.90    8.80
  -2   9   7   15.50   10.60
  -2  -9   7   11.00    9.30
   2  -9  -7   37.80    8.60
  -2  -9   7   30.80    6.00
   2  -9  -7   23.50    9.70
   2  -9  -7   35.20    9.10
  -2  -9   7   31.70    9.00
  -3   9   8   17.20   13.40
   3   9  -8   36.60    8.80
   3   9  -8   28.50    9.10
  -3   9   8   32.20   11.70
   3   9  -8   22.70   10.40
  -3   9   8    4.70   12.90
   3  -9  -8   28.20   10.80
  -3  -9   8   22.30   10.70
   3  -9  -8   21.50   11.20
   3  -9  -8   21.70    9.40
   3  -9  -8   21.30    8.60
  -3  -9   8   40.70   11.40
   3  10   2    4.90   11.60
  -3  10  -2   25.90   15.50
  -3  10  -2   14.90   12.50
   3  10   2   37.10   13.60
   3 -10   2   13.70   10.70
  -3 -10  -2  -10.90   11.20
   3 -10   2    4.70   10.80
  -3 -10  -2    2.40   12.20
   2  10   3    3.30   10.40
  -2  10  -3   -8.10   12.10
   2  10   3  -12.10   10.70
   2  10   3    6.80   11.00
  -2  10  -3   12.50   10.20
   2 -10   3    2.80    9.10
   2 -10   3    0.20    9.70
  -2 -10  -3   -5.40    9.70
  -2 -10  -3   19.80   10.60
   2 -10   3  -17.30   10.80
  -2 -10  -3  -11.50    9.10
  -1  10  -4   28.20   10.30
   1  10   4    8.90   11.60
  -1  10  -4    0.00   11.00
   1  10   4   19.30    9.50
   1  10   4   17.20   10.00
  -1 -10  -4   11.90    9.30
   1 -10   4    0.00    9.40
   1 -10   4   19.60   10.80
  -1 -10  -4    8.80    8.90
   1 -10   4   14.90    9.30
   1 -10   4   18.70    9.80
  -1 -10  -4   21.70    9.40
   0  10   5    1.10    9.60
   0  10   5   12.60    9.60
   0  10  -5   18.40    9.60
   0  10  -5    8.80    9.90
   0 -10   5   18.30    9.90
   0 -10   5   17.90    9.90
   0 -10   5   26.20   11.00
   0 -10   5    1.10    8.30
   0 -10  -5   -6.70    9.00
   0 -10  -5   17.30    9.60
   0 -10  -5   26.80    9.60
   1  10  -6   -0.80    9.30
  -1  10   6   -2.80    9.50
  -1  10   6  -11.60   10.50
   1  10  -6   26.80   10.20
  -1 -10   6    7.80    9.70
  -1 -10   6    0.10    7.10
   1 -10  -6   -0.30    9.80
   1 -10  -6   -0.60    8.80
  -1 -10   6   -1.30   10.60
  -1 -10   6    4.20    9.60
   1 -10  -6   22.80    9.80
  -2  10   7    4.50   11.00
   2  10  -7    1.00   10.80
  -2  10   7   37.10   13.30
   2  10  -7    3.10    9.20
  -2  10   7    0.20   10.50
   2  10  -7   -6.20   17.40
  -2 -10   7    6.90   10.20
   2 -10  -7    1.80    9.30
  -2 -10   7    0.50   10.90
   2 -10  -7    4.70   10.70
  -2 -10   7   10.00    6.60
   2 -10  -7    5.10    9.60
   2  11   3   10.50   14.30
  -2  11  -3  -22.30   14.80
   2  11   3  -14.80   14.20
  -2  11  -3    2.60   13.20
  -2 -11  -3    8.40   13.10
   2 -11   3    1.90   15.00
   2 -11   3    0.00   12.30
  -1  11  -4  -21.40   12.30
  -1  11  -4   28.90   14.00
   1  11   4    7.70   12.40
   1  11   4   -3.40   11.90
   1 -11   4    7.80   12.90
   1 -11   4    3.40   12.50
  -1 -11  -4   20.90   12.90
   1 -11   4   -6.00   12.30
  -1 -11  -4   11.50   11.80
  -1 -11  -4  -14.70   10.80
   0  11   5    2.10   12.30
   0  11  -5   -5.10   11.20
   0  11   5  -11.60   12.20
   0  11   5    0.00   11.70
   0  11  -5   -4.90   12.40
   0 -11  -5   -5.60   12.00
   0 -11   5   -5.30    9.00
   0 -11  -5  -11.80   11.00
   0 -11   5    0.30   11.40
   0 -11   5   -8.20   12.40
   0 -11  -5  -14.50   10.70
   0 -11   5   -3.70   12.90
  -1  11   6  -10.90   14.00
  -1  11   6    3.60   13.40
   1  11  -6   -4.40   11.40
  -1 -11   6    5.20    8.70
  -1 -11   6   -8.60   12.60
  -1 -11   6    7.80   11.00
   1 -11  -6   -0.40   12.80
   1 -11  -6    5.70   11.80
  -5   0  -1    0.50    3.70
  -5   0  -1   -2.70    5.10
  -5   0  -1  -10.50    8.00
  -4   0  -2   88.89    9.80
  -4   0  -2   75.49    6.20
  -4   0  -2   74.59    4.50
   3   0   3    0.20    3.80
  -3   0  -3    1.70    3.30
   3   0   3    0.20    2.00
  -3   0  -3   -2.80    1.90
  -3   0  -3   -1.10    1.50
   2   0   4 2611.94   55.59
  -2   0  -4 2728.93   56.39
   2   0   4 2615.94   53.19
  -2   0  -4 2543.35   52.69
  -2   0  -4 2586.34   51.79
  -2   0  -4 2582.54   52.99
  -1   0  -5   -1.20    1.10
  -1   0  -5   -1.80    1.40
   1   0   5    1.00    1.20
   0   0  -6   80.49    4.10
   0   0  -6   87.89    3.70
   0   0   6   78.69    4.00
   0   0   6   83.89    3.70
   0   0  -6   81.49    3.80
   0   0   6   91.79    3.50
   0   0   6   80.39    3.80
  -1   0   7    2.10    1.20
  -1   0   7    0.40    1.50
   1   0  -7   -0.70    1.10
  -1   0   7    0.50    1.00
   1   0  -7    0.70    1.30
  -1   0   7    0.70    1.80
  -2   0   8   16.60    2.60
   2   0  -8   21.20    2.70
  -2   0   8   25.60    4.00
  -2   0   8   14.60    2.30
  -3   0   9   -3.80    3.50
  -3   0   9    0.10    2.30
  -4   0  10   24.00    4.20
  -4   0  10   16.40    6.00
  -4   0  10   30.70    4.80
   4   0 -10   25.90    4.10
  -5   0  11    1.30    8.70
  -5   0  11    4.70    5.80
  -5   0  11   -1.10    9.90
  -5   0  11   -0.40    5.30
  -5   1  -1   35.80   10.30
  -5   1  -1   24.70    5.20
  -5  -1  -1   40.30    9.50
  -5  -1  -1   27.00    6.20
  -4   1  -2    2.40    5.80
  -4   1  -2   10.20    3.20
  -4  -1  -2    5.30    5.80
  -4  -1  -2   13.00    4.00
   4  -1   2    6.60    2.80
  -4  -1  -2    8.80    2.30
   3   1   3   62.79    3.40
  -3   1  -3   60.69    4.30
   3   1   3   56.09    6.30
  -3   1  -3   55.69    3.80
  -3   1  -3   62.29    6.50
  -3   1  -3   52.89    3.90
   3  -1   3   52.09    6.60
  -3  -1  -3   53.09    3.30
   3  -1   3   58.09    4.70
  -3  -1  -3   68.39    6.80
   2   1   4 2004.30   42.00
   2   1   4 2026.70   43.60
   2   1   4 2040.10   45.10
  -2   1  -4 2068.29   42.50
  -2   1  -4 2040.60   42.30
   2  -1   4 2078.29   42.90
  -2  -1  -4 2026.50   45.10
   2  -1   4 2047.40   45.40
  -2  -1  -4 2026.40   41.80
  -2  -1  -4 2057.39   42.00
  -1   1  -5  481.65   12.20
   1   1   5  491.95   13.20
   1   1   5  468.65   11.50
   1   1   5  509.95   12.20
  -1   1  -5  478.25   12.00
  -1  -1  -5  505.85   13.20
   1  -1   5  486.75   12.40
  -1  -1  -5  477.75   12.00
   1  -1   5  488.75   11.80
  -1  -1  -5  467.25   11.80
   0   1   6  879.41   20.40
   0   1  -6  912.31   20.70
   0   1   6  875.41   20.60
   0   1   6  932.11   20.50
   0   1  -6  934.31   20.50
   0  -1  -6  891.81   20.50
   0  -1   6  945.51   20.80
   0  -1   6  916.31   20.40
   0  -1  -6  922.01   20.70
   0  -1  -6  911.21   19.90
   0  -1  -6  887.01   20.30
   1   1  -7 1267.47   27.10
   1   1  -7 1292.87   27.60
  -1   1   7 1206.28   28.00
  -1   1   7 1276.77   27.50
  -1   1   7 1274.37   27.80
   1  -1  -7 1287.17   27.20
  -1  -1   7 1247.88   27.50
   1  -1  -7 1248.88   27.90
   1  -1  -7 1255.07   28.10
  -1  -1   7 1247.08   27.30
   2   1  -8  195.18    6.70
  -2   1   8  196.28    8.20
  -2   1   8  184.08    7.00
  -2   1   8  196.48    6.90
   2  -1  -8  187.38    7.20
   2  -1  -8  196.48    5.90
  -2  -1   8  188.68    6.60
  -2  -1   8  190.18    6.80
   2  -1  -8  199.28    5.70
  -3   1   9    1.50    4.10
  -3   1   9   -0.20    2.50
  -3   1   9    0.70    2.50
  -3   1   9   -0.20    2.70
  -3  -1   9   -1.80    2.30
  -3  -1   9   -0.10    2.30
   3  -1  -9    1.00    2.80
  -3  -1   9    2.60    2.10
   4   1 -10   42.50    4.80
  -4   1  10   49.10    9.20
  -4   1  10   42.10    4.40
  -4   1  10   47.60    7.70
  -4   1  10   40.30    3.90
  -4   1  10   44.10    5.30
   4  -1 -10   46.90    5.20
  -4  -1  10   51.99    7.90
  -4  -1  10   50.69    4.80
  -4  -1  10   40.70    4.90
  -5   1  11   94.59   11.60
  -5   1  11   95.39   12.00
  -5   1  11   82.59    9.90
  -5   1  11   78.09   14.30
  -5  -1  11   91.49    8.30
  -5  -1  11   99.59   12.60
  -5  -1  11   81.99    9.30
  -5  -1  11  100.09   12.40
  -5   2  -1   -5.70    8.90
  -5   2  -1    4.50    5.50
  -5  -2  -1   10.40    6.20
  -5  -2  -1   -1.60    8.00
  -4   2  -2   72.89    4.80
  -4   2  -2   69.99    5.20
  -4   2  -2   60.39    6.70
  -4  -2  -2   78.89   10.30
  -4  -2  -2   62.99    4.50
   4  -2   2   77.59    6.70
   3   2   3  472.55   11.70
  -3   2  -3  478.55   12.60
  -3   2  -3  464.15   13.30
   3   2   3  464.95   11.40
  -3   2  -3  452.55   13.00
  -3  -2  -3  463.75   11.70
  -3  -2  -3  464.55   15.70
   3  -2   3  475.15   17.30
   3  -2   3  457.45   13.60
   2   2   4  252.07    7.70
  -2   2  -4  249.38    8.30
  -2   2  -4  236.48    8.60
  -2   2  -4  248.78    8.30
   2   2   4  244.08    7.90
   2   2   4  268.47   10.20
   2  -2   4  248.78    7.30
  -2  -2  -4  251.27    9.80
   2  -2   4  241.68   10.60
   2  -2   4  246.88    6.80
   2  -2   4  241.78    8.80
  -2  -2  -4  251.97    7.60
  -2  -2  -4  251.67    7.90
   2  -2   4  260.57    7.00
   1   2   5  794.82   18.10
   1   2   5  767.72   18.50
  -1   2  -5  805.02   19.00
  -1   2  -5  807.52   18.80
   1   2   5  752.32   19.50
   1  -2   5  793.02   19.10
  -1  -2  -5  759.92   19.50
  -1  -2  -5  771.22   18.50
   1  -2   5  822.62   18.40
  -1  -2  -5  791.62   18.40
   0   2   6  368.06   10.20
   0   2   6  367.56   10.60
   0   2  -6  361.56   10.50
   0   2  -6  357.36   10.20
   0   2   6  357.46   10.50
   0  -2   6  373.06   10.20
   0  -2  -6  362.96   10.50
   0  -2   6  367.96   10.60
   0  -2  -6  356.76   10.20
   1   2  -7 2525.05   51.79
   1   2  -7 2517.35   52.19
  -1   2   7 2441.86   52.29
  -1   2   7 2671.83   52.99
   1  -2  -7 2447.96   52.69
   1  -2  -7 2526.55   52.89
  -1  -2   7 2443.56   52.29
   1  -2  -7 2458.05   51.99
  -1  -2   7 2524.65   52.09
   2   2  -8  396.56   11.10
  -2   2   8  385.86   11.70
  -2   2   8  400.76   12.70
  -2   2   8  398.76   11.70
   2  -2  -8  389.76   10.30
  -2  -2   8  395.66   11.30
   2  -2  -8  378.76   12.70
   2  -2  -8  394.76   12.20
  -2  -2   8  395.26   11.10
   2  -2  -8  388.06   10.70
  -3   2   9   -3.90    2.50
  -3   2   9    0.30    3.80
  -3   2   9    5.10    3.10
  -3   2   9    0.60    2.80
  -3  -2   9   -0.60    2.80
  -3  -2   9   -1.10    2.50
   3  -2  -9    0.90    3.30
  -4   2  10  206.98    8.80
  -4   2  10  222.08   13.10
   4   2 -10  209.08    7.60
  -4   2  10  220.78   16.60
  -4   2  10  213.78    9.40
  -4   2  10  232.68   10.50
  -4  -2  10  210.28    8.10
  -4  -2  10  212.38    8.80
  -5   2  11   25.60    7.10
  -5   2  11   27.80   12.30
  -5   2  11   13.40    9.80
   5  -2 -11   20.40    5.80
  -5  -2  11   29.60   10.00
  -5  -2  11   11.10    5.10
  -5  -2  11   14.50    5.10
  -5  -2  11   38.20   10.90
  -5   3  -1   13.40    6.90
  -5   3  -1   -0.80    9.10
  -5  -3  -1   20.80    9.30
  -4   3  -2   13.70    7.70
  -4   3  -2   19.50    5.40
  -4   3  -2   29.80    4.40
  -4  -3  -2   29.30    4.00
   4  -3   2   17.80    7.10
  -4  -3  -2   23.60    7.10
   3   3   3   80.99    4.90
  -3   3  -3   86.09    6.70
  -3   3  -3   76.19    6.00
   3   3   3   83.69    8.10
  -3   3  -3   89.19    7.10
   3  -3   3   81.99    7.20
   3  -3   3   82.69    5.40
  -3  -3  -3   88.89    5.40
   3  -3   3   91.79    9.70
  -3  -3  -3   78.59    7.60
  -3  -3  -3   86.89    4.70
   2   3   4    0.80    2.90
   2   3   4    1.30    2.20
  -2   3  -4    0.20    2.40
   2   3   4   -0.30    2.20
  -2   3  -4    1.70    2.80
  -2   3  -4   -0.80    2.50
   2   3   4    0.70    1.50
  -2  -3  -4    2.10    2.20
   2  -3   4   -2.10    2.90
  -2  -3  -4    3.80    2.90
   2  -3   4    0.70    3.40
  -2  -3  -4    3.20    2.30
   2  -3   4   -0.40    1.90
   2  -3   4    0.50    2.20
   1   3   5   93.79    5.20
   1   3   5   89.19    4.90
  -1   3  -5   93.09    5.50
  -1   3  -5   88.59    5.40
   1   3   5   83.99    5.80
  -1  -3  -5   90.29    5.10
  -1  -3  -5   89.49    5.80
   1  -3   5   93.29    5.70
  -1  -3  -5   90.09    5.30
   1  -3   5   90.79    5.10
   0   3   6  289.87    9.70
   0   3   6  276.37    9.30
   0   3  -6  285.87    9.50
   0   3   6  272.77    9.70
   0   3  -6  272.97    9.20
   0  -3  -6  271.87    9.70
   0  -3  -6  284.57    9.20
   0  -3   6  273.17    9.50
   0  -3   6  273.47    9.20
   1   3  -7 1733.83   38.50
   1   3  -7 1764.02   39.20
  -1   3   7 1721.93   39.60
  -1   3   7 1822.82   39.50
  -1  -3   7 1906.41   39.20
   1  -3  -7 1741.83   39.40
   1  -3  -7 1783.52   40.10
   1  -3  -7 1769.02   38.90
  -1  -3   7 1832.92   39.40
   2   3  -8   66.29    3.00
  -2   3   8   64.09    6.00
  -2   3   8   66.79    5.90
   2   3  -8   73.89    5.10
  -2   3   8   65.49    5.30
  -2  -3   8   66.79    5.20
   2  -3  -8   69.79    6.30
   2  -3  -8   59.99    4.80
   2  -3  -8   70.19    6.20
  -2  -3   8   60.69    5.40
   2  -3  -8   67.09    4.70
  -3   3   9   13.80    4.00
  -3   3   9   12.80    3.80
   3   3  -9   14.90    3.20
  -3   3   9    8.80    3.30
  -3   3   9    4.80    5.70
  -3  -3   9   10.10    3.30
  -3  -3   9    8.10    3.40
   3  -3  -9    3.70    5.00
   3  -3  -9   -2.30    4.10
   4   3 -10   42.40    5.30
  -4   3  10   36.10    5.80
   4   3 -10   58.49    6.20
  -4   3  10   50.99    6.60
  -4   3  10   49.30   10.00
  -4   3  10   53.39    6.80
   4  -3 -10   45.30    6.50
  -4  -3  10   44.00    5.30
  -5   3  11  -13.20   12.30
  -5   3  11    8.40    7.70
  -5   3  11    8.60    7.40
  -5  -3  11   18.40   10.40
   5  -3 -11    9.90    6.70
  -5  -3  11   10.30    5.70
  -5  -3  11    4.70    9.30
  -5   4  -1   46.20    9.80
  -5   4  -1   43.60    6.20
  -5  -4  -1   50.59   10.80
  -5  -4  -1   49.90    6.50
  -4   4  -2   16.80    5.60
  -4   4  -2    8.10    5.60
   4   4   2   13.30    3.10
  -4   4  -2   12.70    5.00
   4   4   2   13.70    3.30
  -4  -4  -2   14.60    6.80
   4  -4   2   10.20    5.70
  -4  -4  -2   16.10    4.50
  -3   4  -3  109.59    7.90
  -3   4  -3  103.29    8.30
   3   4   3  112.49    6.40
  -3   4  -3  110.19    8.60
   3   4   3  111.09    6.90
   3   4   3  108.39    9.20
   3  -4   3  110.69    5.30
  -3  -4  -3  116.49    7.20
   3  -4   3  109.49    5.00
   3  -4   3  121.09   11.40
  -3  -4  -3  111.89    6.50
   3  -4   3  108.19    6.70
   3  -4   3  100.39    8.80
  -3  -4  -3   99.09    9.20
  -2   4  -4  183.98    8.60
   2   4   4  161.88    9.40
   2   4   4  166.48    7.80
  -2   4  -4  180.18    8.90
   2   4   4  180.48    8.40
  -2   4  -4  174.78    9.20
   2  -4   4  173.98    7.50
   2  -4   4  195.28   10.80
  -2  -4  -4  165.68    9.00
  -2  -4  -4  184.88    8.10
  -2  -4  -4  191.38    8.20
   2  -4   4  167.88    7.90
   2  -4   4  174.78    9.20
   1   4   5  343.07   11.70
   1   4   5  329.77   11.50
  -1   4  -5  333.57   12.20
  -1   4  -5  347.77   11.80
  -1   4  -5  342.67   11.90
   1   4   5  355.86   12.50
  -1  -4  -5  340.67   11.50
   1  -4   5  350.76   11.40
   1  -4   5  355.76   12.70
   1  -4   5  355.26   12.50
  -1  -4  -5  351.76   11.90
   0   4  -6   36.30    4.40
   0   4   6   32.30    4.30
   0   4   6   42.00    5.00
   0   4  -6   38.40    4.60
   0   4   6   38.10    4.60
   0  -4   6   34.80    4.40
   0  -4  -6   41.80    5.00
   0  -4  -6   38.90    4.50
   0  -4   6   29.50    4.40
   1   4  -7  769.72   19.50
  -1   4   7  786.62   20.80
  -1   4   7  755.12   20.20
  -1   4   7  752.62   20.50
   1   4  -7  743.03   19.90
   1  -4  -7  744.03   20.90
  -1  -4   7  731.13   19.70
  -1  -4   7  732.23   20.10
   1  -4  -7  751.92   19.70
  -2   4   8   18.30    3.80
  -2   4   8   24.10    4.60
   2   4  -8   22.00    2.90
   2   4  -8   19.70    3.70
  -2   4   8   14.60    4.30
   2  -4  -8   15.10    3.40
   2  -4  -8   27.20    5.30
   2  -4  -8   24.40    4.80
  -2  -4   8   18.90    4.20
   2  -4  -8   26.10    4.00
  -2  -4   8   17.30    3.50
  -3   4   9  267.77   12.40
  -3   4   9  284.57   12.30
   3   4  -9  294.47   11.30
  -3   4   9  281.27   12.30
   3   4  -9  288.97   10.40
  -3   4   9  262.67   15.10
   3  -4  -9  285.97    9.40
  -3  -4   9  285.77   11.00
  -3  -4   9  290.37   11.10
   3  -4  -9  285.97    9.00
   3  -4  -9  289.27   13.30
   3  -4  -9  302.97   13.00
  -4   4  10   25.80    6.40
  -4   4  10   37.20   11.00
  -4   4  10   46.60    7.20
  -4   4  10   45.60    6.90
   4   4 -10   40.30    4.80
   4  -4 -10   41.10    7.20
  -4  -4  10   53.69    5.50
  -4  -4  10   45.60    5.90
  -5   4  11   10.70    7.20
  -5   4  11   -1.00    6.50
  -5   4  11    6.00    9.30
  -5   4  11   15.00   14.60
  -5  -4  11   -7.30   10.50
  -5  -4  11    9.80    6.60
  -5   5  -1   31.30   10.80
  -5   5  -1   37.10    7.10
  -5   5  -1   20.80   11.60
  -5  -5  -1   24.30   11.20
  -5  -5  -1   26.10    7.10
  -4   5  -2   -8.80   11.20
  -4   5  -2    0.00    6.10
  -4   5  -2    9.10    5.90
   4   5   2   11.20    4.20
   4   5   2    5.10    6.70
   4  -5   2    6.20    5.10
  -4  -5  -2    4.10    5.10
   4  -5   2    1.30    6.70
  -4  -5  -2    0.50    7.10
  -3   5  -3   17.60    5.30
  -3   5  -3    3.70    4.80
   3   5   3   12.70    4.20
   3   5   3    3.20    4.00
  -3   5  -3    6.00    5.60
   3   5   3    9.70    5.10
   3  -5   3   11.10    3.30
   3  -5   3   18.50    7.40
   3  -5   3   13.40    3.90
  -3  -5  -3   10.80    4.60
  -3  -5  -3   20.70    6.10
  -3  -5  -3    6.40    4.00
   3  -5   3   11.80    4.20
   3  -5   3   13.90    5.90
  -2   5  -4  227.38   11.90
   2   5   4  250.47   10.60
  -2   5  -4  228.98   11.00
   2   5   4  233.98   11.80
   2   5   4  233.58   10.20
  -2   5  -4  235.98   10.90
  -2  -5  -4  235.28   10.50
   2  -5   4  249.88   10.50
   2  -5   4  223.58    9.80
  -2  -5  -4  237.88   10.20
   2  -5   4  241.18   12.80
   2  -5   4  229.98   11.70
   1   5   5   11.40    4.10
   1   5   5   11.50    2.10
  -1   5  -5   10.90    3.70
  -1   5  -5    7.70    4.20
  -1   5  -5    5.70    3.30
   1   5   5    8.70    3.90
   1   5   5   12.60    4.00
   1  -5   5   13.30    4.70
  -1  -5  -5    4.70    3.60
  -1  -5  -5   13.00    3.50
   1  -5   5    6.80    3.30
   1  -5   5   17.70    4.50
   0   5   6    1.40    2.60
   0   5   6    2.80    3.10
   0   5   6    0.50    3.70
   0   5  -6    0.50    3.00
   0   5   6    0.50    3.80
   0   5  -6   -1.30    2.90
   0   5  -6    1.80    3.50
   0  -5  -6   -1.50    3.20
   0  -5   6   -4.60    3.40
   0  -5  -6    0.70    2.90
   0  -5   6    0.10    2.70
   1   5  -7   61.59    6.20
  -1   5   7   53.59    6.70
  -1   5   7   55.19    6.50
   1   5  -7   46.90    5.60
  -1   5   7   53.19    6.40
   1   5  -7   59.79    6.70
  -1   5   7   48.40    6.10
   1  -5  -7   56.59    6.60
   1  -5  -7   58.59    6.10
  -1  -5   7   52.59    6.40
  -1  -5   7   53.99    6.10
  -2   5   8  116.59    9.20
   2   5  -8  123.49    8.50
  -2   5   8  119.49    8.80
   2   5  -8  122.19    6.40
  -2   5   8  143.39   11.10
   2   5  -8  122.49    8.10
  -2   5   8  134.79    9.60
   2  -5  -8  120.39    8.70
   2  -5  -8  120.39    8.10
   2  -5  -8  119.89    9.40
   2  -5  -8  126.49    7.70
  -2  -5   8  125.09    8.10
  -2  -5   8  122.39    8.60
   3   5  -9  464.65   16.10
  -3   5   9  487.05   17.60
  -3   5   9  469.15   17.80
   3   5  -9  488.65   13.30
  -3   5   9  506.35   18.20
   3   5  -9  485.15   15.60
  -3   5   9  462.55   21.00
  -3  -5   9  513.65   16.50
  -3  -5   9  504.95   16.20
   3  -5  -9  483.65   14.30
   3  -5  -9  477.05   18.40
   3  -5  -9  489.85   18.40
   3  -5  -9  490.15   14.90
  -4   5  10   27.50    7.20
  -4   5  10   32.70   11.00
   4   5 -10   36.60    6.60
  -4   5  10   24.50    7.70
  -4   5  10   27.10    8.50
  -4  -5  10   37.80    6.50
  -4  -5  10   42.30    5.50
   4  -5 -10   30.70    8.30
   4  -5 -10   26.10    9.00
  -4   6  -2   25.50    8.80
  -4   6  -2   31.10    8.90
  -4   6  -2   27.90    7.60
   4   6   2   29.70    6.00
   4   6   2    6.60    8.30
   4  -6   2   19.60    8.30
   4  -6   2   28.90    7.00
  -4  -6  -2   23.40    6.80
  -3   6  -3   35.90    8.00
   3   6   3   62.59    7.20
   3   6   3   53.69    6.60
  -3   6  -3   50.39    7.30
  -3   6  -3   63.69    8.50
   3   6   3   60.99    9.00
   3  -6   3   67.79   11.00
   3  -6   3   60.69    8.90
  -3  -6  -3   65.09    7.10
   3  -6   3   55.69    6.80
  -3  -6  -3   57.59    7.30
   3  -6   3   54.59    6.90
   3  -6   3   63.79    6.70
  -2   6  -4  236.98   12.90
  -2   6  -4  237.98   12.00
   2   6   4  229.08   11.50
  -2   6  -4  214.48   12.10
   2   6   4  201.88   12.20
   2  -6   4  223.68   13.60
  -2  -6  -4  249.58   11.70
   2  -6   4  241.78   12.70
   2  -6   4  224.78   11.60
  -2  -6  -4  242.28   11.50
   2  -6   4  229.88   10.80
  -1   6  -5   -1.60    3.80
   1   6   5    4.20    4.20
   1   6   5   -1.90    4.10
  -1   6  -5    5.70    4.70
  -1   6  -5   -0.20    3.70
   1   6   5    2.30    4.40
   1   6   5    0.30    2.10
   1  -6   5    0.40    4.80
  -1  -6  -5   -4.80    3.80
   1  -6   5   -3.40    3.30
  -1  -6  -5    2.50    3.90
   1  -6   5   -3.10    4.10
   0   6  -6   17.30    4.90
   0   6   6   17.00    3.90
   0   6   6   10.00    3.90
   0   6  -6    3.70    4.10
   0   6   6   13.00    4.80
   0   6   6   20.30    5.50
   0   6  -6   13.90    4.40
   0  -6  -6   19.70    4.70
   0  -6   6   19.70    4.70
   0  -6   6   14.10    5.30
   0  -6  -6   13.60    4.90
  -1   6   7   71.79    8.50
   1   6  -7   86.59    7.90
   1   6  -7   66.69    7.50
  -1   6   7   70.39    7.90
  -1   6   7   91.49    8.30
  -1   6   7   83.69    9.10
   1  -6  -7   62.69    7.70
   1  -6  -7   71.59    7.50
  -1  -6   7   73.99    8.50
  -1  -6   7   87.49    7.90
   1  -6  -7   70.79    8.30
   2   6  -8    0.90    4.20
  -2   6   8   -1.50    6.30
   2   6  -8   -7.50    4.20
  -2   6   8   -0.20    5.60
   2   6  -8    4.10    3.50
  -2   6   8   -2.40    4.40
  -2  -6   8   -0.40    4.90
   2  -6  -8    4.20    4.90
   2  -6  -8    5.30    5.70
   2  -6  -8    8.20    4.70
  -2  -6   8    0.00    3.90
   2  -6  -8    0.80    3.70
  -3   6   9    7.00    7.40
  -3   6   9    6.50    6.90
   3   6  -9    3.20    5.30
   3   6  -9    7.50    3.90
  -3   6   9    4.40    6.00
  -3   6   9   -5.80    6.80
   3   6  -9   19.40    5.40
   3  -6  -9    8.80    7.00
  -3  -6   9    7.10    5.60
   3  -6  -9    2.00    4.60
   3  -6  -9    3.30    4.30
   3  -6  -9    8.40    6.30
  -3  -6   9   11.80    5.70
   4   6 -10   23.70    7.40
  -4   6  10    6.80    8.10
  -4   6  10    7.70    7.90
   4   6 -10   18.40    5.70
  -4   6  10   13.00    8.60
  -4   6  10    8.80   11.80
  -4  -6  10   28.00    7.60
   4  -6 -10   20.90   10.00
   4  -6 -10   18.30    8.20
  -4  -6  10   15.90    6.20
   4   7   2   65.89    8.40
   4   7   2   36.30    7.80
  -4   7  -2   54.19   11.50
  -4   7  -2   46.10   11.00
   4   7   2   60.69   11.50
  -4   7  -2   38.10    9.70
   4  -7   2   52.69    9.00
  -4  -7  -2   58.59    9.90
   4  -7   2   55.29    6.80
   4  -7   2   55.29   10.90
   4  -7   2   45.60    4.90
   3   7   3    7.80    7.40
  -3   7  -3    5.90    8.50
   3   7   3    9.70    6.70
  -3   7  -3   -4.90    6.50
  -3   7  -3    6.90    7.70
   3   7   3    5.70    5.70
   3  -7   3    5.60    5.00
   3  -7   3    2.30    8.40
   3  -7   3   -4.90    7.70
  -3  -7  -3    5.60    5.60
   3  -7   3   -4.00    5.30
   2   7   4  162.18   11.40
  -2   7  -4  166.88   13.00
   2   7   4  172.08   12.50
  -2   7  -4  140.09   12.10
  -2   7  -4  173.08   11.30
   2   7   4  148.19   11.50
   2  -7   4  179.28   11.70
   2  -7   4  170.08   13.70
  -2  -7  -4  174.58   11.40
   2  -7   4  168.18   12.60
   2  -7   4  172.98   11.00
   1   7   5   -0.80    4.90
  -1   7  -5    2.90    5.40
   1   7   5   13.10    5.70
  -1   7  -5    5.60    6.40
   1   7   5    0.90    4.90
  -1   7  -5    7.80    5.30
   1  -7   5    7.70    5.60
   1  -7   5    0.60    5.40
   1  -7   5    7.30    5.60
   1  -7   5   -2.50    4.20
  -1  -7  -5    3.90    5.20
   0   7  -6   44.30    7.00
   0   7   6   44.30    7.40
   0   7   6   42.30    5.70
   0  -7   6   44.20    6.10
   0  -7  -6   35.30    7.10
   0  -7  -6   38.90    6.30
   0  -7   6   38.30    6.30
   0  -7   6   33.90    7.20
  -1   7   7   40.40    7.60
  -1   7   7   56.59    8.20
   1   7  -7   66.39    8.30
  -1   7   7   58.89    8.20
   1   7  -7   63.89    7.90
  -1   7   7   61.99    7.60
   1  -7  -7   57.09    7.20
   1  -7  -7   45.50    7.70
  -1  -7   7   57.39    8.40
   1  -7  -7   55.09    7.60
  -1  -7   7   57.19    7.30
   2   7  -8   27.40    6.80
  -2   7   8   20.00    6.80
  -2   7   8   29.90    7.60
   2   7  -8   23.90    6.00
  -2   7   8   22.30    7.50
  -2   7   8   21.90    7.60
   2   7  -8   26.30    5.70
   2  -7  -8   24.00    6.00
   2  -7  -8   20.60    6.30
   2  -7  -8   26.10    6.90
  -2  -7   8   22.30    6.90
  -2  -7   8   28.00    7.10
   2  -7  -8   13.00    6.20
  -3   7   9   -2.40    9.10
   3   7  -9    2.40    6.70
   3   7  -9   -0.50    5.80
  -3   7   9    1.80    7.50
  -3   7   9  -14.70    7.00
  -3   7   9    0.20    8.00
   3   7  -9   -0.80    4.80
   3  -7  -9    7.40    8.60
   3  -7  -9   15.10    8.20
  -3  -7   9    8.90    7.40
  -3  -7   9    9.60    6.90
   3  -7  -9   -3.20    5.50
   3  -7  -9    3.50    7.50
  -4   7  10  -11.60   10.10
  -4   7  10    8.10    9.90
   4   7 -10   -1.30    8.70
   4   7 -10    1.50    7.10
  -4   7  10   -3.10   13.80
  -4   7  10    1.20    9.70
   4  -7 -10  -12.60    9.80
   4  -7 -10    2.70   10.30
  -4  -7  10   15.50    8.50
   4  -7 -10    3.90    4.50
   4  -7 -10   10.80    4.80
  -4  -7  10    4.40    7.70
   4   8   2   25.70   11.70
  -4   8  -2   -1.90   12.40
  -4   8  -2   -5.20   10.00
   4   8   2    2.40    8.70
   4  -8   2    7.40    5.60
   4  -8   2   11.70    6.50
  -4  -8  -2   -1.90    9.00
   4  -8   2   -5.40    9.00
  -4  -8  -2   20.90   10.60
   3   8   3  -10.40    8.50
  -3   8  -3    9.40    8.10
   3   8   3    9.60    7.40
  -3   8  -3    0.20   10.00
   3   8   3   13.40    8.00
  -3   8  -3   -0.50    8.40
  -3  -8  -3   10.20    7.90
   3  -8   3   -1.00    9.30
   3  -8   3   -5.70    9.20
   3  -8   3   -9.90    6.30
   3  -8   3   14.70    7.50
   2   8   4   55.59    9.30
  -2   8  -4   78.39   10.30
   2   8   4   66.89    9.50
  -2   8  -4   58.79    8.80
   2   8   4   76.29    9.80
   2  -8   4   77.79    9.40
   2  -8   4   57.29   10.70
   2  -8   4   55.99    8.50
  -2  -8  -4   73.09    9.50
   2  -8   4   77.89   11.00
  -2  -8  -4   93.39   11.80
   1   8   5   17.40    6.70
  -1   8  -5    7.40    6.10
  -1   8  -5    9.90    7.20
   1   8   5   -0.50    5.90
   1   8   5   16.40    6.90
  -1   8  -5    0.40    5.80
  -1  -8  -5    4.70    6.10
   1  -8   5    0.10    6.20
   1  -8   5   -0.20    5.30
   1  -8   5   -1.40    6.10
   1  -8   5   -2.20    7.00
  -1  -8  -5    5.80    5.80
   0   8  -6  347.17   17.50
   0   8   6  368.86   13.80
   0   8  -6  355.96   17.00
   0   8   6  411.56   17.90
   0   8   6  346.97   17.10
   0  -8  -6  356.06   16.40
   0  -8  -6  358.26   16.60
   0  -8   6  363.06   15.60
   0  -8   6  368.96   16.80
   0  -8  -6  374.06   17.70
   0  -8   6  376.06   17.80
   1   8  -7   25.50    7.70
   1   8  -7   41.50    7.50
  -1   8   7   28.20    8.00
  -1   8   7   28.70    7.80
  -1   8   7   19.20    7.70
   1  -8  -7   30.10    7.20
  -1  -8   7   39.70    7.80
   1  -8  -7   24.10   10.40
  -1  -8   7   20.40    7.80
   1  -8  -7   23.70    6.60
  -1  -8   7   28.60    6.10
   2   8  -8    9.50    5.80
  -2   8   8   -0.90    8.00
  -2   8   8   10.70    7.40
   2   8  -8   -1.00    6.10
   2   8  -8   -0.30    6.80
  -2   8   8   -1.70    7.80
  -2   8   8    6.00    6.40
   2  -8  -8    4.40    7.60
  -2  -8   8    6.40    6.70
   2  -8  -8   -7.50    5.90
   2  -8  -8  -11.60    6.70
   2  -8  -8    1.60    7.00
  -2  -8   8    6.20    7.70
   3   8  -9   25.60    7.80
   3   8  -9   39.30    9.60
   3   8  -9   50.89    7.70
  -3   8   9   41.90   12.00
  -3   8   9   29.70    9.90
  -3   8   9   62.49   11.40
  -3   8   9   35.60   11.50
  -3  -8   9   32.40    9.20
  -3  -8   9   47.90   10.40
   3  -8  -9   42.40    7.90
   3  -8  -9   39.00   10.20
   3  -8  -9   32.70   10.60
   3  -8  -9   36.50   13.30
  -4   8  10   10.10   17.00
  -4   8  10   13.00   11.90
  -4   8  10    7.00   12.80
  -4   8  10   -5.90   12.20
   4   8 -10    0.60   10.90
  -4  -8  10   15.90   11.00
   4  -8 -10    4.50   11.50
  -3   9  -3   -5.20    9.60
  -3   9  -3    3.20   12.20
   3   9   3   25.70   10.90
   3   9   3   11.10   10.70
   3  -9   3    9.20    9.00
   3  -9   3   17.30    9.00
  -3  -9  -3   20.90   10.70
  -3  -9  -3   12.10    9.60
   3  -9   3   30.40   12.60
   2   9   4   16.10    8.90
   2   9   4    7.60    8.50
  -2   9  -4   14.30   10.50
  -2   9  -4   26.30    8.10
   2   9   4    2.70    8.40
  -2  -9  -4    8.00    7.70
   2  -9   4   -0.90    7.30
  -2  -9  -4    3.40    8.00
   2  -9   4    7.90    9.30
   2  -9   4   21.80    9.80
   2  -9   4   10.10    8.30
  -2  -9  -4    2.40    8.20
  -1   9  -5   15.40    7.60
   1   9   5   -0.60    7.60
   1   9   5   11.10    7.70
  -1   9  -5    4.30    9.10
   1   9   5    3.00    7.70
   1  -9   5   13.20    7.00
  -1  -9  -5    8.60    7.10
   1  -9   5   16.70    9.20
  -1  -9  -5    0.60    6.90
   1  -9   5    9.60    8.00
   1  -9   5   -7.60    7.50
  -1  -9  -5    1.20    6.90
   0   9  -6    2.80    7.20
   0   9   6    5.50    7.50
   0   9   6    7.80    7.80
   0   9  -6    6.70    8.00
   0  -9   6    9.50    7.00
   0  -9   6    0.50    8.50
   0  -9   6   -1.50    7.10
   0  -9  -6    4.40    7.40
   0  -9  -6   20.50    7.60
   0  -9   6    6.50    6.50
   0  -9  -6    9.30    6.60
   1   9  -7   61.29   10.00
  -1   9   7   60.79    9.80
  -1   9   7   40.60    8.80
   1   9  -7   39.30    9.30
  -1   9   7   40.40   10.30
  -1  -9   7   29.90    7.10
   1  -9  -7   51.39    9.00
  -1  -9   7   43.00    8.80
  -1  -9   7   38.80   10.20
   1  -9  -7   25.30    9.20
   1  -9  -7   41.80    9.10
  -2   9   8    6.10   10.50
  -2   9   8    0.80    8.80
   2   9  -8    1.10    6.70
   2   9  -8    6.40    8.80
   2   9  -8   -4.30    8.10
  -2   9   8    1.60    8.50
   2  -9  -8    5.50    9.40
  -2  -9   8    1.40    9.00
   2  -9  -8   -2.90    7.30
   2  -9  -8   13.70    7.90
  -2  -9   8    0.60    5.80
  -2  -9   8  -12.00    7.50
   3   9  -9   12.70    9.30
  -3   9   9   21.70   13.70
   3   9  -9   -8.50   10.10
   3   9  -9    0.20    9.00
  -3   9   9   -1.00   12.70
  -3   9   9    3.30   11.10
  -3  -9   9   -1.40    5.30
  -3  -9   9    4.90   10.80
   3  -9  -9   -2.80    7.90
  -3  -9   9    6.40   10.20
   3  -9  -9    4.90   11.70
   3  -9  -9   15.20   11.80
   3  -9  -9   10.80    9.30
  -3  10  -3   18.50   16.00
  -3  10  -3    8.40   13.30
   3  10   3    0.30   13.40
   3  10   3   11.20   12.70
  -3 -10  -3    4.20   12.60
  -3 -10  -3   16.00   11.60
   3 -10   3   -0.40   10.80
   3 -10   3   18.80   11.30
  -2  10  -4   25.20   14.00
   2  10   4   30.70   11.60
   2  10   4   44.40   12.90
  -2  10  -4   31.80   10.90
   2  10   4   33.90   11.60
  -2 -10  -4   19.40   10.10
   2 -10   4   22.30   11.80
   2 -10   4   24.20   10.10
  -2 -10  -4   21.20   10.50
  -2 -10  -4   24.30   11.00
   2 -10   4   15.30   11.90
   2 -10   4   29.70   11.10
   1  10   5   17.30   10.50
   1  10   5    1.50   10.80
  -1  10  -5   -1.10    8.50
  -1  10  -5   -5.80   10.20
   1  10   5   -4.70    9.10
  -1 -10  -5   -4.20    8.70
  -1 -10  -5   -2.10    9.10
   1 -10   5   -4.50    9.30
  -1 -10  -5   -7.50    9.00
   1 -10   5   13.50    9.90
   1 -10   5  -10.90   10.00
   1 -10   5   -3.90    8.60
   0  10   6   96.09   13.60
   0  10  -6   82.19   13.40
   0  10   6  105.49   14.10
   0  10   6  105.09   13.40
   0  10  -6   93.89   13.10
   0 -10   6   98.09   13.30
   0 -10   6   95.49   11.60
   0 -10  -6   91.79   12.70
   0 -10   6   87.19   12.90
   0 -10  -6   86.19   12.80
   0 -10  -6  109.39   13.30
   0 -10   6  106.99   13.30
   1  10  -7   21.00   10.00
  -1  10   7   -8.00   10.60
  -1  10   7   20.40   11.20
  -1  10   7   16.30    8.70
   1  10  -7   -2.40   10.00
  -1 -10   7    2.60    9.90
  -1 -10   7   14.60    8.00
   1 -10  -7   30.80   11.50
   1 -10  -7   -1.00    8.60
   1 -10  -7   14.40    9.10
  -1 -10   7   -0.40    9.10
   2  10  -8  -14.40   10.50
  -2  10   8   -8.60   12.40
  -2  10   8   11.80   12.00
  -2  10   8   -1.80   10.90
   2  10  -8    1.40    8.90
   2  10  -8    0.10   13.40
  -2 -10   8   -0.20   12.40
  -2 -10   8   -8.70   10.70
  -2 -10   8    3.10    7.00
   2 -10  -8    4.90    9.80
   2 -10  -8   -9.20    9.50
   2 -10  -8    6.60   11.40
  -2  11  -4   27.90   14.20
  -2  11  -4   -6.90   15.70
   2  11   4   -0.90   14.40
  -2 -11  -4    7.80   13.50
   2 -11   4    3.10   12.30
  -2 -11  -4  -14.50   12.50
   1  11   5   14.60   14.50
   1  11   5   38.20   13.10
  -1  11  -5  -22.20   12.30
  -1  11  -5    9.50   14.40
   1 -11   5  -11.60   11.10
   1 -11   5   13.20   14.00
   1 -11   5    2.80   11.90
  -1 -11  -5   -4.80   11.60
  -1 -11  -5   20.10   12.30
   0  11  -6   15.80   11.30
   0  11   6   20.60   14.90
   0  11  -6   12.60   13.80
   0  11   6    2.90   13.10
   0  11   6  -11.40   12.10
   0 -11   6   19.90   11.50
   0 -11   6   -0.60   10.50
   0 -11  -6   -1.50   11.80
   0 -11   6    7.90   12.30
   0 -11  -6   -4.40   11.70
  -1  11   7    1.30   14.50
  -1  11   7   18.70   12.70
   1  11  -7  -19.50   11.30
  -1 -11   7    8.50   13.80
   1 -11  -7   13.80   12.00
  -1 -11   7  -25.70   11.50
   1 -11  -7   -5.90   13.90
  -1 -11   7  -19.90    8.80
  -5   0  -2   52.89    5.40
  -5   0  -2   65.89   11.30
  -4   0  -3   -0.70    3.10
  -4   0  -3    1.40    2.50
  -4   0  -3   -5.60    5.40
  -3   0  -4  666.03   20.00
   3   0   4  671.03   19.70
  -3   0  -4  663.83   15.30
   3   0   4  685.53   15.80
  -3   0  -4  656.63   15.00
  -3   0  -4  636.14   15.50
   2   0   5    1.00    2.70
   2   0   5   -1.60    1.80
  -2   0  -5    0.40    1.40
  -2   0  -5   -0.60    0.70
  -2   0  -5    0.90    1.60
  -2   0  -5    1.70    2.40
  -1   0  -6 2644.14   54.99
  -1   0  -6 2611.54   53.89
   1   0   6 2627.44   53.29
   1   0   6 2559.84   53.79
  -1   0  -6 2654.73   53.59
   0   0  -7   -0.20    1.30
   0   0   7   -1.70    1.40
   0   0  -7   -0.40    1.40
   0   0   7   -2.60    1.60
   0   0   7    1.10    1.50
   0   0  -7   -1.30    1.60
   0   0   7   -0.50    1.30
  -1   0   8 2436.16   50.89
   1   0  -8 2464.45   50.59
  -1   0   8 2439.96   50.19
  -1   0   8 2379.06   48.50
  -1   0   8 2394.86   50.39
   1   0  -8 2421.86   49.90
   2   0  -9    0.80    1.30
  -2   0   9   -1.80    2.60
  -2   0   9    0.90    1.80
  -2   0   9    1.70    2.10
   2   0  -9    1.00    2.10
  -3   0  10   39.40    4.70
  -3   0  10   40.80    4.50
   3   0 -10   48.50    5.00
  -3   0  10   51.19    6.60
  -4   0  11   -2.30    3.80
  -4   0  11   -3.80    2.90
  -4   0  11   -0.60    3.00
  -4   0  11   -0.20    6.00
   4   0 -11    1.70    3.50
  -4   0  11   -2.50    3.50
  -5   0  12    8.90    6.00
  -5   0  12   17.80   10.90
  -5   0  12   16.70    9.90
  -5   0  12    7.90    5.70
  -5   1  -2  104.69    8.80
  -5   1  -2   80.69   12.00
  -5  -1  -2  121.29   12.90
  -5  -1  -2  102.39    9.40
  -5  -1  -2   99.09    6.20
  -4   1  -3  221.78    8.70
  -4  -1  -3  238.98    9.40
  -4  -1  -3  250.47   13.50
   4  -1   3  220.88    8.20
  -4  -1  -3  236.98    7.50
  -3   1  -4  106.49    8.00
   3   1   4  102.99    4.80
   3   1   4  103.99    7.50
  -3   1  -4  105.69    5.00
  -3   1  -4  114.49    5.40
   3  -1   4  108.59    5.90
  -3  -1  -4  107.39    4.40
  -3  -1  -4  105.59    4.70
  -3  -1  -4  109.69    7.90
   3  -1   4  114.89    9.00
   2   1   5  195.98    8.70
  -2   1  -5  197.48    6.80
  -2   1  -5  198.88    6.80
   2   1   5  213.58    6.70
   2   1   5  196.68    7.80
  -2  -1  -5  199.88    6.60
  -2  -1  -5  192.88    6.30
   2  -1   5  199.28    5.30
   2  -1   5  188.78    7.10
   2  -1   5  192.18    9.00
   2  -1   5  176.38    5.40
  -2  -1  -5  189.88    8.60
   1   1   6  981.10   22.00
  -1   1  -6 1031.80   22.60
   1   1   6  979.60   23.60
   1   1   6 1034.70   22.70
  -1   1  -6 1029.20   22.80
   1  -1   6  948.31   22.10
  -1  -1  -6 1002.40   22.60
  -1  -1  -6 1023.10   23.70
   1  -1   6  983.90   22.80
  -1  -1  -6 1004.80   22.30
   0   1   7  553.54   14.00
   0   1  -7  545.85   13.90
   0   1   7  556.34   13.80
   0   1  -7  528.95   13.60
   0   1  -7  542.55   13.10
   0   1   7  555.84   13.70
   0  -1  -7  542.15   13.10
   0  -1  -7  575.14   14.10
   0  -1  -7  537.65   13.60
   0  -1  -7  536.75   13.70
   0  -1   7  548.95   13.60
   0  -1   7  560.14   14.00
  -1   1   8  201.68    7.40
   1   1  -8  193.78    7.00
   1   1  -8  196.38    6.60
  -1   1   8  190.68    7.20
  -1   1   8  201.18    6.40
  -1   1   8  193.68    6.90
  -1  -1   8  192.28    7.00
   1  -1  -8  199.38    7.20
   1  -1  -8  206.68    7.40
   1  -1  -8  200.48    6.60
  -1  -1   8  192.78    6.80
   2   1  -9  352.36    8.60
   2   1  -9  355.66   10.40
  -2   1   9  364.96   10.70
  -2   1   9  359.36   10.80
  -2   1   9  355.76   12.00
  -2  -1   9  364.46   10.40
   2  -1  -9  362.56   11.10
  -2  -1   9  346.77   10.40
   2  -1  -9  358.46    9.30
   3   1 -10  518.65   14.00
  -3   1  10  496.95   14.00
  -3   1  10  499.65   16.80
  -3   1  10  528.95   14.50
  -3  -1  10  490.15   11.80
  -3  -1  10  537.85   17.20
  -3  -1  10  528.45   13.90
   3  -1 -10  510.25   14.80
  -3  -1  10  514.45   13.70
  -4   1  11  120.89   11.40
  -4   1  11  143.49    8.60
   4   1 -11  126.69    6.80
  -4   1  11  135.09    7.30
  -4   1  11  127.59    6.80
  -4  -1  11  119.89    7.50
  -4  -1  11  128.49   11.80
  -4  -1  11  124.19    6.70
  -5   1  12    5.10    6.30
  -5   1  12   -7.70   10.70
  -5   1  12   22.90    7.30
  -5   1  12    6.20    9.00
  -5  -1  12   -2.30   10.40
  -5  -1  12   14.00    9.10
   5  -1 -12    9.40    4.70
  -5  -1  12    9.70    5.50
  -5  -1  12    8.10    5.00
  -5   2  -2   12.00    6.20
  -5   2  -2   19.60    9.90
  -5  -2  -2    4.70    6.20
  -5  -2  -2    7.80    3.60
  -5  -2  -2    9.00    8.10
  -4   2  -3    0.40    2.80
  -4   2  -3    0.60    5.80
  -4   2  -3    1.50    4.00
  -4   2  -3    1.70    3.20
  -4  -2  -3    2.10    2.60
  -4  -2  -3   -0.60    6.10
   4  -2   3    5.00    4.20
  -3   2  -4  164.18    7.50
  -3   2  -4  167.58    7.90
   3   2   4  173.78    6.20
  -3   2  -4  175.08    7.30
  -3  -2  -4  167.48    6.40
   3  -2   4  173.58   11.10
  -3  -2  -4  158.88    9.60
  -3  -2  -4  168.78    6.00
   3  -2   4  164.38    8.10
  -2   2  -5  314.87    9.80
   2   2   5  321.47    9.40
   2   2   5  294.67   11.50
  -2   2  -5  299.97    9.70
   2   2   5  300.07    9.30
   2  -2   5  319.37   12.30
  -2  -2  -5  318.17   11.40
   2  -2   5  304.87    8.50
  -2  -2  -5  313.17    9.10
   2  -2   5  305.07    7.70
  -2  -2  -5  323.67    9.40
   2  -2   5  316.37   10.40
   2  -2   5  301.87    8.90
  -1   2  -6    1.50    2.00
   1   2   6    2.20    2.20
  -1   2  -6   -0.40    1.60
   1   2   6    1.90    1.70
   1   2   6    1.00    1.70
  -1  -2  -6   -2.30    1.70
  -1  -2  -6   -1.80    1.60
   1  -2   6   -2.10    1.50
   1  -2   6    0.10    1.90
  -1  -2  -6    1.40    2.10
   0   2  -7 2295.47   48.90
   0   2  -7 2360.06   49.20
   0   2   7 2305.07   49.10
   0   2   7 2352.76   49.20
   0   2   7 2298.57   48.80
   0  -2  -7 2302.07   49.20
   0  -2   7 2312.97   48.80
   0  -2   7 2391.66   49.40
   0  -2  -7 2313.17   48.80
   1   2  -8   98.29    4.90
   1   2  -8   84.79    5.10
  -1   2   8   95.89    5.40
  -1   2   8   84.79    5.10
  -1  -2   8   94.99    4.90
  -1  -2   8   84.79    5.20
   1  -2  -8   93.79    5.50
   1  -2  -8   96.19    5.30
   1  -2  -8   94.49    4.90
  -2   2   9  955.80   22.70
   2   2  -9  941.21   20.20
  -2   2   9  934.31   23.90
   2   2  -9  929.31   22.10
  -2   2   9  941.31   22.80
   2  -2  -9  894.21   23.70
  -2  -2   9  906.71   22.20
  -2  -2   9  941.01   22.00
   2  -2  -9  954.90   23.50
   2  -2  -9  963.80   21.40
  -3   2  10   75.59    6.10
  -3   2  10   79.39    6.50
  -3   2  10   73.19    6.10
  -3   2  10   74.79    7.90
   3   2 -10   69.59    5.20
  -3  -2  10   65.59    5.40
  -3  -2  10   58.99    5.50
   3  -2 -10   68.79    6.50
  -4   2  11   22.60    7.20
   4   2 -11   22.70    3.90
  -4   2  11   27.60    5.20
  -4   2  11   30.10    8.80
  -4   2  11   15.20    5.10
   4  -2 -11   21.40    5.30
  -4  -2  11   36.90    7.90
  -4  -2  11   28.50    4.70
  -5   2  12   21.10   13.00
  -5   2  12    1.90    6.30
  -5   2  12    7.60    9.40
   5  -2 -12    9.30    6.00
  -5  -2  12   -3.80    5.30
  -5  -2  12    8.20    9.50
  -5  -2  12    5.80   10.50
  -5   3  -2   22.40    7.40
  -5   3  -2    8.90    9.70
  -5  -3  -2   25.20    9.40
  -5  -3  -2   26.70    4.90
  -4   3  -3  130.69    9.60
  -4   3  -3   99.39   12.40
  -4   3  -3  135.09    7.90
   4  -3   3  144.59    9.80
  -4  -3  -3  155.08   12.40
  -4  -3  -3  139.99    7.00
  -3   3  -4   77.89    6.30
   3   3   4   88.09    5.30
  -3   3  -4   96.39    7.20
  -3   3  -4   88.69    7.30
   3   3   4   92.59    8.60
   3  -3   4   86.09    5.20
   3  -3   4   78.49    9.70
   3  -3   4   75.99    7.40
  -3  -3  -4   81.89    5.20
  -3  -3  -4   79.89    5.50
  -3  -3  -4   74.19    7.70
  -2   3  -5  221.88    8.90
  -2   3  -5  224.08    9.60
  -2   3  -5  239.18    9.20
   2   3   5  223.78   10.20
   2   3   5  232.88    8.40
   2   3   5  230.38    6.90
   2  -3   5  222.68    9.60
   2  -3   5  217.08   11.00
   2  -3   5  236.38    7.80
  -2  -3  -5  240.18    8.60
   2  -3   5  227.88    8.40
  -2  -3  -5  225.88   10.10
  -2  -3  -5  223.78    8.20
   1   3   6    4.90    2.50
   1   3   6    1.30    2.70
   1   3   6    6.00    2.30
  -1   3  -6    3.90    2.20
  -1   3  -6    3.60    2.30
   1  -3   6    4.50    2.60
  -1  -3  -6    5.90    2.90
   1  -3   6    3.20    2.20
  -1  -3  -6    2.50    2.30
  -1  -3  -6    6.50    2.40
   0   3  -7 1878.31   40.80
   0   3  -7 1895.71   40.60
   0   3   7 1807.82   40.80
   0   3   7 1804.92   40.40
   0   3   7 1849.11   40.90
   0  -3   7 1851.81   40.40
   0  -3  -7 1854.01   40.40
   0  -3  -7 1889.61   41.10
   0  -3   7 1822.12   40.90
  -1   3   8    3.20    2.00
   1   3  -8    8.70    2.60
   1   3  -8    4.20    2.70
  -1   3   8    5.10    2.80
   1  -3  -8    2.40    2.30
  -1  -3   8    6.00    2.90
   1  -3  -8    7.00    2.80
   1  -3  -8    4.30    2.80
  -1  -3   8    7.80    2.30
  -2   3   9    2.00    2.90
  -2   3   9   -4.20    2.60
   2   3  -9   -3.70    2.40
  -2   3   9    2.90    2.80
   2  -3  -9   -1.30    2.40
   2  -3  -9    0.40    2.10
  -2  -3   9    2.80    2.50
   2  -3  -9    3.90    3.10
  -2  -3   9    1.30    2.80
   2  -3  -9    2.00    3.30
  -3   3  10   27.10    5.40
  -3   3  10   28.70    5.10
  -3   3  10   24.60    4.80
   3   3 -10   32.50    4.10
  -3  -3  10   27.70    4.40
   3  -3 -10   29.20    3.30
   3  -3 -10   30.50    3.10
  -3  -3  10   30.90    4.40
   3  -3 -10   36.10    5.70
   4   3 -11   23.30    4.80
   4   3 -11   26.70    4.20
  -4   3  11   18.00    5.40
  -4   3  11   27.50    5.40
  -4   3  11   17.20    8.70
   4  -3 -11   17.60    5.90
  -4  -3  11   33.30    5.30
  -5   3  12   20.40    6.00
  -5   3  12   40.30   14.70
  -5   3  12   21.40    5.70
  -5   3  12   20.70    8.70
  -5  -3  12   20.10   10.30
  -5  -3  12   22.40   10.90
  -5  -3  12   22.10    6.10
  -5   4  -2    7.70    5.10
  -5   4  -2    4.50    5.40
  -5  -4  -2  -10.30    9.20
  -5  -4  -2    1.70    5.50
   4   4   3   42.50    4.10
  -4   4  -3   42.50    7.10
  -4   4  -3   39.30    6.60
   4   4   3   37.10    4.70
  -4  -4  -3   43.80    5.50
  -4  -4  -3   35.70    8.30
   4  -4   3   38.80    7.30
   3   4   4  365.06   11.50
   3   4   4  363.46   15.10
  -3   4  -4  342.87   13.50
  -3   4  -4  370.06   13.20
  -3   4  -4  372.76   14.20
   3   4   4  368.96   12.10
   3  -4   4  345.27   10.30
  -3  -4  -4  364.66   15.00
   3  -4   4  335.17   16.70
   3  -4   4  354.46   16.20
  -3  -4  -4  358.36   12.00
   3  -4   4  346.87    9.90
   3  -4   4  329.77   11.20
  -3  -4  -4  358.56   11.70
  -2   4  -5   15.90    3.70
   2   4   5   18.40    4.90
   2   4   5   17.20    4.00
  -2   4  -5   16.40    3.80
  -2   4  -5   15.90    4.50
   2   4   5   18.80    3.70
   2  -4   5   13.10    5.10
   2  -4   5   14.00    3.70
   2  -4   5   15.70    4.40
   2  -4   5   18.10    3.30
  -2  -4  -5   17.00    4.30
  -2  -4  -5   19.20    3.70
  -2  -4  -5   18.30    4.00
  -1   4  -6   73.79    5.90
  -1   4  -6   73.59    6.40
  -1   4  -6   81.69    6.00
   1   4   6   79.49    6.00
   1   4   6   67.19    5.70
   1   4   6   76.99    6.50
   1   4   6   73.49    5.60
   1  -4   6   62.59    5.20
   1  -4   6   63.69    6.20
  -1  -4  -6   64.79    5.70
  -1  -4  -6   79.09    5.90
   0   4   7  265.67   10.40
   0   4   7  263.57   10.60
   0   4   7  268.37   10.50
   0   4   7  275.47   10.10
   0   4  -7  276.37   10.30
   0   4  -7  264.57   10.20
   0  -4   7  267.67    9.90
   0  -4   7  280.87   10.80
   0  -4  -7  273.97   10.60
   0  -4  -7  261.07   10.00
  -1   4   8  800.32   21.40
   1   4  -8  787.92   20.40
   1   4  -8  816.42   21.10
  -1   4   8  784.32   21.70
  -1   4   8  795.52   21.60
  -1  -4   8  782.92   21.30
   1  -4  -8  764.62   20.60
   1  -4  -8  785.52   20.90
  -1  -4   8  855.51   21.10
   1  -4  -8  790.32   22.00
  -2   4   9   84.59    7.20
   2   4  -9   82.49    4.30
  -2   4   9   83.29    7.40
   2   4  -9   94.19    6.50
  -2   4   9   82.19    6.70
   2  -4  -9   86.99    6.40
  -2  -4   9   80.59    7.10
   2  -4  -9   75.49    7.90
   2  -4  -9   84.69    7.50
  -2  -4   9   82.99    6.50
   2  -4  -9   84.69    6.10
   3   4 -10   91.69    6.90
  -3   4  10  100.29    8.80
  -3   4  10   77.39    9.30
  -3   4  10   90.99    8.30
  -3   4  10  102.09    9.50
  -3  -4  10   90.49    7.70
   3  -4 -10   84.79    6.10
   3  -4 -10   92.99    9.50
   3  -4 -10   98.79    9.40
   3  -4 -10   95.39    5.90
  -3  -4  10   95.29    7.70
  -4   4  11   10.60    6.40
   4   4 -11    9.50    4.90
  -4   4  11    0.10    6.00
  -4   4  11    9.00    5.80
   4   4 -11    7.40    4.30
  -4   4  11    4.50    9.50
  -4  -4  11    5.00    4.00
  -4  -4  11   10.80    5.00
   4  -4 -11    4.40    6.50
  -5   4  12   -5.50   14.20
  -5   4  12  -13.00    7.10
  -5   4  12   -0.30    9.30
  -5   4  12   10.00    8.70
  -5  -4  12    0.90    6.40
  -5  -4  12   10.00   10.30
  -5   5  -2   22.40   10.90
  -5   5  -2   15.80    6.80
  -5  -5  -2   -0.60    6.90
  -5  -5  -2   -9.60   10.20
  -4   5  -3   81.69    9.50
   4   5   3   75.69   10.70
   4   5   3   65.69    8.10
  -4   5  -3   73.69    8.10
   4   5   3   59.89    7.10
  -4   5  -3   67.29    8.90
   4  -5   3   58.09    8.90
   4  -5   3   78.99    8.80
  -4  -5  -3   85.99   10.40
  -4  -5  -3   56.29    7.00
   3   5   4   81.29    7.50
  -3   5  -4   71.99    9.20
  -3   5  -4   61.89    8.10
   3   5   4   68.69    7.00
   3   5   4   56.09    8.00
  -3  -5  -4   67.79    7.30
   3  -5   4   70.59    6.90
  -3  -5  -4   76.59    7.80
   3  -5   4   64.59    6.10
   3  -5   4   76.59    6.80
   3  -5   4   68.69    8.40
  -3  -5  -4   67.99    8.10
   3  -5   4   80.49   10.00
   2   5   5    2.30    4.70
   2   5   5    5.80    3.70
  -2   5  -5    0.80    4.00
  -2   5  -5    6.10    4.70
  -2   5  -5    7.60    3.90
   2   5   5   13.50    4.30
   2  -5   5    6.20    3.40
  -2  -5  -5    6.50    4.10
   2  -5   5    5.70    4.90
  -2  -5  -5    5.70    3.60
   2  -5   5   -2.90    3.50
   2  -5   5   -5.50    4.30
  -1   5  -6    5.90    3.50
  -1   5  -6    7.20    3.80
   1   5   6   14.90    4.30
   1   5   6   13.00    4.00
  -1   5  -6    5.40    4.20
   1   5   6   12.60    4.30
   1  -5   6   11.10    3.60
   1  -5   6   15.40    4.40
   1  -5   6   11.10    4.50
  -1  -5  -6   14.90    4.10
  -1  -5  -6   12.10    3.90
   0   5   7   88.19    7.10
   0   5  -7   91.49    7.10
   0   5   7   76.19    6.70
   0   5   7   87.69    7.40
   0   5   7   70.99    7.00
   0   5  -7   88.09    7.40
   0   5  -7   83.69    6.80
   0  -5   7   75.19    6.20
   0  -5  -7   92.19    7.60
   0  -5   7   71.79    7.80
   0  -5  -7   85.29    6.70
   1   5  -8    9.10    3.80
   1   5  -8   12.90    3.60
  -1   5   8    5.70    3.20
   1   5  -8    8.90    4.10
  -1   5   8    5.40    3.80
  -1   5   8    7.30    3.80
  -1  -5   8    2.60    3.30
   1  -5  -8    3.00    3.60
  -1  -5   8    1.40    3.70
   1  -5  -8   14.10    4.20
  -2   5   9   31.60    6.40
  -2   5   9   32.40    6.20
   2   5  -9   31.50    5.40
   2   5  -9   35.80    4.00
  -2   5   9   47.70    6.60
  -2   5   9   31.00    5.40
   2   5  -9   37.10    5.60
   2  -5  -9   31.70    5.30
  -2  -5   9   37.40    5.20
   2  -5  -9   36.90    6.40
   2  -5  -9   46.80    5.60
  -2  -5   9   41.00    6.00
   2  -5  -9   39.60    7.00
  -3   5  10   86.49    9.90
   3   5 -10   77.79    8.40
  -3   5  10  105.09   13.30
   3   5 -10   99.39    8.10
   3   5 -10   82.09    5.00
  -3   5  10   83.89   10.10
  -3   5  10   82.99    8.70
   3  -5 -10   90.59    9.90
   3  -5 -10   77.39    7.20
  -3  -5  10   99.79    8.80
  -3  -5  10   95.59    9.00
   3  -5 -10   78.39    6.90
   3  -5 -10   96.09   10.50
  -4   5  11   36.50   11.90
  -4   5  11   25.20    7.80
  -4   5  11   23.50    7.80
  -4   5  11   28.90    8.70
   4   5 -11   31.90    6.90
  -4  -5  11   30.80    6.40
  -4  -5  11   30.00    5.80
   4  -5 -11   27.40    8.30
  -4   6  -3    9.80    7.00
   4   6   3   11.50    9.20
  -4   6  -3   14.90    8.20
   4   6   3   12.00    5.50
  -4   6  -3   16.00    8.40
   4  -6   3   -4.30    5.90
   4  -6   3    6.80    8.40
  -4  -6  -3    9.60    6.50
   3   6   4  173.98   10.90
  -3   6  -4  192.38   13.00
   3   6   4  154.18   12.50
  -3   6  -4  170.58   13.80
  -3   6  -4  177.18   11.80
   3   6   4  172.78   10.20
  -3  -6  -4  171.28   11.20
  -3  -6  -4  168.78   10.50
   3  -6   4  147.49    9.90
   3  -6   4  173.68   15.20
   3  -6   4  158.28   10.10
   3  -6   4  168.28    9.10
   3  -6   4  185.58   13.50
  -2   6  -5   17.00    6.00
  -2   6  -5   10.00    5.60
   2   6   5   16.20    5.20
   2   6   5   10.70    4.90
  -2  -6  -5   12.80    5.20
  -2  -6  -5   19.70    5.00
   2  -6   5    5.70    5.30
   2  -6   5   15.80    4.40
   2  -6   5   17.60    5.20
   2  -6   5    7.20    5.80
   1   6   6    1.80    4.60
  -1   6  -6   10.20    4.40
   1   6   6    7.40    4.40
  -1   6  -6   12.60    5.10
   1   6   6   -0.40    4.10
   1   6   6    3.70    2.60
  -1   6  -6    2.50    4.00
   1  -6   6    7.70    4.90
  -1  -6  -6    2.00    4.30
   1  -6   6    3.40    3.80
   1  -6   6    4.50    5.10
  -1  -6  -6    4.50    4.40
   0   6   7   23.70    4.60
   0   6  -7   24.20    4.90
   0   6   7   21.60    5.40
   0   6  -7   20.50    5.20
   0   6   7   27.70    4.60
   0   6  -7   19.70    4.60
   0   6   7   25.50    5.80
   0  -6   7   20.30    4.30
   0  -6  -7   18.50    4.70
   0  -6   7   29.30    6.00
   0  -6  -7   14.60    4.30
   1   6  -8    2.30    3.80
  -1   6   8    2.90    4.60
  -1   6   8    4.80    4.80
   1   6  -8    9.30    4.20
   1   6  -8    3.30    4.20
  -1   6   8    2.20    4.70
  -1   6   8    3.30    3.80
   1  -6  -8    0.70    3.80
   1  -6  -8   -2.80    4.10
  -1  -6   8    2.80    4.00
  -1  -6   8    0.70    4.50
   2   6  -9    9.90    3.90
  -2   6   9    7.10    5.80
  -2   6   9   13.00    6.60
   2   6  -9   13.60    5.20
  -2   6   9    7.40    5.50
   2   6  -9   15.50    5.20
  -2   6   9   16.70    6.20
  -2  -6   9    7.90    5.00
   2  -6  -9   16.60    6.00
   2  -6  -9    7.10    4.60
   2  -6  -9   13.80    4.50
  -2  -6   9   10.70    5.50
   2  -6  -9    9.10    5.70
  -3   6  10  415.16   20.40
  -3   6  10  385.16   17.60
  -3   6  10  352.36   17.40
   3   6 -10  343.37   11.60
  -3   6  10  380.96   17.50
   3   6 -10  340.27   14.30
   3   6 -10  373.46   15.80
   3  -6 -10  390.96   14.20
  -3  -6  10  372.16   15.80
   3  -6 -10  381.86   17.70
  -3  -6  10  365.86   15.60
   3  -6 -10  378.76   17.50
   3  -6 -10  386.66   13.80
  -4   6  11   13.40    8.90
   4   6 -11  -14.60    5.50
  -4   6  11    8.00   12.40
   4   6 -11    0.00    7.20
  -4   6  11    0.90    7.50
  -4   6  11   -4.70    7.90
  -4  -6  11  -13.40   10.40
   4  -6 -11    1.10    8.40
   4  -6 -11   -6.50    9.00
   4   7   3    5.90    7.10
  -4   7  -3   22.50   10.80
  -4   7  -3    3.40    8.50
  -4   7  -3    9.10   10.30
   4   7   3   20.50   10.30
   4   7   3    7.30    7.30
  -4  -7  -3   11.80    8.70
   4  -7   3    9.20    4.60
   4  -7   3   10.30    4.20
   4  -7   3   18.60   10.00
   4  -7   3   15.00    7.70
  -3   7  -4    6.30    6.70
  -3   7  -4   -3.70    7.20
  -3   7  -4   10.40    8.60
   3   7   4   -0.30    6.40
   3   7   4   12.40    7.50
   3   7   4  -10.40    5.60
  -3  -7  -4   -2.50    6.00
   3  -7   4    4.50    4.90
   3  -7   4   -5.30    5.70
   3  -7   4   20.50    8.50
   3  -7   4   12.80    9.50
  -3  -7  -4    0.10    6.40
  -2   7  -5   -5.00    5.00
   2   7   5    2.40    6.20
  -2   7  -5   -4.10    6.30
   2   7   5    0.00    5.60
  -2   7  -5   -0.60    5.80
   2   7   5    0.90    5.80
   2  -7   5    1.10    5.40
   2  -7   5    6.90    6.50
   2  -7   5    5.30    6.60
  -2  -7  -5    1.20    6.10
  -2  -7  -5   -1.10    5.20
   2  -7   5    2.90    5.10
   1   7   6   86.69    9.40
  -1   7  -6   97.19    9.80
   1   7   6   96.39   10.40
   1   7   6  107.19   10.70
  -1   7  -6   85.19   10.00
  -1   7  -6   99.59   10.90
   1  -7   6   84.09   10.30
  -1  -7  -6   97.39    9.80
   1  -7   6   83.59    9.50
   1  -7   6  103.69    9.60
  -1  -7  -6  110.89   13.50
   0   7   7    1.30    4.00
   0   7  -7    2.20    4.70
   0   7  -7    9.90    5.90
   0   7   7    3.60    5.40
   0   7   7    9.00    5.90
   0   7  -7    7.00    4.90
   0  -7   7   13.90    5.70
   0  -7  -7    0.50    4.60
   0  -7  -7   13.10    5.70
   0  -7   7    7.70    5.90
   0  -7   7    2.20    4.70
  -1   7   8   -2.80    6.20
  -1   7   8   -4.40    5.10
   1   7  -8    0.40    5.20
   1   7  -8   -1.10    4.90
  -1   7   8    0.00    6.10
  -1   7   8    3.80    5.30
   1  -7  -8    2.10    4.60
  -1  -7   8    2.30    5.30
  -1  -7   8   -7.60    5.30
   1  -7  -8   -3.10    5.20
   1  -7  -8    1.50    4.70
   2   7  -9   60.09    8.40
  -2   7   9   71.69    9.90
   2   7  -9   60.19    6.70
  -2   7   9   61.19    9.70
  -2   7   9   51.89    8.30
   2   7  -9   47.50    7.40
  -2   7   9   63.39    8.80
  -2  -7   9   49.60   10.10
   2  -7  -9   50.79    7.00
   2  -7  -9   48.70    7.90
   2  -7  -9   53.59    8.00
   2  -7  -9   47.30    8.60
  -2  -7   9   58.49    8.60
  -3   7  10   38.30    8.60
   3   7 -10   36.00    8.00
  -3   7  10   48.30   11.70
   3   7 -10   33.70    7.10
   3   7 -10   27.90    5.40
  -3   7  10   15.10    8.00
  -3   7  10   35.60    9.20
   3  -7 -10   20.50    8.50
   3  -7 -10   38.80    7.00
  -3  -7  10   29.10    8.30
   3  -7 -10   13.60    8.90
  -3  -7  10   34.80    8.10
   3  -7 -10   31.00    7.90
   4   7 -11   43.40    9.70
  -4   7  11   12.00   10.80
  -4   7  11   18.80   11.10
   4   7 -11   18.50    7.20
  -4   7  11   17.80   15.10
  -4   7  11   34.80   10.90
   4  -7 -11   17.60   10.70
   4  -7 -11   20.30    5.20
  -4  -7  11   28.20    8.80
  -4  -7  11   32.90    8.80
   4  -7 -11   32.30   12.90
   4  -7 -11   18.50    5.40
   4   8   3   30.40   11.80
   4   8   3   18.80    9.20
  -4   8  -3  -14.90   12.00
  -4   8  -3    4.90   10.50
  -4   8  -3  -12.50   12.00
  -4  -8  -3    8.60   10.50
   4  -8   3   12.90    6.00
   4  -8   3    5.00    6.70
   4  -8   3   18.10    9.50
  -3   8  -4   71.59   11.50
  -3   8  -4   92.89   14.00
   3   8   4   81.69   12.40
   3   8   4   63.99    9.40
  -3   8  -4   63.89   10.50
   3   8   4   98.59   11.10
   3  -8   4   83.59    9.70
  -3  -8  -4   80.39   10.00
   3  -8   4   73.79    9.90
   3  -8   4   84.49   12.90
   3  -8   4   89.39   14.50
  -3  -8  -4   84.79   11.10
  -2   8  -5   39.60    8.70
   2   8   5   58.19    8.60
  -2   8  -5   29.20    9.60
   2   8   5   44.50    8.20
   2   8   5   34.40    8.80
  -2   8  -5   32.50    7.80
  -2  -8  -5   35.80    8.00
   2  -8   5   63.49   10.50
   2  -8   5   47.20    9.90
   2  -8   5   37.40    8.10
  -2  -8  -5   48.90    8.40
   2  -8   5   37.60    7.90
   1   8   6   -5.40    6.60
  -1   8  -6    3.20    5.70
  -1   8  -6    6.10    6.20
  -1   8  -6   18.00    8.10
   1   8   6    4.40    6.40
   1   8   6  -11.50    5.30
   1  -8   6   11.20    6.50
   1  -8   6    6.90    6.70
   1  -8   6    3.40    6.30
   1  -8   6   10.80    7.80
  -1  -8  -6   -7.10    5.70
  -1  -8  -6    1.20    5.80
   0   8  -7  295.67   16.80
   0   8   7  281.37   12.60
   0   8   7  277.97   15.80
   0   8  -7  299.27   15.30
   0   8   7  282.67   16.00
   0   8   7  304.37   16.10
   0   8  -7  300.17   15.50
   0  -8   7  285.87   16.10
   0  -8  -7  284.47   15.20
   0  -8   7  283.97   15.20
   0  -8  -7  270.67   15.20
   0  -8  -7  298.67   16.10
   0  -8   7  298.17   14.60
  -1   8   8  112.29   13.40
  -1   8   8  144.29   13.60
  -1   8   8  126.59   12.50
   1   8  -8  124.89   12.00
  -1   8   8  118.29   11.10
   1   8  -8  105.89   12.30
  -1  -8   8  131.69   12.80
   1  -8  -8  143.09   13.80
   1  -8  -8  106.89   12.00
  -1  -8   8  122.49   13.50
   1  -8  -8  120.49   12.30
   2   8  -9   28.40    7.60
  -2   8   9    8.60    7.40
  -2   8   9   14.90    8.60
  -2   8   9   11.70    8.10
   2   8  -9   19.70    6.10
   2   8  -9    9.90    7.30
  -2   8   9   29.40    9.60
   2  -8  -9   27.90    8.60
  -2  -8   9   13.50    8.70
   2  -8  -9   20.70    7.40
   2  -8  -9   11.30    6.70
  -2  -8   9   30.50    8.30
  -3   8  10   94.59   12.90
   3   8 -10   93.69   11.20
  -3   8  10   67.99   22.40
  -3   8  10  105.89   14.80
   3   8 -10  114.49   10.80
   3   8 -10  104.39   12.40
  -3   8  10  130.79   16.60
  -3  -8  10  102.39   11.80
  -3  -8  10  104.79   12.10
   3  -8 -10   93.49   13.30
   3  -8 -10   96.09    9.80
   3  -8 -10  111.99   13.60
   3  -8 -10   76.09   13.10
   3   9   4  112.99   14.80
   3   9   4   95.19   13.00
   3   9   4   95.89   12.00
  -3   9  -4  110.19   13.70
  -3   9  -4   80.09   13.50
  -3   9  -4   60.49   14.10
   3  -9   4   95.39   11.70
   3  -9   4   82.89   15.00
   3  -9   4   81.99   11.10
  -3  -9  -4   92.39   11.40
   3  -9   4   70.59   14.40
  -3  -9  -4   96.69   12.70
  -3  -9  -4  100.49   13.40
  -2   9  -5    2.30    8.40
  -2   9  -5    5.10    7.90
   2   9   5   11.20    8.70
  -2   9  -5    8.60   10.30
   2   9   5   18.50    8.50
   2   9   5   16.50    9.30
   2  -9   5    5.10    9.80
  -2  -9  -5    5.40    8.40
  -2  -9  -5   -2.70    7.90
   2  -9   5   11.20    9.20
   2  -9   5    9.00    8.50
   2  -9   5    9.30    7.90
   1   9   6  172.28   16.30
   1   9   6  187.98   16.00
   1   9   6  180.08   16.50
  -1   9  -6  202.28   16.80
  -1   9  -6  185.78   15.10
   1  -9   6  167.78   16.70
  -1  -9  -6  193.28   15.40
   1  -9   6  189.38   15.80
  -1  -9  -6  180.08   14.40
   1  -9   6  207.88   16.60
   1  -9   6  178.48   14.50
  -1  -9  -6  181.58   14.80
   0   9   7    0.60    8.20
   0   9   7    6.40    9.00
   0   9   7    5.00    8.30
   0   9  -7    5.90    7.30
   0   9   7    2.30    5.10
   0   9  -7   -0.20    8.30
   0  -9  -7   -0.20    7.00
   0  -9  -7    3.10    7.00
   0  -9  -7   -3.60    6.60
   0  -9   7    1.90    6.70
   0  -9   7    6.30    8.70
   0  -9   7    9.40    9.10
  -1   9   8   18.70   12.60
   1   9  -8   23.60    8.90
  -1   9   8    3.00    8.10
  -1   9   8   35.00    9.60
   1  -9  -8    7.50    7.50
   1  -9  -8   29.30    8.70
  -1  -9   8   11.80    6.80
  -1  -9   8   14.80    9.00
  -1  -9   8   19.60    9.20
   1  -9  -8    6.30    8.70
   2   9  -9    8.80    8.90
   2   9  -9   15.90    8.00
   2   9  -9   20.40    8.50
  -2   9   9   31.80    9.80
  -2   9   9    9.10    9.50
  -2   9   9   17.80   11.30
   2  -9  -9   15.90    9.50
  -2  -9   9   29.40   10.50
  -2  -9   9    9.00    6.20
   2  -9  -9   16.00    8.20
   2  -9  -9  -11.20    9.40
   2  -9  -9   14.70    8.20
  -2  -9   9   32.40    9.20
  -3   9  10   24.30   12.50
  -3   9  10   12.60   11.50
   3   9 -10   -5.40   10.90
   3   9 -10   -8.90    8.80
  -3   9  10    8.40   14.70
   3   9 -10  -13.10    7.90
   3  -9 -10  -10.50   11.60
  -3  -9  10    5.20   10.20
   3  -9 -10   11.30   11.80
   3  -9 -10   -7.30    8.10
   3  -9 -10   -2.00    9.10
  -3  -9  10   20.80   12.50
   2  10   5   -5.80   10.30
  -2  10  -5    5.50   13.90
  -2  10  -5    4.20   10.80
   2  10   5    8.40   12.40
   2 -10   5  -17.10   11.40
   2 -10   5    2.70   10.50
  -2 -10  -5  -17.10   10.00
   2 -10   5  -11.80    9.40
   2 -10   5    9.60   11.80
  -2 -10  -5   -2.60   10.20
  -2 -10  -5   -6.50   10.40
   1  10   6   19.80   11.50
  -1  10  -6   13.60    9.80
   1  10   6   11.20   10.40
   1  10   6   26.30   10.30
  -1  10  -6   16.10   11.50
   1 -10   6   10.50    9.20
  -1 -10  -6   23.60    9.20
   1 -10   6   39.50   11.10
   1 -10   6    4.10   10.10
   1 -10   6   27.10   11.00
  -1 -10  -6   13.90    9.80
  -1 -10  -6   35.50   11.10
   0  10   7   25.70   10.70
   0  10   7   -9.90    9.80
   0  10  -7    7.00    9.10
   0  10   7   15.70   10.70
   0  10  -7    8.30   10.50
   0 -10   7    9.70   10.20
   0 -10  -7    9.60    8.80
   0 -10   7   -1.40    9.20
   0 -10  -7    2.20    9.60
   0 -10   7    6.00    9.60
   0 -10  -7   -6.00    9.30
   0 -10   7    3.90    8.70
  -1  10   8   16.00   11.20
   1  10  -8    9.00    9.80
   1  10  -8    7.60   10.20
  -1  10   8    9.40   10.60
  -1  10   8   29.20    9.70
   1 -10  -8   -9.00    8.40
  -1 -10   8    3.30   10.50
   1 -10  -8    3.80    9.60
   1 -10  -8   19.10    9.30
  -1 -10   8   15.50    8.50
  -1 -10   8   10.00   10.30
   2  10  -9   -8.80   20.30
  -2  10   9  -12.10   10.00
   2  10  -9   10.20   10.90
   2  10  -9   -1.00    9.00
  -2  10   9    8.60   10.70
  -2  10   9  -14.70   13.30
   2 -10  -9   -4.40   10.60
  -2 -10   9   12.10   12.10
   2 -10  -9   -3.90    9.50
  -2 -10   9   -5.30   12.30
   2 -10  -9   10.40   10.40
  -2 -10   9    9.10    7.70
  -1  11  -6   31.40   12.70
   1  11   6   12.00   13.30
  -1  11  -6   19.80   15.60
  -1 -11  -6   17.50   12.70
   1 -11   6   27.40   14.50
   1 -11   6   14.20   12.80
  -1 -11  -6   18.00   12.80
   1 -11   6   -1.80   11.10
   0  11   7   29.00   14.00
   0  11  -7   14.70   12.00
   0  11  -7   18.60   14.10
   0  11   7    4.40   13.20
   0 -11  -7   -9.20   11.10
   0 -11   7    4.50   11.40
   0 -11  -7   11.90   11.00
   0 -11   7    5.20   12.00
   0 -11   7  -11.00   13.10
  -1  11   8   36.00   15.20
  -1  11   8   54.19   14.60
   1  11  -8   25.50   12.60
  -1 -11   8   17.20   15.60
  -1 -11   8   27.80   11.00
  -1 -11   8   14.20   12.90
   1 -11  -8   31.20   14.70
   1 -11  -8   25.70   12.20
  -5   0  -3    3.30    4.40
  -5   0  -3    0.20    8.60
  -4   0  -4  241.98    8.40
  -4   0  -4  236.68    8.50
  -3   0  -5    1.80    1.70
  -3   0  -5    1.70    1.90
   3   0   5    1.40    2.40
  -3   0  -5   -0.90    3.60
   3   0   5   -2.20    3.70
  -3   0  -5    2.10    2.10
  -2   0  -6  167.78    6.30
  -2   0  -6  166.68    8.30
   2   0   6  188.98    4.90
   2   0   6  186.28    6.90
  -2   0  -6  181.18    6.50
  -1   0  -7   -0.30    1.60
  -1   0  -7    0.80    2.00
   1   0   7    2.70    1.80
  -1   0  -7    0.00    1.50
   1   0   7   -0.30    1.40
   0   0  -8 1443.66   31.20
   0   0  -8 1452.25   30.80
   0   0   8 1423.66   31.40
   0   0  -8 1395.36   31.50
   0   0   8 1477.25   30.50
   0   0   8 1416.86   31.10
   0   0   8 1428.86   30.80
  -1   0   9    2.70    2.00
  -1   0   9   -1.00    1.30
  -1   0   9    1.00    1.90
  -1   0   9   -1.40    1.20
   1   0  -9    6.10    2.20
   1   0  -9    0.50    1.40
  -2   0  10   99.39    6.90
   2   0 -10  106.79    4.50
  -2   0  10  111.19    5.70
  -2   0  10  105.29    5.60
   2   0 -10  102.29    5.80
  -3   0  11   -2.30    2.80
  -3   0  11    7.30    4.30
   3   0 -11    0.30    2.90
  -3   0  11   -1.30    2.50
  -4   0  12   26.80    7.30
  -4   0  12   26.10    4.20
  -4   0  12   28.60    4.60
   4   0 -12   26.60    5.00
  -4   0  12   22.20    4.80
  -5   0  13  -21.30   11.20
  -5   0  13   -0.50    5.60
  -5   0  13   11.50    9.70
  -5   0  13    6.70    5.90
  -5   1  -3    6.80    8.50
  -5   1  -3    1.10    5.10
  -5  -1  -3    2.60    3.80
  -5  -1  -3    6.30    8.90
  -5  -1  -3    6.40    5.10
  -4   1  -4  356.86   16.50
  -4   1  -4  334.17   11.20
   4  -1   4  337.37   10.90
  -4  -1  -4  345.87   10.20
  -4  -1  -4  354.06   11.10
   3   1   5  348.97   12.70
  -3   1  -5  329.67   13.80
  -3   1  -5  348.17   10.10
  -3   1  -5  354.06   10.60
  -3   1  -5  352.26   10.40
   3   1   5  360.06    9.90
   3  -1   5  348.17   10.90
  -3  -1  -5  348.67    9.50
   3  -1   5  356.06   14.30
  -3  -1  -5  348.37    9.80
  -3  -1  -5  324.47   13.70
  -2   1  -6 1205.28   29.70
   2   1   6 1211.28   29.60
  -2   1  -6 1242.58   27.30
  -2   1  -6 1235.28   27.20
   2   1   6 1180.88   26.90
  -2  -1  -6 1182.58   26.60
  -2  -1  -6 1228.58   27.00
   2  -1   6 1232.98   27.60
  -2  -1  -6 1230.68   29.70
   2  -1   6 1200.08   25.60
   2  -1   6 1226.08   29.80
  -1   1  -7  622.94   15.20
   1   1   7  588.84   16.10
   1   1   7  600.44   14.70
  -1   1  -7  610.84   16.00
   1   1   7  610.04   15.30
  -1   1  -7  612.04   15.40
  -1  -1  -7  588.84   16.10
   1  -1   7  615.04   15.60
   1  -1   7  627.64   14.90
  -1  -1  -7  607.84   15.00
  -1  -1  -7  577.44   15.10
   0   1  -8 1030.10   23.90
   0   1   8 1031.20   23.60
   0   1   8 1057.59   23.70
   0   1   8  990.30   23.90
   0   1   8 1050.79   23.00
   0   1  -8 1013.70   23.60
   0   1  -8 1013.00   22.90
   0  -1   8 1066.19   24.10
   0  -1   8 1074.09   23.70
   0  -1  -8 1053.59   24.00
   0  -1  -8 1036.60   23.00
   0  -1  -8 1062.09   23.70
   0  -1  -8 1031.60   23.60
   1   1  -9  235.08    7.70
   1   1  -9  226.98    8.10
   1   1  -9  235.28    5.70
  -1   1   9  250.77    8.50
  -1   1   9  232.38    7.40
  -1   1   9  247.08    8.20
  -1   1   9  248.78    8.50
  -1  -1   9  241.58    8.40
   1  -1  -9  233.28    8.40
  -1  -1   9  237.78    8.00
   1  -1  -9  242.48    7.90
   1  -1  -9  229.08    8.30
   2   1 -10  945.41   22.40
  -2   1  10  918.01   22.60
   2   1 -10  931.01   20.80
  -2   1  10  964.50   22.60
  -2   1  10  935.61   24.10
  -2  -1  10  982.40   22.40
   2  -1 -10  956.50   21.20
  -2  -1  10  944.61   22.40
   2  -1 -10  917.01   22.90
  -3   1  11   40.70    4.50
   3   1 -11   35.20    3.90
  -3   1  11   32.20    4.30
  -3   1  11   30.90    5.10
  -3  -1  11   35.30    5.80
  -3  -1  11   36.20    4.20
   3  -1 -11   39.20    4.60
  -3  -1  11   31.70    4.00
  -4   1  12    1.50    4.30
   4   1 -12   -0.70    3.70
  -4   1  12   -6.80    3.50
  -4   1  12   -5.60    6.10
  -4   1  12    4.50    4.10
  -4  -1  12   -3.10    3.80
  -4  -1  12   -3.30    6.40
  -4  -1  12   -0.50    2.70
  -4  -1  12    3.60    3.40
  -5   1  13    0.30    9.30
  -5   1  13    5.40   11.90
  -5   1  13    3.80    6.60
  -5   1  13   -5.10    6.50
  -5  -1  13    0.50    9.80
   5  -1 -13  -12.90    5.30
  -5  -1  13    7.40   10.70
  -5  -1  13    1.70    5.40
  -5   2  -3   17.90    6.30
  -5   2  -3    6.50    9.70
  -5  -2  -3   24.00    6.40
  -5  -2  -3   12.90    8.60
  -5  -2  -3   21.10    4.50
  -4   2  -4   25.30    4.90
  -4   2  -4   27.10    7.10
  -4   2  -4   27.50    4.50
  -4   2  -4   36.90    4.10
   4  -2   4   38.00    5.40
   4  -2   4   28.00    8.10
  -4  -2  -4   25.90    3.90
  -3   2  -5  250.27    8.80
   3   2   5  246.58   10.10
  -3   2  -5  232.18    9.50
   3   2   5  244.88    8.10
  -3   2  -5  242.48    9.30
  -3  -2  -5  243.08    8.20
   3  -2   5  234.38   12.60
   3  -2   5  243.88    9.90
  -3  -2  -5  249.58    7.90
  -3  -2  -5  228.98   11.50
  -2   2  -6   19.30    3.40
  -2   2  -6   26.10    3.60
   2   2   6   25.20    4.90
   2   2   6   20.10    3.00
  -2  -2  -6   24.90    3.10
  -2  -2  -6   24.50    3.10
   2  -2   6   19.00    2.60
  -2  -2  -6   18.30    3.50
   2  -2   6   27.70    2.10
   2  -2   6   23.60    4.50
   2  -2   6   17.90    3.70
  -1   2  -7 1046.50   24.10
   1   2   7 1018.50   23.20
  -1   2  -7  996.30   23.80
   1   2   7 1057.99   25.00
   1   2   7  990.30   23.60
  -1  -2  -7  978.70   24.60
   1  -2   7  965.40   23.10
  -1  -2  -7 1020.70   23.50
  -1  -2  -7 1058.49   23.90
   1  -2   7 1000.30   24.20
   0   2   8  467.45   12.90
   0   2  -8  480.15   13.20
   0   2   8  459.75   13.20
   0   2  -8  448.56   12.90
   0   2   8  473.05   13.20
   0  -2   8  482.95   12.90
   0  -2   8  481.05   13.30
   0  -2  -8  477.95   13.20
   0  -2  -8  455.75   12.70
   0  -2  -8  469.95   13.30
   0  -2  -8  464.35   12.40
  -1   2   9   35.90    4.20
   1   2  -9   32.70    3.80
   1   2  -9   32.40    3.70
  -1   2   9   35.30    4.30
  -1   2   9   30.20    3.90
   1   2  -9   30.60    1.90
  -1  -2   9   32.20    3.70
   1  -2  -9   30.50    3.70
   1  -2  -9   32.60    4.10
   1  -2  -9   30.60    4.00
  -1  -2   9   37.20    4.30
  -2   2  10   13.80    3.50
   2   2 -10   17.50    3.20
   2   2 -10   15.40    2.30
  -2   2  10   11.10    3.10
  -2   2  10   19.10    3.70
   2  -2 -10   17.30    2.80
   2  -2 -10   10.60    3.90
   2  -2 -10   17.20    3.60
  -2  -2  10   13.10    3.00
  -2  -2  10   17.50    3.50
  -3   2  11  130.79    7.90
  -3   2  11  124.39    7.60
  -3   2  11  116.69    9.20
   3   2 -11  135.69    7.00
  -3   2  11  135.19    8.30
  -3  -2  11  130.79    7.10
   3  -2 -11  130.99    8.40
  -3  -2  11  116.39    6.70
   4   2 -12    7.60    3.90
  -4   2  12    9.70    5.30
  -4   2  12   -3.30    4.20
  -4   2  12    1.10    6.60
  -4   2  12    3.00    5.00
  -4  -2  12    4.00    3.50
  -4  -2  12    7.40    4.00
   4  -2 -12    1.60    4.80
  -4  -2  12   12.60    6.70
  -5   2  13  -11.60    9.50
  -5   2  13   -0.80    7.20
  -5   2  13  -13.00   12.20
  -5  -2  13   -0.90    5.70
  -5  -2  13   -2.10   10.20
   5  -2 -13   -6.90    6.70
  -5  -2  13    0.70    9.80
  -5   3  -3   26.30   10.90
  -5   3  -3   10.20    7.60
  -5  -3  -3   20.00    6.70
  -5  -3  -3   23.60    5.10
  -5  -3  -3   29.70   10.00
  -4   3  -4   92.09    8.60
   4   3   4   90.69    5.20
  -4   3  -4   91.09    9.30
  -4   3  -4  101.69    7.30
   4   3   4   98.89    5.70
  -4  -3  -4   81.59    9.50
   4  -3   4   81.69    8.80
  -4  -3  -4   77.79    6.50
   4  -3   4   84.99   11.60
   3   3   5  193.28   11.10
  -3   3  -5  176.48    9.20
   3   3   5  152.78    8.70
  -3   3  -5  175.78    8.40
   3   3   5  180.58    7.40
  -3   3  -5  185.98    9.10
  -3  -3  -5  171.78    7.50
  -3  -3  -5  174.78    7.50
  -3  -3  -5  170.18   10.50
   3  -3   5  157.88   13.50
   3  -3   5  181.88    6.70
   3  -3   5  188.78    9.80
   2   3   6    0.40    1.90
  -2   3  -6    1.50    2.60
  -2   3  -6   -1.90    2.70
   2   3   6    0.90    2.50
   2   3   6    3.80    3.20
  -2  -3  -6   -0.90    3.00
   2  -3   6    2.00    3.10
  -2  -3  -6   -0.70    2.60
   2  -3   6   -0.30    2.00
   2  -3   6    5.90    3.90
  -2  -3  -6    0.10    2.10
   1   3   7  229.18    8.20
  -1   3  -7  230.98    8.80
   1   3   7  212.28    8.50
   1   3   7  205.48    9.30
  -1   3  -7  223.28    8.70
   1  -3   7  219.68    8.20
   1  -3   7  217.48    9.20
  -1  -3  -7  227.18    9.20
  -1  -3  -7  212.88    8.20
  -1  -3  -7  239.18    8.90
   0   3  -8  453.35   13.60
   0   3  -8  428.66   13.30
   0   3   8  444.66   13.70
   0   3   8  462.95   13.40
   0   3   8  456.85   13.80
   0  -3  -8  463.35   13.90
   0  -3  -8  457.95   13.30
   0  -3   8  475.85   13.40
   0  -3   8  452.75   13.80
   1   3  -9  857.41   21.10
  -1   3   9  805.62   20.90
  -1   3   9  822.52   21.50
   1   3  -9  819.42   20.40
   1  -3  -9  817.02   21.10
  -1  -3   9  842.02   21.30
   1  -3  -9  781.32   20.40
   1  -3  -9  863.11   21.90
  -1  -3   9  792.92   20.50
  -2   3  10   32.80    4.40
   2   3 -10   23.70    4.10
  -2   3  10   25.60    4.40
   2   3 -10   27.90    3.30
   2  -3 -10   21.30    3.30
   2  -3 -10   24.60    4.60
   2  -3 -10   20.40    4.60
  -2  -3  10   22.40    4.20
  -2  -3  10   22.70    3.50
  -3   3  11  196.38   10.00
  -3   3  11  200.88   10.10
   3   3 -11  182.88    8.40
  -3   3  11  175.78    9.70
   3  -3 -11  183.38    6.40
   3  -3 -11  184.88   10.60
   3  -3 -11  181.08    6.80
  -3  -3  11  168.58    8.60
  -3  -3  11  189.88    9.10
   4   3 -12   79.59    7.10
  -4   3  12   97.79    9.80
  -4   3  12   96.39   12.30
  -4   3  12   90.49    9.10
  -4   3  12   85.89    9.80
   4  -3 -12   91.19   10.30
  -4  -3  12   77.49    8.10
  -4  -3  12   84.79    7.10
  -5   3  13    2.70    6.00
  -5   3  13   -2.90    8.30
  -5   3  13   13.10    6.60
  -5   3  13   -1.10   13.50
  -5  -3  13   -0.40    6.30
  -5  -3  13   16.40   11.30
  -5  -3  13   27.40   10.70
  -5   4  -3    5.60    5.20
  -5   4  -3    0.10    8.70
  -5   4  -3    3.60    5.90
   5  -4   3    4.70    7.50
  -5  -4  -3    7.40    5.90
  -5  -4  -3   14.90   10.60
  -4   4  -4  291.57   14.30
  -4   4  -4  308.37   13.90
   4   4   4  298.37   10.30
   4   4   4  316.07   10.90
  -4   4  -4  314.97   12.80
   4  -4   4  318.77   14.70
   4  -4   4  317.47   19.10
  -4  -4  -4  326.57   16.80
  -4  -4  -4  292.77   11.50
  -3   4  -5   -0.30    4.00
  -3   4  -5    2.90    4.10
   3   4   5    0.00    5.00
   3   4   5   -3.70    3.10
  -3   4  -5   -2.00    4.70
   3   4   5    0.00    3.70
  -3  -4  -5    0.80    4.90
   3  -4   5   -0.50    6.20
   3  -4   5    3.40    2.90
   3  -4   5   -0.60    3.10
  -3  -4  -5   -0.20    3.30
   3  -4   5    3.20    5.30
   3  -4   5   -1.50    2.40
  -3  -4  -5    4.50    3.60
   2   4   6  212.58   11.10
  -2   4  -6  203.68   10.50
   2   4   6  215.68    9.40
  -2   4  -6  199.18    9.70
  -2   4  -6  203.48    9.50
   2   4   6  210.88    9.00
   2  -4   6  220.08   10.70
   2  -4   6  210.78    8.50
   2  -4   6  204.08    9.20
   2  -4   6  226.38   11.90
  -2  -4  -6  195.98    9.10
  -2  -4  -6  216.18   10.50
  -2  -4  -6  210.88    9.10
   1   4   7   81.19    6.80
  -1   4  -7   70.29    6.20
   1   4   7   83.59    6.40
  -1   4  -7   70.29    6.20
   1   4   7   76.09    5.80
   1  -4   7   69.99    5.70
  -1  -4  -7   89.79    6.70
   1  -4   7   74.09    6.90
  -1  -4  -7   88.49    6.10
   0   4  -8   52.99    5.50
   0   4   8   51.19    5.60
   0   4   8   49.70    5.30
   0   4   8   53.49    5.80
   0   4  -8   47.00    5.50
   0  -4   8   49.10    5.80
   0  -4  -8   53.39    5.30
   0  -4  -8   52.99    5.60
   0  -4   8   46.00    5.00
   1   4  -9  229.78    9.20
   1   4  -9  228.08    9.70
  -1   4   9  224.18   10.10
  -1   4   9  236.78   10.20
  -1   4   9  217.68    9.70
   1  -4  -9  227.58    9.60
  -1  -4   9  218.78    9.80
   1  -4  -9  220.18   10.30
  -1  -4   9  224.68    9.30
   1  -4  -9  233.38    9.50
  -2   4  10  297.87   12.20
   2   4 -10  293.87   11.00
  -2   4  10  288.77   11.70
   2   4 -10  284.37    7.80
  -2   4  10  317.97   12.50
   2  -4 -10  280.67   12.70
  -2  -4  10  304.37   11.40
   2  -4 -10  292.67   12.10
   2  -4 -10  305.77   10.80
  -2  -4  10  307.07   11.90
   2  -4 -10  287.67   11.00
  -3   4  11   81.49   12.70
  -3   4  11   97.99    9.00
   3   4 -11   79.89    7.20
  -3   4  11   92.09    9.10
   3  -4 -11   82.19    5.90
   3  -4 -11   75.59    6.30
   3  -4 -11   96.49    9.90
  -3  -4  11   71.19    7.90
   3  -4 -11  101.89    9.90
  -3  -4  11   78.29    7.70
   4   4 -12  176.48   10.50
  -4   4  12  141.09   12.00
  -4   4  12  133.59   15.80
  -4   4  12  145.59   18.00
  -4   4  12  168.28   11.90
  -4  -4  12  161.38    9.20
  -4  -4  12  169.98   10.50
   4  -4 -12  148.59   13.10
  -5   4  13  -20.40   15.20
  -5   4  13    5.10    8.20
  -5   4  13   20.90   10.10
  -5  -4  13    5.90    7.00
  -5  -4  13   23.20   11.00
  -5   5  -3   20.20    7.40
  -5   5  -3   11.60   10.60
  -5   5  -3   12.60   12.00
   5  -5   3   30.30    9.60
  -5  -5  -3    7.00    7.10
  -5  -5  -3   14.30   10.40
  -4   5  -4  171.08   13.50
   4   5   4  160.28   10.10
  -4   5  -4  164.88   13.80
   4   5   4  177.98   14.70
  -4   5  -4  168.08   11.70
   4   5   4  174.38    9.50
   4  -5   4  171.78   14.10
   4  -5   4  190.78   10.40
  -4  -5  -4  183.28   11.00
  -4  -5  -4  179.08   14.60
   4  -5   4  216.78   18.10
  -3   5  -5    7.00    5.80
  -3   5  -5    3.00    5.10
   3   5   5   -1.10    6.90
   3   5   5   -7.20    4.90
  -3   5  -5   -3.40    4.40
   3   5   5    1.10    4.60
  -3  -5  -5    7.90    4.30
   3  -5   5    0.30    5.80
   3  -5   5    9.10    3.90
  -3  -5  -5    4.00    4.30
   3  -5   5   -1.90    5.80
  -3  -5  -5   -0.70    5.80
   3  -5   5   -2.10    3.70
   3  -5   5   -1.30    3.00
   2   5   6  240.48   10.60
  -2   5  -6  237.68   12.00
   2   5   6  241.18   12.50
   2   5   6  254.37   11.10
  -2   5  -6  238.68   11.60
  -2   5  -6  244.38   11.30
  -2  -5  -6  222.98   10.40
   2  -5   6  250.67   12.40
   2  -5   6  233.38   13.30
   2  -5   6  242.68   11.20
   2  -5   6  238.28   10.30
  -2  -5  -6  250.17   11.10
  -1   5  -7  698.33   20.70
  -1   5  -7  709.03   20.80
   1   5   7  714.43   20.70
   1   5   7  716.93   20.50
   1   5   7  713.73   19.80
   1   5   7  700.93   21.30
  -1   5  -7  712.33   21.30
  -1  -5  -7  709.13   21.00
   1  -5   7  711.53   21.50
  -1  -5  -7  738.83   20.40
   1  -5   7  707.33   20.00
   0   5  -8  788.12   22.30
   0   5  -8  775.42   21.90
   0   5   8  804.22   22.70
   0   5   8  792.62   22.30
   0   5   8  812.22   22.10
   0   5   8  806.92   22.80
   0  -5   8  782.02   21.70
   0  -5  -8  788.92   21.90
   0  -5  -8  761.22   22.70
   0  -5   8  804.02   22.90
   1   5  -9  186.68    9.40
  -1   5   9  175.58    9.60
  -1   5   9  171.88   10.00
  -1   5   9  161.88    9.70
   1   5  -9  175.78    9.00
  -1  -5   9  171.68    9.70
   1  -5  -9  165.08    9.20
  -1  -5   9  151.88    8.60
   1  -5  -9  174.78   10.30
  -2   5  10  719.43   21.50
   2   5 -10  703.23   17.30
  -2   5  10  686.93   21.90
   2   5 -10  722.63   20.50
  -2   5  10  688.13   21.50
  -2  -5  10  692.63   20.40
  -2  -5  10  700.53   21.10
   2  -5 -10  722.73   20.00
   2  -5 -10  695.23   22.40
   2  -5 -10  715.23   21.70
   2  -5 -10  694.13   20.50
  -3   5  11   45.50    7.60
   3   5 -11   41.60    6.10
   3   5 -11   45.10    6.70
  -3   5  11   46.80    9.50
  -3   5  11   32.40    7.50
  -3   5  11   39.10   11.80
   3  -5 -11   27.60    7.10
   3  -5 -11   42.40    7.60
  -3  -5  11   38.70    6.30
   3  -5 -11   37.70    5.20
   3  -5 -11   47.50    5.40
  -3  -5  11   32.80    6.70
  -4   5  12   42.50   13.00
  -4   5  12   26.30    8.20
  -4   5  12   74.69    9.60
  -4   5  12   50.29    9.30
   4   5 -12   57.09    7.80
   4   5 -12   51.29    6.60
  -4  -5  12   49.40    7.50
  -4  -5  12   56.79    7.20
   4  -5 -12   60.09    9.80
  -4   6  -4   -3.40    7.90
  -4   6  -4   19.30    7.40
   4   6   4   17.90    6.70
   4   6   4   32.30   10.00
   4   6   4   23.10    6.20
  -4   6  -4    0.30    8.60
  -4  -6  -4   -0.30    8.60
   4  -6   4   24.80   11.70
  -4  -6  -4   23.40    7.40
   4  -6   4   14.40    8.80
   4  -6   4   13.50    6.30
   3   6   5   82.59   10.30
  -3   6  -5   92.09   10.60
  -3   6  -5   84.79    9.60
   3   6   5   64.49    8.00
   3   6   5   71.29    7.60
  -3   6  -5   69.59    8.30
   3  -6   5   89.79   10.30
  -3  -6  -5   70.09    8.10
   3  -6   5   68.99   11.70
  -3  -6  -5   57.39    9.10
   3  -6   5   65.39    7.90
   3  -6   5   71.39    8.90
   3  -6   5   69.99    7.50
   2   6   6    7.00    4.60
   2   6   6   10.70    5.80
  -2   6  -6    4.60    5.70
   2   6   6    8.40    6.00
  -2   6  -6   16.10    5.60
   2  -6   6    4.60    5.40
  -2  -6  -6   16.90    5.50
   2  -6   6   14.80    5.20
   2  -6   6    6.60    4.20
  -2  -6  -6   11.90    4.80
   2  -6   6   12.30    5.90
   1   6   7   29.10    6.70
  -1   6  -7   41.40    6.60
  -1   6  -7   33.40    6.10
  -1   6  -7   28.90    6.10
   1   6   7   33.40    6.00
   1   6   7   31.30    5.70
   1   6   7   31.50    3.80
  -1  -6  -7   35.40    6.00
   1  -6   7   18.70    4.90
   1  -6   7   28.40    6.20
   1  -6   7   38.30    7.00
  -1  -6  -7   29.40    5.80
   0   6   8    8.40    5.00
   0   6   8   -2.70    4.20
   0   6  -8    2.40    3.70
   0   6   8    0.10    3.30
   0   6   8   -1.80    4.20
   0   6  -8    3.50    4.60
   0   6   8   -5.80    3.90
   0   6  -8    2.80    4.20
   0  -6   8    1.90    4.70
   0  -6   8   -4.70    3.40
   0  -6  -8   -5.80    3.80
   0  -6  -8    1.10    3.90
  -1   6   9   20.10    6.30
   1   6  -9   17.10    4.90
  -1   6   9   32.10    5.90
  -1   6   9   18.90    6.00
  -1   6   9   33.90    5.70
   1   6  -9   33.90    5.90
  -1  -6   9   24.00    5.30
  -1  -6   9   28.70    6.40
   1  -6  -9   26.30    5.10
   1  -6  -9   23.50    6.30
  -2   6  10   15.40    6.10
   2   6 -10    7.20    4.50
  -2   6  10    4.70    5.70
   2   6 -10    0.40    3.80
  -2   6  10   -2.90    6.50
   2   6 -10    5.60    5.00
   2  -6 -10    0.10    4.80
   2  -6 -10    6.60    4.40
  -2  -6  10   -1.50    4.70
   2  -6 -10    7.70    6.00
  -2  -6  10   -3.60    5.50
   2  -6 -10   10.40    5.50
  -3   6  11   43.30    8.30
   3   6 -11   54.69    7.80
   3   6 -11   51.39    5.50
  -3   6  11   42.50    9.80
   3   6 -11   53.29    7.10
  -3   6  11   59.79    9.30
  -3   6  11   52.09    9.30
  -3  -6  11   51.79    8.20
   3  -6 -11   54.79    6.50
  -3  -6  11   71.69    8.60
   3  -6 -11   42.20    9.10
   3  -6 -11   46.20    6.30
   3  -6 -11   47.00    8.70
   4   6 -12   29.50    6.50
  -4   6  12   12.10    9.30
   4   6 -12   40.10    8.80
  -4   6  12   26.40    9.90
  -4   6  12   21.90    9.70
  -4   6  12   52.29   14.10
   4  -6 -12   21.40    9.60
  -4  -6  12   26.60    8.20
   4  -6 -12   34.80   11.30
  -4  -6  12   23.40    7.70
  -4   7  -4   25.20   11.30
  -4   7  -4    9.40   10.90
   4   7   4    7.10   10.40
   4   7   4   26.60    8.20
   4   7   4   11.90    7.70
  -4   7  -4   22.90    9.00
   4  -7   4   20.70    5.00
   4  -7   4   13.80    4.50
   4  -7   4   21.80    7.80
   4  -7   4    7.30   10.60
  -4  -7  -4   16.10    8.40
   3   7   5  215.98   13.60
  -3   7  -5  216.78   16.70
  -3   7  -5  168.68   13.50
   3   7   5  238.88   16.10
   3   7   5  202.48   12.70
  -3   7  -5  181.08   15.20
   3  -7   5  188.58   16.10
   3  -7   5  227.88   11.90
   3  -7   5  210.58   12.90
  -3  -7  -5  200.98   13.90
   3  -7   5  223.28   17.90
  -3  -7  -5  216.18   13.10
  -2   7  -6   16.20    7.40
  -2   7  -6   10.80    6.10
   2   7   6   11.60    7.00
   2   7   6    0.10    5.90
  -2   7  -6   14.40    6.20
   2   7   6    6.80    5.80
   2  -7   6   11.30    6.70
  -2  -7  -6    6.80    5.80
  -2  -7  -6   14.70    5.70
   2  -7   6    0.10    5.70
   2  -7   6   13.00    5.70
   2  -7   6    3.30    6.60
   1   7   7  303.27   14.50
  -1   7  -7  269.87   16.20
  -1   7  -7  273.47   14.90
  -1   7  -7  280.57   14.10
   1   7   7  291.57   15.00
   1   7   7  274.97    9.40
   1   7   7  280.87   14.00
   1  -7   7  280.97   13.80
   1  -7   7  281.47   15.50
  -1  -7  -7  291.87   14.00
  -1  -7  -7  292.57   16.90
   0   7   8   10.00    6.10
   0   7   8   30.40    5.40
   0   7  -8   20.70    5.90
   0   7  -8   10.20    5.80
   0   7   8   12.90    5.70
   0   7   8   10.30    5.50
   0   7  -8   33.40    6.70
   0   7   8   17.40    5.70
   0  -7  -8   22.40    7.00
   0  -7   8   18.60    5.70
   0  -7   8   21.80    7.10
   0  -7  -8   23.10    5.70
  -1   7   9  100.79   10.30
   1   7  -9  102.99   10.50
   1   7  -9   90.09    9.70
  -1   7   9   74.49    9.70
  -1   7   9   84.29    9.80
  -1   7   9   77.49   12.30
   1  -7  -9   89.49   10.00
   1  -7  -9   84.29    9.30
  -1  -7   9   91.89   10.60
   1  -7  -9  103.69   11.90
  -2   7  10  224.58   14.50
   2   7 -10  213.78   10.40
  -2   7  10  228.68   15.60
   2   7 -10  209.98   13.30
   2   7 -10  219.88   12.70
  -2   7  10  221.38   15.00
  -2   7  10  209.48   14.30
  -2  -7  10  218.18   14.50
   2  -7 -10  214.38   12.40
   2  -7 -10  233.58   13.60
   2  -7 -10  240.18   15.20
   2  -7 -10  216.38   13.70
  -2  -7  10  238.38   14.00
  -3   7  11   40.20    9.00
  -3   7  11   36.30    9.90
   3   7 -11   47.40    7.50
   3   7 -11   53.29    8.80
   3   7 -11   43.00    5.70
  -3   7  11   39.90   11.30
  -3   7  11   42.60    9.50
  -3  -7  11   33.90    8.10
   3  -7 -11   44.50    7.00
   3  -7 -11   35.60    7.00
  -3  -7  11   34.10    8.90
   3  -7 -11   37.80    9.80
   3  -7 -11   37.10    9.80
   4   7 -12    0.80    9.50
  -4   7  12   -0.90   10.60
   4   7 -12   19.10   11.80
  -4   7  12    4.00   14.00
  -4   7  12   15.20   11.40
  -4   7  12    8.00   10.80
   4  -7 -12   20.20   10.90
   4  -7 -12    7.80    5.20
  -4  -7  12    5.60    8.40
  -4  -7  12   17.30    8.80
   4  -7 -12   17.40   13.00
   4  -7 -12    8.00    5.40
   4   8   4   48.20   10.10
  -4   8  -4   50.19   13.70
   4   8   4   60.89   13.60
  -4   8  -4   70.79   14.60
  -4   8  -4   32.00   11.50
  -4  -8  -4   51.79   11.20
   4  -8   4   46.10    7.50
   4  -8   4   34.40    9.90
   4  -8   4   40.60    8.20
   3   8   5   69.49   10.30
  -3   8  -5   34.90   10.30
  -3   8  -5   52.69   12.20
  -3   8  -5   46.60    9.60
   3   8   5   42.40   11.30
   3   8   5   27.80    8.40
   3  -8   5   47.90   11.50
   3  -8   5   58.89   10.20
   3  -8   5   39.60    9.00
  -3  -8  -5   34.50    9.50
  -3  -8  -5   39.80    9.00
   3  -8   5   33.40   12.50
   2   8   6    5.10    8.30
   2   8   6   -1.30    6.60
  -2   8  -6    4.90    7.10
  -2   8  -6    8.90    8.50
   2   8   6   -0.80    6.70
  -2   8  -6    2.40    7.60
  -2  -8  -6   10.20    6.70
   2  -8   6   -1.90    6.20
   2  -8   6   -5.30    7.40
   2  -8   6    7.00    7.00
  -2  -8  -6    5.40    6.30
   2  -8   6    9.20    8.70
   1   8   7   38.70    8.50
  -1   8  -7   37.30    8.80
   1   8   7   23.50    7.20
  -1   8  -7   25.90    7.70
  -1   8  -7   39.50    8.00
   1   8   7   24.10    8.90
   1  -8   7   20.70    7.30
   1  -8   7   21.00    8.50
  -1  -8  -7   37.90    8.00
  -1  -8  -7   37.50    8.20
   1  -8   7   20.50    7.10
   1  -8   7   17.50    7.30
   0   8   8   10.70    7.20
   0   8   8   -4.90    6.90
   0   8   8    3.80    5.20
   0   8  -8   13.60   10.30
   0   8  -8    1.20    5.90
   0   8  -8    1.50    6.70
   0  -8   8   19.10    7.70
   0  -8  -8   -3.50    5.80
   0  -8   8    1.90    5.90
   0  -8  -8   -3.50    6.50
   0  -8   8    3.60    6.00
  -1   8   9   15.70    8.10
   1   8  -9    0.60    6.40
  -1   8   9    7.90    6.90
   1   8  -9   15.40    7.10
  -1   8   9   26.10    8.30
  -1   8   9   14.40    6.90
   1  -8  -9    7.40    6.50
   1  -8  -9   16.80    6.80
  -1  -8   9   13.00    7.70
   1  -8  -9   12.90    8.00
  -1  -8   9   12.90    6.40
  -2   8  10    0.20    8.40
   2   8 -10    5.70    5.60
  -2   8  10   -0.30    9.00
   2   8 -10    2.00    6.20
   2   8 -10   -4.80    7.00
  -2   8  10   -2.00    8.00
  -2   8  10   -0.40    7.00
  -2  -8  10   13.20    8.30
   2  -8 -10   -2.00    6.40
   2  -8 -10   15.00    8.60
  -2  -8  10   -2.80    6.70
   2  -8 -10    1.00    7.10
   2  -8 -10    0.80    7.40
  -3   8  11   -4.40   10.30
  -3   8  11   -2.20    9.50
   3   8 -11    1.30    8.90
   3   8 -11    1.20    5.70
  -3   8  11    7.20   10.80
  -3   8  11    2.20   11.30
   3   8 -11    4.60    7.60
   3  -8 -11   18.80   10.60
   3  -8 -11    4.70    6.40
  -3  -8  11    3.40    8.70
   3  -8 -11    1.50    7.60
  -3  -8  11  -10.10    9.00
  -3   9  -5   14.20   14.10
   3   9   5    2.20   10.00
  -3   9  -5   -7.30   10.90
  -3   9  -5   17.10   10.50
   3   9   5   22.20   13.10
   3   9   5  -11.00    8.80
   3  -9   5   33.10   19.00
   3  -9   5    1.00    8.70
   3  -9   5   12.10    9.60
   3  -9   5   -1.40   13.70
  -3  -9  -5    3.30   10.40
  -3  -9  -5    3.90    9.50
  -2   9  -6   37.30   11.90
  -2   9  -6   12.40    9.10
  -2   9  -6   10.50    8.60
   2   9   6   18.40   10.50
   2   9   6   12.10    9.80
   2   9   6   26.00    9.30
   2  -9   6   29.80    8.30
  -2  -9  -6    7.10    8.80
   2  -9   6   43.70   11.50
   2  -9   6    6.30    9.10
   2  -9   6    1.60    9.80
  -2  -9  -6    8.50    8.50
  -1   9  -7   18.70    8.30
   1   9   7   18.40    9.50
  -1   9  -7   43.80   10.90
   1   9   7   36.10    9.60
  -1   9  -7   23.60    8.70
   1  -9   7   14.20    7.90
  -1  -9  -7   31.70    8.70
   1  -9   7   30.40    9.70
   1  -9   7   16.90    9.70
  -1  -9  -7   19.70    8.10
   1  -9   7   40.20    9.60
   0   9   8   -7.30    8.90
   0   9   8   -6.60    8.00
   0   9   8   -8.10    5.40
   0   9  -8   -0.60    7.80
   0   9  -8  -10.30    8.30
   0   9   8   -2.10    8.50
   0  -9  -8  -15.20    7.30
   0  -9  -8   -4.70    6.90
   0  -9   8   -2.00    6.90
   0  -9   8   18.30    9.20
   0  -9  -8   -8.90    7.00
   0  -9   8   -4.50    7.00
  -1   9   9   -1.90    9.10
  -1   9   9    1.60    7.50
   1   9  -9   -6.90    7.80
   1   9  -9  -13.80    7.60
  -1   9   9    2.40    9.60
   1  -9  -9    3.20    7.90
  -1  -9   9    2.90    7.40
   1  -9  -9    1.80    7.40
   1  -9  -9   -5.10    8.10
  -1  -9   9   13.50    7.00
  -1  -9   9   -7.20    8.40
  -2   9  10   13.00   10.90
  -2   9  10    6.00   10.20
   2   9 -10    8.20    7.90
   2   9 -10   23.40    9.80
  -2   9  10   -8.60    9.30
  -2   9  10    7.90    8.60
  -2  -9  10   -3.80   10.30
   2  -9 -10    1.30    8.00
   2  -9 -10   -7.00    7.60
  -2  -9  10    6.60    8.50
   2  -9 -10   21.50   10.80
   2  -9 -10    1.60    9.60
   3   9 -11   38.90   13.70
  -3   9  11   18.80   12.40
   3   9 -11  -14.00    7.40
  -3   9  11    8.10   13.30
   3   9 -11   11.50    9.60
  -3   9  11  -19.40   14.10
   3  -9 -11   23.10    8.80
   3  -9 -11   12.90    9.60
  -3  -9  11    4.00   11.30
  -3  -9  11    6.00   11.90
   3  -9 -11   -0.70   11.90
   2  10   6   21.00   11.80
   2  10   6    4.00   11.70
  -2  10  -6   24.90   13.40
   2  10   6   -3.60   11.90
  -2  10  -6   -3.80   10.90
  -2 -10  -6   12.50   11.60
   2 -10   6   17.30   13.20
  -2 -10  -6   -3.90   10.20
  -2 -10  -6   -3.20    9.40
   2 -10   6    4.70    9.60
   2 -10   6   -1.50   12.70
   2 -10   6   22.50   11.10
   1  10   7   -8.40    9.40
  -1  10  -7   -9.30   11.40
   1  10   7  -15.60    9.80
   1  10   7   -8.90   11.30
  -1  10  -7    9.00    9.00
   1 -10   7  -20.30    8.80
  -1 -10  -7    7.90    9.50
   1 -10   7   -2.20   11.40
  -1 -10  -7  -12.80    8.90
   1 -10   7   26.10   11.00
  -1 -10  -7  -12.10    8.80
   1 -10   7    2.60   10.00
   0  10  -8   83.19   11.80
   0  10   8   89.79   12.70
   0  10   8   85.69   13.60
   0  10   8   75.69   14.00
   0  10  -8   78.89   13.80
   0 -10  -8   48.80   11.90
   0 -10  -8   85.69   12.80
   0 -10   8   62.29   12.10
   0 -10   8   72.89   12.20
   0 -10  -8   73.59   11.30
   0 -10   8   92.79   12.10
   0 -10   8   99.99   14.90
   1  10  -9   26.50   11.10
  -1  10   9   11.10   10.60
  -1  10   9   27.50   10.20
  -1  10   9   30.70   12.30
   1  10  -9   15.20    9.80
  -1 -10   9   30.50   16.10
   1 -10  -9   26.90   12.00
  -1 -10   9   23.90   12.30
  -1 -10   9   25.00   11.00
   1 -10  -9   30.20   10.60
   1 -10  -9   18.30   10.50
  -2  10  10    3.70   11.40
   2  10 -10   12.30   11.30
  -2  10  10    0.80   13.20
   2  10 -10    4.40    9.00
  -2  10  10    6.80   13.40
  -2 -10  10    5.20   11.90
  -2 -10  10   -3.50    8.30
   2 -10 -10  -16.90    9.70
   2 -10 -10   22.00   10.40
   2 -10 -10    8.70   11.60
  -2 -10  10    8.10   13.40
  -1  11  -7   26.20   15.50
  -1  11  -7    4.60   12.60
   1  11   7   21.10   12.00
   1 -11   7  -12.90   11.80
   1 -11   7   18.70   16.00
  -1 -11  -7   29.60   12.60
   1 -11   7   -6.80   12.80
  -1 -11  -7   18.40   13.40
   0  11  -8   21.90   23.30
   0  11   8    9.80   15.40
   0  11  -8    9.20   12.70
   0  11   8  -20.10   11.90
   0 -11   8  -11.40   10.60
   0 -11   8   -5.90   11.80
   0 -11   8  -21.40   13.10
   0 -11  -8    8.60   12.50
   0 -11  -8  -20.80   10.80
   1  11  -9    5.70   12.00
  -1  11   9   -7.10   13.00
  -1  11   9   -5.10   13.40
  -1 -11   9   17.80   13.70
  -1 -11   9   -7.10   10.60
   1 -11  -9   19.70   13.80
  -1 -11   9  -15.40   13.80
   1 -11  -9   -4.30   12.80
  -5   0  -4   44.00   10.30
  -5   0  -4   43.00    5.80
  -4   0  -5    0.60    2.90
   4   0   5    8.30    3.40
   4   0   5    7.90    5.80
  -4   0  -5   -0.30    6.10
   3   0   6  932.61   21.80
  -3   0  -6  909.41   25.90
  -3   0  -6  901.91   21.40
   3   0   6  932.11   25.20
  -3   0  -6  917.31   21.10
   2   0   7   -1.20    2.30
  -2   0  -7    0.50    2.00
  -2   0  -7    4.40    2.90
  -2   0  -7    0.70    1.80
   2   0   7    0.00    1.40
  -1   0  -8 1315.17   29.70
  -1   0  -8 1284.37   28.50
   1   0   8 1246.58   28.70
   1   0   8 1307.07   28.20
  -1   0  -8 1251.57   28.80
   0   0  -9    2.30    1.80
   0   0   9   -0.60    1.60
   0   0   9   -1.50    1.70
   0   0   9   -2.20    1.60
   0   0  -9   -1.20    1.50
   0   0   9   -0.40    1.80
   0   0  -9   -0.90    1.70
   1   0 -10 9615.74  196.08
  -1   0  10 9999.00  196.38
  -1   0  10 9939.91  196.08
  -1   0  10 9973.90  195.78
  -2   0  11   -2.60    2.40
  -2   0  11    0.10    1.40
   2   0 -11    0.00    2.30
   2   0 -11   -0.90    1.70
  -2   0  11   -0.60    3.20
  -2   0  11    0.60    2.10
  -3   0  12 1233.98   31.70
  -3   0  12 1224.58   28.40
  -3   0  12 1160.48   28.00
   3   0 -12 1191.38   28.50
  -4   0  13   -0.20    3.50
  -4   0  13   -0.30    4.40
  -4   0  13    4.40    3.90
  -4   0  13   -5.90    3.30
  -4   0  13    1.90    6.40
  -5   0  14    4.40   10.30
  -5   0  14   15.40    6.60
  -5   0  14   10.30    5.20
   5   0 -14    6.70    5.60
  -5   0  14    5.60   11.80
  -5   1  -4    9.00    5.50
  -5   1  -4    0.60    8.90
  -5  -1  -4   15.30    9.60
  -5  -1  -4   10.80    4.60
  -5  -1  -4   11.30    5.30
  -4   1  -5    0.30    3.70
   4   1   5   -1.60    2.80
  -4   1  -5   -1.30    3.00
  -4   1  -5    5.70    2.80
  -4   1  -5    5.00    6.10
   4  -1   5   -1.00    4.00
  -4  -1  -5    0.90    3.20
   4  -1   5    3.90    6.40
  -4  -1  -5    1.80    3.00
  -4  -1  -5   -3.30    5.50
  -3   1  -6   -0.50    2.50
   3   1   6    2.20    2.60
  -3   1  -6    3.60    2.60
   3   1   6   -5.70    3.40
  -3   1  -6    4.00    4.60
  -3  -1  -6   -2.00    2.30
   3  -1   6    0.90    4.50
   3  -1   6   -2.40    2.80
  -3  -1  -6    4.20    2.30
  -3  -1  -6   -4.00    4.10
   2   1   7 2262.47   48.60
  -2   1  -7 2287.87   48.90
   2   1   7 2318.87   46.80
  -2   1  -7 2341.27   51.59
   2   1   7 2291.77   51.39
  -2   1  -7 2294.67   49.00
  -2  -1  -7 2297.37   48.70
  -2  -1  -7 2269.07   48.40
  -2  -1  -7 2407.46   51.69
   2  -1   7 2339.87   47.40
   2  -1   7 2307.17   49.20
   1   1   8 1539.55   33.80
  -1   1  -8 1480.95   34.40
   1   1   8 1569.84   34.80
  -1   1  -8 1512.25   33.50
   1   1   8 1543.05   33.10
  -1   1  -8 1508.95   33.80
  -1  -1  -8 1532.65   34.70
  -1  -1  -8 1486.05   31.50
  -1  -1  -8 1591.54   33.50
   1  -1   8 1504.65   33.20
  -1  -1  -8 1534.55   33.70
   1  -1   8 1532.05   33.90
   0   1   9    3.60    1.80
   0   1  -9    1.10    1.70
   0   1  -9    1.20    1.50
   0   1  -9    4.20    1.90
   0   1   9    1.10    1.80
   0   1   9    5.10    1.80
   0   1   9    4.00    2.10
   0  -1  -9    1.90    1.60
   0  -1  -9    3.20    1.80
   0  -1  -9    2.20    1.90
   0  -1   9    1.40    1.60
   0  -1  -9    0.70    1.50
   0  -1   9    1.60    2.00
  -1   1  10 1752.12   37.50
  -1   1  10 1787.72   39.10
   1   1 -10 1792.42   38.90
   1   1 -10 1779.72   38.30
  -1   1  10 1735.63   38.60
   1   1 -10 1763.02   35.70
  -1   1  10 1718.83   38.90
  -1  -1  10 1839.22   39.00
  -1  -1  10 1740.93   38.40
   1  -1 -10 1777.22   39.10
   1  -1 -10 1785.12   38.30
  -2   1  11   22.00    3.40
  -2   1  11   25.70    3.80
   2   1 -11   23.90    2.80
  -2   1  11   20.90    4.00
   2   1 -11   22.30    3.50
  -2  -1  11   24.30    3.40
   2  -1 -11   16.80    3.60
   2  -1 -11   25.40    3.00
  -2  -1  11   21.20    3.80
  -3   1  12    9.20    3.50
   3   1 -12    7.10    3.40
  -3   1  12    8.80    5.10
  -3   1  12    5.30    3.60
  -3  -1  12    9.40    3.30
  -3  -1  12   12.10    5.30
  -3  -1  12   10.30    3.50
   3  -1 -12   10.60    4.00
  -4   1  13   91.59    7.80
  -4   1  13   74.49    9.70
  -4   1  13   96.49    8.80
  -4  -1  13   99.09   11.60
   4  -1 -13   92.39    8.20
  -4  -1  13   77.89    6.50
  -4  -1  13   80.59    7.90
  -5   1  14    5.30    7.20
  -5   1  14  -20.90   11.90
  -5   1  14   -1.80   10.20
  -5   1  14    0.20    6.20
   5  -1 -14   -2.10    6.70
  -5  -1  14   11.90    6.40
  -5  -1  14   -4.50    9.80
  -5  -1  14    2.00   11.20
  -5   2  -4   10.90    6.50
  -5   2  -4   -5.50    8.90
  -5  -2  -4   -3.80    5.30
  -5  -2  -4    7.40    4.40
  -5  -2  -4   -7.80    8.50
  -4   2  -5  821.12   20.00
  -4   2  -5  822.42   20.70
   4   2   5  818.72   18.90
  -4   2  -5  794.02   21.70
   4   2   5  828.92   18.70
  -4   2  -5  818.52   26.90
   4  -2   5  820.42   27.60
  -4  -2  -5  811.72   26.30
   4  -2   5  856.51   22.00
  -4  -2  -5  828.72   20.10
   3   2   6   40.30    4.60
  -3   2  -6   42.40    4.60
   3   2   6   41.20    5.20
  -3   2  -6   42.10    4.80
  -3   2  -6   43.50    5.10
  -3  -2  -6   39.70    6.30
  -3  -2  -6   38.80    4.50
   3  -2   6   45.00    7.50
  -3  -2  -6   39.50    4.10
   3  -2   6   38.40    5.00
  -2   2  -7 2173.78   45.90
   2   2   7 2115.69   48.10
  -2   2  -7 2160.18   45.90
   2   2   7 2117.29   43.30
   2   2   7 2147.19   45.40
   2  -2   7 2037.70   42.10
  -2  -2  -7 2068.79   44.90
  -2  -2  -7 2126.99   45.30
   2  -2   7 2132.99   46.30
   2  -2   7 2128.89   48.40
   2  -2   7 2068.49   44.30
  -2  -2  -7 2099.89   47.90
  -1   2  -8  174.98    7.20
  -1   2  -8  167.78    7.10
   1   2   8  162.08    6.70
   1   2   8  166.78    7.90
   1   2   8  174.68    7.30
   1  -2   8  153.48    7.20
  -1  -2  -8  156.18    6.70
  -1  -2  -8  162.98    7.70
  -1  -2  -8  170.78    7.10
   1  -2   8  159.58    6.70
   0   2  -9  649.54   17.10
   0   2  -9  651.33   16.80
   0   2   9  644.24   16.90
   0   2   9  647.24   16.70
   0   2   9  688.63   17.30
   0  -2   9  655.53   16.70
   0  -2  -9  628.44   17.10
   0  -2   9  643.34   17.20
   0  -2  -9  589.44   16.80
   0  -2  -9  641.74   16.10
   0  -2  -9  636.44   16.70
   1   2 -10   90.39    3.30
   1   2 -10   86.39    5.20
  -1   2  10   89.39    5.60
   1   2 -10   86.49    5.40
  -1   2  10   88.29    5.80
  -1   2  10   88.09    5.60
  -1   2  10   87.79    5.50
  -1  -2  10   98.59    5.90
   1  -2 -10   85.39    5.20
  -1  -2  10   90.59    5.30
   1  -2 -10   86.39    5.80
   1  -2 -10   94.49    6.00
  -2   2  11 1132.39   27.90
   2   2 -11 1147.29   27.30
  -2   2  11 1132.59   28.80
  -2   2  11 1156.78   27.70
   2   2 -11 1177.38   25.80
  -2  -2  11 1189.78   27.20
   2  -2 -11 1208.48   28.50
  -2  -2  11 1153.48   27.50
   2  -2 -11 1145.09   26.40
   2  -2 -11 1122.79   28.80
   3   2 -12  246.98    9.80
  -3   2  12  247.78   10.60
  -3   2  12  275.07   11.10
  -3   2  12  263.17   12.80
   3  -2 -12  262.17   11.50
  -3  -2  12  249.48   10.00
  -3  -2  12  247.28   10.00
  -4   2  13  542.75   22.20
  -4   2  13  440.36   16.20
  -4   2  13  459.05   15.10
  -4   2  13  442.66   19.10
   4  -2 -13  463.75   16.50
  -4  -2  13  444.66   18.90
  -4  -2  13  479.45   15.10
  -4  -2  13  445.26   13.40
  -5   2  14   -3.30    8.90
  -5   2  14    6.30   14.00
  -5   2  14  -10.10    7.30
  -5   2  14    8.20   10.30
  -5  -2  14    7.90   10.90
  -5  -2  14    8.50    6.20
  -5   3  -4   29.30   11.20
  -5   3  -4   19.90    7.90
  -5  -3  -4   25.90    5.60
  -5  -3  -4   27.10    6.80
  -5  -3  -4   25.90   10.30
   5  -3   4   25.80    6.50
   4   3   5   28.50    4.20
  -4   3  -5   22.30    5.60
   4   3   5   25.80    3.80
  -4   3  -5   18.00    5.80
  -4   3  -5   30.00    5.00
   4  -3   5   24.90    8.60
  -4  -3  -5   24.40    4.50
   4  -3   5   35.70    6.30
  -4  -3  -5   30.30    8.00
   3   3   6   33.30    4.20
  -3   3  -6   35.10    5.10
   3   3   6   37.40    7.00
  -3   3  -6   33.10    5.30
   3   3   6   34.90    4.50
  -3   3  -6   40.10    5.00
   3  -3   6   34.70    5.80
   3  -3   6   43.00    3.50
  -3  -3  -6   31.30    6.20
  -3  -3  -6   39.50    4.60
   3  -3   6   28.00    2.90
  -3  -3  -6   30.60    4.20
   3  -3   6   24.40    7.70
  -2   3  -7   22.90    4.00
   2   3   7   21.50    4.90
  -2   3  -7   16.90    3.50
   2   3   7   24.40    3.80
   2  -3   7   19.90    4.40
   2  -3   7   19.20    4.80
  -2  -3  -7   23.80    3.50
  -2  -3  -7   18.60    3.70
  -2  -3  -7   19.20    4.40
   2  -3   7   18.30    3.20
  -1   3  -8 1067.49   25.50
   1   3   8 1010.30   25.10
   1   3   8 1077.79   24.80
  -1   3  -8 1056.09   25.50
   1   3   8 1033.30   26.20
  -1  -3  -8 1034.20   24.90
  -1  -3  -8 1018.10   25.30
  -1  -3  -8 1025.20   26.00
   1  -3   8 1011.50   24.70
   1  -3   8 1002.20   25.60
   0   3   9  515.75   15.00
   0   3   9  522.55   15.50
   0   3  -9  555.54   15.50
   0   3  -9  544.45   15.30
   0   3   9  509.35   15.40
   0  -3  -9  527.05   15.00
   0  -3  -9  538.85   15.60
   0  -3   9  536.75   15.10
   0  -3   9  528.25   15.60
  -1   3  10   47.50    5.60
   1   3 -10   52.59    5.00
   1   3 -10   43.80    4.90
  -1   3  10   57.29    5.30
  -1  -3  10   49.50    5.50
  -1  -3  10   48.20    4.70
   1  -3 -10   42.60    5.00
   1  -3 -10   51.39    4.90
   1  -3 -10   53.79    5.40
  -2   3  11    9.60    3.80
  -2   3  11   11.50    3.20
   2   3 -11   11.90    2.80
   2   3 -11    9.70    3.20
  -2  -3  11   11.20    3.80
   2  -3 -11   12.50    4.40
  -2  -3  11   13.00    3.30
   2  -3 -11   15.70    4.60
   2  -3 -11    7.70    2.80
  -3   3  12  809.52   22.50
  -3   3  12  808.62   22.40
   3   3 -12  790.32   21.10
  -3   3  12  819.32   23.00
  -3  -3  12  803.82   21.50
   3  -3 -12  788.32   23.40
  -3  -3  12  820.22   21.60
   3  -3 -12  800.22   18.80
   3  -3 -12  815.12   19.30
  -4   3  13   14.90    6.10
  -4   3  13   26.30    9.80
  -4   3  13   19.00    6.70
  -4   3  13    9.90    5.70
  -4  -3  13   17.90    4.90
  -4  -3  13   14.10    5.10
   4  -3 -13   31.10    7.40
  -5   3  14   -8.80    8.80
  -5   3  14   -7.80    6.70
  -5   3  14    2.80    7.30
  -5   3  14   -0.40   13.60
  -5  -3  14    5.00    6.30
  -5  -3  14   20.60   12.50
  -5   4  -4   57.99   13.90
  -5   4  -4   52.49   10.40
  -5   4  -4   41.50    6.70
  -5   4  -4   40.60    7.50
  -5  -4  -4   48.70   12.30
   5  -4   4   59.39    8.90
  -5  -4  -4   46.90    7.20
  -4   4  -5    7.20    5.90
   4   4   5   14.40    4.10
   4   4   5   21.60    4.50
  -4   4  -5   17.40    6.70
  -4   4  -5   18.00    5.60
  -4  -4  -5   16.70    5.00
   4  -4   5   17.50   10.00
   4  -4   5   13.20    6.90
  -4  -4  -5   22.80    7.40
  -3   4  -6  625.14   18.80
  -3   4  -6  601.94   19.30
   3   4   6  645.14   17.60
  -3   4  -6  670.13   20.20
   3   4   6  618.14   17.80
   3   4   6  615.34   21.30
  -3  -4  -6  625.14   21.10
   3  -4   6  625.54   16.10
   3  -4   6  613.94   22.60
   3  -4   6  620.74   16.20
  -3  -4  -6  620.74   17.60
   3  -4   6  600.64   19.60
  -3  -4  -6  633.34   17.80
   3  -4   6  630.34   15.80
   2   4   7  159.48   10.00
  -2   4  -7  151.88    9.60
   2   4   7  172.98    8.50
  -2   4  -7  158.98    9.00
  -2   4  -7  153.08    9.10
  -2  -4  -7  158.08    9.60
   2  -4   7  170.58   10.90
   2  -4   7  177.38    9.80
  -2  -4  -7  167.18    8.70
  -2  -4  -7  160.38    8.10
   2  -4   7  169.48    7.70
   1   4   8 1111.09   27.00
   1   4   8 1110.69   28.60
   1   4   8 1117.49   27.70
  -1   4  -8 1109.89   27.90
  -1   4  -8 1105.09   27.80
  -1  -4  -8 1145.59   28.10
   1  -4   8 1119.29   27.20
  -1  -4  -8 1050.39   27.00
   1  -4   8 1111.89   28.40
   0   4   9   53.89    5.70
   0   4   9   46.30    5.90
   0   4  -9   52.59    5.60
   0   4  -9   52.29    5.40
   0   4   9   57.89    6.20
   0  -4  -9   46.20    5.50
   0  -4   9   48.30    6.10
   0  -4   9   47.20    5.30
   0  -4  -9   53.29    6.00
   1   4 -10  741.23   20.30
  -1   4  10  722.13   20.40
  -1   4  10  718.33   20.90
   1   4 -10  735.03   19.80
   1  -4 -10  723.53   19.90
  -1  -4  10  752.22   20.20
  -1  -4  10  740.03   20.70
   1  -4 -10  747.03   20.40
   1  -4 -10  733.33   21.20
  -2   4  11   21.00    4.90
   2   4 -11   18.00    3.60
   2   4 -11   18.40    4.20
  -2   4  11   19.00    4.40
  -2   4  11   20.30    4.90
   2  -4 -11   23.80    5.30
  -2  -4  11   20.80    4.80
   2  -4 -11   24.50    4.10
   2  -4 -11   22.10    5.30
  -2  -4  11   18.10    3.90
  -3   4  12  173.78   11.60
  -3   4  12  193.98   12.00
   3   4 -12  194.58   10.10
  -3   4  12  200.38   11.30
   3  -4 -12  184.08    8.20
   3  -4 -12  185.08    8.90
   3  -4 -12  215.18   12.90
   3  -4 -12  197.48   12.50
  -3  -4  12  191.28   10.10
  -3  -4  12  201.38   10.90
  -4   4  13   38.40    7.50
   4   4 -13   41.70    6.20
   4   4 -13   32.80    6.50
  -4   4  13   30.50   12.10
  -4   4  13   28.40    7.70
  -4   4  13   39.80    8.10
  -4  -4  13   36.30    6.10
  -4  -4  13   40.20    6.40
   4  -4 -13   44.50    8.40
  -5   5  -4   11.80    7.20
  -5   5  -4   -0.10   11.10
  -5  -5  -4    7.40   11.50
  -5  -5  -4    4.10    7.20
   5  -5   4    1.10    9.30
  -4   5  -5    9.00    7.40
  -4   5  -5    8.00    7.50
   4   5   5    3.00    4.80
  -4   5  -5    7.20    6.30
   4   5   5    7.80    8.00
   4  -5   5    4.00    7.70
  -4  -5  -5    6.40    7.80
  -4  -5  -5   -3.10    4.90
   4  -5   5   10.90    5.10
   4  -5   5    5.30    9.60
   3   5   6   25.10    7.00
  -3   5  -6   24.80    5.80
  -3   5  -6   24.70    6.70
   3   5   6   16.90    5.20
   3   5   6   29.10    5.40
  -3   5  -6   20.60    6.50
   3  -5   6   14.10    4.50
  -3  -5  -6   16.70   10.90
   3  -5   6   29.20    4.70
   3  -5   6   22.70    4.20
  -3  -5  -6   29.60    5.40
   3  -5   6   24.30    6.80
   3  -5   6   16.90    7.70
  -3  -5  -6   26.40    5.60
  -2   5  -7   89.19    8.70
   2   5   7  101.29    9.60
   2   5   7  100.19    8.20
   2   5   7  100.29    8.40
  -2   5  -7   90.09    8.20
  -2   5  -7  114.29    9.90
  -2  -5  -7  103.59    9.00
  -2  -5  -7  109.89    8.00
   2  -5   7  113.79    7.70
  -2  -5  -7  106.49    8.40
  -1   5  -8  100.09    8.40
   1   5   8   81.79    7.60
  -1   5  -8   72.19    7.60
   1   5   8   75.99    7.60
   1   5   8   76.59    6.80
   1   5   8   94.69    8.80
  -1   5  -8   92.89    8.00
   1  -5   8   70.99    6.80
   1  -5   8   79.19    8.50
  -1  -5  -8   78.59    7.70
  -1  -5  -8   92.39    7.40
   0   5   9   70.99    6.80
   0   5   9   82.79    7.50
   0   5  -9   79.99    7.40
   0   5   9   83.69    8.00
   0   5   9   76.39    7.50
   0   5  -9   83.69    7.40
   0  -5  -9   69.39    6.90
   0  -5   9   70.09    6.80
   0  -5   9   83.39    7.90
   0  -5  -9   83.39    7.60
  -1   5  10   51.59    6.70
  -1   5  10   43.30    5.70
  -1   5  10   57.79    6.90
   1   5 -10   52.09    6.10
   1   5 -10   57.19    6.70
   1  -5 -10   46.60    5.80
   1  -5 -10   54.09    7.20
  -1  -5  10   41.70    5.30
   1  -5 -10   39.90    5.40
  -1  -5  10   45.90    6.20
   2   5 -11  104.89    8.30
  -2   5  11   97.49    9.20
  -2   5  11  100.99    9.30
   2   5 -11   97.59    5.50
  -2   5  11  116.39    9.50
   2  -5 -11   94.29    7.80
  -2  -5  11   90.29    9.50
   2  -5 -11   87.39    8.00
   2  -5 -11   94.29   10.20
  -2  -5  11  104.69    8.70
   2  -5 -11   98.39    9.30
  -3   5  12   25.90    6.70
  -3   5  12   12.30    7.90
   3   5 -12   15.50    5.20
  -3   5  12   25.90    6.30
   3   5 -12   18.60    5.40
  -3   5  12   28.40    7.40
   3  -5 -12   32.50    5.40
   3  -5 -12   28.20    8.10
  -3  -5  12   28.80    6.10
   3  -5 -12   26.00    6.30
  -3  -5  12   25.10    6.30
   3  -5 -12   30.90    5.10
   4   5 -13    6.20    6.50
  -4   5  13   28.10    8.40
  -4   5  13   13.60    8.10
  -4   5  13    1.50    8.00
   4   5 -13    0.90    5.30
  -4   5  13   17.50   11.20
  -4  -5  13   20.50    6.80
   4  -5 -13   -0.40    7.90
   4   6   5  157.38   11.30
   4   6   5  116.39   13.80
   4   6   5  144.39   11.60
  -4   6  -5  156.78   16.30
  -4   6  -5  125.39   12.70
  -4   6  -5  167.68   16.90
   4  -6   5  135.49   15.60
  -4  -6  -5  147.19   12.80
   4  -6   5  124.19   10.70
   4  -6   5  153.58   20.00
  -4  -6  -5  140.29   14.20
   3   6   6   62.89    9.50
   3   6   6   65.39    7.50
   3   6   6   53.09    7.70
  -3   6  -6   62.79    9.90
  -3   6  -6   57.29    8.10
  -3   6  -6   78.49    9.70
   3  -6   6   83.09   10.00
  -3  -6  -6   53.19    7.50
   3  -6   6   59.69    6.60
   3  -6   6   55.29   10.50
  -3  -6  -6   63.09    8.00
   3  -6   6   79.79    9.20
   2   6   7   38.40    6.50
  -2   6  -7   53.19    8.20
  -2   6  -7   47.50    7.30
   2   6   7   46.80    6.80
  -2   6  -7   45.60    6.80
   2   6   7   44.50    7.60
  -2  -6  -7   41.90    6.90
   2  -6   7   53.79    9.00
  -2  -6  -7   52.19    6.80
   2  -6   7   34.70    7.10
   2  -6   7   43.80    6.80
   2  -6   7   38.40    5.90
   1   6   8  191.08   11.90
   1   6   8  250.17    8.40
  -1   6  -8  244.28   13.10
  -1   6  -8  229.78   11.90
   1  -6   8  240.38   11.70
   1  -6   8  224.58   12.60
   1  -6   8  230.28   12.70
  -1  -6  -8  239.28   11.90
  -1  -6  -8  224.98   12.00
   0   6  -9  130.59    9.40
   0   6   9  130.19   10.10
   0   6   9  142.39    9.90
   0   6   9  148.99   10.20
   0   6   9  121.39    9.80
   0   6  -9  154.58   10.70
   0   6  -9  155.48    9.90
   0  -6  -9  147.19   10.60
   0  -6  -9  118.69    9.10
   0  -6   9  146.59    9.60
   0  -6   9  145.79   10.50
  -1   6  10   64.19    8.10
   1   6 -10   68.99    8.00
   1   6 -10   63.89    7.50
  -1   6  10   57.99    7.30
  -1   6  10   71.69    8.40
   1   6 -10   64.09    7.90
  -1  -6  10   78.99    9.50
  -1  -6  10   72.39    8.30
   1  -6 -10   49.70    7.20
  -2   6  11  556.44   21.10
  -2   6  11  578.74   22.80
  -2   6  11  548.65   20.60
   2   6 -11  566.44   19.30
   2   6 -11  583.24   19.90
   2   6 -11  569.44   15.90
  -2   6  11  574.04   20.40
   2  -6 -11  581.04   20.20
   2  -6 -11  574.44   21.00
   2  -6 -11  568.84   19.40
  -2  -6  11  568.74   20.00
  -2  -6  11  592.54   19.60
   3   6 -12    4.10    6.00
  -3   6  12    0.30    8.80
   3   6 -12    6.00    5.20
  -3   6  12  -13.20    7.00
  -3   6  12    2.70    7.40
  -3   6  12    3.70    6.90
   3   6 -12    7.30    3.00
  -3  -6  12    4.80    6.70
   3  -6 -12    1.80    7.20
   3  -6 -12    6.80    4.70
   3  -6 -12    1.30    5.00
   3  -6 -12   -0.90    6.70
   4   6 -13   34.10    9.20
   4   6 -13   31.40    7.50
  -4   6  13   41.90   10.40
  -4   6  13   39.70   14.50
  -4   6  13   52.49   10.60
  -4   6  13   32.90   10.20
  -4  -6  13   52.69    9.10
   4  -6 -13   17.70   10.90
   4  -6 -13   49.30   11.60
  -4  -6  13   38.10    8.50
  -4   7  -5    0.80   11.20
   4   7   5   21.30   11.90
   4   7   5    9.80    8.20
  -4   7  -5   -3.00    8.70
   4   7   5    1.60    7.40
  -4   7  -5    9.10   10.70
   4  -7   5    7.70    4.80
   4  -7   5    8.80   10.80
   4  -7   5   17.00   17.70
   4  -7   5   -0.40    4.60
  -4  -7  -5   18.40    8.90
   3   7   6   16.90    7.20
  -3   7  -6   19.30    8.50
  -3   7  -6   22.50    9.40
   3   7   6   30.50    9.20
  -3   7  -6   28.10    7.70
   3   7   6   16.50    6.90
  -3  -7  -6   20.10    7.40
   3  -7   6   21.20    9.30
   3  -7   6   45.40   11.90
   3  -7   6   29.30    6.00
  -3  -7  -6   32.80    7.80
  -2   7  -7   22.20    8.40
  -2   7  -7   39.30    7.90
   2   7   7   26.80    6.80
   2   7   7   34.00    7.40
   2   7   7   39.70    8.60
  -2   7  -7   30.50    7.20
   2  -7   7   24.30    8.10
  -2  -7  -7   29.40    6.90
   2  -7   7   31.30    8.70
  -2  -7  -7   38.40    7.40
   2  -7   7   28.80    6.50
   2  -7   7   35.30    7.20
   1   7   8   67.69    6.10
  -1   7  -8   42.60    8.70
  -1   7  -8   68.69   12.20
   1   7   8   52.49    7.90
  -1   7  -8   58.89    7.80
   1   7   8   61.79    9.10
   1   7   8   63.09    9.00
   1  -7   8   64.39   10.30
  -1  -7  -8   75.49    8.70
   1  -7   8   58.89    9.30
  -1  -7  -8   51.59    7.40
   1  -7   8   70.79    9.50
   0   7  -9   25.70    6.60
   0   7   9   21.70    5.10
   0   7   9   34.30    7.00
   0   7   9   25.80    6.90
   0   7  -9   22.20    6.20
   0   7   9   27.80    6.90
   0   7   9   16.60    6.90
   0   7  -9   21.70    5.60
   0  -7  -9   13.30    6.20
   0  -7  -9   30.80    6.60
   0  -7   9   13.20    6.30
   0  -7   9   17.50    6.70
  -1   7  10    3.30    5.00
  -1   7  10    3.00    5.80
  -1   7  10    5.70    7.50
   1   7 -10    0.30    5.70
  -1   7  10   -0.70    5.50
   1   7 -10    2.90    5.10
   1   7 -10   -1.20    5.10
   1  -7 -10    7.50    6.00
   1  -7 -10   -0.50    4.40
  -1  -7  10    4.60    6.30
  -1  -7  10   -2.80    5.10
   2   7 -11   94.99   10.80
   2   7 -11   75.79    9.40
  -2   7  11  101.69   11.60
  -2   7  11   96.29   10.70
  -2   7  11   97.19   12.30
  -2   7  11  107.79   12.20
   2   7 -11   90.39    8.00
   2  -7 -11   82.49    9.50
  -2  -7  11   97.59   10.70
   2  -7 -11  109.19   11.80
  -2  -7  11  100.39   11.50
   2  -7 -11  100.39   10.20
  -3   7  12   37.40    9.40
   3   7 -12   39.20    8.20
   3   7 -12   31.50    8.00
  -3   7  12   24.40    9.20
   3   7 -12   41.60    5.20
  -3   7  12   28.20   10.20
  -3   7  12   37.10   11.20
  -3  -7  12   36.50    9.30
   3  -7 -12   40.50    9.70
   3  -7 -12   28.20    7.80
  -3  -7  12   35.20    8.30
   3  -7 -12   31.70   10.60
   3  -7 -12   41.80    7.10
  -4   7  13    0.50   11.10
  -4   7  13    9.70   15.00
   4   7 -13    2.30    9.80
  -4   7  13    6.00   10.90
  -4   7  13    2.70   11.30
  -4  -7  13    4.40   13.00
   4  -7 -13  -15.30   10.80
   4  -7 -13    9.60    6.90
  -4  -7  13   -3.30    8.70
  -4   8  -5   48.60   14.70
  -4   8  -5   12.80   13.80
  -4   8  -5   -3.50   10.90
   4   8   5   10.30   12.20
   4   8   5   -5.90    9.00
   4  -8   5   13.20    9.50
  -4  -8  -5   12.80   10.50
   4  -8   5    9.10    8.70
   4  -8   5    0.50    6.60
  -3   8  -6   82.79   12.20
  -3   8  -6   98.59   12.30
   3   8   6   96.99   13.40
   3   8   6  105.49   11.70
   3   8   6  108.59   13.20
  -3  -8  -6   89.69   11.40
   3  -8   6   60.19   13.20
   3  -8   6   92.09   10.80
   3  -8   6  101.59   13.80
  -3  -8  -6   94.69   11.00
   2   8   7   18.20    7.90
   2   8   7   21.70    8.80
  -2   8  -7   33.20    9.90
   2   8   7    7.40    8.10
  -2   8  -7   37.40    9.60
  -2   8  -7   14.90    7.30
  -2  -8  -7    7.30    7.30
   2  -8   7   29.40    9.70
   2  -8   7   25.40    8.00
   2  -8   7   19.80    8.60
   2  -8   7   13.20    7.20
  -2  -8  -7   23.00    8.10
   1   8   8  145.59   14.50
   1   8   8  139.59    7.70
  -1   8  -8  126.09   13.10
   1   8   8  139.29   12.80
   1   8   8  180.28   14.20
  -1   8  -8  139.59   14.20
  -1   8  -8  126.79   13.40
   1  -8   8  142.29   13.30
  -1  -8  -8  149.49   13.90
  -1  -8  -8  171.78   13.40
   1  -8   8  135.89   14.70
   1  -8   8  150.78   12.90
   0   8   9   15.40    7.20
   0   8   9   22.10    8.20
   0   8  -9   19.70    6.70
   0   8   9   22.40    8.10
   0   8   9   31.10    6.00
   0   8  -9   30.20    8.50
   0   8  -9   21.10    7.10
   0  -8   9   18.60    7.90
   0  -8  -9   14.60    7.30
   0  -8   9   10.30   11.20
   0  -8   9   21.50    6.90
   0  -8  -9   18.50    6.80
   1   8 -10    3.00    6.80
  -1   8  10    1.70    6.80
  -1   8  10    9.50    7.90
  -1   8  10   -6.90    6.10
   1   8 -10   -3.70    6.30
  -1   8  10    5.70    8.90
   1  -8 -10   -2.60    6.20
   1  -8 -10   -5.90    7.10
   1  -8 -10   10.20    6.60
  -1  -8  10  -17.80    6.60
  -1  -8  10   -3.60    6.10
  -2   8  11   -4.20    8.00
   2   8 -11   -3.30    5.40
   2   8 -11    5.70    7.50
   2   8 -11   -2.50    7.10
  -2   8  11    6.90    9.10
  -2   8  11    2.50    8.30
  -2   8  11  -13.30    8.20
   2  -8 -11    9.70    7.70
   2  -8 -11    3.80    7.20
   2  -8 -11    6.20    6.40
   2  -8 -11    0.50    8.90
  -2  -8  11   -8.70    6.40
  -2  -8  11   15.90    8.50
  -3   8  12  123.49   16.30
   3   8 -12  103.89   11.30
  -3   8  12  124.79   15.20
   3   8 -12  118.49   10.20
   3   8 -12  108.89   12.90
  -3   8  12  126.49   14.90
  -3   8  12  109.29   14.50
   3  -8 -12  135.69   15.00
  -3  -8  12  112.99   12.30
   3  -8 -12   99.39   14.10
   3  -8 -12  103.39   11.50
   3  -8 -12   92.09   10.30
  -3  -8  12  111.39   13.30
   3   9   6   43.00   10.50
  -3   9  -6   41.60   12.00
  -3   9  -6   67.89   13.10
   3   9   6   47.50   14.20
   3   9   6   53.69   12.80
  -3   9  -6   28.60   14.70
   3  -9   6   54.09   10.20
   3  -9   6   34.50   10.60
   3  -9   6   36.70   15.10
  -3  -9  -6   44.80   11.70
  -3  -9  -6   37.70   10.90
   2   9   7   32.30    9.80
   2   9   7   18.70    9.50
  -2   9  -7    5.40   11.10
  -2   9  -7   19.70    9.40
  -2   9  -7   18.30    9.90
   2   9   7   18.90   10.20
  -2  -9  -7    6.70    9.10
   2  -9   7    8.00   10.80
   2  -9   7    9.70    8.00
   2  -9   7   29.50    9.80
  -2  -9  -7   10.30    9.10
   2  -9   7   29.80   11.80
  -1   9  -8  157.78   14.50
  -1   9  -8  147.89   15.20
   1   9   8  128.19   13.70
   1   9   8  157.18   15.40
   1   9   8  132.59   16.90
  -1   9  -8  156.78   17.30
   1  -9   8  130.79   16.20
  -1  -9  -8  146.69   15.20
   1  -9   8  135.69   16.50
  -1  -9  -8  120.49   14.60
   1  -9   8  138.09   15.50
   1  -9   8  138.39   14.40
   0   9   9   81.89   11.90
   0   9  -9   74.29   11.70
   0   9   9   71.69    8.60
   0   9   9   71.99   11.40
   0   9   9   86.99   12.50
   0   9  -9   65.39   10.30
   0  -9   9   47.70    9.10
   0  -9  -9   50.59   10.10
   0  -9   9   69.29    9.60
   0  -9   9   67.69   11.80
   0  -9  -9   49.30    9.10
   0  -9  -9   53.39    9.20
   1   9 -10   -3.20    8.30
  -1   9  10    8.20   10.10
   1   9 -10   -4.60    7.60
  -1   9  10   -7.40    8.40
  -1   9  10  -10.30    8.90
  -1  -9  10    2.80    9.10
  -1  -9  10   -4.60    7.10
   1  -9 -10   12.00    8.00
   1  -9 -10    9.20    8.50
  -1  -9  10   10.60    7.90
   1  -9 -10    0.00    7.90
  -2   9  11  -19.30    9.70
   2   9 -11   12.50    9.50
   2   9 -11   -7.10    9.80
   2   9 -11   -3.70    6.70
  -2   9  11    6.30    9.00
  -2   9  11    4.30   11.30
  -2   9  11   -6.90   10.00
  -2  -9  11   -1.20   10.40
   2  -9 -11   -4.20    9.60
   2  -9 -11   11.10    8.60
   2  -9 -11   -2.50    7.90
   2  -9 -11   -2.60   10.30
  -3   9  12    4.10   14.70
  -3   9  12   12.20   14.60
   3   9 -12    4.10    8.00
  -3   9  12   19.50   14.00
  -3   9  12   16.20   12.50
   3   9 -12   28.10   10.00
   3  -9 -12   18.50    9.10
   3  -9 -12   13.70   12.30
  -3  -9  12   12.50   12.50
   3  -9 -12    8.30    8.70
  -3  -9  12    8.60   11.20
   2  10   7   12.40   11.60
   2  10   7   -2.30   11.70
  -2  10  -7  -13.80   13.50
  -2  10  -7   10.80   10.70
  -2 -10  -7   -6.60   10.40
   2 -10   7    6.30   12.40
   2 -10   7   19.70   22.00
  -2 -10  -7   17.80   11.20
   2 -10   7   -1.00   11.30
  -2 -10  -7   25.60   11.90
  -1  10  -8    3.50   11.80
   1  10   8   11.30   10.60
   1  10   8   28.50   13.00
  -1  10  -8   -0.20    9.50
   1  10   8   -0.10   10.70
   1 -10   8   -1.20   12.00
   1 -10   8   -4.70    9.30
  -1 -10  -8    2.40    9.60
  -1 -10  -8    5.90    9.80
  -1 -10  -8    0.40    9.90
   1 -10   8   -3.30   10.30
   1 -10   8   15.70   10.60
   0  10   9   -1.60    9.90
   0  10   9    2.30   11.00
   0  10   9   -0.40    6.80
   0  10   9    3.60   10.20
   0  10  -9   -2.90    9.70
   0  10  -9  -11.30   10.60
   0 -10  -9    6.00    9.50
   0 -10  -9   21.80   11.10
   0 -10   9    1.50    9.30
   0 -10  -9   18.20   10.00
   0 -10   9  -12.70   11.10
   0 -10   9    8.70    9.40
  -1  10  10    0.50   12.00
  -1  10  10    2.70   11.40
   1  10 -10  -17.80    9.80
   1  10 -10    6.70   10.10
  -1  10  10    3.60    9.10
  -1 -10  10   -5.70   12.20
  -1 -10  10  -10.40   10.70
  -1 -10  10    3.50    8.90
   1 -10 -10   -0.40    9.70
   1 -10 -10   10.70   11.40
   1 -10 -10   -7.80    9.50
  -2  10  11   -6.70   12.80
  -2  10  11   31.60   13.10
   2  10 -11    1.30   10.80
  -2  10  11    6.00   13.90
   2  10 -11   -7.00    8.60
  -2 -10  11    8.70    9.20
   2 -10 -11   10.30   13.20
   2 -10 -11   -6.60   10.30
   2 -10 -11   -1.70    9.80
  -2 -10  11    9.00   12.30
  -2 -10  11   11.10   13.50
  -1  11  -8   14.10   13.30
   1  11   8    9.90   13.30
  -1  11  -8  -34.90   14.70
   1 -11   8    0.20   12.60
  -1 -11  -8    0.90   12.30
  -1 -11  -8  -11.00   12.80
   1 -11   8   21.20   13.80
   0  11  -9  -29.70   12.10
   0  11   9  -12.40   13.50
   0 -11  -9   -4.40   12.40
   0 -11  -9  -13.30   12.60
   0 -11   9   -6.90   11.10
   0 -11   9   17.20   14.70
   0 -11   9   23.20   13.40
  -1  11  10   56.09   16.90
  -1  11  10   53.79   16.60
   1  11 -10   54.69   14.00
  -1  11  10   83.99   12.80
   1 -11 -10   33.40   15.70
  -1 -11  10   81.39   13.50
   1 -11 -10   61.29   15.20
  -1 -11  10   51.59   16.20
  -1 -11  10   75.99   15.30
  -5   0  -5    1.20    5.00
  -5   0  -5    7.00    9.40
  -4   0  -6  159.18    7.80
   4   0   6  157.28   12.60
   4   0   6  160.18    7.80
  -4   0  -6  168.48   12.80
  -3   0  -7    2.40    2.80
   3   0   7    1.90    4.40
  -3   0  -7    0.20    4.60
  -3   0  -7    1.20    2.50
   3   0   7   -1.20    2.80
  -2   0  -8 2155.88   46.30
   2   0   8 2185.78   46.80
   2   0   8 2196.28   44.90
  -2   0  -8 2161.48   49.20
  -2   0  -8 2190.58   46.60
  -1   0  -9   -4.50    2.10
  -1   0  -9   -1.20    1.80
   1   0   9    2.30    1.80
   1   0   9   -0.50    2.00
  -1   0  -9    3.50    2.00
   0   0  10 2046.20   43.10
   0   0  10 2077.59   44.20
   0   0 -10 2008.00   44.00
   0   0 -10 2120.09   43.70
   0   0 -10 2110.09   44.70
   0   0  10 1963.50   43.50
   0   0  10 2069.49   44.60
  -1   0  11    1.80    1.80
  -1   0  11   -2.10    2.30
  -1   0  11   -0.30    2.30
  -1   0  11    3.10    2.00
   1   0 -11    3.50    2.40
   1   0 -11    4.70    2.10
  -2   0  12  737.43   19.10
  -2   0  12  712.13   15.80
   2   0 -12  716.43   17.60
  -2   0  12  713.03   20.20
   2   0 -12  728.73   19.20
  -2   0  12  736.63   18.90
  -3   0  13   -1.30    3.40
  -3   0  13   -1.60    3.50
   3   0 -13   -4.00    3.60
  -3   0  13    2.70    4.70
   4   0 -14  143.09    9.10
  -4   0  14  130.29    6.00
  -4   0  14  104.69    9.30
  -4   0  14  130.89    9.50
  -4   0  14  131.79   12.30
  -5   0  15    0.60    6.50
  -5   0  15   -6.00   11.70
  -5   0  15    3.50   11.40
  -5   1  -5   80.99   11.50
  -5   1  -5   80.39   10.10
  -5  -1  -5   68.09    7.80
  -5  -1  -5   91.99   12.80
   4   1   6  103.69   10.70
  -4   1  -6  106.89    7.70
  -4   1  -6   87.89   10.30
   4   1   6  101.39    6.40
  -4   1  -6  108.79    6.90
  -4   1  -6  105.19    6.10
  -4  -1  -6  103.89   11.70
  -4  -1  -6  102.19    6.90
  -4  -1  -6  102.29    5.60
   4  -1   6   99.39    8.00
   4  -1   6  104.19   12.50
   3   1   7   94.59    5.80
  -3   1  -7   81.19    6.00
  -3   1  -7   82.89    8.60
  -3   1  -7   75.19    5.80
   3   1   7   89.49    7.90
   3  -1   7   85.39    6.40
   3  -1   7   90.79    9.30
  -3  -1  -7   89.29    5.60
  -3  -1  -7   82.19    5.60
  -3  -1  -7   85.79    3.70
  -3  -1  -7   90.79    8.90
  -2   1  -8 3207.38   69.79
  -2   1  -8 3310.77   67.39
   2   1   8 3162.68   67.09
   2   1   8 3244.08   69.79
   2   1   8 3255.87   65.39
  -2   1  -8 3241.88   67.19
  -2  -1  -8 3229.18   69.79
  -2  -1  -8 3200.38   66.99
   2  -1   8 3234.38   67.59
  -2  -1  -8 3239.48   66.79
   2  -1   8 3221.58   65.79
  -1   1  -9 1622.34   36.50
   1   1   9 1527.45   36.50
  -1   1  -9 1580.64   35.50
  -1   1  -9 1647.64   35.90
   1   1   9 1688.63   35.30
   1   1   9 1618.44   35.80
   1  -1   9 1642.24   36.10
  -1  -1  -9 1614.24   36.70
  -1  -1  -9 1595.14   35.40
  -1  -1  -9 1577.94   33.30
   1  -1   9 1638.64   35.30
  -1  -1  -9 1640.74   35.80
   1  -1   9 1537.35   32.80
   0   1 -10 1143.79   24.90
   0   1  10 1052.79   25.90
   0   1  10 1115.29   25.60
   0   1 -10 1113.29   25.60
   0   1  10 1113.99   24.70
   0   1 -10 1070.59   25.90
   0   1  10 1114.99   25.60
   0  -1 -10 1097.69   25.50
   0  -1 -10 1107.49   24.80
   0  -1 -10 1128.79   25.60
   0  -1 -10 1100.99   26.10
   0  -1  10  989.90   25.20
   0  -1  10 1126.09   26.20
  -1   1  11    9.10    2.80
  -1   1  11    9.80    2.30
   1   1 -11    5.30    1.50
   1   1 -11    4.20    2.20
  -1   1  11    6.40    2.20
  -1   1  11    3.50    2.50
   1   1 -11    6.20    2.60
  -1  -1  11    6.00    2.30
   1  -1 -11    9.60    2.40
   1  -1 -11    6.20    2.60
  -1  -1  11    7.20    3.00
  -2   1  12  192.58    9.40
  -2   1  12  216.58    9.10
   2   1 -12  220.48    7.60
  -2   1  12  211.98    7.50
   2   1 -12  213.88    8.80
  -2   1  12  223.38    8.80
   2  -1 -12  203.98    9.20
  -2  -1  12  209.98    8.90
   2  -1 -12  208.58    7.70
  -2  -1  12  220.28    8.50
  -3   1  13  973.90   24.80
  -3   1  13  944.41   24.40
  -3   1  13  973.50   28.00
   3   1 -13  984.80   24.50
  -3  -1  13  989.10   24.40
   3  -1 -13  990.70   25.20
  -3  -1  13  951.20   24.10
  -4   1  14  298.27   12.10
  -4   1  14  325.97   13.40
  -4   1  14  329.97   12.80
  -4   1  14  327.47   16.30
  -4  -1  14  308.67   11.30
  -4  -1  14  334.37   12.90
   4  -1 -14  331.67   13.30
  -4  -1  14  292.77   16.30
  -5   1  15    6.70    6.20
  -5   1  15  -11.20   10.90
  -5   1  15    4.10   13.20
  -5  -1  15    6.20    7.00
  -5  -1  15    0.00   10.80
  -5   2  -5   -2.10   10.30
  -5   2  -5   -4.70    6.60
   5  -2   5    4.90    5.20
  -5  -2  -5   11.60    9.90
  -5  -2  -5   10.60    5.30
  -5  -2  -5   13.50    5.00
  -4   2  -6   57.19    6.60
  -4   2  -6   68.59    6.50
  -4   2  -6   59.19    8.90
   4   2   6   64.29    5.90
   4  -2   6   71.69   10.60
  -4  -2  -6   52.69    5.40
   4  -2   6   52.19    6.60
  -4  -2  -6   51.09    8.10
  -3   2  -7  352.36   11.80
   3   2   7  315.17   10.60
  -3   2  -7  319.47   14.50
   3   2   7  336.57   12.20
  -3   2  -7  319.57   11.10
  -3  -2  -7  313.47   10.50
  -3  -2  -7  331.67   10.70
   3  -2   7  329.67   12.10
   3  -2   7  320.37   15.10
  -3  -2  -7  327.97   14.20
  -2   2  -8    3.50    2.90
  -2   2  -8    0.80    2.70
   2   2   8   12.10    3.80
   2   2   8    2.30    2.60
   2   2   8    5.50    2.30
   2  -2   8    3.10    2.10
  -2  -2  -8    1.40    2.30
   2  -2   8    5.70    3.00
  -2  -2  -8   -1.50    2.40
  -2  -2  -8   -5.90    3.10
   1   2   9   -2.50    2.00
  -1   2  -9   -1.20    2.20
   1   2   9    0.50    2.30
   1   2   9    4.50    3.30
  -1   2  -9   -2.30    2.10
  -1  -2  -9   -0.50    2.10
  -1  -2  -9   -0.70    2.80
   1  -2   9    1.40    2.60
  -1  -2  -9   -1.80    2.10
   1  -2   9   -1.90    2.10
   0   2  10    1.60    2.40
   0   2 -10    1.80    2.10
   0   2  10    5.10    2.60
   0   2 -10    2.70    2.50
   0   2  10    3.80    2.30
   0  -2 -10    5.90    2.80
   0  -2  10    0.60    1.80
   0  -2 -10    0.60    2.00
   0  -2 -10    2.70    2.10
   0  -2  10   -4.50    2.60
   0  -2 -10    1.10    2.20
  -1   2  11 1932.71   42.40
  -1   2  11 1845.72   41.10
   1   2 -11 1895.81   41.90
  -1   2  11 1885.71   41.90
  -1   2  11 1862.21   41.80
   1   2 -11 1897.91   41.40
   1   2 -11 1843.92   38.40
   1  -2 -11 1903.51   41.50
  -1  -2  11 1899.01   42.20
   1  -2 -11 1895.41   42.50
   1  -2 -11 1900.11   42.10
  -1  -2  11 1915.91   41.60
   2   2 -12   55.09    4.70
   2   2 -12   57.09    5.80
  -2   2  12   54.19    5.70
  -2   2  12   69.19    6.70
  -2   2  12   66.49    6.30
   2  -2 -12   62.19    6.30
  -2  -2  12   59.59    5.40
   2  -2 -12   60.29    4.80
  -2  -2  12   54.99    5.80
  -3   2  13  293.07   12.00
   3   2 -13  305.57   11.30
  -3   2  13  268.97   17.70
  -3   2  13  305.87   12.10
  -3  -2  13  296.37   11.40
  -3  -2  13  280.97   11.30
   3  -2 -13  305.17   12.60
   3  -2 -13  308.07    8.40
   3  -2 -13  302.17    8.50
  -4   2  14   13.60    7.40
  -4   2  14   14.00    6.00
  -4   2  14    7.80    5.60
  -4   2  14   15.30    5.60
  -4  -2  14   15.60    4.60
   4  -2 -14    4.90    6.10
  -4  -2  14   -9.30    7.00
  -4  -2  14    5.70    4.90
  -5   2  15   -9.90    7.60
  -5   2  15    6.50    6.50
  -5   2  15   -0.80    5.90
  -5   2  15   21.20    8.70
  -5   2  15    8.20   11.60
  -5   2  15   10.90   14.90
  -5  -2  15   11.00    6.80
  -5  -2  15   35.40   12.20
  -5   3  -5   40.80    5.10
  -5   3  -5   40.50   11.40
  -5   3  -5   41.50    9.00
  -5   3  -5   41.10    5.80
  -5  -3  -5   57.29   11.70
  -5  -3  -5   43.50    6.40
  -5  -3  -5   35.30    6.80
   5  -3   5   37.70    7.50
  -4   3  -6   41.70    6.70
  -4   3  -6   26.80    5.20
   4   3   6   29.90    4.80
   4   3   6   39.60    4.70
  -4   3  -6   19.60    6.00
   4  -3   6   42.10   10.10
  -4  -3  -6   32.70    5.00
   4  -3   6   17.90    6.60
  -4  -3  -6   34.70    8.60
  -3   3  -7  557.64   16.40
  -3   3  -7  563.14   17.50
   3   3   7  458.85   21.40
   3   3   7  518.75   15.20
   3   3   7  546.65   15.40
  -3   3  -7  541.55   16.90
  -3  -3  -7  542.15   15.50
   3  -3   7  543.95   13.00
   3  -3   7  554.34   17.60
   3  -3   7  542.75   20.30
   3  -3   7  548.15   13.30
  -3  -3  -7  550.84   15.60
  -3  -3  -7  534.75   19.00
  -2   3  -8  190.08    8.60
   2   3   8  187.28    8.40
   2   3   8  188.28    7.30
   2   3   8  188.08   10.30
  -2   3  -8  182.48    8.90
  -2  -3  -8  179.88    8.30
  -2  -3  -8  188.58    8.30
  -2  -3  -8  190.38   10.00
   2  -3   8  190.18    7.80
   2  -3   8  184.38    9.30
   2  -3   8  190.58   11.00
   1   3   9  673.73   18.50
   1   3   9  664.73   19.50
   1   3   9  711.03   18.20
  -1   3  -9  681.33   18.70
  -1   3  -9  665.93   18.60
   1  -3   9  695.93   18.10
  -1  -3  -9  683.53   18.60
  -1  -3  -9  669.83   18.20
   1  -3   9  691.93   19.30
  -1  -3  -9  677.93   19.40
   0   3  10  588.74   16.80
   0   3 -10  591.44   16.80
   0   3  10  580.24   16.30
   0   3 -10  532.75   16.20
   0   3  10  574.54   16.90
   0  -3 -10  588.74   17.00
   0  -3 -10  595.44   15.90
   0  -3 -10  575.34   16.30
   0  -3  10  617.24   16.50
   0  -3  10  579.24   17.10
  -1   3  11   56.79    5.70
   1   3 -11   54.69    5.50
  -1   3  11   62.49    5.60
   1   3 -11   50.99    5.20
  -1   3  11   45.40    5.70
   1  -3 -11   57.49    5.70
   1  -3 -11   51.69    5.90
   1  -3 -11   49.00    5.10
  -1  -3  11   61.29    5.90
  -1  -3  11   49.60    5.00
  -2   3  12   74.09    7.00
   2   3 -12   66.99    5.40
   2   3 -12   63.09    6.10
  -2   3  12   74.99    6.60
   2  -3 -12   74.19    7.60
  -2  -3  12   73.59    6.30
  -2  -3  12   63.89    6.60
   2  -3 -12   66.89    7.20
   2  -3 -12   61.39    5.60
   3   3 -13 1151.48   28.70
  -3   3  13 1118.49   29.80
  -3   3  13 1170.28   30.00
  -3   3  13 1250.07   31.50
   3  -3 -13 1156.48   26.30
   3  -3 -13 1158.48   31.00
  -3  -3  13 1185.78   29.00
  -3  -3  13 1167.78   29.00
   3  -3 -13 1156.98   26.80
   4   3 -14  156.68    9.40
  -4   3  14  147.29   11.50
  -4   3  14  165.08   11.40
  -4  -3  14  169.88   10.00
  -4  -3  14  165.48   10.40
   4  -3 -14  166.28   13.10
  -5   3  15   13.10    7.90
  -5   3  15   23.90   10.10
   5   3 -15   14.00    6.20
  -5   3  15   -7.20   15.30
  -5  -3  15   -7.30   11.80
  -5  -3  15    6.40    8.00
  -5   4  -5   -0.80   11.80
  -5   4  -5  -10.50    8.80
  -5   4  -5    8.60    7.10
  -5   4  -5   -2.10    5.90
   5  -4   5   -3.80    8.30
  -5  -4  -5    7.50    6.60
  -5  -4  -5   16.00   10.90
  -4   4  -6   91.59   11.50
  -4   4  -6   93.49    9.20
   4   4   6   80.79    7.40
  -4   4  -6   87.89    9.30
   4   4   6   84.89    8.00
  -4  -4  -6   86.69    6.50
   4  -4   6   91.29   11.40
   4  -4   6   99.19   13.40
  -4  -4  -6   94.69    8.60
  -4  -4  -6   96.99   12.10
   3   4   7   32.50    5.20
   3   4   7   23.70    6.70
  -3   4  -7   36.20    6.60
   3   4   7   28.40    4.70
  -3   4  -7   27.40    5.60
  -3   4  -7   25.60    5.40
   3  -4   7   26.00    6.10
  -3  -4  -7   23.40    6.90
   3  -4   7   26.70    3.80
  -3  -4  -7   28.30    5.00
   3  -4   7   26.00    7.20
  -3  -4  -7   24.10    4.60
   3  -4   7   25.50    4.20
   3  -4   7   29.90    3.80
   2   4   8   78.89    6.70
  -2   4  -8  105.79    8.10
  -2   4  -8   94.19    7.40
   2   4   8   67.69    8.40
  -2  -4  -8   94.89    7.00
  -2  -4  -8   89.89    7.40
   2  -4   8   81.19    8.00
  -2  -4  -8  100.69    8.40
   2  -4   8  100.29    6.50
   2  -4   8   98.19    9.60
  -1   4  -9   -0.90    3.10
   1   4   9    2.30    4.10
  -1   4  -9    0.90    3.10
   1   4   9   -0.50    3.00
   1   4   9    1.40    3.00
   1  -4   9    5.80    3.30
  -1  -4  -9    1.20    3.20
  -1  -4  -9    5.30    3.10
  -1  -4  -9    1.80    3.30
   1  -4   9    3.60    3.60
   0   4  10    6.10    3.60
   0   4 -10    9.20    3.10
   0   4 -10   11.00    3.70
   0   4  10   16.90    4.50
   0   4  10   15.50    3.70
   0  -4 -10    9.00    3.50
   0  -4  10    7.90    2.80
   0  -4  10   10.20    4.00
   0  -4 -10   11.30    4.20
   1   4 -11  142.89    8.00
  -1   4  11  144.19    8.70
  -1   4  11  137.19    8.30
   1   4 -11  153.38    8.20
  -1  -4  11  144.59    9.00
   1  -4 -11  146.39    9.30
  -1  -4  11  148.49    8.10
   1  -4 -11  153.98    8.60
   1  -4 -11  139.79    8.00
  -2   4  12  473.25   16.90
  -2   4  12  459.95   16.10
  -2   4  12  469.75   16.40
   2   4 -12  486.15   14.30
   2   4 -12  463.85   15.30
   2  -4 -12  421.06   18.80
   2  -4 -12  477.25   16.90
  -2  -4  12  480.65   16.20
  -2  -4  12  487.15   15.60
   2  -4 -12  496.75   15.10
  -3   4  13  131.09   10.80
   3   4 -13  104.09    8.70
  -3   4  13  112.09   10.60
  -3   4  13   99.59   10.20
   3  -4 -13   93.79   10.50
   3  -4 -13  101.59    7.50
   3  -4 -13  111.89   10.70
  -3  -4  13  116.89    8.90
   3  -4 -13  104.29    6.80
  -3  -4  13   92.49    9.30
   4   4 -14   42.50    5.90
  -4   4  14   38.80   12.90
  -4   4  14   58.49    9.30
  -4   4  14   55.79    8.60
  -4   4  14   40.40    8.50
  -4  -4  14   46.30    7.10
   4  -4 -14   59.39    9.40
  -5   5  -5   20.50   11.50
  -5   5  -5    2.40    7.40
  -5  -5  -5    2.80   11.30
  -5  -5  -5   18.60    7.90
   5  -5   5    7.70    9.90
   4   5   6    2.10    5.20
  -4   5  -6    1.50    7.70
  -4   5  -6    6.60    6.30
  -4   5  -6    9.40    7.60
   4   5   6   -5.10    8.20
   4  -5   6    3.80    8.10
   4  -5   6    8.70   10.50
  -4  -5  -6    7.40    8.40
  -4  -5  -6    3.90    5.70
  -4  -5  -6    3.50    4.90
  -3   5  -7    5.30    5.00
   3   5   7    6.20    6.10
   3   5   7    7.30    5.30
   3   5   7    8.60    4.70
  -3   5  -7    9.90    6.50
  -3   5  -7    7.80    5.80
  -3  -5  -7    2.40    5.10
   3  -5   7    9.80    3.70
   3  -5   7   15.10    7.90
  -3  -5  -7    3.50    4.40
   3  -5   7    4.40    6.20
   3  -5   7    6.60    3.90
  -3  -5  -7    7.70    6.40
   3  -5   7   15.00    4.90
  -2   5  -8  316.77   13.70
  -2   5  -8  315.27   14.60
   2   5   8  315.87   13.10
   2   5   8  274.07   17.00
  -2   5  -8  321.57   13.60
  -2  -5  -8  319.77   13.20
   2  -5   8  327.47   12.30
   2  -5   8  295.77   14.20
   2  -5   8  317.37   15.60
  -2  -5  -8  328.97   12.70
  -2  -5  -8  324.17   14.80
   1   5   9  751.72   22.90
   1   5   9  748.03   21.30
  -1   5  -9  764.82   22.40
  -1   5  -9  773.62   22.40
   1   5   9  789.42   22.30
   1   5   9  789.12   22.50
  -1  -5  -9  774.62   21.80
   1  -5   9  778.52   23.10
   1  -5   9  774.02   21.60
  -1  -5  -9  754.62   22.50
   0   5 -10  171.08    9.60
   0   5  10  167.88    9.80
   0   5 -10  173.68    9.50
   0   5  10  165.18    9.70
   0   5  10  180.38    9.70
   0   5  10  166.08   10.00
   0  -5 -10  166.38    9.30
   0  -5 -10  156.08    9.90
   0  -5  10  166.78    9.30
   0  -5  10  157.48   10.00
  -1   5  11   33.70    5.30
  -1   5  11   37.40    6.00
   1   5 -11   42.40    5.80
  -1   5  11   35.20    5.80
   1   5 -11   41.40    5.80
   1  -5 -11   32.70    5.50
   1  -5 -11   35.60    6.50
   1  -5 -11   48.60    6.10
  -1  -5  11   37.30    5.80
  -1  -5  11   45.30    6.50
   2   5 -12   60.99    7.40
   2   5 -12   57.79    6.80
  -2   5  12   59.09    7.50
  -2   5  12   56.39    7.60
   2   5 -12   51.69    4.40
   2  -5 -12   58.89    7.70
   2  -5 -12   73.29    7.60
   2  -5 -12   59.19    8.00
  -2  -5  12   54.99    7.40
  -2  -5  12   54.39    6.60
  -3   5  13  146.09   14.20
  -3   5  13  153.68   12.50
  -3   5  13  139.09   12.90
   3   5 -13  143.69   10.20
  -3   5  13  163.88   12.70
   3  -5 -13  137.59    8.90
   3  -5 -13  144.49   12.70
   3  -5 -13  149.29    9.40
  -3  -5  13  161.68   11.10
  -3  -5  13  162.58   11.60
   3  -5 -13  156.48   12.70
  -4   5  14   59.79   14.40
  -4   5  14   43.00    9.60
  -4   5  14   37.90    9.40
  -4   5  14   47.50    9.40
   4   5 -14   39.20    6.80
   4   5 -14   47.50    8.10
   4  -5 -14   58.09   10.60
  -4  -5  14   36.00    8.00
  -4  -5  14   51.69    8.20
  -4   6  -6   43.10    8.40
  -4   6  -6   38.70   10.20
   4   6   6   49.10    7.30
  -4   6  -6   45.00   10.60
   4   6   6   16.50    7.20
   4   6   6   38.20   11.10
   4  -6   6   28.00   12.50
   4  -6   6   40.40   10.50
   4  -6   6   36.20    6.80
  -4  -6  -6   25.90   10.00
  -4  -6  -6   35.80    6.70
  -3   6  -7   35.10    8.10
  -3   6  -7   45.70    9.30
   3   6   7   44.60    8.50
   3   6   7   52.09    7.20
  -3   6  -7   34.60    7.50
   3   6   7   34.10    7.30
   3  -6   7   32.10    8.30
  -3  -6  -7   46.10    7.40
   3  -6   7   18.50    9.00
   3  -6   7   39.90    6.60
   3  -6   7   33.20    5.50
  -3  -6  -7   34.60    7.40
  -2   6  -8    4.80    5.00
   2   6   8    5.00    4.80
   2   6   8    9.90    5.60
   2   6   8    7.70    6.40
  -2   6  -8    6.20    6.00
  -2   6  -8   12.10    5.50
  -2  -6  -8    4.10    4.90
   2  -6   8    1.60    5.20
   2  -6   8   -1.60    6.40
   2  -6   8    2.20    4.20
   2  -6   8    9.00    6.40
  -2  -6  -8   12.70    7.30
  -1   6  -9   59.69    7.50
   1   6   9   50.89    6.80
   1   6   9   53.79    7.70
  -1   6  -9   61.39    8.70
   1   6   9   73.29    9.20
   1   6   9   62.69    7.30
  -1   6  -9   45.40    7.10
   1  -6   9   65.79    7.40
   1  -6   9   47.90   11.30
  -1  -6  -9   61.39    8.00
  -1  -6  -9   68.29    8.10
   0   6  10    4.60    5.20
   0   6  10   -1.90    4.20
   0   6 -10    5.10    4.60
   0   6  10    7.00    4.80
   0   6 -10    1.10    4.30
   0   6 -10    7.60    4.80
   0  -6  10    7.30    5.80
   0  -6  10    7.20    4.30
   0  -6 -10    4.20    4.70
  -1   6  11  127.69   10.80
  -1   6  11  114.49   10.40
   1   6 -11  119.79    9.40
   1   6 -11  111.19    9.40
  -1   6  11  123.79   10.30
   1  -6 -11  122.79    9.30
   1  -6 -11   99.99   10.50
   1  -6 -11  117.49    9.30
  -1  -6  11  125.89   10.80
  -1  -6  11  127.29    9.90
  -2   6  12  198.28   13.40
  -2   6  12  216.98   14.40
   2   6 -12  205.08    8.60
   2   6 -12  206.18   11.90
   2   6 -12  211.58   12.70
  -2   6  12  226.48   13.20
   2  -6 -12  219.68   11.40
  -2  -6  12  216.68   12.70
   2  -6 -12  188.38   13.50
   2  -6 -12  213.98   12.60
   2  -6 -12  207.98   12.90
  -2  -6  12  209.88   13.20
  -3   6  13   33.50    8.40
   3   6 -13   34.60    6.90
  -3   6  13   22.70    8.10
  -3   6  13   23.30    9.50
   3   6 -13   32.40    7.60
  -3   6  13   11.40    8.20
   3  -6 -13   31.40    8.30
  -3  -6  13   29.40    7.20
   3  -6 -13   19.20    5.80
   3  -6 -13   26.60    6.40
  -3  -6  13   18.90    8.00
   3  -6 -13   27.70    9.30
  -4   6  14   20.80   10.30
   4   6 -14   26.00    7.30
  -4   6  14   48.10   11.60
   4   6 -14   37.60    9.40
  -4   6  14   46.40   10.80
  -4   6  14   24.10   15.10
   4  -6 -14   38.00   11.20
  -4  -6  14   33.60    8.80
  -4  -6  14   42.30    9.20
   4  -6 -14    3.30   11.40
   4   7   6   17.40   12.20
  -4   7  -6   19.50   12.30
   4   7   6   27.10    8.90
   4   7   6   10.60    7.90
  -4   7  -6   23.60   11.50
  -4   7  -6   47.40   10.40
   4  -7   6   23.60    7.80
   4  -7   6   13.00    5.10
  -4  -7  -6   21.10    9.20
   4  -7   6   24.60    5.70
   4  -7   6   10.60   11.50
  -3   7  -7   12.70    7.30
   3   7   7   10.10    6.80
  -3   7  -7    2.80    9.70
   3   7   7   10.00    7.50
   3   7   7   -1.60    8.20
  -3   7  -7    4.90    8.00
   3  -7   7   11.50    6.90
   3  -7   7   12.80    9.10
  -3  -7  -7    3.60    6.90
   3  -7   7    4.30    9.20
   3  -7   7    1.30    5.50
  -3  -7  -7    1.70    6.70
   2   7   8   26.20    8.10
  -2   7  -8   16.80    7.00
   2   7   8   18.30    6.50
  -2   7  -8   22.80    7.40
   2   7   8   26.70    6.80
  -2   7  -8   10.00    8.40
   2  -7   8   10.70    8.20
  -2  -7  -8   26.10    7.40
  -2  -7  -8   30.70    7.00
   2  -7   8   24.30    6.30
   2  -7   8   29.60    8.40
   2  -7   8   24.90    7.00
  -1   7  -9    1.60    5.40
  -1   7  -9    1.40    6.30
  -1   7  -9   -8.70    4.80
   1   7   9   15.70    7.20
   1   7   9   12.00    5.70
   1   7   9    2.60    3.70
   1   7   9   -0.90    6.10
  -1  -7  -9    3.40    5.00
  -1  -7  -9    2.30    5.10
   1  -7   9   -2.60    6.60
   1  -7   9   -7.10    5.90
   1  -7   9    0.20    5.30
   0   7  10   43.80    7.80
   0   7  10   34.40    6.30
   0   7 -10   53.49    7.90
   0   7  10   47.50    8.20
   0   7 -10   44.20    8.10
   0   7  10   39.90    7.60
   0   7 -10   44.10    7.40
   0  -7 -10   30.00    9.30
   0  -7 -10   40.10    6.80
   0  -7  10   49.70    7.70
   1   7 -11   29.20    6.60
  -1   7  11   53.59    8.30
   1   7 -11   39.50    7.70
  -1   7  11   39.20    7.90
   1   7 -11   38.30    6.70
  -1   7  11   30.30    7.80
  -1   7  11   28.10    6.60
   1  -7 -11   47.20    7.20
  -1  -7  11   43.10    8.40
  -1  -7  11   30.40    6.50
   1  -7 -11   35.00    7.70
   2   7 -12   97.49   10.60
  -2   7  12   96.19   11.20
  -2   7  12  102.19   12.30
   2   7 -12  105.19   10.60
  -2   7  12  116.09   13.30
   2   7 -12   92.69    8.00
   2  -7 -12  104.69   11.80
   2  -7 -12  125.09   13.20
  -2  -7  12  108.59   12.00
   2  -7 -12   86.59   10.10
   2  -7 -12  105.29   11.80
  -2  -7  12  104.19   11.40
   3   7 -13   14.50    8.00
  -3   7  13  -15.20   10.70
  -3   7  13   -7.40    8.10
   3   7 -13   -1.10    3.70
   3   7 -13   10.20    6.40
  -3   7  13   -3.30    8.80
  -3   7  13   -1.00    9.20
   3  -7 -13    7.90    9.20
   3  -7 -13   -5.40    6.00
  -3  -7  13   -5.60    7.40
  -3  -7  13    7.50    8.70
   3  -7 -13  -15.00    6.30
   3  -7 -13   11.30    9.50
   4   7 -14   30.10   11.40
  -4   7  14   35.30   12.70
  -4   7  14   35.20   17.30
  -4   7  14   68.09   14.10
  -4   7  14   11.50   11.90
   4  -7 -14   36.10   13.00
  -4  -7  14   19.40   10.00
  -4   8  -6   -3.40   14.50
   4   8   6   27.70   10.30
  -4   8  -6   23.80   14.40
  -4   8  -6   33.40   12.00
   4   8   6   31.50   13.30
   4  -8   6   30.60    9.70
  -4  -8  -6    1.50   11.00
  -3   8  -7   94.59   12.30
  -3   8  -7   55.89   14.10
  -3   8  -7   92.59   13.30
   3   8   7   98.79   11.40
   3   8   7  112.89   14.30
   3   8   7   82.09   11.10
   3  -8   7   75.69   13.30
   3  -8   7   84.19    9.60
   3  -8   7   99.19   11.20
   3  -8   7   85.19   15.40
  -3  -8  -7  120.09   14.80
  -3  -8  -7  113.19   11.40
  -2   8  -8   46.40   11.00
  -2   8  -8   39.60    9.40
   2   8   8   43.20   11.30
   2   8   8   45.80    9.10
   2   8   8   50.09    9.20
  -2   8  -8   46.90    9.10
  -2  -8  -8   53.19    9.40
   2  -8   8   40.80    9.20
   2  -8   8   31.60    9.30
   2  -8   8   46.30   10.70
   2  -8   8   58.49    9.10
  -2  -8  -8   45.50    8.90
  -1   8  -9   36.40    8.70
   1   8   9   50.59    6.50
   1   8   9   44.40   10.40
  -1   8  -9   24.80    9.00
   1   8   9   50.69    8.70
  -1   8  -9   42.60    8.80
   1   8   9   51.29   10.00
   1  -8   9   27.90    9.10
   1  -8   9   31.40    7.50
  -1  -8  -9   39.40    8.00
  -1  -8  -9   44.80    8.50
   1  -8   9   41.30    9.00
   0   8  10   31.80    7.80
   0   8 -10   30.80    8.00
   0   8  10   22.60    8.40
   0   8  10   28.50    8.90
   0   8 -10   31.20    7.90
   0   8  10   16.60    7.70
   0   8  10   40.30    7.00
   0   8 -10   36.30    8.50
   0  -8  10   27.40    7.20
   0  -8 -10   41.20    8.30
   0  -8 -10   35.10    8.10
   0  -8  10   23.40    8.50
  -1   8  11   -9.30    7.90
  -1   8  11   13.90    7.20
  -1   8  11    3.00    7.40
   1   8 -11    4.90    7.00
   1   8 -11   10.40    7.40
  -1   8  11    2.80    7.50
   1  -8 -11    0.70    6.60
   1  -8 -11   -2.10    5.70
  -1  -8  11    9.00    6.60
   1  -8 -11   -1.10    7.80
  -2   8  12   -0.90    8.10
  -2   8  12    7.60    8.00
   2   8 -12   -5.00    5.50
  -2   8  12    3.60    9.20
  -2   8  12   -5.20    8.40
   2   8 -12    8.80    7.80
   2  -8 -12   -1.30    8.40
  -2  -8  12    3.20    7.20
  -2  -8  12   -6.40    8.00
   2  -8 -12   11.60    8.00
   2  -8 -12  -14.30    8.50
   2  -8 -12   -6.40    6.50
  -3   8  13    7.70   10.50
   3   8 -13    0.40    8.30
  -3   8  13   -0.30   11.10
   3   8 -13    1.30    9.40
  -3   8  13    2.20   13.80
   3   8 -13   -0.60    5.30
  -3   8  13   10.20   10.40
  -3  -8  13   -1.90    8.80
   3  -8 -13   16.80   11.00
   3  -8 -13  -15.70    8.10
   3  -8 -13   24.90   12.10
  -3  -8  13    2.40   10.50
   3  -8 -13   11.70    7.50
  -3   9  -7   -7.10   13.40
   3   9   7   14.80   11.60
  -3   9  -7    5.20   10.40
  -3   9  -7   12.20   11.90
   3   9   7    5.60   10.10
   3   9   7   10.90   12.60
   3  -9   7   10.30    9.10
   3  -9   7    9.30   10.40
  -3  -9  -7   -2.20   10.50
  -3  -9  -7    1.90   10.30
   2   9   8   -7.70   10.10
  -2   9  -8    3.90    9.70
   2   9   8  -21.80    8.50
  -2   9  -8    4.10    9.10
   2   9   8   25.00   10.20
  -2   9  -8   10.50   12.30
   2  -9   8  -10.50    9.80
  -2  -9  -8   11.70    9.20
  -2  -9  -8    4.60    9.10
   2  -9   8   24.90   11.70
   2  -9   8   22.10    9.40
   2  -9   8    9.40    8.00
   1   9   9   91.59   12.30
  -1   9  -9   91.69   11.50
  -1   9  -9  100.09   14.50
   1   9   9  102.49   13.80
  -1   9  -9   67.39   10.80
   1   9   9   70.09   10.70
  -1  -9  -9   81.39   11.20
   1  -9   9   80.59   11.40
   1  -9   9  109.39   12.30
   1  -9   9   82.49   12.10
  -1  -9  -9  120.69   13.10
   1  -9   9   88.79   12.60
   0   9 -10    4.70    8.30
   0   9 -10    7.40    8.30
   0   9  10   -5.90    8.60
   0   9 -10   21.90    9.80
   0   9  10    5.10    6.70
   0   9  10    3.80    9.20
   0   9  10    7.40    8.90
   0  -9  10   15.60    9.80
   0  -9 -10    7.40    9.50
   0  -9 -10    2.90    7.50
   0  -9  10   15.30    8.20
   0  -9  10   -5.10    7.70
  -1   9  11   17.80   10.20
  -1   9  11   17.60    8.60
   1   9 -11   24.20    9.90
  -1   9  11    8.60   10.50
  -1   9  11   18.40   10.80
   1   9 -11   14.90    9.20
  -1  -9  11   18.60    8.20
   1  -9 -11   16.10    8.40
   1  -9 -11   10.70    8.20
   1  -9 -11    7.30    9.40
  -1  -9  11   14.90   10.00
  -2   9  12   72.89   14.00
  -2   9  12   48.60   12.30
   2   9 -12   47.30   10.60
  -2   9  12   39.30   12.10
   2   9 -12   42.70    8.40
   2   9 -12   47.60   11.60
  -2   9  12   30.50   12.80
   2  -9 -12   71.69   11.20
   2  -9 -12   62.99   11.60
   2  -9 -12   49.70   12.60
   2  -9 -12   40.90   12.10
  -2  -9  12   80.09   12.00
  -3   9  13    0.50   13.40
  -3   9  13   34.60   16.90
  -3   9  13    5.30   14.00
  -3   9  13   12.70   14.80
   3   9 -13   11.30    9.80
   3  -9 -13    9.70    8.90
   3  -9 -13   -5.40   12.20
  -3  -9  13    3.60   11.20
  -3  -9  13   -3.20   13.20
   3  -9 -13    8.80    9.70
   2  10   8   12.50   13.00
  -2  10  -8  -13.90   14.60
   2  10   8   -9.70   12.20
  -2  10  -8   -6.10   10.70
  -2 -10  -8    9.60   11.50
   2 -10   8    3.80   14.00
   2 -10   8   -7.10   11.80
   2 -10   8    4.60   10.70
  -2 -10  -8   -9.70   10.50
   1  10   9  -14.20   10.30
  -1  10  -9   21.20   12.60
  -1  10  -9   -4.30   10.40
   1  10   9   -1.50   12.10
   1  10   9   -3.40   11.50
  -1  10  -9   -9.10    9.60
   1 -10   9    2.10    9.90
   1 -10   9   -0.30   10.60
  -1 -10  -9    4.70   10.80
   1 -10   9   27.50   12.80
  -1 -10  -9   23.50   10.10
  -1 -10  -9    9.10    9.40
   1 -10   9  -23.30   10.50
   0  10  10   75.59   13.10
   0  10 -10   32.30   10.50
   0  10  10   44.40   12.90
   0  10  10   63.99    9.10
   0  10 -10   74.29   14.00
   0  10  10   45.20   12.50
   0 -10  10   60.69   11.80
   0 -10  10   54.69   13.50
   0 -10 -10   52.39   12.50
   0 -10 -10   36.80   10.40
   0 -10  10   37.90   10.90
   0 -10 -10   39.30   11.60
  -1  10  11   23.20   11.20
  -1  10  11    8.90   11.40
   1  10 -11   15.80   12.10
  -1  10  11   38.40   13.70
   1  10 -11   -3.80   10.20
  -1  10  11   14.60   13.00
  -1 -10  11    6.30    9.80
   1 -10 -11   20.70   12.00
   1 -10 -11   16.70   11.00
  -1 -10  11   19.40   11.90
   1 -10 -11   16.10   10.50
  -1 -10  11   31.70   12.30
   2  10 -12   -4.60    8.80
  -2  10  12   -6.40   13.60
  -2  10  12    5.80   13.20
  -2  10  12    4.30   12.90
   2  10 -12   -5.10   10.90
  -2 -10  12   15.20   12.60
  -2 -10  12    1.80   12.40
   2 -10 -12    6.50   11.00
   2 -10 -12   11.50   11.10
   2 -10 -12    0.50   12.80
  -2 -10  12   -3.00   13.50
  -1  11  -9    5.40   13.40
   1  11   9  -35.50   12.50
  -1  11  -9  -16.50   16.60
   1 -11   9    3.40   14.00
  -1 -11  -9   -8.90   11.60
   1 -11   9   34.70   14.00
  -1 -11  -9   -6.90   13.90
   0  11 -10    6.10   13.00
   0  11  10   -3.90   15.30
   0 -11  10  -24.00   11.30
   0 -11 -10   -9.20   12.60
   0 -11 -10   -5.60   12.80
   0 -11  10   13.80   12.20
   0 -11  10  -11.20   15.00
  -5   0  -6   14.60    9.10
  -5   0  -6    1.20    5.40
  -4   0  -7   -1.30    3.30
   4   0   7    3.40    3.90
  -4   0  -7   -4.90    6.30
  -4   0  -7   -1.10    3.50
  -4   0  -7    3.20    3.00
   3   0   8 1202.48   28.00
  -3   0  -8 1170.28   31.90
  -3   0  -8 1161.08   27.60
  -3   0  -8 1183.88   27.40
   3   0   8 1204.18   31.00
   2   0   9   -3.70    2.70
  -2   0  -9    1.60    3.00
  -2   0  -9    2.50    2.50
   2   0   9   -0.80    1.90
  -2   0  -9    5.50    2.50
   1   0  10 2620.14   56.49
  -1   0 -10 2644.34   56.49
   1   0  10 2653.03   55.79
  -1   0 -10 2717.23   57.29
  -1   0 -10 2660.43   56.19
   0   0  11   -0.60    2.00
   0   0 -11    2.90    1.80
   0   0 -11   -0.80    1.80
   0   0  11   -1.80    2.00
   0   0  11    2.30    2.60
   0   0  11    1.50    1.80
   0   0 -11    1.30    2.10
   1   0 -12 1096.99   25.80
  -1   0  12 1103.19   26.50
  -1   0  12 1119.09   26.70
  -1   0  12 1113.19   26.30
  -1   0  12 1091.29   24.10
   1   0 -12 1075.19   26.50
  -2   0  13    0.30    1.60
  -2   0  13    0.40    2.60
  -2   0  13    2.90    3.50
   2   0 -13   -3.50    2.10
   2   0 -13   -1.30    3.00
  -2   0  13   -3.70    2.90
  -3   0  14  325.97   12.30
   3   0 -14  335.47   12.80
  -3   0  14  337.27   15.10
  -3   0  14  342.97   12.40
  -4   0  15    4.20    5.00
   4   0 -15    6.30    5.00
  -4   0  15    8.50    5.10
  -4   0  15   -7.80    6.40
  -5   0  16   27.00   12.60
  -5   0  16   16.10    9.60
  -5   1  -6    4.30    6.10
  -5   1  -6    3.30   10.30
  -5  -1  -6    7.20    9.50
  -5  -1  -6    0.30    4.90
  -4   1  -7   97.39    6.70
  -4   1  -7  106.49    8.10
   4   1   7  111.99    7.30
   4   1   7  117.29   11.60
  -4   1  -7  104.09    7.40
  -4   1  -7  107.69   12.50
  -4  -1  -7  108.89    4.60
   4  -1   7  128.49   13.10
  -4  -1  -7  109.89    7.50
  -4  -1  -7   98.89    5.80
   4  -1   7  111.39    8.40
  -4  -1  -7   98.59   11.80
  -3   1  -8  266.87    9.80
   3   1   8  270.27   12.00
  -3   1  -8  270.87   10.20
  -3   1  -8  280.97   13.40
   3   1   8  254.57    9.60
   3  -1   8  262.27   10.40
   3  -1   8  287.77   13.50
  -3  -1  -8  259.47   13.00
  -3  -1  -8  272.07    9.50
  -3  -1  -8  248.68    9.50
   2   1   9    5.80    2.90
   2   1   9    3.60    2.10
  -2   1  -9    5.60    2.70
  -2   1  -9   12.40    2.90
  -2   1  -9    4.70    3.30
   2   1   9    7.70    3.50
  -2  -1  -9    4.60    3.40
   2  -1   9    1.40    3.00
  -2  -1  -9    6.30    2.60
  -2  -1  -9    5.30    2.70
   2  -1   9    6.30    2.30
  -2  -1  -9    3.80    1.20
   1   1  10  690.23   18.30
  -1   1 -10  691.83   18.10
  -1   1 -10  727.13   18.50
   1   1  10  694.53   19.20
   1   1  10  723.93   17.90
  -1   1 -10  683.93   18.80
   1  -1  10  672.63   18.40
  -1  -1 -10  715.53   18.40
  -1  -1 -10  690.93   15.90
   1  -1  10  703.83   17.80
  -1  -1 -10  692.03   18.00
  -1  -1 -10  691.33   19.00
   1  -1  10  697.93   15.50
   0   1  11  139.19    7.00
   0   1 -11  145.89    7.10
   0   1  11  145.69    6.10
   0   1 -11  142.09    6.20
   0   1  11  138.89    6.80
   0   1  11  153.08    6.90
   0  -1 -11  154.78    6.40
   0  -1 -11  155.48    6.90
   0  -1  11  155.08    6.80
   0  -1 -11  148.39    7.00
   0  -1 -11  139.89    6.70
   1   1 -12  306.47   10.20
  -1   1  12  301.17   10.80
  -1   1  12  313.47    9.60
   1   1 -12  317.37   10.90
   1   1 -12  312.87    8.10
  -1   1  12  296.07   10.50
  -1   1  12  295.27   10.40
  -1  -1  12  304.87   11.00
   1  -1 -12  294.27   10.70
   1  -1 -12  287.07   10.00
  -1  -1  12  317.57   10.40
  -2   1  13  174.18    8.70
   2   1 -13  180.68    7.30
  -2   1  13  169.28    8.20
   2   1 -13  181.38    8.60
  -2   1  13  178.88    7.00
  -2  -1  13  189.88    8.20
  -2  -1  13  184.48    9.40
  -2  -1  13  167.88    8.50
   2  -1 -13  176.58    7.30
   2  -1 -13  176.68    8.90
  -3   1  14  379.86   15.50
  -3   1  14  391.86   13.70
  -3   1  14  357.06   13.30
   3   1 -14  370.36   13.10
  -3  -1  14  387.26   13.10
  -3  -1  14  365.06   15.50
   3  -1 -14  387.36   14.20
  -3  -1  14  389.76   13.30
  -4   1  15  283.07   16.30
  -4   1  15  267.17   12.20
  -4   1  15  300.27   13.20
  -4   1  15  289.97   13.30
   4   1 -15  299.57   12.10
  -4  -1  15  294.37   16.70
   4  -1 -15  300.67   13.30
  -4  -1  15  295.67   12.80
  -5   1  16    8.40    5.50
  -5   1  16   11.50    8.60
  -5   1  16    4.90   11.00
  -5   1  16   12.30   13.70
  -5  -1  16   19.30   12.00
  -5   2  -6   11.70    7.20
  -5   2  -6   28.40   11.30
  -5  -2  -6   16.30    5.70
  -5  -2  -6   17.40   10.30
   5  -2   6    4.10    5.90
  -5  -2  -6    9.20    5.10
  -4   2  -7   10.00    7.70
  -4   2  -7    9.50    4.20
   4   2   7   18.80    4.20
  -4   2  -7   13.30    5.20
  -4   2  -7   12.90    5.30
  -4  -2  -7    8.80    3.30
   4  -2   7   14.50    7.70
  -4  -2  -7    9.20    4.00
  -4  -2  -7    5.50    6.90
   4  -2   7   16.70    5.70
  -4  -2  -7   14.40    3.80
   3   2   8  122.59    8.60
  -3   2  -8  144.69    8.20
   3   2   8  164.98    7.70
  -3   2  -8  150.08   10.70
  -3   2  -8  148.89    8.00
  -3  -2  -8  136.29    7.30
  -3  -2  -8  157.18   11.20
   3  -2   8  146.09   11.40
  -3  -2  -8  140.09    7.40
   3  -2   8  138.29    8.60
  -2   2  -9  157.98    7.90
   2   2   9  177.78    9.90
   2   2   9  170.78    8.00
   2   2   9  167.98    6.80
  -2   2  -9  167.98    8.00
  -2  -2  -9  154.98    9.40
   2  -2   9  183.58    7.10
  -2  -2  -9  181.78    8.00
  -2  -2  -9  182.88    7.80
   2  -2   9  169.58    8.70
  -1   2 -10   -1.50    2.30
   1   2  10    2.10    2.70
  -1   2 -10    2.20    2.50
   1   2  10    2.00    3.30
   1   2  10    0.00    2.30
   1  -2  10    0.30    2.10
  -1  -2 -10   -1.70    1.70
   1  -2  10    1.30    2.80
  -1  -2 -10    2.90    3.10
  -1  -2 -10    2.80    2.20
  -1  -2 -10   -2.00    2.30
   0   2  11  514.05   15.20
   0   2 -11  490.65   14.70
   0   2 -11  523.95   15.10
   0   2  11  511.85   14.80
   0   2 -11  495.65   13.60
   0   2  11  512.75   15.00
   0  -2 -11  526.75   14.80
   0  -2  11  511.15   15.20
   0  -2  11  493.65   14.40
   0  -2 -11  502.75   14.90
   0  -2 -11  526.65   14.20
  -1   2  12  188.88    8.80
   1   2 -12  180.68    8.40
  -1   2  12  187.68    8.50
   1   2 -12  187.48    5.70
  -1   2  12  190.68    8.20
  -1   2  12  194.38    8.30
   1   2 -12  184.78    8.00
  -1  -2  12  210.38    9.10
   1  -2 -12  200.28    8.20
   1  -2 -12  182.98    8.50
  -1  -2  12  198.18    8.40
   2   2 -13  202.08    8.00
  -2   2  13  206.18    9.70
   2   2 -13  202.08    9.10
  -2   2  13  195.08   10.00
  -2   2  13  198.78    9.40
  -2   2  13  190.68    8.50
  -2  -2  13  194.48    9.30
   2  -2 -13  199.28    9.60
   2  -2 -13  202.98    8.10
  -2  -2  13  195.58    8.90
  -3   2  14  375.36   14.40
  -3   2  14  400.86   16.40
   3   2 -14  386.06   13.60
  -3   2  14  413.16   14.90
   3  -2 -14  409.66   11.10
   3  -2 -14  384.16   15.00
  -3  -2  14  414.96   13.80
   3  -2 -14  404.76   11.40
  -3  -2  14  395.76   13.90
  -4   2  15    3.30    6.20
  -4   2  15   10.50    6.00
   4   2 -15    3.50    4.70
  -4   2  15   11.40    7.80
  -4   2  15   16.00    6.70
  -4  -2  15   10.80    7.70
  -4  -2  15    4.70    5.10
   4  -2 -15   16.20    6.30
  -5   2  16   -1.10    8.80
  -5   2  16    5.10    7.30
  -5   2  16    2.50    7.60
  -5   2  16   -6.20   11.00
  -5   2  16   23.90   15.00
  -5  -2  16  -13.30   12.40
  -5   3  -6    9.40    5.90
  -5   3  -6   19.80    8.50
  -5   3  -6   24.60   12.20
  -5  -3  -6   10.60    6.10
  -5  -3  -6   32.90   11.10
  -5  -3  -6   19.20    6.30
   5  -3   6   18.30    7.40
  -4   3  -7   26.40    7.60
  -4   3  -7   27.20    6.60
   4   3   7   35.70    5.80
   4   3   7   33.10    4.90
  -4   3  -7   27.90    6.30
  -4   3  -7   31.90    6.60
   4  -3   7   24.10    9.60
  -4  -3  -7   27.50    4.40
  -4  -3  -7   39.70    8.90
   4  -3   7   40.10    7.50
  -4  -3  -7   31.70    5.30
  -3   3  -8   11.50    4.50
   3   3   8   11.20    3.80
   3   3   8   20.60    4.40
   3   3   8   15.90    5.80
  -3   3  -8    9.80    4.20
  -3   3  -8   15.40    5.10
   3  -3   8   26.90    7.70
  -3  -3  -8   13.00    3.90
   3  -3   8   16.10    3.40
   3  -3   8   15.10    2.80
  -3  -3  -8   10.20    4.10
   3  -3   8    9.00    5.10
  -3  -3  -8   15.70    5.90
   2   3   9   53.59    5.70
  -2   3  -9   53.79    6.20
   2   3   9   44.90    4.80
  -2   3  -9   51.19    5.80
   2   3   9   59.59    7.70
   2  -3   9   50.49    6.00
  -2  -3  -9   57.89    7.20
   2  -3   9   43.30    5.00
  -2  -3  -9   47.00    5.40
  -2  -3  -9   47.60    5.20
  -1   3 -10   23.20    4.00
  -1   3 -10   19.00    3.80
   1   3  10   21.40    4.20
   1   3  10   21.40    3.90
   1   3  10   21.30    3.70
  -1  -3 -10   22.00    4.10
   1  -3  10   16.10    4.00
   1  -3  10   23.20    3.60
  -1  -3 -10   25.90    4.10
  -1  -3 -10   19.10    3.50
   0   3 -11   28.90    4.00
   0   3  11   40.60    5.10
   0   3  11   40.20    5.30
   0   3  11   44.30    5.40
   0   3 -11   33.40    4.30
   0  -3 -11   38.80    4.90
   0  -3  11   38.20    5.10
   0  -3  11   39.10    4.70
   0  -3 -11   40.00    4.80
   0  -3 -11   35.70    4.70
  -1   3  12   39.50    5.20
   1   3 -12   24.40    4.40
  -1   3  12   35.40    4.50
  -1   3  12   30.60    4.70
   1   3 -12   31.20    4.40
  -1  -3  12   34.30    5.00
  -1  -3  12   26.40    3.80
   1  -3 -12   32.30    4.80
   1  -3 -12   28.50    4.60
   1  -3 -12   25.70    4.00
   2   3 -13   13.20    3.40
  -2   3  13   15.90    4.80
  -2   3  13   14.90    4.20
   2   3 -13   12.80    3.80
   2  -3 -13   12.30    4.30
   2  -3 -13   14.60    5.40
   2  -3 -13   13.70    3.50
  -2  -3  13   10.80    3.80
  -2  -3  13   12.20    4.40
  -3   3  14  255.27   12.80
  -3   3  14  248.78   12.50
  -3   3  14  245.88   12.50
   3   3 -14  236.78   11.10
  -3  -3  14  244.08   11.20
   3  -3 -14  238.78    9.60
  -3  -3  14  234.48   11.80
   3  -3 -14  236.28   12.90
   3  -3 -14  255.57    9.10
   4   3 -15   74.79    8.30
  -4   3  15   70.49    9.60
  -4   3  15   77.49    8.90
  -4   3  15   78.49    8.80
  -4  -3  15   69.99    7.70
   4  -3 -15   78.49    9.60
  -5   4  -6    0.40   11.30
  -5   4  -6   30.70   10.50
  -5   4  -6   -2.20    7.70
  -5   4  -6    4.50    6.00
   5  -4   6  -12.40    8.50
  -5  -4  -6   -0.90    6.60
  -5  -4  -6  -13.10   10.40
   4   4   7   68.89    7.80
  -4   4  -7   65.79    9.40
  -4   4  -7   74.89    9.00
  -4   4  -7   81.79    9.30
   4  -4   7  107.19   14.20
   4  -4   7   89.99    9.90
  -4  -4  -7   73.29    7.30
  -4  -4  -7   70.89    7.50
  -4  -4  -7   64.09    9.90
   3   4   8   17.60    3.70
   3   4   8   19.70    4.80
  -3   4  -8   20.20    6.40
   3   4   8   25.10    7.10
   3   4   8   17.40    5.80
  -3   4  -8   15.10    5.30
  -3  -4  -8   22.60    5.10
   3  -4   8   18.70    3.30
   3  -4   8   19.10    4.50
  -3  -4  -8   22.40    6.50
   3  -4   8   21.80    3.80
   3  -4   8   16.50    6.10
   3  -4   8   10.60    7.40
  -3  -4  -8   15.30    4.60
   2   4   9   29.40    6.50
   2   4   9   26.80    4.80
  -2   4  -9   27.10    5.00
  -2   4  -9   27.70    5.00
  -2  -4  -9   26.70    4.90
   2  -4   9   20.80    3.90
   2  -4   9   22.60    6.00
   2  -4   9   21.90    5.30
  -2  -4  -9   26.90    6.10
  -2  -4  -9   20.30    4.30
  -1   4 -10  240.08   11.00
   1   4  10  273.17   11.10
   1   4  10  254.37   10.50
  -1   4 -10  255.77   11.20
   1   4  10  251.87   11.80
  -1  -4 -10  257.27   10.90
   1  -4  10  255.37   11.70
  -1  -4 -10  255.67   11.50
  -1  -4 -10  260.47   10.80
   1  -4  10  255.07   10.40
   0   4 -11  919.51   24.30
   0   4  11  865.51   24.30
   0   4 -11  901.21   24.00
   0   4  11  894.01   23.90
   0   4  11  928.11   24.80
   0  -4 -11  893.21   24.50
   0  -4  11  903.91   23.80
   0  -4 -11  904.31   23.90
   0  -4  11  893.51   24.60
  -1   4  12   16.90    4.40
  -1   4  12   29.00    5.10
   1   4 -12   20.40    4.20
  -1   4  12   14.40    4.40
   1   4 -12   12.10    3.70
   1  -4 -12   21.90    4.00
  -1  -4  12   19.00    4.70
   1  -4 -12   17.90    4.80
   1  -4 -12   19.90    4.40
  -1  -4  12   22.50    4.10
   2   4 -13  422.86   15.10
  -2   4  13  446.76   15.50
  -2   4  13  420.36   15.70
   2   4 -13  411.36   13.50
  -2  -4  13  448.96   15.20
   2  -4 -13  421.56   16.10
   2  -4 -13  413.46   15.90
  -2  -4  13  428.36   15.80
   2  -4 -13  432.36   14.30
  -3   4  14    9.00    6.30
   3   4 -14    1.80    4.70
  -3   4  14    7.70    6.00
   3  -4 -14   11.70    6.50
  -3  -4  14    9.80    5.10
   3  -4 -14    7.10    4.20
  -3  -4  14   -3.90    5.30
   3  -4 -14    7.90    6.60
  -4   4  15    6.50    7.80
  -4   4  15   -8.70   11.10
  -4   4  15   13.30    7.60
  -4   4  15   15.40    7.70
   4   4 -15   -1.30    5.30
  -4  -4  15    3.70    6.20
  -4  -4  15   -1.00    6.60
   4  -4 -15    7.70    8.20
  -4   5  -7   33.30    7.50
   4   5   7   25.40    6.30
   4   5   7   30.00    6.20
  -4   5  -7   33.10    8.80
  -4   5  -7   32.40    9.10
   4   5   7   18.00    9.00
  -4  -5  -7   29.10    6.90
   4  -5   7   42.10   12.20
  -4  -5  -7   31.10    9.40
   4  -5   7   38.80    9.30
  -3   5  -8   74.29    9.50
  -3   5  -8   56.89    7.40
   3   5   8   52.89    8.70
   3   5   8   68.49    7.60
  -3   5  -8   75.59    8.80
   3   5   8   72.09    8.30
   3  -5   8   66.19    6.70
   3  -5   8   74.89   11.30
   3  -5   8   86.99    8.50
   3  -5   8   79.99    9.40
  -3  -5  -8   77.19    8.70
   3  -5   8   81.19    6.60
  -3  -5  -8   70.99    9.20
   2   5   9   -4.00    4.30
  -2   5  -9   -1.20    4.40
  -2   5  -9    4.70    5.30
  -2   5  -9    4.00    6.10
   2   5   9   10.10    4.60
   2   5   9    3.20    5.30
  -2  -5  -9    5.40    5.70
   2  -5   9    4.70    6.00
  -2  -5  -9    3.40    4.10
   2  -5   9   -3.60    3.30
  -2  -5  -9    4.10    4.70
   2  -5   9    9.70    5.50
   1   5  10   -1.50    3.30
   1   5  10    1.90    4.20
   1   5  10   -2.10    4.00
  -1   5 -10    6.30    4.30
  -1   5 -10    8.30    4.60
   1  -5  10   10.50    3.70
  -1  -5 -10    0.20    4.30
  -1  -5 -10    3.50    3.90
   1  -5  10   -5.70    4.70
   0   5  11  311.57   13.70
   0   5  11  320.07   13.50
   0   5  11  310.17   12.90
   0   5 -11  309.17   13.00
   0   5 -11  323.37   13.20
   0  -5 -11  312.67   12.80
   0  -5  11  316.97   12.80
   0  -5  11  318.57   13.80
   0  -5 -11  319.27   14.10
  -1   5  12   83.49    8.20
  -1   5  12   86.09    9.10
  -1   5  12   83.29    8.90
   1   5 -12   75.89    7.80
  -1   5  12   85.39    8.70
   1   5 -12   68.69    7.50
  -1  -5  12   70.99    8.90
   1  -5 -12   71.99    7.90
   1  -5 -12   68.59    7.40
  -1  -5  12   83.19    7.90
   1  -5 -12   75.99    8.90
  -2   5  13   56.09    7.80
   2   5 -13   51.69    4.10
   2   5 -13   56.59    7.00
  -2   5  13   46.20    7.30
   2   5 -13   43.20    5.70
   2  -5 -13   39.90    7.40
  -2  -5  13   52.89    7.50
   2  -5 -13   61.49    8.70
  -2  -5  13   58.09    7.30
   2  -5 -13   59.19    6.70
  -3   5  14  122.09   12.20
  -3   5  14  149.79   12.60
  -3   5  14  131.39   12.60
   3   5 -14  143.89   10.30
   3  -5 -14  163.48   13.50
  -3  -5  14  132.09   11.00
  -3  -5  14  141.69   12.10
   3  -5 -14  117.49    8.90
   3  -5 -14  146.99    9.80
   3  -5 -14  114.99   13.00
  -4   5  15   35.00    9.30
  -4   5  15   39.40    9.90
  -4   5  15   29.20   10.00
  -4   5  15   49.10   15.20
   4   5 -15   36.90    7.50
   4   5 -15   40.50    8.80
  -4  -5  15   46.20    8.60
  -4  -5  15   48.00    8.60
   4  -5 -15   37.30    9.80
   4   6   7    3.90   10.40
  -4   6  -7    2.70    7.50
   4   6   7   16.30    7.40
  -4   6  -7   -6.20    9.30
  -4   6  -7   -5.60    9.60
   4   6   7    6.50    6.60
   4  -6   7   17.10   12.40
  -4  -6  -7   -5.80    6.30
   4  -6   7    1.70    5.70
  -4  -6  -7  -10.60    9.00
  -4  -6  -7    9.30    7.30
  -3   6  -8  154.48   12.30
   3   6   8  160.88   11.40
   3   6   8  182.88   12.20
  -3   6  -8  164.88   14.00
  -3   6  -8  140.79   14.90
   3   6   8  168.18   14.50
   3  -6   8  151.88   11.20
   3  -6   8  141.29   15.50
   3  -6   8  151.78    9.60
  -3  -6  -8  162.38   14.00
   3  -6   8  158.98   14.10
  -3  -6  -8  177.38   12.20
  -3  -6  -8  148.89   14.40
  -2   6  -9  127.99   10.20
  -2   6  -9  108.89   10.70
   2   6   9  123.69   10.20
   2   6   9  103.69   10.60
   2   6   9  135.99   12.70
  -2   6  -9  121.69   12.50
   2  -6   9  124.29   13.10
   2  -6   9  127.69    9.80
   2  -6   9  121.19   11.10
  -2  -6  -9  111.99   10.40
  -1   6 -10   80.19    9.20
   1   6  10   67.49    7.80
   1   6  10   81.39    9.30
  -1   6 -10   94.49   10.30
   1   6  10   84.59    8.80
   1   6  10   78.69    9.30
  -1   6 -10   94.69    9.30
   1  -6  10   79.69    8.50
  -1  -6 -10   89.09    9.80
   1  -6  10   88.29   10.00
  -1  -6 -10   92.39    9.20
   0   6  11    1.40    4.60
   0   6 -11    1.40    4.40
   0   6 -11   -1.80    4.50
   0   6  11    0.80    5.40
   0   6  11    1.00    5.30
   0  -6  11   -4.90    4.00
   0  -6 -11    7.40    5.40
   0  -6  11   -2.20    5.30
   0  -6 -11    8.30    5.00
  -1   6  12    7.60    5.50
  -1   6  12   12.80    7.00
  -1   6  12    3.30    6.80
   1   6 -12   -3.10    4.30
  -1   6  12   -1.50    5.50
   1   6 -12   -4.40    4.20
  -1  -6  12    2.30    5.20
  -1  -6  12   -5.70    5.80
   1  -6 -12    2.80    5.90
   1  -6 -12    2.20    5.10
   1  -6 -12    2.10    4.70
  -2   6  13   24.00    7.30
  -2   6  13   41.40    8.20
  -2   6  13   46.80    8.70
   2   6 -13   25.30    6.00
   2   6 -13   31.00    4.30
   2  -6 -13   25.20    6.80
  -2  -6  13   31.10    7.80
   2  -6 -13   38.10    7.80
   2  -6 -13   17.80    8.00
   2  -6 -13   22.10    5.50
  -2  -6  13   28.50    6.10
  -3   6  14    7.10    7.60
   3   6 -14   11.40    6.30
  -3   6  14   -3.80    7.50
   3   6 -14   14.70    7.30
  -3   6  14   10.40    7.80
  -3   6  14    9.60   10.10
   3  -6 -14    7.70    8.10
  -3  -6  14   16.90    7.40
   3  -6 -14    8.00    5.90
   3  -6 -14    8.20    7.90
  -3  -6  14   18.10    8.10
  -4   6  15   -8.40   10.50
  -4   6  15   -6.40   13.00
  -4   6  15   -5.10   10.20
   4   6 -15    1.00    7.10
  -4   6  15    7.80    9.80
   4   6 -15   -2.20    9.10
   4  -6 -15   10.80    4.80
  -4  -6  15   -5.70    7.80
   4  -6 -15    6.00    4.80
   4  -6 -15   -7.90   10.30
  -4  -6  15   10.80    9.50
   4   7   7   -5.30    8.10
   4   7   7   14.90   12.70
  -4   7  -7   13.30   12.10
  -4   7  -7  -10.50   10.90
   4   7   7   -2.60    7.80
  -4   7  -7    9.80    9.70
  -4  -7  -7   -3.00    9.00
   4  -7   7   -3.60   12.00
   4  -7   7   13.70    5.90
   4  -7   7    0.00    5.30
  -4  -7  -7   -4.00    7.90
   4  -7   7    9.40    7.20
   3   7   8    8.90    6.90
   3   7   8    3.20    9.40
  -3   7  -8    1.80    9.80
  -3   7  -8    1.30    8.20
  -3   7  -8   -8.10    6.80
   3   7   8    9.30    7.30
   3  -7   8   18.80   10.30
   3  -7   8   15.80    9.40
  -3  -7  -8    6.10    7.40
   3  -7   8    0.60    6.80
   3  -7   8   11.10    6.10
  -3  -7  -8    6.30    6.90
  -2   7  -9    2.10    6.00
   2   7   9   11.80    6.60
  -2   7  -9    6.10    7.70
   2   7   9   13.90    7.80
  -2   7  -9    4.80    6.50
   2   7   9    5.40    6.40
   2  -7   9    6.00    8.30
   2  -7   9   11.10    6.60
  -2  -7  -9    2.10    5.50
  -2  -7  -9   -3.40    6.10
   2  -7   9   -3.60    7.30
  -1   7 -10   73.79    9.20
   1   7  10   63.99    9.00
  -1   7 -10   57.79    8.50
   1   7  10   60.39    9.30
   1   7  10   53.49    6.70
   1   7  10   46.50    7.70
  -1   7 -10   60.39    8.70
   1  -7  10   52.69    8.70
  -1  -7 -10   48.80    7.80
  -1  -7 -10   58.79    8.50
   1  -7  10   46.90    7.30
   1  -7  10   56.89    8.70
   0   7  11   23.60    7.10
   0   7  11   16.80    6.70
   0   7  11   27.40    7.70
   0   7 -11   27.50    7.40
   0   7  11   11.00    5.40
   0   7 -11   14.80    6.20
   0   7 -11   10.50    6.50
   0  -7  11   10.40    7.10
   0  -7 -11    9.60    6.80
   0  -7  11   18.80    6.20
   0  -7 -11   12.90    5.60
  -1   7  12   25.60    8.40
   1   7 -12   32.00    7.30
   1   7 -12   30.60    6.90
  -1   7  12   45.90    8.40
  -1   7  12   43.00    9.10
   1   7 -12   37.80    7.60
  -1   7  12   42.00    8.40
  -1   7  12   39.50    8.30
  -1  -7  12   41.10    7.30
   1  -7 -12   34.20    7.30
   1  -7 -12   34.00    7.20
  -1  -7  12   31.70    8.30
  -2   7  13   31.60    8.00
  -2   7  13   18.40    7.90
  -2   7  13   13.20    8.80
   2   7 -13   13.70    6.40
  -2   7  13    9.50    8.30
   2   7 -13    9.60    5.30
   2   7 -13   15.00    7.50
   2  -7 -13   14.70    6.10
   2  -7 -13   22.30    8.00
   2  -7 -13   14.00    7.20
   2  -7 -13   31.00    8.90
  -2  -7  13   12.70    8.00
  -2  -7  13   15.60    6.90
  -3   7  14   92.39   12.70
   3   7 -14   74.89   10.70
  -3   7  14   86.99   11.90
   3   7 -14   99.49   11.90
  -3   7  14   73.89   14.40
  -3   7  14   93.99   13.00
  -3  -7  14  110.39   12.50
  -3  -7  14  105.39   11.50
   3  -7 -14   97.09   10.80
   3  -7 -14   93.29   13.40
   3  -7 -14   97.49    9.70
   3  -7 -14   68.49   12.20
   3   8   8   21.70    9.00
   3   8   8    2.90   10.10
   3   8   8   -5.00    8.10
  -3   8  -8   19.70    9.70
  -3   8  -8   -1.40    9.80
  -3   8  -8    3.00   11.60
  -3  -8  -8   10.20    8.50
   3  -8   8   -1.70    8.50
   3  -8   8    4.00   11.50
   3  -8   8    0.40    7.50
  -3  -8  -8  -14.00    8.20
   3  -8   8    2.00   11.50
  -2   8  -9    7.30    7.90
   2   8   9    8.80    7.70
   2   8   9   -7.30    8.60
  -2   8  -9    9.00    8.10
  -2   8  -9  -17.90    8.80
   2   8   9  -12.00    7.60
  -2  -8  -9    1.80    7.40
  -2  -8  -9    7.60    7.50
   2  -8   9   -1.40    9.30
   2  -8   9   28.50    9.70
   2  -8   9    7.50    6.90
   2  -8   9   -2.60    7.60
   1   8  10  143.59    8.90
   1   8  10  149.59   14.80
  -1   8 -10  167.48   14.20
   1   8  10  163.28   15.10
   1   8  10  133.59   13.70
  -1   8 -10  167.58   15.90
  -1   8 -10  169.48   13.80
  -1  -8 -10  160.88   14.20
   1  -8  10  169.68   13.60
   1  -8  10  138.69   14.50
   1  -8  10  115.39   14.60
  -1  -8 -10  120.69   12.90
   0   8 -11   18.60    8.40
   0   8  11   23.40    8.00
   0   8  11   16.70    6.40
   0   8 -11    5.40    6.80
   0   8  11   22.30    7.80
   0   8  11   13.70    8.00
   0   8 -11   18.60    7.20
   0   8  11   16.90    8.60
   0  -8 -11    8.00    7.50
   0  -8 -11   16.30    6.90
   0  -8  11   32.20    9.20
   0  -8  11   11.40    6.10
   1   8 -12   -7.60    7.00
   1   8 -12    8.70    7.50
  -1   8  12   -0.30    8.30
  -1   8  12    9.60    8.00
  -1   8  12    3.60    8.50
   1   8 -12   16.50    7.00
  -1   8  12   14.60    7.30
  -1  -8  12    6.50    8.60
  -1  -8  12   -4.80    6.70
   1  -8 -12    2.70    8.80
   1  -8 -12    8.50    7.20
   2   8 -13   45.90   10.10
  -2   8  13   30.80   11.00
   2   8 -13   48.60    7.10
  -2   8  13   52.59   11.90
  -2   8  13   37.50   10.20
   2   8 -13   41.50    8.90
  -2   8  13   30.50   10.80
  -2  -8  13   51.49   11.00
   2  -8 -13   37.20    8.70
   2  -8 -13   48.20    8.70
   2  -8 -13   39.80   11.40
  -2  -8  13   44.20    9.20
   2  -8 -13   37.60   10.30
   3   8 -14   -3.50    5.00
  -3   8  14   11.30   11.90
   3   8 -14   -5.10    8.50
  -3   8  14    0.40   12.00
  -3   8  14  -30.90   13.50
   3   8 -14   16.50   10.20
  -3   8  14   17.70   11.70
   3  -8 -14   -4.00   11.50
   3  -8 -14   21.90    9.60
   3  -8 -14    2.90   14.40
  -3  -8  14    3.40    9.20
  -3  -8  14    1.50   10.60
   3  -8 -14    1.10    7.80
   3   9   8    1.60   13.70
   3   9   8   -8.50   16.30
  -3   9  -8   12.40   10.90
   3   9   8  -21.00   10.50
  -3   9  -8    8.30   14.40
  -3   9  -8    4.70   18.60
   3  -9   8   18.10   10.70
  -3  -9  -8   -1.50   10.50
  -3  -9  -8   13.40   11.10
   3  -9   8   -4.10    8.70
   2   9   9    5.20    9.20
   2   9   9  -16.30   10.20
  -2   9  -9   25.00    9.70
  -2   9  -9    0.20   12.10
   2   9   9    9.30   11.20
  -2   9  -9  -10.80    9.70
   2  -9   9    2.30    8.50
  -2  -9  -9   15.00    9.00
  -2  -9  -9   -0.30    9.20
   2  -9   9   -4.70   11.50
   2  -9   9    4.80   10.30
   2  -9   9    6.80   10.60
   1   9  10   30.20    5.40
  -1   9 -10   21.50   11.30
   1   9  10   16.70   10.00
  -1   9 -10   20.80    9.10
   1   9  10   37.90   11.60
   1   9  10   37.30    9.90
  -1   9 -10   21.70    9.70
  -1  -9 -10   26.00    9.40
   1  -9  10   25.10    9.20
   1  -9  10   24.40   11.10
   1  -9  10   28.30   10.20
  -1  -9 -10   28.70    9.90
   0   9  11    1.80    9.10
   0   9  11   -0.80    6.80
   0   9 -11   11.80    8.40
   0   9  11    5.90    8.70
   0   9 -11   -7.20    8.60
   0   9 -11  -11.00    7.70
   0   9  11   -9.30    9.40
   0  -9 -11   -2.70    8.00
   0  -9  11    2.20    7.90
   0  -9  11    4.50    9.90
   0  -9  11  -10.20    7.50
   0  -9 -11   10.10    8.90
  -1   9  12   -7.00    7.80
  -1   9  12   11.10   10.60
   1   9 -12    7.80    9.00
  -1   9  12   -4.70    9.90
  -1   9  12   26.20   10.60
  -1   9  12   -6.50    8.90
   1   9 -12    8.70    9.00
   1  -9 -12    1.00    8.20
   1  -9 -12    6.60    9.30
   1  -9 -12    5.30    8.00
  -1  -9  12    8.20   10.70
  -1  -9  12    0.10    8.80
  -2   9  13    8.70   11.60
   2   9 -13   -6.90    9.60
   2   9 -13    2.90    7.40
  -2   9  13    4.40   11.80
  -2   9  13   22.00   11.90
  -2   9  13   21.50   11.40
   2  -9 -13    4.70   11.70
   2  -9 -13    8.30    8.40
   2  -9 -13   22.80   10.90
  -2  -9  13    7.00   11.30
   2  -9 -13   14.60    9.50
  -2  -9  13   12.60   10.30
   2  10   9   11.70   13.50
  -2  10  -9   24.80   12.80
  -2  10  -9   30.90   15.70
  -2 -10  -9  -14.50   12.10
   2 -10   9    8.30   11.00
   2 -10   9   -3.20   11.70
   2 -10   9  -21.60   13.20
  -2 -10  -9  -20.90   10.90
  -1  10 -10   18.00   11.50
   1  10  10   38.80   12.50
   1  10  10   54.99   15.10
   1  10  10   44.60   12.90
  -1  10 -10   39.80   11.80
  -1  10 -10   46.30   14.40
   1 -10  10   48.10   12.80
  -1 -10 -10   32.10   12.30
  -1 -10 -10   25.20   10.90
   1 -10  10   38.40   13.60
   1 -10  10   25.00   12.10
   1 -10  10   43.70   11.80
   0  10  11    8.00    7.60
   0  10  11    6.80   12.20
   0  10  11    1.40   11.10
   0  10  11   -7.00   11.10
   0  10 -11   -5.60    9.70
   0  10 -11   12.60   12.40
   0 -10 -11   -5.30   11.40
   0 -10  11    0.60   10.30
   0 -10 -11  -10.80    8.60
   0 -10 -11   -1.90   10.20
   0 -10  11   15.20   11.80
   0 -10  11    3.00   10.40
  -1  10  12   26.30   14.40
  -1  10  12   10.40   11.30
   1  10 -12   11.70   10.90
  -1  10  12   28.00   14.20
   1  10 -12   24.20   15.40
  -1  10  12   33.30   13.10
   1 -10 -12   48.20   14.10
  -1 -10  12   19.20   11.80
  -1 -10  12   28.20   13.10
   1 -10 -12   27.40   11.80
   1 -10 -12   33.30   11.60
  -1 -10  12   32.60   10.50
  -2  10  13  -19.90   13.70
  -2  10  13   -2.70   14.30
  -2  10  13   -3.10   13.10
   2  10 -13   27.10   11.90
   2  10 -13    0.40    8.90
   2 -10 -13   -5.70   10.80
   2 -10 -13    1.80   13.80
  -2 -10  13    9.40   12.00
   2 -10 -13    4.60   12.70
  -2 -10  13  -12.60   14.10
   0  11 -11   -6.40   13.00
   0  11  11  -26.40   15.20
   0 -11  11  -14.00   13.40
   0 -11  11    6.60   16.20
   0 -11 -11   -4.90   14.30
   0 -11  11    5.20   13.20
   0 -11 -11    4.20   13.30
  -5   0  -7    5.20    5.90
  -5   0  -7   11.80   10.80
  -4   0  -8   20.70    3.90
   4   0   8    6.60    7.10
  -4   0  -8   20.40    4.60
  -4   0  -8   15.90    7.80
   4   0   8   16.10    5.70
  -3   0  -9   -0.50    2.90
  -3   0  -9   -3.80    4.60
  -3   0  -9    0.70    3.00
   3   0   9    1.40    3.50
   3   0   9    2.10    5.10
  -2   0 -10   14.40    3.70
   2   0  10   12.80    3.70
   2   0  10   10.70    2.70
  -2   0 -10   10.50    3.10
  -2   0 -10   11.70    3.10
   1   0  11    0.50    2.00
  -1   0 -11    0.80    2.70
   1   0  11    4.60    2.70
  -1   0 -11   -1.90    2.00
  -1   0 -11    3.10    2.40
   0   0  12  202.18    8.70
   0   0  12  201.78    8.20
   0   0 -12  200.18    8.60
   0   0 -12  203.28    8.10
   0   0  12  192.38    7.30
   0   0 -12  196.58    7.80
   0   0  12  210.18    8.10
   1   0 -13   -1.70    2.20
  -1   0  13   -0.20    2.50
  -1   0  13   -2.90    2.10
   1   0 -13    2.20    2.70
  -1   0  13   -1.00    1.80
  -1   0  13    3.10    3.00
  -2   0  14  169.08    8.70
  -2   0  14  173.58    9.50
  -2   0  14  188.38    8.60
   2   0 -14  168.18    7.50
  -2   0  14  176.38    5.50
   2   0 -14  159.58    8.60
  -3   0  15   -8.00    5.10
  -3   0  15   -2.10    3.80
  -3   0  15    1.10    4.30
   3   0 -15   -1.30    4.40
   4   0 -16   97.39    9.50
  -4   0  16  111.89   10.10
  -4   0  16  102.29   11.20
  -4   0  16  129.99    9.60
  -5   0  17   -3.30    8.20
  -5   0  17   10.70   12.30
  -5   1  -7    4.40    6.80
  -5   1  -7   22.80   11.20
   5  -1   7    5.20    5.50
  -5  -1  -7   -2.30    5.30
  -5  -1  -7  -10.10    9.10
   4   1   8   -1.00    3.90
  -4   1  -8    8.80    7.40
  -4   1  -8    1.00    5.80
   4   1   8    9.20    6.30
  -4   1  -8   -0.20    4.20
  -4   1  -8   -6.10    3.50
  -4  -1  -8    1.20    3.40
   4  -1   8    8.60    7.40
  -4  -1  -8   -1.50    7.10
   4  -1   8    3.10    4.80
  -4  -1  -8   -1.70    4.00
   3   1   9   80.09    6.60
  -3   1  -9   76.19    6.60
   3   1   9   75.59    8.50
  -3   1  -9   72.69    9.00
  -3   1  -9   73.19    6.40
  -3  -1  -9   85.29    6.40
   3  -1   9   88.79    7.20
  -3  -1  -9   87.49    6.50
  -3  -1  -9   82.19    9.20
   3  -1   9   93.79   10.10
  -2   1 -10  550.84   15.70
   2   1  10  557.24   14.30
   2   1  10  547.15   15.70
  -2   1 -10  522.35   17.40
  -2   1 -10  534.05   15.60
   2   1  10  546.55   17.80
  -2  -1 -10  561.74   15.50
  -2  -1 -10  498.85   17.30
   2  -1  10  565.54   14.50
   2  -1  10  555.84   16.20
  -2  -1 -10  524.85   15.40
  -2  -1 -10  543.45   11.80
  -1   1 -11  680.93   19.10
  -1   1 -11  704.63   18.90
  -1   1 -11  727.73   19.70
   1   1  11  746.43   20.20
   1   1  11  742.23   18.70
   1   1  11  713.73   19.20
  -1  -1 -11  730.93   19.90
  -1  -1 -11  711.73   18.80
  -1  -1 -11  738.13   19.30
  -1  -1 -11  736.33   16.70
   1  -1  11  715.73   18.50
   1  -1  11  696.13   16.10
   1  -1  11  714.73   19.40
   0   1  12    6.00    2.70
   0   1 -12    4.90    2.40
   0   1  12    1.80    2.30
   0   1 -12    2.60    2.20
   0   1 -12    4.50    2.60
   0   1  12    3.10    2.70
   0   1  12    2.60    2.20
   0  -1 -12    3.20    2.30
   0  -1 -12    1.40    2.40
   0  -1  12    2.90    2.90
   0  -1 -12    2.80    2.60
   0  -1 -12    1.50    2.30
   0  -1  12    3.00    2.20
  -1   1  13  144.39    6.60
   1   1 -13  146.69    5.40
   1   1 -13  144.29    7.90
  -1   1  13  151.38    7.50
   1   1 -13  152.38    7.30
  -1   1  13  148.79    8.10
  -1   1  13  157.08    7.70
   1  -1 -13  142.89    7.10
   1  -1 -13  160.38    8.00
  -1  -1  13  145.59    8.10
  -1  -1  13  149.09    7.30
   2   1 -14  426.86   14.20
   2   1 -14  436.76   12.90
  -2   1  14  442.66   14.50
  -2   1  14  431.26   15.10
  -2   1  14  435.86   12.10
  -2   1  14  410.26   14.00
   2  -1 -14  430.96   14.60
  -2  -1  14  444.06   14.40
   2  -1 -14  437.06   12.90
  -2  -1  14  419.36   15.10
  -2  -1  14  455.45   14.10
   3   1 -15   -4.20    4.00
  -3   1  15   -0.70    4.40
  -3   1  15    1.30    4.30
  -3   1  15   -7.20    5.10
  -3   1  15    1.00    3.20
   3  -1 -15   -1.70    4.30
  -3  -1  15  -14.40    4.90
   3  -1 -15   -0.40    2.40
   3  -1 -15   -1.90    2.60
  -3  -1  15    7.90    3.80
  -3  -1  15    3.50    4.50
   4   1 -16    6.00    5.00
  -4   1  16   -0.50    7.30
  -4   1  16    2.80    5.90
  -4   1  16    2.00    5.60
   4  -1 -16    7.40    5.50
  -4  -1  16    3.00    5.10
  -4  -1  16   -1.10    7.60
  -4  -1  16    1.10    5.00
  -5   2  -7   22.10    8.10
  -5   2  -7   19.10   12.30
  -5  -2  -7   24.40    4.70
  -5  -2  -7    1.70   10.40
  -5  -2  -7   25.10    6.50
   5  -2   7   23.00    6.90
  -4   2  -8   21.80    5.70
  -4   2  -8   21.00    5.70
  -4   2  -8   16.30    7.00
   4   2   8   39.80    7.20
  -4   2  -8   24.20    5.10
  -4  -2  -8   32.40    5.30
  -4  -2  -8   26.10    3.70
   4  -2   8   10.60    7.90
  -4  -2  -8   24.40    4.20
  -4  -2  -8   23.60    8.80
   4  -2   8   28.10    6.20
  -3   2  -9  107.29    8.00
  -3   2  -9   99.09    7.50
   3   2   9   87.69    8.10
  -3   2  -9  115.79   17.80
   3   2   9   96.19    6.90
   3  -2   9   89.99    4.40
  -3  -2  -9   82.79    6.80
   3  -2   9   90.39    4.80
  -3  -2  -9  103.29    7.10
   3  -2   9   99.49    8.40
  -3  -2  -9   79.79   10.20
  -2   2 -10   22.50    4.00
   2   2  10   15.00    3.80
   2   2  10   15.80    3.30
  -2   2 -10   17.00    3.70
   2   2  10   18.50    5.30
  -2   2 -10   16.70    4.70
  -2  -2 -10   13.00    3.40
   2  -2  10   15.30    3.20
  -2  -2 -10   13.50    3.30
   2  -2  10   20.00    4.60
  -2  -2 -10    9.00    4.00
  -1   2 -11  571.54   16.50
   1   2  11  564.64   16.40
  -1   2 -11  579.74   16.60
  -1   2 -11  583.64   16.70
   1   2  11  574.94   15.90
   1   2  11  543.05   17.20
  -1  -2 -11  561.14   14.30
  -1  -2 -11  570.54   16.60
   1  -2  11  569.04   15.90
   1  -2  11  557.44   16.70
  -1  -2 -11  551.24   17.00
  -1  -2 -11  559.04   16.10
   0   2  12  127.99    7.10
   0   2  12  127.29    7.40
   0   2 -12  124.49    6.30
   0   2  12  129.39    7.50
   0   2 -12  139.39    7.30
   0   2 -12  133.49    7.30
   0  -2 -12  136.09    7.20
   0  -2 -12  136.69    7.40
   0  -2  12  132.49    6.90
   0  -2 -12  136.59    6.60
   0  -2 -12  131.69    7.10
   0  -2  12  140.79    7.80
   1   2 -13    8.50    1.90
   1   2 -13    6.40    3.30
  -1   2  13    2.60    3.20
   1   2 -13    5.90    2.80
  -1   2  13    3.40    3.00
  -1   2  13   12.50    3.40
  -1   2  13    3.10    3.20
  -1  -2  13    7.70    3.10
  -1  -2  13    2.00    3.40
   1  -2 -13    2.90    3.00
   1  -2 -13    5.60    3.10
   1  -2 -13    3.80    2.70
  -2   2  14   18.60    4.60
  -2   2  14   14.40    4.50
  -2   2  14   19.30    4.00
   2   2 -14   21.70    4.20
   2   2 -14   20.80    3.70
  -2   2  14   21.30    4.60
   2  -2 -14   21.00    4.90
  -2  -2  14   15.70    3.80
  -2  -2  14   18.80    4.70
   2  -2 -14   19.20    3.60
  -3   2  15  214.38   11.50
  -3   2  15  218.78   13.10
   3   2 -15  220.78   10.90
  -3   2  15  239.88   11.90
   3  -2 -15  212.38    8.50
   3  -2 -15  233.68   11.90
  -3  -2  15  222.88   10.60
   3  -2 -15  221.18    8.30
  -3  -2  15  212.98   10.90
   4   2 -16   10.50    5.30
  -4   2  16   -7.80    6.20
  -4   2  16   16.50    6.90
  -4   2  16   -4.80    7.70
  -4   2  16    6.30    6.20
  -4  -2  16    7.80    8.20
   4  -2 -16   12.90    6.80
  -4  -2  16    5.40    5.70
  -4  -2  16    6.50    5.40
  -5   3  -7   19.30   13.00
  -5   3  -7   27.20    6.10
  -5   3  -7    6.60    9.10
  -5   3  -7   19.30    6.50
  -5  -3  -7   12.10   11.20
   5  -3   7   14.20    8.40
  -5  -3  -7   17.60    6.10
  -5  -3  -7   10.50    6.50
   4   3   8   78.59    7.80
  -4   3  -8   59.39    8.10
  -4   3  -8   83.59   10.10
  -4   3  -8   77.99   11.10
  -4   3  -8   79.89    8.40
  -4  -3  -8   60.69   10.00
  -4  -3  -8   68.19    7.00
   4  -3   8   72.59   12.00
   4  -3   8   91.99   10.90
  -4  -3  -8   63.69    8.00
   3   3   9    0.40    5.50
  -3   3  -9    0.10    4.30
  -3   3  -9    5.40    4.30
   3   3   9    1.50    3.80
   3   3   9    3.20    4.00
  -3  -3  -9    2.20    4.30
   3  -3   9   16.90    6.90
   3  -3   9    4.30    2.70
  -3  -3  -9   11.70    3.90
  -3  -3  -9    4.80    7.50
   3  -3   9    0.10    3.20
   3  -3   9    4.10    4.70
  -2   3 -10   92.89    7.60
   2   3  10   97.39    8.90
   2   3  10   96.69    6.20
  -2   3 -10   87.19    6.90
   2   3  10   93.49    7.00
   2  -3  10   96.59    6.30
  -2  -3 -10   96.19    7.00
  -2  -3 -10   92.49    8.80
   2  -3  10  100.39    8.00
  -2  -3 -10   92.19    6.90
  -1   3 -11 1914.41   43.10
   1   3  11 1904.41   42.20
   1   3  11 1874.81   44.10
   1   3  11 1787.12   42.60
  -1   3 -11 1858.21   43.00
   1  -3  11 1860.51   43.40
   1  -3  11 1859.41   42.00
  -1  -3 -11 1939.21   44.00
  -1  -3 -11 1839.22   42.20
  -1  -3 -11 1904.71   42.90
   0   3  12   91.19    7.20
   0   3  12   87.89    6.60
   0   3 -12   93.79    6.70
   0   3 -12   80.59    6.50
   0   3  12   89.39    7.00
   0  -3  12  112.69    7.60
   0  -3 -12   91.69    6.60
   0  -3 -12  100.29    6.20
   0  -3  12   91.09    6.40
   0  -3 -12   96.59    7.30
   1   3 -13   42.10    5.30
  -1   3  13   34.20    5.20
   1   3 -13   39.80    3.60
  -1   3  13   47.00    6.10
   1   3 -13   49.10    5.70
  -1   3  13   40.30    5.30
  -1  -3  13   49.60    5.90
   1  -3 -13   37.50    5.40
   1  -3 -13   46.20    5.70
   1  -3 -13   35.40    5.10
  -1  -3  13   31.40    4.30
   2   3 -14   31.50    5.20
  -2   3  14   32.40    5.60
  -2   3  14   28.90    5.30
   2   3 -14   35.80    4.70
  -2   3  14   29.20    5.60
   2  -3 -14   26.80    4.30
   2  -3 -14   23.00    5.30
  -2  -3  14   22.80    4.30
  -2  -3  14   25.90    5.40
   2  -3 -14   40.40    6.30
   3   3 -15  157.78   10.00
  -3   3  15  163.48   11.50
  -3   3  15  159.68   11.40
   3  -3 -15  149.59   11.30
  -3  -3  15  174.98   10.90
  -3  -3  15  185.48   10.70
   3  -3 -15  160.18    8.60
   3  -3 -15  171.98    7.90
  -4   3  16   87.59    9.70
   4   3 -16   90.19    9.40
  -4   3  16   96.69   11.90
  -4   3  16   92.79   10.50
  -4  -3  16   96.69   10.10
  -4  -3  16   86.09    8.70
   4  -3 -16   91.29   10.60
  -5   4  -7   -8.10   12.50
  -5   4  -7    0.70   10.30
  -5   4  -7   -0.50    6.50
   5  -4   7    9.50    9.40
  -5  -4  -7    8.30   12.20
  -5  -4  -7    6.50    7.00
   4   4   8   42.30    5.90
  -4   4  -8   37.40    8.30
  -4   4  -8   43.40    8.70
  -4   4  -8   50.69    7.30
  -4  -4  -8   37.60    6.40
  -4  -4  -8   22.00    8.40
  -4  -4  -8   33.40    6.00
   4  -4   8   46.00   11.10
   4  -4   8   38.60    8.50
   3   4   9   -1.70    6.20
  -3   4  -9  -10.00    5.40
   3   4   9   -2.60    3.60
  -3   4  -9    3.20    4.90
   3   4   9   -3.30    4.00
  -3   4  -9    4.30    4.60
  -3  -4  -9    0.20    5.50
  -3  -4  -9    0.90    4.90
   3  -4   9    6.10    3.40
  -3  -4  -9   -1.20    4.10
   3  -4   9   -7.50    3.80
   3  -4   9    7.60    7.00
   3  -4   9   11.50    5.80
   3  -4   9    0.70    2.40
   2   4  10  242.18   11.10
   2   4  10  249.78    9.90
  -2   4 -10  249.28   12.00
  -2   4 -10  246.48   11.60
   2  -4  10  262.17   10.50
  -2  -4 -10  252.67   13.00
   2  -4  10  217.38   17.90
  -2  -4 -10  248.38   11.00
  -2  -4 -10  257.97   11.40
  -1   4 -11   16.30    4.10
   1   4  11   19.80    4.90
  -1   4 -11   18.20    4.20
   1   4  11   18.90    4.50
   1   4  11   23.60    4.70
  -1  -4 -11   25.40    5.60
   1  -4  11   18.00    5.20
  -1  -4 -11   21.10    4.40
  -1  -4 -11   22.30    4.80
   1  -4  11   17.40    3.70
   0   4  12   -2.30    3.40
   0   4  12   10.20    3.90
   0   4 -12    9.30    3.70
   0   4 -12    1.80    3.20
   0   4  12    1.50    4.20
   0  -4 -12    2.00    3.60
   0  -4 -12    6.30    3.30
   0  -4 -12    1.80    3.00
   0  -4  12    2.80    3.40
   0  -4  12    1.80    3.80
  -1   4  13   64.49    7.80
   1   4 -13   65.59    6.90
  -1   4  13   54.19    6.90
  -1   4  13   69.99    7.60
   1   4 -13   55.79    6.50
  -1  -4  13   63.19    7.90
   1  -4 -13   60.99    7.20
   1  -4 -13   65.99    6.70
  -1  -4  13   51.29    6.60
   1  -4 -13   41.30    5.80
   2   4 -14  265.57   11.60
  -2   4  14  251.67   12.60
  -2   4  14  239.08   12.70
   2   4 -14  253.97   10.60
  -2  -4  14  250.47   11.70
   2  -4 -14  243.58   11.00
   2  -4 -14  234.68   12.30
   2  -4 -14  233.18   12.80
  -2  -4  14  269.17   12.70
  -3   4  15    5.30    6.60
  -3   4  15    8.00    6.10
   3   4 -15   12.50    5.40
  -3   4  15    6.00    6.30
   3  -4 -15   11.50    4.40
   3  -4 -15   12.80    4.00
   3  -4 -15    9.70    6.00
   3  -4 -15   22.70    7.50
  -3  -4  15   11.40    5.30
  -3  -4  15   15.90    6.50
  -4   4  16   30.60    9.30
   4   4 -16   26.60    7.20
  -4   4  16   38.90    8.80
  -4   4  16   29.40    8.10
  -4  -4  16   22.70    7.60
   4  -4 -16   41.10    9.40
  -4  -4  16   21.10    7.50
  -4   5  -8    9.90    8.50
  -4   5  -8    6.40    8.60
   4   5   8   19.60   10.40
   4   5   8    3.50    6.20
   4   5   8   -1.70    5.70
  -4   5  -8   -1.00    5.90
  -4  -5  -8    1.00    8.90
   4  -5   8   -3.70   10.50
   4  -5   8   -3.10    8.70
  -4  -5  -8    5.80    6.40
  -4  -5  -8    9.90    6.40
   3   5   9    7.10    5.70
  -3   5  -9    3.70    5.90
  -3   5  -9   18.60    7.40
   3   5   9   11.50    5.40
   3   5   9   16.10    7.50
  -3   5  -9    5.10    5.50
   3  -5   9   13.90    4.00
  -3  -5  -9   11.10    5.40
   3  -5   9   11.70    3.80
   3  -5   9    5.40    5.00
  -3  -5  -9    6.10    5.30
  -3  -5  -9   16.10    7.20
   3  -5   9    5.90    6.90
   3  -5   9    5.30    7.90
   2   5  10   21.10    5.20
  -2   5 -10   19.40    5.90
   2   5  10   12.30    7.00
  -2   5 -10   24.50    6.40
   2  -5  10   13.10    4.60
  -2  -5 -10   16.80    4.90
   2  -5  10   17.90    6.80
  -2  -5 -10   23.40    5.80
   2  -5  10   19.60    6.20
  -1   5 -11    3.40    4.40
   1   5  11    9.60    8.10
   1   5  11    9.60    7.00
  -1   5 -11    3.10    4.20
   1   5  11    7.20    3.50
   1  -5  11    5.80    5.20
   1  -5  11    8.00    4.20
  -1  -5 -11    2.00    3.70
  -1  -5 -11   11.00    4.50
   0   5  12   51.49    6.90
   0   5  12   33.70    5.70
   0   5  12   53.29    7.60
   0   5 -12   45.90    6.60
   0   5 -12   45.30    6.50
   0  -5  12   39.40    6.80
   0  -5  12   48.00    6.40
   0  -5 -12   51.19    7.10
   0  -5 -12   31.90    5.10
  -1   5  13  399.06   15.50
  -1   5  13  401.76   15.90
   1   5 -13  375.66   14.90
   1   5 -13  407.16   14.90
  -1   5  13  389.76   15.80
  -1  -5  13  391.36   16.10
  -1  -5  13  404.66   15.00
   1  -5 -13  403.26   16.40
   1  -5 -13  367.46   15.40
   1  -5 -13  393.36   17.00
  -2   5  14  102.19   10.20
   2   5 -14  109.09    9.50
   2   5 -14  100.19    8.60
   2   5 -14  103.59    4.50
  -2   5  14  110.19   11.30
  -2   5  14  114.29   11.00
  -2  -5  14  108.79   10.60
   2  -5 -14  127.69   11.50
  -2  -5  14  109.69    9.90
   2  -5 -14  105.59   10.10
   2  -5 -14  107.59   10.50
   3   5 -15   16.00    6.40
  -3   5  15   16.10    7.60
  -3   5  15    7.40    6.60
  -3   5  15   21.20    7.10
   3  -5 -15    9.70    5.30
  -3  -5  15   14.80    6.20
  -3  -5  15    6.40    7.10
   3  -5 -15   20.30    5.10
   3  -5 -15   11.60    8.30
   3  -5 -15    6.20    7.20
  -4   5  16   14.00   13.80
   4   5 -16    2.80    8.10
   4   5 -16    4.10    7.00
  -4   5  16   13.60    9.70
  -4   5  16    3.90    9.50
  -4   5  16    5.80    8.70
  -4  -5  16    3.40    7.40
   4  -5 -16   23.40   10.10
  -4  -5  16   -4.10    8.20
   4   6   8    2.10    7.90
   4   6   8    8.00   11.00
  -4   6  -8    9.90    8.40
  -4   6  -8   18.20   10.50
  -4   6  -8   15.40   10.80
   4   6   8   19.60    7.40
   4  -6   8    7.00    5.90
   4  -6   8   24.80   14.30
  -4  -6  -8   -0.90    6.60
   4  -6   8   37.10   11.10
   4  -6   8    8.40    4.00
  -4  -6  -8   27.90   10.70
  -4  -6  -8   13.60    8.00
   3   6   9   14.00    8.00
  -3   6  -9   11.00    6.60
  -3   6  -9   11.10    8.50
   3   6   9   13.20    6.20
   3   6   9    2.60    6.80
  -3   6  -9    2.10    7.00
   3  -6   9   -9.00    7.80
  -3  -6  -9    9.30    7.00
   3  -6   9   12.50    8.10
   3  -6   9   -1.20    5.80
  -3  -6  -9    6.10    7.70
  -3  -6  -9    8.00    6.00
   3  -6   9    0.30    4.90
  -2   6 -10   16.00    7.80
   2   6  10   22.90    7.90
  -2   6 -10   10.80    6.20
  -2   6 -10   21.10    6.50
   2   6  10   20.10    6.40
   2   6  10   20.20    6.50
  -2  -6 -10   24.90    6.00
   2  -6  10   10.50    7.20
  -2  -6 -10   22.70    5.90
   2  -6  10    9.20    7.00
   2  -6  10   20.40    5.50
   1   6  11   85.29   10.00
   1   6  11   80.59    9.20
  -1   6 -11   70.79    8.10
  -1   6 -11   74.79    9.90
   1   6  11   84.59    9.20
  -1   6 -11   78.79    9.30
   1   6  11   84.59    9.50
  -1  -6 -11   53.69    9.80
  -1  -6 -11   85.09    9.20
   1  -6  11   79.69    9.00
   1  -6  11   81.69    9.00
   0   6  12    5.40    5.60
   0   6 -12   -2.60    4.60
   0   6  12    3.80    5.70
   0   6 -12    9.30    5.20
   0   6  12   11.90    6.10
   0   6  12   -0.30    4.80
   0  -6  12    4.90    5.70
   0  -6 -12   -2.70    5.10
   0  -6  12   -5.30    4.80
   0  -6 -12   -1.50    4.10
  -1   6  13  134.99   11.80
   1   6 -13  116.39   10.40
  -1   6  13  135.09   11.50
  -1   6  13  130.89   10.80
  -1   6  13  124.69   11.70
  -1  -6  13  120.89   11.50
   1  -6 -13  134.79   10.80
   1  -6 -13  155.18   12.10
  -1  -6  13  126.59   10.90
   1  -6 -13  134.89   10.00
   2   6 -14  174.08   11.60
   2   6 -14  146.39    7.10
  -2   6  14  171.78   13.20
   2   6 -14  148.29   10.60
  -2   6  14  158.38   12.80
  -2   6  14  144.39   13.20
  -2  -6  14  140.99   13.30
   2  -6 -14  157.18   14.30
   2  -6 -14  152.98   11.30
   2  -6 -14  156.18   12.80
  -2  -6  14  164.18   12.10
  -3   6  15   27.50    9.00
  -3   6  15   13.80    8.10
   3   6 -15   25.20    7.90
   3   6 -15   23.40    7.10
  -3   6  15   22.30   10.90
  -3   6  15   27.10    9.50
   3  -6 -15   17.10    6.60
  -3  -6  15   28.30    8.90
   3  -6 -15   28.70    9.60
  -3  -6  15   17.30    7.60
   3  -6 -15   27.60   10.00
   3  -6 -15   31.40    6.40
  -4   6  16  -17.20   14.80
  -4   6  16    1.70   11.70
  -4   6  16   14.80   10.90
  -4   6  16    8.70   11.30
   4   6 -16   -5.50    9.50
  -4  -6  16   -7.80   11.20
   4  -6 -16   21.10   11.90
  -4  -6  16    3.10    8.90
   4   7   8  118.59   16.10
   4   7   8  115.89   13.60
  -4   7  -8  106.69   12.80
  -4   7  -8  107.29   15.00
  -4   7  -8  132.39   16.60
   4   7   8  117.49   11.90
  -4  -7  -8  107.39   13.30
   4  -7   8  102.09    9.50
   4  -7   8  108.89   10.30
  -4  -7  -8   94.89   11.70
   4  -7   8   95.19    9.50
   4  -7   8  105.29   25.40
  -3   7  -9   12.90    7.90
   3   7   9   -7.60    8.60
  -3   7  -9    2.30    9.20
   3   7   9    2.20    7.40
  -3   7  -9    6.90   10.20
   3   7   9    7.50    7.20
  -3  -7  -9   -5.60    7.60
   3  -7   9   -2.60    9.90
   3  -7   9    3.40    7.30
  -3  -7  -9  -16.00    6.50
   3  -7   9  -11.00   10.40
   3  -7   9    4.40    6.30
  -2   7 -10   64.79    9.10
   2   7  10   62.89    9.20
  -2   7 -10   35.50    8.70
   2   7  10   49.40    8.50
   2   7  10   43.40    9.90
   2  -7  10   43.20    8.00
   2  -7  10   45.20    9.70
  -2  -7 -10   71.59    9.70
   2  -7  10   44.80    9.80
  -2  -7 -10   52.99    8.60
   1   7  11   16.20    6.50
  -1   7 -11   11.70    6.50
  -1   7 -11   26.00    8.50
   1   7  11   20.50    7.90
  -1   7 -11   27.20    6.80
   1   7  11   17.20    7.10
   1   7  11   10.40    6.30
   1  -7  11   21.10    7.80
  -1  -7 -11   14.20    6.80
   1  -7  11   16.10    6.30
  -1  -7 -11   11.40    5.90
   0   7  12   13.90    6.60
   0   7  12   17.30   11.80
   0   7 -12   14.70    6.10
   0   7 -12   20.30    7.30
   0   7 -12   15.70    7.50
   0   7  12   12.90    7.00
   0   7  12   14.30    7.40
   0  -7  12    8.40    6.10
   0  -7 -12   -5.00    5.40
   0  -7 -12    8.00    5.50
   0  -7  12   10.90    7.20
   1   7 -13   15.80    6.70
  -1   7  13   16.00    7.70
   1   7 -13   11.10    6.40
  -1   7  13   18.90    7.50
   1   7 -13   15.30    6.60
  -1   7  13   15.30    6.70
  -1   7  13   21.00    9.00
   1  -7 -13   21.20    7.40
   1  -7 -13   13.40    6.10
   1  -7 -13   13.10    6.10
  -1  -7  13   25.00    7.10
  -1  -7  13   14.40    8.20
   2   7 -14   35.60    9.00
   2   7 -14   20.80    4.80
  -2   7  14    9.50    7.80
  -2   7  14   22.40    8.80
   2   7 -14   13.10    6.50
  -2   7  14   25.60    8.90
  -2   7  14   13.00    8.50
  -2  -7  14   15.40    8.80
   2  -7 -14   20.20    7.40
  -2  -7  14   28.10    7.40
   2  -7 -14   29.00    8.20
   2  -7 -14    6.50    5.90
  -3   7  15   42.80   19.50
  -3   7  15   14.50   10.60
   3   7 -15   29.40    8.20
  -3   7  15   51.69   14.00
   3   7 -15   31.40    9.50
  -3   7  15   34.20   10.00
  -3  -7  15   29.80    8.60
   3  -7 -15   20.30   11.20
   3  -7 -15   23.40   11.10
  -3  -7  15   36.80   10.90
   3  -7 -15   25.30    7.30
   3  -7 -15   12.60   12.60
  -3   8  -9  -10.30    9.20
   3   8   9    7.90    8.80
  -3   8  -9    7.70   10.80
   3   8   9    9.70    9.30
   3   8   9   19.00   11.80
  -3   8  -9   10.40   13.10
   3  -8   9   17.20   12.40
  -3  -8  -9    8.20    9.40
   3  -8   9    4.80    9.10
  -3  -8  -9    7.60    9.10
   3  -8   9    8.40    8.00
   3  -8   9   14.40   12.00
  -2   8 -10    5.80    7.90
   2   8  10   11.50    8.60
   2   8  10    1.90   10.00
   2   8  10   -1.00    8.00
  -2   8 -10    3.50    9.80
  -2   8 -10   -0.60    7.90
   2  -8  10  -13.30    8.50
   2  -8  10   -0.20    6.70
  -2  -8 -10    8.30    7.90
   2  -8  10   20.20   10.20
   2  -8  10   17.60    9.00
  -2  -8 -10  -10.40    7.40
  -1   8 -11  136.89   14.70
   1   8  11  102.99   12.00
  -1   8 -11   99.29   10.80
   1   8  11  103.09   12.60
  -1   8 -11  113.59   12.20
   1   8  11  104.69    8.80
   1   8  11   87.29   11.80
  -1  -8 -11   91.99   11.00
  -1  -8 -11  109.69   11.60
   1  -8  11   91.19   10.60
   1  -8  11  110.39   13.10
   1  -8  11  115.49   14.20
   0   8  12   35.90    7.80
   0   8 -12   48.80    8.90
   0   8  12   54.89   11.50
   0   8  12   40.50    7.60
   0   8 -12   39.00    9.10
   0   8  12   39.50    8.80
   0   8 -12   44.40    8.80
   0   8  12   35.10    9.50
   0  -8  12   39.40    9.50
   0  -8 -12   34.50    8.60
   0  -8 -12   57.49    9.10
   0  -8  12   44.90    8.30
   1   8 -13   11.20    6.80
  -1   8  13   10.70    8.60
  -1   8  13   -1.50    7.00
  -1   8  13   11.80    7.80
  -1   8  13    8.60    8.50
   1   8 -13   -5.40    7.70
  -1   8  13  -10.10    8.70
   1  -8 -13   -1.90    7.30
   1  -8 -13    2.10    8.20
   1  -8 -13   -2.00    6.10
  -1  -8  13    0.40    8.90
  -1  -8  13   15.40    7.00
  -2   8  14   31.40    9.60
   2   8 -14   23.50    8.70
  -2   8  14   11.20   10.10
   2   8 -14   13.90    8.90
  -2   8  14    7.60   10.70
  -2   8  14   12.00   10.20
   2   8 -14   11.00    5.80
  -2  -8  14    8.20    8.10
  -2  -8  14    7.80   10.20
   2  -8 -14   11.30    8.30
   2  -8 -14   15.90    8.00
   2  -8 -14   18.20   10.00
   2  -8 -14    3.10    9.00
  -3   8  15    0.50   11.50
   3   8 -15    5.80    9.20
  -3   8  15   -6.70   11.60
   3   8 -15    3.50   10.30
  -3   8  15   -4.40   12.60
  -3   8  15  -12.00   13.70
   3  -8 -15    1.40    9.20
  -3  -8  15    8.30    9.90
  -3  -8  15   -7.80   11.30
   3  -8 -15   -5.30    7.80
   3  -8 -15  -10.00   12.60
  -3   9  -9   17.70   16.20
   3   9   9   16.60   11.70
  -3   9  -9   -3.20   11.30
   3  -9   9   -5.20    9.30
   3  -9   9   19.60   11.70
  -3  -9  -9    7.50   11.20
  -3  -9  -9   33.30   12.10
  -2   9 -10   98.89   16.20
  -2   9 -10   92.79   14.40
  -2   9 -10   75.69   12.60
   2   9  10   78.19   14.20
   2   9  10   69.49   13.30
   2   9  10   80.89   12.90
  -2  -9 -10   89.79   13.10
   2  -9  10   76.99   11.60
  -2  -9 -10   80.59   13.10
   2  -9  10   92.89   12.90
   2  -9  10   79.69   13.10
   2  -9  10   99.29   14.70
   1   9  11   11.90   11.70
   1   9  11   19.80   10.90
   1   9  11   40.60   10.20
   1   9  11   45.80    6.10
  -1   9 -11   18.10   11.50
  -1   9 -11   24.70   10.50
  -1   9 -11   34.40   10.60
  -1  -9 -11   38.20   10.50
  -1  -9 -11   34.80   10.40
   1  -9  11   23.80    9.50
   1  -9  11   42.40   11.50
   1  -9  11   28.30   12.00
   0   9  12    2.90    9.10
   0   9 -12    4.10    8.60
   0   9  12    9.90    9.40
   0   9  12   -1.70    9.70
   0   9  12   -8.70    7.30
   0   9 -12   -0.80    9.40
   0   9 -12    2.30    8.20
   0  -9  12    2.00    8.70
   0  -9  12    3.00    8.60
   0  -9  12   -4.50    9.90
   0  -9 -12    5.80    7.90
  -1   9  13   10.90   11.00
  -1   9  13   24.80   11.90
  -1   9  13   12.70   10.40
   1   9 -13   13.20    9.10
  -1   9  13    3.60    8.60
   1   9 -13   -3.50    9.10
  -1   9  13   -0.30   10.10
   1  -9 -13    2.60    8.60
   1  -9 -13    5.00   10.40
   1  -9 -13   12.00    8.30
  -1  -9  13   11.90   11.60
  -1  -9  13    1.10    8.70
   2   9 -14  -11.70   11.10
  -2   9  14   -1.60   10.60
   2   9 -14   22.30   10.20
  -2   9  14    6.00   12.50
  -2   9  14   28.60   13.40
  -2   9  14    3.90   12.30
   2   9 -14    4.10    7.20
   2  -9 -14   10.80   15.90
   2  -9 -14    5.90   11.30
   2  -9 -14   -3.90    8.50
   2  -9 -14    1.80   10.10
  -2  -9  14   -6.00   11.60
  -2  -9  14  -12.80   10.20
  -2  10 -10    7.10   15.20
  -2  10 -10    2.40   12.60
   2  10  10   11.70   12.60
  -2 -10 -10    4.50   18.80
   2 -10  10   19.30   13.00
  -2 -10 -10   -4.10   12.20
   2 -10  10    7.10   15.20
   1  10  11   -8.00   16.30
   1  10  11   -4.70   11.60
   1  10  11    7.00   13.90
  -1  10 -11   19.40   13.60
  -1  10 -11    3.10   12.30
  -1  10 -11    6.20   13.20
  -1 -10 -11   10.40   11.40
  -1 -10 -11   -8.10   10.20
   1 -10  11   10.80   12.30
   1 -10  11   -4.30   12.30
   1 -10  11  -11.60   10.30
   1 -10  11   33.40   12.40
   0  10  12   21.60   13.30
   0  10 -12    1.30   12.40
   0  10  12   10.30   12.10
   0  10  12   21.60    9.20
   0  10 -12   24.00   11.30
   0  10  12    0.30   11.30
   0 -10 -12   -2.70   11.50
   0 -10  12   14.90   12.40
   0 -10  12    6.70   10.70
   0 -10 -12   31.00   11.10
   0 -10  12    4.70   11.20
   0 -10 -12   13.10   10.80
  -1  10  13    0.20   11.10
  -1  10  13   13.90   13.90
   1  10 -13    8.50   10.80
  -1  10  13   16.80   13.60
  -1 -10  13   -7.10   13.10
  -1 -10  13   -0.60   10.70
   1 -10 -13   -6.80   12.10
   1 -10 -13   -3.70   13.60
  -1 -10  13    5.30   11.30
   1 -10 -13   -7.60   10.90
  -5   0  -8   68.79   12.80
  -5   0  -8   68.59    8.20
   5   0   8   60.19    6.30
  -4   0  -9   -3.20    6.60
   4   0   9   -2.20    4.50
   4   0   9   -1.40    6.90
  -4   0  -9    2.20    4.20
  -4   0  -9    3.80    4.00
  -3   0 -10   41.60    7.90
  -3   0 -10   34.00    4.90
  -3   0 -10   40.30    5.10
   3   0  10   35.00    6.90
   3   0  10   29.50    5.10
  -2   0 -11   -2.40    2.70
   2   0  11    1.70    2.50
  -2   0 -11    1.60    4.10
   2   0  11    0.90    3.20
  -2   0 -11    3.70    2.80
   1   0  12  548.55   16.40
  -1   0 -12  562.24   16.70
   1   0  12  537.95   15.50
  -1   0 -12  583.84   16.10
  -1   0 -12  559.44   16.30
   0   0  13    0.70    2.20
   0   0  13    0.50    2.90
   0   0  13   -0.10    2.50
   0   0 -13    2.30    2.50
   0   0  13    0.90    2.20
   0   0 -13    2.70    2.60
   0   0 -13    2.10    2.50
  -1   0  14  432.16   13.90
   1   0 -14  457.05   14.60
  -1   0  14  435.36   12.00
   1   0 -14  460.65   13.70
  -1   0  14  432.46   13.80
  -1   0  14  431.76   14.30
  -2   0  15    3.90    4.10
  -2   0  15    2.00    4.00
  -2   0  15    0.70    3.00
   2   0 -15    0.70    3.60
  -2   0  15    1.30    2.00
   2   0 -15   -0.90    2.60
  -3   0  16  168.08   10.10
  -3   0  16  157.28   11.40
   3   0 -16  153.08    9.80
   3   0 -16  154.58    6.20
  -3   0  16  160.98   10.00
  -4   0  17    2.30    5.70
   4   0 -17   -3.50    6.00
  -4   0  17    5.60    8.20
  -4   0  17    1.20    6.70
  -5   1  -8  -12.60   10.40
  -5   1  -8   11.50    7.00
  -5  -1  -8   19.40   10.50
  -5  -1  -8    2.30    5.80
   5  -1   8    3.10    6.30
   4   1   9   51.69    8.60
   4   1   9   47.10    5.80
  -4   1  -9   47.90    5.80
  -4   1  -9   41.20    6.40
  -4   1  -9   65.09    8.10
  -4   1  -9   38.90    8.70
   4  -1   9   35.70    8.60
   4  -1   9   56.49    7.00
  -4  -1  -9   54.99    6.30
  -4  -1  -9   48.10    9.20
  -4  -1  -9   50.49    5.30
  -3   1 -10  386.56   13.70
   3   1  10  427.16   15.70
  -3   1 -10  425.26   13.70
   3   1  10  424.16   13.80
  -3  -1 -10  351.16   19.70
   3  -1  10  398.06   16.80
  -3  -1 -10  420.16   13.50
   3  -1  10  404.16   14.40
  -3  -1 -10  423.56   13.50
  -2   1 -11  422.16   13.70
   2   1  11  411.46   15.60
  -2   1 -11  423.06   15.40
  -2   1 -11  424.16   13.70
   2   1  11  432.36   12.40
   2   1  11  412.66   13.70
   2  -1  11  430.96   12.60
  -2  -1 -11  425.36   13.40
  -2  -1 -11  425.66   15.50
   2  -1  11  413.66   14.20
  -2  -1 -11  427.96   13.50
   1   1  12  203.68    9.80
  -1   1 -12  226.28    9.20
  -1   1 -12  214.18    9.50
  -1   1 -12  218.98    9.30
   1   1  12  228.28    8.80
   1   1  12  215.38    9.20
  -1  -1 -12  211.88    9.00
  -1  -1 -12  223.58    9.80
  -1  -1 -12  206.28    9.10
   1  -1  12  217.88    8.70
  -1  -1 -12  229.08    7.20
   1  -1  12  225.08    9.60
   1  -1  12  224.38    6.70
   0   1 -13  237.18    9.90
   0   1  13  254.27    9.70
   0   1 -13  228.28    8.80
   0   1  13  245.58   10.20
   0   1 -13  256.07    9.80
   0   1  13  243.48    8.80
   0  -1  13  254.67    8.90
   0  -1  13  254.17   10.40
   0  -1 -13  245.68    9.50
   0  -1 -13  248.98   10.00
   0  -1 -13  261.57    9.80
  -1   1  14    6.40    2.70
   1   1 -14    5.90    2.20
  -1   1  14    9.30    3.60
  -1   1  14    6.50    2.80
  -1   1  14    2.90    3.00
   1   1 -14    6.30    2.90
   1   1 -14    3.50    2.90
  -1  -1  14    2.60    3.20
   1  -1 -14    8.10    2.70
  -1  -1  14    6.50    3.80
  -1  -1  14    2.00    2.60
   1  -1 -14    2.20    2.90
   2   1 -15  153.88    7.60
  -2   1  15  166.78    9.40
  -2   1  15  155.38    8.80
  -2   1  15  152.18    9.10
  -2   1  15  157.78    6.80
   2   1 -15  155.98    8.90
   2  -1 -15  162.48    7.70
  -2  -1  15  162.98    9.50
   2  -1 -15  158.88    9.20
  -2  -1  15  152.08    9.10
  -2  -1  15  152.48    8.40
  -3   1  16    8.90    3.50
  -3   1  16    9.70    5.10
   3   1 -16    9.20    4.70
  -3   1  16    7.80    6.30
  -3   1  16    5.10    5.00
   3  -1 -16    6.70    4.90
  -3  -1  16    1.80    6.10
  -3  -1  16    6.60    4.50
  -3  -1  16    6.40    4.80
   3  -1 -16    8.90    3.00
   4   1 -17    8.50    5.90
  -4   1  17    9.10    6.10
  -4   1  17    9.80    9.00
  -4   1  17   24.00    7.10
  -4   1  17   10.80    4.10
  -4  -1  17   12.10    6.30
   4  -1 -17   11.00    6.70
  -4  -1  17   23.90    8.80
  -4  -1  17    4.70    6.00
  -5   2  -8   -0.90    5.30
  -5   2  -8   -8.10    9.10
  -5   2  -8  -12.80   11.40
   5  -2   8   -9.20    7.30
  -5  -2  -8   -0.80   10.70
  -5  -2  -8   -1.20    6.20
   5  -2   8   -3.90   12.50
  -4   2  -9   -4.40    7.70
  -4   2  -9    1.60    5.40
  -4   2  -9   -1.10    5.40
  -4   2  -9   -0.30    5.50
   4   2   9    6.70    4.50
   4   2   9    4.70    6.40
   4  -2   9   -2.60    7.80
  -4  -2  -9    5.20    4.20
  -4  -2  -9    3.00    2.40
   4  -2   9    4.60    5.60
  -4  -2  -9   -0.80    7.80
  -4  -2  -9    6.10    4.50
  -3   2 -10    2.40    3.80
  -3   2 -10    0.10    5.00
  -3   2 -10   12.40    4.50
   3   2  10    8.30    4.10
   3   2  10   -0.20    4.50
   3  -2  10   11.00    6.30
  -3  -2 -10    9.30    3.90
  -3  -2 -10    2.60    6.30
  -3  -2 -10    4.80    3.30
   3  -2  10    0.40    4.40
   3  -2  10    5.00    2.60
   3  -2  10    3.30    3.00
  -2   2 -11  338.17   12.20
  -2   2 -11  317.67   12.20
   2   2  11  314.97   12.10
   2   2  11  331.07   10.80
  -2   2 -11  350.76   13.90
   2   2  11  310.17   14.00
  -2  -2 -11  326.57   13.80
  -2  -2 -11  347.27   11.90
  -2  -2 -11  354.06   12.20
   2  -2  11  337.17   11.20
   2  -2  11  307.37   12.50
  -2  -2 -11  333.27    9.10
   1   2  12  246.38   10.20
  -1   2 -12  253.67   10.40
   1   2  12  231.18   10.80
  -1   2 -12  235.38   10.10
   1   2  12  244.58    9.60
  -1   2 -12  256.27   10.30
  -1  -2 -12  242.48    9.80
  -1  -2 -12  237.88    8.20
  -1  -2 -12  248.38   10.20
  -1  -2 -12  243.48   10.90
   1  -2  12  249.78   10.60
   1  -2  12  249.88    9.70
   0   2 -13  527.55   16.00
   0   2 -13  514.15   14.50
   0   2  13  530.05   15.80
   0   2  13  517.25   15.70
   0   2  13  513.45   16.00
   0   2 -13  486.65   15.50
   0  -2 -13  550.84   16.40
   0  -2 -13  536.75   14.90
   0  -2  13  496.65   15.40
   0  -2  13  485.55   16.10
   0  -2 -13  493.65   15.30
   0  -2 -13  552.94   15.90
  -1   2  14   15.90    3.80
  -1   2  14   17.90    4.20
  -1   2  14   20.00    4.10
   1   2 -14   23.80    4.30
  -1   2  14   23.40    4.00
   1   2 -14   21.40    4.10
   1   2 -14   22.70    2.80
   1  -2 -14   16.60    3.60
   1  -2 -14   21.30    4.20
  -1  -2  14   15.00    3.20
   1  -2 -14   22.60    4.90
  -1  -2  14   22.10    4.90
  -2   2  15   41.90    5.10
  -2   2  15   40.50    5.80
   2   2 -15   41.20    4.90
  -2   2  15   37.50    6.00
  -2   2  15   38.30    6.20
   2   2 -15   46.80    6.00
  -2  -2  15   42.80    6.00
   2  -2 -15   41.00    4.80
  -2  -2  15   30.50    4.70
   2  -2 -15   34.90    5.80
  -3   2  16   17.10    7.20
   3   2 -16   37.10    5.90
  -3   2  16   25.10    6.30
  -3   2  16   15.70    5.80
  -3   2  16   28.90    5.60
  -3  -2  16   30.00    6.90
   3  -2 -16   32.40    6.30
  -3  -2  16   16.50    5.60
  -3  -2  16   27.40    5.20
   3  -2 -16   24.80    4.00
   4   2 -17    1.40    5.90
  -4   2  17    1.50    7.00
  -4   2  17    4.40    7.40
  -4   2  17    8.70    9.10
  -4   2  17   26.50    7.60
  -4  -2  17   11.30    9.30
  -4  -2  17    4.10    8.30
   4  -2 -17   24.90    7.10
  -4  -2  17    8.40    6.30
  -5   3  -8   10.30    6.20
  -5   3  -8    1.80    7.00
  -5   3  -8    6.30   12.90
  -5   3  -8   -2.70    9.10
   5  -3   8   -4.20    8.40
  -5  -3  -8   -3.90   11.20
  -5  -3  -8    0.40    5.10
   5  -3   8    8.40   13.60
  -5  -3  -8    4.70    6.80
   4   3   9   23.70    6.40
  -4   3  -9   26.60    7.20
  -4   3  -9   19.00    8.80
  -4   3  -9   37.80    6.40
   4   3   9   31.00    5.60
  -4  -3  -9   22.90    8.90
  -4  -3  -9   22.30    5.70
   4  -3   9   20.70    7.50
  -4  -3  -9   32.80    5.50
   4  -3   9    1.00    9.30
  -3   3 -10   61.29    7.20
  -3   3 -10   60.69   11.00
   3   3  10   60.59    6.60
   3   3  10   46.10    6.00
   3   3  10   72.19    9.80
  -3  -3 -10   59.29    7.10
   3  -3  10   59.29    5.30
  -3  -3 -10   51.19    6.60
   3  -3  10   53.89    5.40
  -3  -3 -10   63.39    8.80
   3  -3  10   52.49    7.30
   3  -3  10   63.69    9.40
   2   3  11   72.29    6.40
  -2   3 -11   79.79    7.60
   2   3  11   75.39    7.00
  -2   3 -11   77.59    7.40
   2   3  11   75.79    8.40
   2  -3  11   66.99    7.70
   2  -3  11   67.99    6.20
  -2  -3 -11   81.69    8.50
  -2  -3 -11   66.59    7.00
  -2  -3 -11   82.69    6.80
  -1   3 -12  299.37   12.00
   1   3  12  319.87   12.30
  -1   3 -12  310.47   12.10
   1   3  12  311.17   11.60
   1   3  12  313.37   13.20
   1  -3  12  309.87   12.60
  -1  -3 -12  298.17   11.60
  -1  -3 -12  316.97   12.70
   1  -3  12  295.27   11.30
  -1  -3 -12  287.17   12.00
  -1  -3 -12  310.17   10.20
   0   3  13  105.49    7.70
   0   3 -13  107.69    7.40
   0   3 -13  101.99    7.50
   0   3  13   91.09    7.60
   0   3  13  105.19    7.20
   0  -3 -13   91.19    6.50
   0  -3 -13  102.49    7.00
   0  -3  13  106.19    7.10
   0  -3  13  109.09    8.00
   0  -3 -13   83.49    7.20
  -1   3  14  410.96   14.00
   1   3 -14  401.56   10.60
   1   3 -14  383.26   13.60
  -1   3  14  378.86   14.00
  -1   3  14  385.36   14.50
   1   3 -14  401.96   13.90
   1  -3 -14  395.76   14.50
   1  -3 -14  383.76   13.90
  -1  -3  14  384.46   13.70
   1  -3 -14  382.76   13.40
  -1  -3  14  380.96   14.20
   2   3 -15  153.28    9.50
  -2   3  15  139.19    9.00
   2   3 -15  144.19    8.40
  -2   3  15  145.19   10.30
  -2   3  15  166.08   10.00
   2  -3 -15  140.99    8.30
  -2  -3  15  140.69    9.80
  -2  -3  15  151.78    9.30
   2  -3 -15  140.39   10.20
   2  -3 -15  152.98   10.00
  -3   3  16   30.50    7.20
   3   3 -16   27.20    5.60
  -3   3  16   20.90    7.80
  -3  -3  16   18.70    5.60
   3  -3 -16   33.60    6.70
   3  -3 -16   25.40    4.70
  -3  -3  16   29.30    6.20
   3  -3 -16   28.30    4.50
  -4   3  17   15.90    7.70
  -4   3  17   14.90    7.70
  -4   3  17   -2.00    7.50
   4   3 -17   -2.20    6.10
  -4  -3  17    3.80    8.80
  -4  -3  17    4.70    7.10
   4  -3 -17   11.70    8.90
  -4  -3  17    7.00    6.70
  -5   4  -8   64.29   15.20
  -5   4  -8   72.79    8.60
  -5   4  -8   60.79   12.60
   5  -4   8   47.70   11.10
  -5  -4  -8   63.19    9.40
  -5  -4  -8   39.70   13.40
  -4   4  -9   -0.50    7.40
  -4   4  -9   -7.50    5.60
   4   4   9   -0.20    5.20
   4   4   9    5.40    5.50
  -4   4  -9  -10.20    7.30
   4  -4   9   -3.80    9.50
  -4  -4  -9    4.50    8.00
  -4  -4  -9   -1.80    5.40
   4  -4   9   -2.10    7.60
   3   4  10   30.20    5.00
   3   4  10   33.30    5.80
  -3   4 -10   35.30    7.50
   3   4  10   22.40    7.80
  -3   4 -10   39.20    7.40
  -3   4 -10   30.60    6.10
  -3  -4 -10   31.70    7.50
   3  -4  10   36.10    4.60
   3  -4  10   30.00    5.40
  -3  -4 -10   30.60    5.50
   3  -4  10   34.70    8.50
   3  -4  10   34.10    3.80
  -3  -4 -10   24.90    7.10
   3  -4  10   39.80    7.60
   2   4  11  253.07   13.30
  -2   4 -11  237.88   12.20
   2   4  11  257.07   10.50
  -2   4 -11  289.57   12.50
   2   4  11  256.57   12.20
  -2  -4 -11  263.37   13.60
  -2  -4 -11  271.97   11.60
  -2  -4 -11  259.97   12.10
   2  -4  11  262.77   11.10
   2  -4  11  248.38   12.60
   1   4  12    2.20    3.60
   1   4  12    2.80    3.50
  -1   4 -12    6.60    4.00
  -1   4 -12   -0.50    4.00
   1   4  12    8.60    5.00
   1  -4  12    0.00    3.50
  -1  -4 -12    0.50    3.90
   1  -4  12   -3.30    4.00
  -1  -4 -12   -1.90    3.00
  -1  -4 -12   -5.10    3.80
   0   4  13    6.30    4.10
   0   4  13   -3.60    3.50
   0   4 -13    1.70    3.30
   0   4 -13   -2.00    3.20
   0   4  13    4.80    4.20
   0  -4 -13    0.70    3.80
   0  -4  13   -1.50    3.10
   0  -4  13   -4.60    3.80
   0  -4 -13    1.20    3.50
   0  -4 -13    3.10    3.30
   1   4 -14  585.14   18.70
  -1   4  14  575.04   19.10
  -1   4  14  558.04   18.60
   1   4 -14  579.14   18.20
  -1   4  14  597.24   18.80
  -1  -4  14  622.14   18.70
  -1  -4  14  603.94   19.50
   1  -4 -14  571.34   18.10
   1  -4 -14  565.44   19.30
   1  -4 -14  602.74   18.80
   2   4 -15   63.09    7.30
  -2   4  15   54.49    7.40
   2   4 -15   60.59    7.20
  -2   4  15   66.39    8.40
  -2   4  15   63.19    7.80
   2  -4 -15   70.19    7.50
  -2  -4  15   60.89    7.20
  -2  -4  15   68.99    8.10
   2  -4 -15   53.39    7.50
   2  -4 -15   67.99    8.20
  -3   4  16    4.00    6.50
  -3   4  16   -7.70    5.60
  -3   4  16    5.10    6.70
   3   4 -16    5.20    5.30
   3  -4 -16    7.20    4.00
  -3  -4  16    4.20    6.50
   3  -4 -16   -0.80    4.70
   3  -4 -16    9.90    6.60
  -3  -4  16    7.80    8.20
  -4   4  17   32.50    9.10
  -4   4  17   27.60    8.90
   4   4 -17   41.70    7.80
  -4   4  17   29.20    9.70
  -4  -4  17   25.70    8.80
  -4  -4  17   41.00    8.60
   4  -4 -17   50.09   10.90
  -4   5  -9   78.89    9.60
   4   5   9   69.19   11.50
   4   5   9   73.09    8.90
   4   5   9   75.89    8.40
  -4   5  -9   73.59   11.20
  -4   5  -9   65.99   11.70
   4  -5   9   60.89   10.80
   4  -5   9   82.39   15.10
  -4  -5  -9   60.99   11.50
  -4  -5  -9   71.69    8.60
  -3   5 -10   15.30    6.30
   3   5  10    4.10    5.40
   3   5  10   13.90    6.00
  -3   5 -10   15.40    6.70
   3   5  10   17.60    3.50
   3   5  10   13.90    7.90
  -3   5 -10    5.10    7.50
   3  -5  10   11.50    4.50
   3  -5  10   17.70    3.90
  -3  -5 -10   12.40    5.90
   3  -5  10   17.80    8.50
  -3  -5 -10   22.80    7.50
   3  -5  10   23.90    7.70
  -3  -5 -10   11.60    6.00
   3  -5  10   14.00    5.70
   2   5  11   23.50    6.00
   2   5  11   26.80    4.90
  -2   5 -11   31.90    6.90
   2   5  11   44.90    7.50
  -2   5 -11   24.60    5.90
   2  -5  11   19.00    7.10
  -2  -5 -11   27.20    5.80
   2  -5  11   24.60    6.50
  -2  -5 -11   24.00    7.10
   2  -5  11   31.70    5.90
  -2  -5 -11   30.90    6.80
   1   5  12  199.58   12.20
  -1   5 -12  218.18   11.70
  -1   5 -12  207.68   11.70
   1   5  12  220.68   11.80
   1   5  12  223.48   11.30
  -1  -5 -12  197.18   12.90
   1  -5  12  174.28   14.60
  -1  -5 -12  234.88   12.40
   1  -5  12  216.78   11.00
   0   5  13  122.69   10.10
   0   5  13  118.89    9.20
   0   5 -13  121.79    9.60
   0   5  13  104.49    9.40
   0  -5 -13   96.29   10.10
   0  -5  13  109.49   10.00
   0  -5  13  112.39    8.80
   0  -5 -13  119.89    8.50
   0  -5 -13  115.89   10.00
   1   5 -14   83.99    9.20
  -1   5  14  106.19   10.00
  -1   5  14   98.39    9.50
  -1   5  14  108.49   10.30
   1   5 -14  120.29    9.40
   1  -5 -14  107.19   10.20
  -1  -5  14   94.49    9.10
   1  -5 -14  110.99    9.00
   1  -5 -14  109.19    9.40
  -1  -5  14   83.39   10.20
  -2   5  15   -1.70    5.70
   2   5 -15   -3.00    4.60
   2   5 -15    6.80    4.80
  -2   5  15    2.70    5.40
  -2   5  15   -5.50    6.00
   2  -5 -15    3.70    4.70
  -2  -5  15   -3.20    6.20
   2  -5 -15   -6.70    6.00
   2  -5 -15   11.40    6.30
  -3   5  16   46.50    9.40
   3   5 -16   42.50    7.50
  -3   5  16   51.79    8.60
  -3   5  16   58.49    9.90
   3  -5 -16   53.89    6.90
  -3  -5  16   54.09    9.40
   3  -5 -16   51.59    9.60
   3  -5 -16   58.79    7.40
   3  -5 -16   59.49   10.30
  -3  -5  16   54.29    8.30
  -4   5  17  -34.00   12.50
  -4   5  17  -12.60    9.00
  -4   5  17   -0.90   10.40
  -4   5  17   17.30   10.20
   4   5 -17   -7.30    8.10
   4   5 -17    5.60    7.20
  -4  -5  17    4.00    9.00
  -4  -5  17   -1.10    7.90
   4  -5 -17  -12.10   10.30
   4   6   9    5.70    7.70
   4   6   9   -3.40   11.00
   4   6   9    6.60    7.40
  -4   6  -9    8.50   10.60
  -4   6  -9    7.30    8.10
  -4   6  -9   13.40   11.40
   4  -6   9   -1.90    4.10
  -4  -6  -9   31.70   11.60
   4  -6   9   22.70   11.20
   4  -6   9   11.50    5.20
  -4  -6  -9    4.60    7.70
   4  -6   9    9.10    4.50
  -4  -6  -9   19.30    7.60
   4  -6   9  -20.10   14.00
   3   6  10   -9.00    6.60
  -3   6 -10   -5.00    8.80
  -3   6 -10   -3.00    7.00
  -3   6 -10   17.30    7.20
   3   6  10    4.80    8.80
   3   6  10    8.40    6.20
  -3  -6 -10   12.70    6.40
  -3  -6 -10    8.20    8.40
   3  -6  10    0.00    6.30
   3  -6  10    3.00    8.40
   3  -6  10    8.30    9.10
   3  -6  10    4.00    5.00
  -3  -6 -10    4.30    6.50
   2   6  11    7.80    5.50
   2   6  11    2.70    5.60
  -2   6 -11    9.30    5.70
  -2   6 -11   19.30    8.00
  -2   6 -11   10.10    5.90
   2   6  11    5.40    6.90
   2  -6  11    6.90    5.30
  -2  -6 -11    1.60    6.40
   2  -6  11   12.20    6.80
   2  -6  11    8.00    7.30
  -2  -6 -11    7.00    5.60
   1   6  12   39.60    7.30
  -1   6 -12   47.90    7.60
   1   6  12   49.00    8.00
   1   6  12   49.20    7.30
   1   6  12   33.90    7.30
  -1   6 -12   41.10    7.30
  -1  -6 -12   40.20    6.70
   1  -6  12   46.00    8.10
  -1  -6 -12   44.30    7.60
   0   6  13   26.30    8.40
   0   6  13   31.00    7.40
   0   6  13   28.20    7.70
   0   6 -13   35.10    7.20
   0   6 -13   29.20    6.00
   0   6  13   28.80    6.50
[truncated: 238,220 more chars]
