# Supplementary material for: Reciprocal carbonyl–carbonyl interactions in small molecules and proteins
Source: Nat Commun. 2017 Jul 19;8:78. doi: 10.1038/s41467-017-00081-x (PMC5517579; doi:10.1038/s41467-017-00081-x)
Supplement: Supplementary file 7 — Supplementary Data 6 [file 41467_2017_81_MOESM7_ESM.cif]

 
data_Comp_5_a
 
_audit_creation_method            SHELXL-2014/6
_chemical_name_systematic         'N'-acetyl-4-methoxybenzohydrazide, water'
_chemical_name_common             ?
_chemical_melting_point           ?
_chemical_formula_moiety          'C10 H14 N2 O4,H2 O'
_chemical_formula_sum
 'C10 H14 N2 O4' 
_chemical_formula_weight          226.23

loop_
 _atom_type_symbol
 _atom_type_description
 _atom_type_scat_dispersion_real
 _atom_type_scat_dispersion_imag
 _atom_type_scat_source
 'C'  'C'   0.0033   0.0016
 'International Tables Vol C Tables 4.2.6.8 and 6.1.1.4'
 'H'  'H'   0.0000   0.0000
 'International Tables Vol C Tables 4.2.6.8 and 6.1.1.4'
 'N'  'N'   0.0061   0.0033
 'International Tables Vol C Tables 4.2.6.8 and 6.1.1.4'
 'O'  'O'   0.0106   0.0060
 'International Tables Vol C Tables 4.2.6.8 and 6.1.1.4'
 
_space_group_crystal_system       triclinic
_space_group_IT_number            2
_space_group_name_H-M_alt         'P -1'
_space_group_name_Hall            '-P 1'
 
_shelx_space_group_comment
;
The symmetry employed for this shelxl refinement is uniquely defined
by the following loop, which should always be used as a source of
symmetry information in preference to the above space-group names.
They are only intended as comments.
;
 
loop_
 _space_group_symop_operation_xyz
 'x, y, z'
 '-x, -y, -z'
 
_cell_length_a                    6.7512(5)
_cell_length_b                    7.0889(6)
_cell_length_c                    11.8818(9)
_cell_angle_alpha                 90.564(4)
_cell_angle_beta                  92.683(4)
_cell_angle_gamma                 97.755(4)
_cell_volume                      562.75(8)
_cell_formula_units_Z             2
_cell_measurement_temperature     297(2)
_cell_measurement_reflns_used     2837
_cell_measurement_theta_min       2.90
_cell_measurement_theta_max       24.51
 
_exptl_crystal_description        'Rectangular'
_exptl_crystal_colour             'Colourless'
_exptl_crystal_density_meas       ?
_exptl_crystal_density_method     ?
_exptl_crystal_density_diffrn     1.335          
_exptl_crystal_F_000              240
_exptl_transmission_factor_min    ?
_exptl_transmission_factor_max    ?
_exptl_crystal_size_max           0.228
_exptl_crystal_size_mid           0.078
_exptl_crystal_size_min           0.052
_exptl_absorpt_coefficient_mu     0.104
_shelx_estimated_absorpt_T_min    0.977
_shelx_estimated_absorpt_T_max    0.995
_exptl_absorpt_correction_type    'Multi-Scan'
_exptl_absorpt_correction_T_min   0.9086
_exptl_absorpt_correction_T_max   0.9876
_exptl_absorpt_process_details    'SADABS'
_exptl_absorpt_special_details    ?
_diffrn_ambient_temperature       297(2)
_diffrn_radiation_wavelength      0.71073
_diffrn_radiation_type            MoK\a
_diffrn_source                    'X-ray'
_diffrn_measurement_device_type   'Bruker PHOTON100 CMOS'
_diffrn_measurement_method        '\f and \w scans'
_diffrn_detector_area_resol_mean  ?
_diffrn_reflns_number             17266
_diffrn_reflns_av_unetI/netI      0.0445
_diffrn_reflns_av_R_equivalents   0.0847
_diffrn_reflns_limit_h_min        -8
_diffrn_reflns_limit_h_max        8
_diffrn_reflns_limit_k_min        -8
_diffrn_reflns_limit_k_max        8
_diffrn_reflns_limit_l_min        -14
_diffrn_reflns_limit_l_max        14
_diffrn_reflns_theta_min          2.900
_diffrn_reflns_theta_max          25.694
_diffrn_reflns_theta_full         25.242
_diffrn_measured_fraction_theta_max   1.000
_diffrn_measured_fraction_theta_full  1.000
_diffrn_reflns_Laue_measured_fraction_max    1.000
_diffrn_reflns_Laue_measured_fraction_full   1.000
_diffrn_reflns_point_group_measured_fraction_max   1.000
_diffrn_reflns_point_group_measured_fraction_full  1.000
_reflns_number_total              2143
_reflns_number_gt                 1384
_reflns_threshold_expression      'I > 2\s(I)'
_reflns_Friedel_coverage          0.000
_reflns_Friedel_fraction_max      .
_reflns_Friedel_fraction_full     .
 
_reflns_special_details
;
 Reflections were merged by SHELXL according to the crystal
 class for the calculation of statistics and refinement.
 
 _reflns_Friedel_fraction is defined as the number of unique
 Friedel pairs measured divided by the number that would be
 possible theoretically, ignoring centric projections and
 systematic absences.
;
 
_computing_data_collection        'Bruker APEX2'
_computing_cell_refinement        'Bruker SAINT'
_computing_data_reduction         'Bruker SAINT'
_computing_structure_solution     'SHELXS-97 (Sheldrick 2008)'
_computing_structure_refinement 'SHELXL-2014/6 (Sheldrick, 2014)'
_computing_molecular_graphics     'Bruker SHELXTL'
_computing_publication_material   'Bruker SHELXTL'
_refine_special_details           ?
_refine_ls_structure_factor_coef  Fsqd
_refine_ls_matrix_type            full
_refine_ls_weighting_scheme       calc
_refine_ls_weighting_details
'w=1/[\s^2^(Fo^2^)+(0.0620P)^2^+0.1757P] where P=(Fo^2^+2Fc^2^)/3'
_atom_sites_solution_primary      ?
_atom_sites_solution_secondary    ?
_atom_sites_solution_hydrogens    mixed
_refine_ls_hydrogen_treatment     mixed
_refine_ls_extinction_method      SHELXL
_refine_ls_extinction_coef        0.038(8)
_refine_ls_extinction_expression
 'Fc^*^=kFc[1+0.001xFc^2^\l^3^/sin(2\q)]^-1/4^'
_refine_ls_number_reflns          2143
_refine_ls_number_parameters      164
_refine_ls_number_restraints      0
_refine_ls_R_factor_all           0.0945
_refine_ls_R_factor_gt            0.0507
_refine_ls_wR_factor_ref          0.1373
_refine_ls_wR_factor_gt           0.1165
_refine_ls_goodness_of_fit_ref    1.025
_refine_ls_restrained_S_all       1.025
_refine_ls_shift/su_max           0.000
_refine_ls_shift/su_mean          0.000
 
loop_
 _atom_site_label
 _atom_site_type_symbol
 _atom_site_fract_x
 _atom_site_fract_y
 _atom_site_fract_z
 _atom_site_U_iso_or_equiv
 _atom_site_adp_type
 _atom_site_occupancy
 _atom_site_site_symmetry_order  
 _atom_site_calc_flag
 _atom_site_refinement_flags_posn
 _atom_site_refinement_flags_adp
 _atom_site_refinement_flags_occupancy
 _atom_site_disorder_assembly
 _atom_site_disorder_group
O3 O 0.7385(3) 0.5087(2) 0.04128(13) 0.0487(5) Uani 1 1 d . . . . .
O4 O 0.7590(3) 0.1784(3) 0.92241(15) 0.0450(5) Uani 1 1 d . . . . .
O2 O 0.9540(3) 0.8133(3) 0.23500(13) 0.0532(5) Uani 1 1 d . . . . .
O1 O 0.4590(3) 0.7402(3) 0.67130(13) 0.0603(6) Uani 1 1 d . . . . .
N2 N 0.7229(3) 0.8237(3) 0.04173(15) 0.0405(5) Uani 1 1 d . . . . .
N1 N 0.6501(3) 0.8231(3) 0.14955(15) 0.0408(5) Uani 1 1 d . . . . .
C1 C 0.6756(3) 0.7896(3) 0.35117(17) 0.0340(5) Uani 1 1 d . . . . .
C9 C 0.7556(3) 0.6607(4) -0.00745(18) 0.0366(6) Uani 1 1 d . . . . .
C8 C 0.7724(4) 0.8089(3) 0.24103(18) 0.0361(6) Uani 1 1 d . . . . .
C2 C 0.7991(4) 0.8143(3) 0.44798(19) 0.0428(6) Uani 1 1 d . . . . .
H2A H 0.9367 0.8422 0.4418 0.051 Uiso 1 1 calc R U . . .
C4 C 0.5193(4) 0.7547(3) 0.56373(19) 0.0414(6) Uani 1 1 d . . . . .
C6 C 0.4721(4) 0.7467(3) 0.36312(19) 0.0423(6) Uani 1 1 d . . . . .
H6 H 0.3865 0.7298 0.2991 0.051 Uiso 1 1 calc R U . . .
C5 C 0.3932(4) 0.7283(3) 0.4685(2) 0.0430(6) Uani 1 1 d . . . . .
H5 H 0.2559 0.6984 0.4750 0.052 Uiso 1 1 calc R U . . .
C3 C 0.7223(4) 0.7984(4) 0.55291(19) 0.0503(7) Uani 1 1 d . . . . .
H3A H 0.8078 0.8172 0.6169 0.060 Uiso 1 1 calc R U . . .
C10 C 0.8174(4) 0.6823(4) -0.12663(19) 0.0512(7) Uani 1 1 d . . . . .
H10A H 0.9146 0.5989 -0.1407 0.077 Uiso 1 1 calc R U . . .
H10B H 0.8746 0.8117 -0.1383 0.077 Uiso 1 1 calc R U . . .
H10C H 0.7024 0.6500 -0.1772 0.077 Uiso 1 1 calc R U . . .
C7 C 0.2517(4) 0.6967(4) 0.6896(2) 0.0609(8) Uani 1 1 d . . . . .
H7A H 0.1825 0.7968 0.6603 0.091 Uiso 1 1 calc R U . . .
H7B H 0.2327 0.6851 0.7689 0.091 Uiso 1 1 calc R U . . .
H7C H 0.1996 0.5788 0.6518 0.091 Uiso 1 1 calc R U . . .
H1N H 0.515(5) 0.818(4) 0.151(2) 0.073(10) Uiso 1 1 d . . . . .
H2N H 0.739(4) 0.939(4) 0.005(2) 0.053(8) Uiso 1 1 d . . . . .
H1O H 0.856(5) 0.193(4) 0.880(2) 0.070(10) Uiso 1 1 d . . . . .
H2O H 0.776(4) 0.306(5) 0.964(3) 0.084(10) Uiso 1 1 d . . . . .
 
loop_
 _atom_site_aniso_label
 _atom_site_aniso_U_11
 _atom_site_aniso_U_22
 _atom_site_aniso_U_33
 _atom_site_aniso_U_23
 _atom_site_aniso_U_13
 _atom_site_aniso_U_12
O3 0.0603(13) 0.0504(11) 0.0385(10) 0.0073(8) 0.0105(8) 0.0160(9)
O4 0.0404(11) 0.0514(12) 0.0447(10) 0.0024(8) 0.0136(8) 0.0075(8)
O2 0.0331(11) 0.0873(14) 0.0394(10) -0.0005(9) 0.0097(7) 0.0068(9)
O1 0.0539(13) 0.0970(15) 0.0346(10) 0.0166(9) 0.0170(8) 0.0202(10)
N2 0.0481(14) 0.0479(14) 0.0278(11) 0.0052(9) 0.0115(9) 0.0111(10)
N1 0.0376(13) 0.0600(14) 0.0277(11) 0.0014(9) 0.0087(9) 0.0144(10)
C1 0.0362(14) 0.0357(13) 0.0312(12) 0.0005(9) 0.0072(10) 0.0067(10)
C9 0.0317(14) 0.0495(16) 0.0297(12) 0.0015(11) 0.0008(10) 0.0096(11)
C8 0.0344(15) 0.0388(14) 0.0349(13) -0.0033(10) 0.0071(10) 0.0027(10)
C2 0.0309(14) 0.0593(17) 0.0390(14) 0.0015(11) 0.0048(11) 0.0076(11)
C4 0.0456(16) 0.0471(15) 0.0351(13) 0.0079(10) 0.0118(11) 0.0149(11)
C6 0.0353(15) 0.0565(16) 0.0351(13) 0.0006(11) 0.0020(10) 0.0060(11)
C5 0.0336(14) 0.0536(16) 0.0432(14) 0.0052(11) 0.0107(11) 0.0078(11)
C3 0.0426(17) 0.079(2) 0.0305(13) 0.0054(12) 0.0012(11) 0.0129(13)
C10 0.0570(18) 0.0686(19) 0.0303(13) 0.0016(12) 0.0066(12) 0.0153(14)
C7 0.063(2) 0.069(2) 0.0554(17) 0.0164(14) 0.0342(14) 0.0160(15)
 
_geom_special_details
;
 All esds (except the esd in the dihedral angle between two l.s. planes)
 are estimated using the full covariance matrix.  The cell esds are taken
 into account individually in the estimation of esds in distances, angles
 and torsion angles; correlations between esds in cell parameters are only
 used when they are defined by crystal symmetry.  An approximate (isotropic)
 treatment of cell esds is used for estimating esds involving l.s. planes.
;
 
loop_
 _geom_bond_atom_site_label_1
 _geom_bond_atom_site_label_2
 _geom_bond_distance
 _geom_bond_site_symmetry_2
 _geom_bond_publ_flag
O3 C9 1.223(3) . ?
O4 H1O 0.83(3) . ?
O4 H2O 1.02(3) . ?
O2 C8 1.228(3) . ?
O1 C4 1.360(3) . ?
O1 C7 1.419(3) . ?
N2 C9 1.339(3) . ?
N2 N1 1.393(2) . ?
N2 H2N 0.92(3) . ?
N1 C8 1.347(3) . ?
N1 H1N 0.91(3) . ?
C1 C6 1.381(3) . ?
C1 C2 1.384(3) . ?
C1 C8 1.489(3) . ?
C9 C10 1.498(3) . ?
C2 C3 1.372(3) . ?
C2 H2A 0.9300 . ?
C4 C3 1.376(3) . ?
C4 C5 1.380(4) . ?
C6 C5 1.384(3) . ?
C6 H6 0.9300 . ?
C5 H5 0.9300 . ?
C3 H3A 0.9300 . ?
C10 H10A 0.9600 . ?
C10 H10B 0.9600 . ?
C10 H10C 0.9600 . ?
C7 H7A 0.9600 . ?
C7 H7B 0.9600 . ?
C7 H7C 0.9600 . ?
 
loop_
 _geom_angle_atom_site_label_1
 _geom_angle_atom_site_label_2
 _geom_angle_atom_site_label_3
 _geom_angle
 _geom_angle_site_symmetry_1
 _geom_angle_site_symmetry_3
 _geom_angle_publ_flag
H1O O4 H2O 102(3) . . ?
C4 O1 C7 119.0(2) . . ?
C9 N2 N1 120.3(2) . . ?
C9 N2 H2N 122.6(16) . . ?
N1 N2 H2N 117.0(16) . . ?
C8 N1 N2 120.7(2) . . ?
C8 N1 H1N 124.3(18) . . ?
N2 N1 H1N 114.5(18) . . ?
C6 C1 C2 118.0(2) . . ?
C6 C1 C8 124.5(2) . . ?
C2 C1 C8 117.5(2) . . ?
O3 C9 N2 122.8(2) . . ?
O3 C9 C10 123.2(2) . . ?
N2 C9 C10 114.0(2) . . ?
O2 C8 N1 122.3(2) . . ?
O2 C8 C1 121.4(2) . . ?
N1 C8 C1 116.3(2) . . ?
C3 C2 C1 121.3(2) . . ?
C3 C2 H2A 119.4 . . ?
C1 C2 H2A 119.4 . . ?
O1 C4 C3 115.5(2) . . ?
O1 C4 C5 124.8(2) . . ?
C3 C4 C5 119.6(2) . . ?
C1 C6 C5 121.3(2) . . ?
C1 C6 H6 119.4 . . ?
C5 C6 H6 119.4 . . ?
C4 C5 C6 119.7(2) . . ?
C4 C5 H5 120.2 . . ?
C6 C5 H5 120.2 . . ?
C2 C3 C4 120.2(2) . . ?
C2 C3 H3A 119.9 . . ?
C4 C3 H3A 119.9 . . ?
C9 C10 H10A 109.5 . . ?
C9 C10 H10B 109.5 . . ?
H10A C10 H10B 109.5 . . ?
C9 C10 H10C 109.5 . . ?
H10A C10 H10C 109.5 . . ?
H10B C10 H10C 109.5 . . ?
O1 C7 H7A 109.5 . . ?
O1 C7 H7B 109.5 . . ?
H7A C7 H7B 109.5 . . ?
O1 C7 H7C 109.5 . . ?
H7A C7 H7C 109.5 . . ?
H7B C7 H7C 109.5 . . ?
 
_refine_diff_density_max    0.228
_refine_diff_density_min   -0.201
_refine_diff_density_rms    0.042

_shelxl_version_number 2014/6

_shelx_res_file
;
TITL ar_a.res in P-1
CELL  0.71073   6.7512   7.0889  11.8818   90.564   92.683   97.755
ZERR    2.000   0.0005   0.0006   0.0009    0.004    0.004    0.004
LATT 1
SFAC C  H  N  O
UNIT 20  28  4  8
OMIT -3 51.4
REM Old TITL ar in P-1
REM SHELXT solution in P-1
REM R1 0.195,  Rweak 0.027,  Alpha 0.035,  Orientation as input
REM Formula found by SHELXT:  C10 N3 O3
L.S. 30
ACTA
BOND $H
FMAP 2
PLAN 20
SIZE 0.052 0.078 0.228
TEMP 24.240
WGHT    0.062000    0.175700
EXTI    0.037852
FVAR       1.07419
O3    4    0.738523    0.508660    0.041285    11.00000    0.06033    0.05040 =
         0.03855    0.00734    0.01053    0.01603
O4    4    0.758983    0.178362    0.922407    11.00000    0.04035    0.05142 =
         0.04471    0.00245    0.01358    0.00749
O2    4    0.954026    0.813310    0.234998    11.00000    0.03311    0.08731 =
         0.03942   -0.00054    0.00966    0.00681
O1    4    0.459006    0.740165    0.671299    11.00000    0.05391    0.09705 =
         0.03455    0.01664    0.01704    0.02022
N2    3    0.722865    0.823712    0.041731    11.00000    0.04811    0.04788 =
         0.02785    0.00518    0.01152    0.01109
N1    3    0.650106    0.823097    0.149552    11.00000    0.03759    0.05999 =
         0.02774    0.00135    0.00873    0.01436
C1    1    0.675619    0.789622    0.351166    11.00000    0.03622    0.03567 =
         0.03124    0.00054    0.00719    0.00672
C9    1    0.755581    0.660741   -0.007452    11.00000    0.03165    0.04950 =
         0.02967    0.00152    0.00079    0.00955
C8    1    0.772370    0.808895    0.241033    11.00000    0.03441    0.03879 =
         0.03488   -0.00329    0.00711    0.00273
C2    1    0.799063    0.814310    0.447984    11.00000    0.03092    0.05929 =
         0.03901    0.00146    0.00480    0.00755
AFIX  43
H2A   2    0.936691    0.842218    0.441812    11.00000   -1.20000
AFIX   0
C4    1    0.519332    0.754675    0.563726    11.00000    0.04560    0.04707 =
         0.03510    0.00793    0.01178    0.01486
C6    1    0.472133    0.746695    0.363118    11.00000    0.03533    0.05654 =
         0.03512    0.00065    0.00195    0.00603
AFIX  43
H6    2    0.386479    0.729795    0.299144    11.00000   -1.20000
AFIX   0
C5    1    0.393224    0.728343    0.468465    11.00000    0.03363    0.05357 =
         0.04322    0.00516    0.01073    0.00779
AFIX  43
H5    2    0.255877    0.698411    0.475028    11.00000   -1.20000
AFIX   0
C3    1    0.722311    0.798406    0.552907    11.00000    0.04257    0.07906 =
         0.03046    0.00540    0.00115    0.01286
AFIX  43
H3A   2    0.807751    0.817242    0.616903    11.00000   -1.20000
AFIX   0
C10   1    0.817354    0.682283   -0.126632    11.00000    0.05695    0.06862 =
         0.03034    0.00162    0.00662    0.01527
AFIX 137
H10A  2    0.914647    0.598944   -0.140730    11.00000   -1.50000
H10B  2    0.874599    0.811658   -0.138310    11.00000   -1.50000
H10C  2    0.702395    0.650050   -0.177219    11.00000   -1.50000
AFIX   0
C7    1    0.251683    0.696719    0.689554    11.00000    0.06330    0.06931 =
         0.05541    0.01645    0.03418    0.01597
AFIX 137
H7A   2    0.182471    0.796819    0.660327    11.00000   -1.50000
H7B   2    0.232724    0.685105    0.768883    11.00000   -1.50000
H7C   2    0.199621    0.578845    0.651797    11.00000   -1.50000
AFIX   0
H1N   2    0.515018    0.818366    0.151197    11.00000    0.07278
H2N   2    0.739497    0.938852    0.005442    11.00000    0.05265
H1O   2    0.855551    0.192665    0.880495    11.00000    0.06984
H2O   2    0.776402    0.305547    0.964495    11.00000    0.08440
HKLF 4

REM  ar_a.res in P-1
REM R1 =  0.0507 for    1384 Fo > 4sig(Fo)  and  0.0945 for all    2143 data
REM    164 parameters refined using      0 restraints

END

WGHT      0.0620      0.1754

REM Highest difference peak  0.228,  deepest hole -0.201,  1-sigma level  0.042
Q1    1   0.7548  0.7949 -0.1750  11.00000  0.05    0.23
Q2    1   0.4570  0.8171  0.5238  11.00000  0.05    0.18
Q3    1   0.1614  0.7682  0.6323  11.00000  0.05    0.18
Q4    1   0.7062  0.7981  0.3002  11.00000  0.05    0.17
Q5    1   0.7891  0.5426 -0.1739  11.00000  0.05    0.17
Q6    1   0.7373  0.7622  0.3861  11.00000  0.05    0.16
Q7    1   0.7212  0.8746  0.3797  11.00000  0.05    0.16
Q8    1   0.5841  0.8127  0.3523  11.00000  0.05    0.15
Q9    1   0.6757  0.6509  0.1667  11.00000  0.05    0.15
Q10   1   0.4631  0.6690  0.5201  11.00000  0.05    0.15
Q11   1   0.3611  0.7953  0.2125  11.00000  0.05    0.14
Q12   1   0.7514  0.3330  1.0601  11.00000  0.05    0.14
Q13   1   0.9439  0.7353  0.4318  11.00000  0.05    0.14
Q14   1   0.7848  0.1817  1.0076  11.00000  0.05    0.14
Q15   1   0.6027  0.6987  0.3466  11.00000  0.05    0.14
Q16   1   1.0664  0.7892 -0.1613  11.00000  0.05    0.14
Q17   1   0.9041  0.6829  0.1763  11.00000  0.05    0.12
Q18   1   0.8397  0.1506  0.9768  11.00000  0.05    0.12
Q19   1   0.2306  0.6265  0.7566  11.00000  0.05    0.12
Q20   1   0.9346  0.6672  0.2362  11.00000  0.05    0.12
;
_shelx_res_checksum    1576

_shelx_hkl_file
;
  -1   0   0 1159.78   36.30
  -1   0   0 1182.28   36.20
  -1   0   0 1142.29   36.30
   1   0   0 1162.28   36.30
   1   0   0 1091.79   36.50
   1   0   0 1182.88   36.30
   1   0   0 1175.08   36.20
  -2   0   0 2958.50   92.49
  -2   0   0 2996.50   92.29
   2   0   0 2864.41   92.89
   2   0   0 3066.79   92.69
  -3   0   0   19.10    3.00
  -3   0   0   17.90    3.30
   3   0   0   29.00    3.70
   3   0   0   20.90    4.30
  -4   0   0 1278.87   43.20
  -4   0   0 1325.37   42.70
   4   0   0 1300.07   43.10
   4   0   0 1247.68   43.80
  -5   0   0    2.10    3.80
  -5   0   0   -2.80    4.50
   5   0   0    2.50    6.10
   5   0   0    2.60    3.90
  -6   0   0   34.60    6.60
  -6   0   0   39.50    7.30
   6   0   0   52.99    9.90
   6   0   0   35.70    8.50
  -7   0   0   32.70    7.70
  -7   0   0   36.60    8.30
   7   0   0   24.10    9.70
   7   0   0   45.90   13.90
  -8   0   0   -9.80    6.40
   8   0   0    9.60   11.50
   8  -1   0   12.70   11.20
  -8   1   0   16.70    9.50
  -8   1   0    1.00    6.20
   7  -1   0   17.20   11.90
   7  -1   0   11.00    7.90
  -7   1   0   11.00    7.00
  -7   1   0    3.70    6.70
   6  -1   0   51.99    9.80
   6  -1   0   64.49    8.30
  -6   1   0   59.69    7.20
  -6   1   0   57.59    8.30
   5  -1   0    8.60    5.50
   5  -1   0   13.20    4.40
  -5   1   0    7.90    4.60
  -5   1   0    9.40    5.00
   4  -1   0  309.27   13.00
  -4   1   0  320.57   13.10
  -4   1   0  308.27   13.60
  -4   1   0  300.37   13.60
   3  -1   0   83.09    5.30
  -3   1   0   84.99    5.60
  -3   1   0   86.99    6.00
  -3   1   0   87.09    6.00
   2  -1   0  328.97   11.10
   2  -1   0  330.27   11.70
   2  -1   0  325.47   11.20
  -2   1   0  342.77   11.90
  -2   1   0  316.07   11.20
  -2   1   0  323.47   11.80
  -2   1   0  358.26   12.20
  -2   1   0  336.67   11.20
   1  -1   0 2012.10   59.69
   1  -1   0 1941.81   59.69
   1  -1   0 1885.11   59.89
   1  -1   0 1977.50   59.89
   1  -1   0 1921.31   59.79
  -1   1   0 1913.91   59.79
  -1   1   0 2023.70   59.69
  -1   1   0 1815.42   59.79
  -1   1   0 1891.11   59.59
   0  -1   0   32.80    2.60
   0  -1   0   33.60    2.40
   0  -1   0   31.40    2.50
   0  -1   0   34.70    2.30
   0   1   0   33.40    2.50
   0   1   0   30.70    2.60
   0   1   0   32.70    2.40
   0   1   0   38.10    2.40
  -1  -1   0 1309.77   41.30
  -1  -1   0 1334.67   41.00
  -1  -1   0 1307.27   41.80
   1   1   0 1353.66   41.30
   1   1   0 1277.07   41.00
   1   1   0 1349.27   41.10
   1   1   0 1293.47   41.30
   1   1   0 1314.87   41.80
  -2  -1   0   38.20    4.00
  -2  -1   0   39.70    3.50
  -2  -1   0   39.60    3.50
  -2  -1   0   37.00    3.20
   2   1   0   32.60    2.70
   2   1   0   37.80    2.40
   2   1   0   35.10    2.90
   2   1   0   35.40    4.40
   2   1   0   33.70    2.90
  -3  -1   0  387.96   13.40
  -3  -1   0  389.16   15.40
  -3  -1   0  389.26   13.40
  -3  -1   0  374.56   14.70
   3   1   0  372.56   15.70
   3   1   0  385.66   14.80
   3   1   0  386.86   13.20
   3   1   0  379.26   13.10
   3   1   0  369.76   12.90
  -4  -1   0  338.87   14.80
   4   1   0  350.06   16.40
   4   1   0  330.17   14.70
  -5  -1   0    7.70    4.90
   5   1   0    7.10    5.40
   5   1   0    2.40    5.80
  -6  -1   0    3.70    6.70
   6   1   0    2.20    9.80
   6   1   0    8.40    7.20
  -7  -1   0   19.10    7.10
   7   1   0   36.10   13.10
   7   1   0   52.19   11.70
  -8  -1   0    1.60    7.20
   8   1   0    9.20   13.60
   8  -2   0   12.40   14.60
   8  -2   0   -6.50   10.70
  -8   2   0    9.40    8.80
   7  -2   0   52.29    9.70
   7  -2   0   83.59   14.40
  -7   2   0   55.29    8.60
   6  -2   0    4.30    5.60
   6  -2   0    8.00    8.70
  -6   2   0   -0.60    5.10
  -6   2   0    3.30    5.40
   5  -2   0   -1.50    3.70
  -5   2   0    0.60    4.20
  -5   2   0   -1.10    4.70
   4  -2   0   18.40    3.20
   4  -2   0   12.70    2.70
   4  -2   0   19.10    2.90
   4  -2   0   15.70    3.50
   4  -2   0   21.50    3.30
  -4   2   0   19.30    3.10
  -4   2   0   26.20    5.10
  -4   2   0   12.90    3.90
  -4   2   0   24.60    3.40
   3  -2   0  130.79    6.30
   3  -2   0  135.79    6.70
   3  -2   0  153.68    6.60
   3  -2   0  138.49    6.60
   3  -2   0  141.89    6.00
  -3   2   0  130.89    6.90
  -3   2   0  144.89    7.80
  -3   2   0  142.09    7.30
  -3   2   0  136.59    6.80
   2  -2   0   72.19    4.90
   2  -2   0   79.49    4.10
   2  -2   0   77.79    4.30
   2  -2   0   75.89    4.50
   2  -2   0   77.79    4.50
  -2   2   0   76.39    3.90
  -2   2   0   74.99    4.00
  -2   2   0   76.69    4.70
  -2   2   0   72.89    5.00
   1  -2   0 2532.25   78.79
   1  -2   0 2445.36   78.89
   1  -2   0 2424.66   78.29
   1  -2   0 2557.44   78.49
   1  -2   0 2445.26   78.49
  -1   2   0 2459.05   78.49
  -1   2   0 2581.54   78.89
  -1   2   0 2542.05   78.39
  -1   2   0 2645.94   78.49
  -1   2   0 2584.14   78.89
   0  -2   0 9351.46  294.27
   0  -2   0 9448.85  294.17
   0  -2   0 9500.85  294.57
   0   2   0 9905.21  294.37
   0   2   0 9266.37  294.17
   0   2   0 9609.04  294.47
   0   2   0 9999.00  294.57
  -1  -2   0   25.90    2.80
  -1  -2   0   25.40    3.10
  -1  -2   0   27.20    3.20
  -1  -2   0   22.90    2.60
  -1  -2   0   24.40    3.00
   1   2   0   23.40    3.00
   1   2   0   27.50    3.20
   1   2   0   26.50    2.90
   1   2   0   29.70    2.80
   1   2   0   28.90    3.30
  -2  -2   0  175.68    8.10
  -2  -2   0  165.48    8.50
  -2  -2   0  169.88    6.80
  -2  -2   0  175.18    7.10
   2   2   0  168.78    7.40
   2   2   0  182.28    8.20
   2   2   0  181.38    8.70
   2   2   0  171.98    7.60
   2   2   0  176.88    7.40
  -3  -2   0    3.20    3.40
  -3  -2   0   10.60    3.00
  -3  -2   0    5.10    3.10
  -3  -2   0    3.70    3.40
   3   2   0    2.80    2.50
   3   2   0    4.80    2.30
   3   2   0    4.30    2.80
   3   2   0   10.20    4.80
   3   2   0    7.60    2.50
  -4  -2   0  372.26   14.50
  -4  -2   0  365.16   14.50
  -4  -2   0  386.76   17.20
  -4  -2   0  355.06   15.70
   4   2   0  339.77   13.90
   4   2   0  369.26   17.30
   4   2   0  373.86   14.00
   4   2   0  370.56   13.90
   4   2   0  394.86   14.20
  -5  -2   0   -2.90    4.60
  -5  -2   0    2.30    5.30
   5   2   0    9.00    7.40
   5   2   0    2.10    3.60
   5   2   0    4.20    3.60
   5   2   0   -0.40    6.70
   5   2   0    0.50    3.70
  -6  -2   0   -0.90    6.50
   6   2   0   -3.40    4.80
   6   2   0   -2.40    4.30
   6   2   0   -5.60    7.50
  -7  -2   0    9.60    6.90
   7   2   0    5.90   11.90
   7   2   0  -20.70   11.10
   7   2   0    3.00    6.70
   7   2   0   -1.80    6.00
   8  -3   0   -4.50   10.00
   8  -3   0   -4.00   14.90
  -8   3   0   -9.40    9.90
   7  -3   0    4.10    8.00
   7  -3   0    0.20    5.00
   7  -3   0    5.00   12.00
  -7   3   0   -0.10    6.30
   6  -3   0    5.90    5.10
   6  -3   0    6.20    6.10
   6  -3   0    3.80    4.40
  -6   3   0   -1.90    5.40
  -6   3   0    1.30    6.90
   5  -3   0   74.89    8.60
   5  -3   0   77.69    7.60
   5  -3   0   79.79    6.70
   5  -3   0   68.29    8.10
   5  -3   0   80.79    7.30
  -5   3   0   71.69    8.30
  -5   3   0   74.89    8.60
  -5   3   0   90.39    7.40
  -5   3   0   98.99    9.00
   4  -3   0  364.06   14.30
   4  -3   0  375.56   13.80
   4  -3   0  370.16   14.50
   4  -3   0  359.46   14.10
   4  -3   0  340.67   14.20
  -4   3   0  350.86   15.30
  -4   3   0  373.96   14.50
  -4   3   0  340.77   15.10
  -4   3   0  341.97   15.00
   3  -3   0   46.00    4.70
   3  -3   0   52.69    5.10
   3  -3   0   44.30    5.00
   3  -3   0   41.70    4.00
   3  -3   0   48.60    4.60
  -3   3   0   49.90    5.80
  -3   3   0   49.00    4.90
  -3   3   0   43.30    4.40
  -3   3   0   41.80    4.00
   2  -3   0  165.68    8.80
   2  -3   0  171.28    7.70
   2  -3   0  177.78    8.20
   2  -3   0  161.48    8.50
   2  -3   0  184.98    7.60
  -2   3   0  181.28    7.70
  -2   3   0  176.98    7.70
  -2   3   0  172.78    8.40
  -2   3   0  168.78    9.00
  -2   3   0  173.38    8.30
   1  -3   0   20.20    3.60
   1  -3   0   19.40    4.00
   1  -3   0   22.00    3.50
   1  -3   0   24.50    3.20
  -1   3   0   24.60    3.40
  -1   3   0   23.60    3.80
  -1   3   0   23.10    3.10
  -1   3   0   23.10    3.90
  -1   3   0   25.90    3.10
   0  -3   0 1907.21   57.99
   0  -3   0 1773.62   58.19
   0  -3   0 1777.82   58.59
   0  -3   0 1835.02   58.39
   0   3   0 1781.52   57.99
   0   3   0 1835.62   58.59
   0   3   0 1837.92   58.09
   0   3   0 1842.82   58.69
  -1  -3   0    4.50    2.30
  -1  -3   0    6.40    2.70
  -1  -3   0    7.70    3.10
  -1  -3   0    6.20    2.20
  -1  -3   0    2.00    3.50
   1   3   0    3.90    2.50
   1   3   0   -0.10    3.00
   1   3   0    5.00    2.30
   1   3   0    6.80    2.90
  -2  -3   0  522.65   19.70
  -2  -3   0  542.55   19.10
  -2  -3   0  508.45   18.40
  -2  -3   0  519.95   19.50
   2   3   0  542.75   19.10
   2   3   0  474.05   19.30
   2   3   0  495.85   19.20
   2   3   0  525.15   18.50
   2   3   0  507.55   18.50
  -3  -3   0  247.78    9.40
  -3  -3   0  224.78   11.80
  -3  -3   0  233.18   11.80
  -3  -3   0  233.98    9.90
  -3  -3   0  250.47   12.70
   3   3   0  240.08   11.10
   3   3   0  226.38   10.80
   3   3   0  242.38   11.90
   3   3   0  226.48   12.80
   3   3   0  259.87   10.70
  -4  -3   0    1.70    4.70
  -4  -3   0    4.70    4.80
  -4  -3   0    4.00    6.00
  -4  -3   0    6.70    4.70
   4   3   0    3.60    4.40
   4   3   0   -2.00    3.70
   4   3   0    4.70    5.60
   4   3   0    3.00    3.70
   4   3   0    8.70    4.30
  -5  -3   0   -0.30    5.70
  -5  -3   0    2.40    5.70
  -5  -3   0   -0.20    7.90
  -5  -3   0    5.70    5.50
   5   3   0   -0.10    4.60
   5   3   0    5.20    4.50
   5   3   0    6.90    6.80
   5   3   0   -7.30    4.50
   5   3   0   12.70    5.60
  -6  -3   0    8.80    7.80
  -6  -3   0   -3.40    6.40
   6   3   0   18.50    6.80
   6   3   0    8.50    8.90
   6   3   0    0.30    6.10
   6   3   0    6.10    5.80
  -7  -3   0   15.50    6.80
   7   3   0    3.40   13.30
   7  -4   0   13.80    6.50
   7  -4   0    7.90    7.70
   7  -4   0    2.10    8.20
  -7   4   0   -2.60   10.00
  -7   4   0   -0.60    7.70
   6  -4   0   -0.90    5.00
   6  -4   0    1.30    6.40
   6  -4   0   12.80    6.20
   6  -4   0   -3.40    5.00
   6  -4   0   13.90    7.00
  -6   4   0   -5.50    5.10
  -6   4   0    2.80    6.60
  -6   4   0   13.40   17.60
   5  -4   0   58.19    7.80
   5  -4   0   46.40    6.50
   5  -4   0   53.39    6.60
   5  -4   0   45.40    5.60
   5  -4   0   45.40    5.50
  -5   4   0   30.10    6.50
  -5   4   0   34.60    6.60
  -5   4   0   45.90    7.00
  -5   4   0   38.70    7.10
   4  -4   0   21.90    5.00
   4  -4   0   16.90    4.10
   4  -4   0    8.20    4.90
   4  -4   0   12.70    3.80
  -4   4   0   15.70    4.90
  -4   4   0   15.30    4.40
  -4   4   0    6.50    4.90
   3  -4   0   34.50    5.00
   3  -4   0   23.90    5.60
   3  -4   0   30.60    3.90
   3  -4   0   32.90    4.40
   3  -4   0   22.70    4.50
  -3   4   0   27.80    5.70
  -3   4   0   28.50    4.00
  -3   4   0   29.60    5.00
  -3   4   0   25.80    5.00
  -3   4   0   34.80    4.40
   2  -4   0  362.16   15.50
   2  -4   0  348.67   14.60
   2  -4   0  337.67   14.00
   2  -4   0  345.47   14.80
  -2   4   0  354.06   13.70
  -2   4   0  340.27   14.00
  -2   4   0  343.17   13.90
  -2   4   0  356.16   14.90
  -2   4   0  346.67   15.50
   1  -4   0 1365.46   44.00
   1  -4   0 1380.76   44.70
   1  -4   0 1348.47   44.40
   1  -4   0 1341.47   45.20
  -1   4   0 1296.17   44.90
  -1   4   0 1308.67   44.00
  -1   4   0 1391.56   44.20
  -1   4   0 1290.77   43.70
  -1   4   0 1343.07   44.90
   0  -4   0  399.96   16.60
   0  -4   0  375.76   15.60
   0  -4   0  405.26   16.30
   0  -4   0  364.26   14.90
   0   4   0  403.16   15.30
   0   4   0  388.06   16.20
   0   4   0  368.26   16.80
   0   4   0  369.96   15.30
  -1  -4   0    3.70    3.60
  -1  -4   0    4.10    2.70
  -1  -4   0   -0.30    3.70
  -1  -4   0   11.40    5.40
  -1  -4   0    2.70    2.80
   1   4   0    6.10    2.80
   1   4   0    4.90    3.40
   1   4   0    3.50    4.60
   1   4   0    3.20    3.80
  -2  -4   0    1.70    4.90
  -2  -4   0   11.30    3.70
  -2  -4   0   -4.10    3.60
  -2  -4   0   -0.80    3.50
  -2  -4   0   -0.30    2.80
   2   4   0   -0.10    2.90
   2   4   0    0.90    3.80
   2   4   0    0.40    4.80
   2   4   0    4.70    3.80
  -3  -4   0    8.70    4.70
  -3  -4   0    6.60    4.40
  -3  -4   0    2.00    5.00
  -3  -4   0    4.90    5.20
  -3  -4   0    5.70    3.00
   3   4   0   12.90    5.30
   3   4   0   16.70    4.50
   3   4   0    5.60    4.40
   3   4   0    6.20    6.00
  -4  -4   0   73.69    8.30
  -4  -4   0   79.89    9.40
   4   4   0   90.99    8.40
   4   4   0   78.39    9.00
   4   4   0   68.99    7.30
   4   4   0   78.09   13.80
   4   4   0   79.59    9.50
  -5  -4   0    7.00    7.50
  -5  -4   0   -1.60    6.20
  -5  -4   0    7.70    8.70
  -5  -4   0   -0.70    8.00
   5   4   0   -3.80    5.60
   5   4   0   -3.00    7.60
   5   4   0    6.00    6.00
   5   4   0   -3.10    6.50
   5   4   0   -0.90    8.40
  -6  -4   0   10.00    6.00
  -6  -4   0   12.50    9.90
  -6  -4   0    0.00    8.70
   6   4   0    5.40   10.40
   6   4   0   -6.20    7.30
   6   4   0    8.80    8.30
   6   4   0   -7.20   12.70
   6   4   0    8.40    8.20
   6   4   0   14.90    8.10
   7  -5   0   17.50    8.30
   7  -5   0   -4.60    8.90
   7  -5   0    3.80   10.50
   7  -5   0   25.30   11.20
   7  -5   0   17.70    9.20
  -7   5   0   18.20   12.80
  -7   5   0   17.40   11.50
  -7   5   0   20.40    6.90
  -7   5   0   16.60   10.70
   6  -5   0    0.90    7.40
   6  -5   0    2.50    8.50
   6  -5   0    3.20    8.60
   6  -5   0    0.20   10.20
   6  -5   0    4.80    6.80
  -6   5   0    0.20    6.50
  -6   5   0    1.40    9.50
  -6   5   0    7.50    8.70
  -6   5   0    4.00    9.60
   5  -5   0   13.00    6.30
   5  -5   0   10.10    7.20
   5  -5   0    0.00    5.40
   5  -5   0    6.60    5.70
   5  -5   0   18.50    9.40
  -5   5   0    8.60    8.70
  -5   5   0    9.70    5.60
  -5   5   0    6.90    6.80
   4  -5   0   22.80    5.70
   4  -5   0   13.20    5.50
   4  -5   0   25.00    5.20
   4  -5   0   14.70    8.10
   4  -5   0   12.60    6.80
  -4   5   0   25.40    5.40
  -4   5   0   23.40    6.00
  -4   5   0   10.10    5.70
  -4   5   0   11.80    6.10
  -4   5   0   10.60    4.30
   3  -5   0    4.80    5.00
   3  -5   0   10.00    4.10
   3  -5   0   -0.50    5.40
   3  -5   0    2.60    5.40
  -3   5   0   10.90    5.20
  -3   5   0    7.20    6.30
  -3   5   0    8.90    4.50
  -3   5   0   -0.60    4.10
  -3   5   0    6.70    4.70
   2  -5   0   -3.90    4.30
   2  -5   0    1.10    5.00
   2  -5   0    1.30    5.40
   2  -5   0    5.70    4.10
  -2   5   0    3.10    4.20
  -2   5   0    0.00    4.50
  -2   5   0    5.00    3.50
  -2   5   0    3.70    6.10
  -2   5   0    0.70    4.30
   1  -5   0   30.60    6.80
   1  -5   0   25.80    5.30
   1  -5   0   21.80    4.40
   1  -5   0   28.90    6.10
  -1   5   0   20.50    5.20
  -1   5   0   29.80    6.70
  -1   5   0   25.00    4.90
  -1   5   0   23.60    5.60
  -1   5   0   23.20    4.60
   0  -5   0  120.59    8.40
   0  -5   0  118.89   11.30
   0  -5   0  108.59    9.20
   0  -5   0  124.69    8.20
   0  -5   0  101.49    9.80
   0   5   0   99.09    9.10
   0   5   0  103.39    9.60
   0   5   0  119.29   11.60
   0   5   0  109.79    8.80
  -1  -5   0   95.99    8.60
  -1  -5   0   87.69    7.80
  -1  -5   0   80.79    9.50
  -1  -5   0   93.99    9.50
  -1  -5   0   71.39    8.60
   1   5   0   71.99    8.70
   1   5   0   84.39    9.30
   1   5   0   75.69    8.20
   1   5   0   77.99    8.80
  -2  -5   0   47.20    6.50
  -2  -5   0   37.60    5.30
  -2  -5   0   45.80    7.50
  -2  -5   0   41.30    6.40
  -2  -5   0   49.60    7.90
   2   5   0   38.80    6.60
   2   5   0   52.79    8.30
   2   5   0   51.09    6.30
   2   5   0   38.00    6.20
  -3  -5   0   35.20    8.10
  -3  -5   0   47.30    5.90
  -3  -5   0   33.30    6.30
  -3  -5   0   22.40    6.50
  -3  -5   0   35.90    7.60
   3   5   0   21.30    7.00
   3   5   0   25.20    6.40
   3   5   0   23.40    5.70
   3   5   0   31.10    8.90
  -4  -5   0   -2.50    7.10
  -4  -5   0    5.80    6.10
  -4  -5   0    9.10    5.60
  -4  -5   0    0.30    3.90
  -4  -5   0   -3.60    8.50
   4   5   0   -3.50    6.70
   4   5   0   -4.10    6.10
   4   5   0   -1.90    6.20
   4   5   0    0.70    9.00
  -5  -5   0   12.50    6.50
  -5  -5   0   22.00   11.90
  -5  -5   0    1.40   10.80
  -5  -5   0    3.20    9.80
   5   5   0    6.10    7.60
   5   5   0   10.50   11.30
   5   5   0   14.30    8.20
   5   5   0    5.20    9.10
   5   5   0   -3.40    9.30
  -6  -5   0   -1.10    6.80
   6   5   0    7.70   10.40
   6   5   0    1.90   11.20
   6   5   0   18.70   10.60
   6   5   0  -13.90   10.40
   6   5   0  -15.70   13.50
   6  -6   0   19.50   11.40
   6  -6   0   23.30    8.80
   6  -6   0   15.30    9.60
   6  -6   0   22.60    8.80
   6  -6   0   44.30   14.30
  -6   6   0    0.70   10.30
  -6   6   0   14.70    6.60
  -6   6   0    3.40   11.20
  -6   6   0   12.60   13.10
   5  -6   0   16.00    7.70
   5  -6   0   37.70    9.60
   5  -6   0   32.20   14.50
   5  -6   0   19.40    8.00
  -5   6   0   22.60    7.80
  -5   6   0   25.30    9.80
  -5   6   0   19.40   12.10
  -5   6   0   28.80    8.70
   4  -6   0   68.19    9.50
   4  -6   0   56.29    8.00
   4  -6   0   58.39   10.40
   4  -6   0   63.59    8.10
  -4   6   0   69.29    7.30
  -4   6   0   53.29    9.90
  -4   6   0   63.99    9.60
  -4   6   0   62.69    8.10
   3  -6   0   13.20    6.40
   3  -6   0   19.20    5.70
   3  -6   0   18.30    9.70
   3  -6   0   16.70    6.80
  -3   6   0    8.40    6.30
  -3   6   0   11.20    5.40
  -3   6   0   17.40    6.60
  -3   6   0   17.60    7.80
  -3   6   0   12.10    6.60
   2  -6   0  506.95   21.20
   2  -6   0  499.65   22.70
   2  -6   0  516.15   23.80
   2  -6   0  528.95   22.50
  -2   6   0  510.25   23.90
  -2   6   0  533.05   23.20
  -2   6   0  537.85   21.20
  -2   6   0  497.15   21.60
  -2   6   0  468.15   21.00
   1  -6   0  251.87   14.70
   1  -6   0  246.48   13.50
   1  -6   0  208.98   16.60
  -1   6   0  236.18   17.00
  -1   6   0  239.88   15.40
  -1   6   0  213.78   13.20
  -1   6   0  231.38   14.90
   0  -6   0  146.99   11.50
   0  -6   0  141.09   13.30
   0  -6   0  133.69   12.50
   0  -6   0  172.68   11.80
   0  -6   0  148.09   15.50
   0   6   0  158.38   15.60
   0   6   0  160.58   13.40
   0   6   0  166.58   11.60
  -1  -6   0  -12.60    6.40
  -1  -6   0    8.30    6.20
  -1  -6   0  -10.90    5.40
  -1  -6   0    4.70    4.90
  -1  -6   0    7.90    8.00
   1   6   0    4.90    8.30
   1   6   0   10.00    8.10
   1   6   0    0.30    5.60
   1   6   0   -3.30    5.90
  -2  -6   0  109.49   13.20
  -2  -6   0   88.89   10.20
  -2  -6   0   86.89   12.00
  -2  -6   0  109.99   10.80
   2   6   0   88.19   12.30
   2   6   0   96.49   11.10
   2   6   0  110.19   12.10
   2   6   0   96.99   10.20
  -3  -6   0   -9.60    8.70
  -3  -6   0    1.60    8.20
  -3  -6   0   22.40    8.00
  -3  -6   0   17.70    6.00
  -3  -6   0   24.00   10.60
   3   6   0    7.50    8.20
   3   6   0   12.90    7.30
   3   6   0   22.50   11.10
   3   6   0   11.60    8.50
  -4  -6   0    4.60   11.70
  -4  -6   0   10.20    5.70
  -4  -6   0   14.50    9.10
  -4  -6   0    9.40   11.00
  -4  -6   0    7.20    8.80
   4   6   0   10.00   12.20
   4   6   0   -3.30    9.10
   4   6   0   20.10   10.40
   4   6   0   13.80    8.10
  -5  -6   0    6.10    7.60
  -5  -6   0   16.10   15.20
   5   6   0    6.70   11.70
   5   6   0  -13.70   11.80
   5   6   0  -10.80   10.50
   5   6   0   11.20   18.90
   5  -7   0   -0.60   11.80
   5  -7   0   25.30   10.10
   5  -7   0  -11.30    9.30
  -5   7   0    6.10    6.30
  -5   7   0    2.30    7.50
  -5   7   0    0.90   12.10
  -5   7   0    3.50   21.50
  -5   7   0   13.10   10.80
   4  -7   0   21.90   13.90
   4  -7   0    9.60    7.90
   4  -7   0   19.00   11.60
   4  -7   0   28.50    9.80
  -4   7   0   23.50   10.30
  -4   7   0    4.90   11.00
  -4   7   0    8.00    9.60
  -4   7   0   21.90   10.30
  -4   7   0   -6.20    7.50
   3  -7   0    4.50    7.00
   3  -7   0   11.70    8.70
   3  -7   0   14.50    9.30
   3  -7   0    4.60   12.10
  -3   7   0   -5.00    8.80
  -3   7   0  -13.20    9.70
  -3   7   0   -3.20    8.80
  -3   7   0    1.70    7.70
  -3   7   0   -0.40    8.60
   2  -7   0    3.50    8.20
   2  -7   0   11.80   10.60
   2  -7   0   10.10    7.20
   2  -7   0    2.80    9.20
  -2   7   0   14.50    7.80
  -2   7   0    5.40    7.00
  -2   7   0    5.90    9.30
  -2   7   0   10.90   11.80
   1  -7   0   54.29   13.30
   1  -7   0   30.00    9.50
   1  -7   0   52.19    8.80
   1  -7   0   37.80    8.40
  -1   7   0   25.40    7.30
  -1   7   0   31.10    9.30
  -1   7   0   44.60    8.60
  -1   7   0   54.89   13.30
   0  -7   0   38.70    7.60
   0  -7   0   31.90    9.80
   0  -7   0   29.50   11.10
   0  -7   0   23.10    7.80
   0   7   0   18.30    9.30
   0   7   0    9.70    9.40
   0   7   0   41.20    7.50
  -1  -7   0   26.70   12.00
  -1  -7   0   56.69   11.30
  -1  -7   0   41.80    9.40
  -1  -7   0   41.40    7.60
   1   7   0   23.00    9.80
   1   7   0   45.60    9.10
   1   7   0   21.90   11.90
   1   7   0   49.10   10.60
  -2  -7   0   48.70   10.70
  -2  -7   0   12.30    9.80
  -2  -7   0   26.50   13.10
  -2  -7   0   33.20    8.70
   2   7   0   36.20   10.00
   2   7   0    3.30   11.00
   2   7   0   24.60    8.70
   2   7   0   29.50   14.70
  -3  -7   0    9.00   13.10
  -3  -7   0  -28.70   10.30
  -3  -7   0    5.20   14.40
  -3  -7   0   -4.80    7.60
   3   7   0    4.00   11.90
   3   7   0   16.70   15.50
   3   7   0   -2.40   10.60
   3   7   0   -8.00   10.30
  -4  -7   0    4.50   17.20
  -4  -7   0    8.50   11.40
  -4  -7   0    0.10   10.70
   4   7   0    1.70   11.60
   4   7   0   -4.40   13.90
   4  -8   0   19.30   12.50
   4  -8   0  -14.60   18.30
   4  -8   0    5.00   12.80
  -4   8   0   17.30   13.80
  -4   8   0   13.10   10.80
  -4   8   0   26.40   12.80
  -4   8   0   -2.70   13.60
   3  -8   0   -5.20   10.20
   3  -8   0    2.90   12.00
   3  -8   0   15.70   13.40
   3  -8   0   14.30   16.30
  -3   8   0   18.10   14.20
  -3   8   0   -3.10   11.70
  -3   8   0   16.40   14.90
  -3   8   0  -19.20    9.60
  -3   8   0   11.40   13.00
   2  -8   0   34.90   12.00
   2  -8   0   53.69   10.90
   2  -8   0   62.19   19.50
   2  -8   0   56.19   12.60
  -2   8   0   51.49   10.80
  -2   8   0   74.49   13.60
  -2   8   0   32.10   13.00
  -2   8   0   52.99   12.60
  -2   8   0   32.60   16.30
   1  -8   0   48.70   12.90
   1  -8   0   50.09   15.80
   1  -8   0   53.39   11.60
   1  -8   0   38.20   12.70
   1  -8   0   38.50   11.70
  -1   8   0   49.70   13.00
  -1   8   0   40.20   11.10
  -1   8   0   45.80   15.40
  -1   8   0   36.10   13.00
  -1   8   0   50.99   14.70
   0  -8   0   10.40    9.70
   0  -8   0   25.00   11.30
   0  -8   0   -1.10   16.60
   0  -8   0   15.50   12.20
   0  -8   0   10.50   12.30
   0   8   0   18.10   10.10
   0   8   0   14.40   10.60
   0   8   0   12.20   10.80
   0   8   0    6.50   13.60
   0   8   0    9.40   16.20
  -1  -8   0   17.70   10.60
  -1  -8   0   21.40   13.20
  -1  -8   0   37.10   16.90
  -1  -8   0   16.70   12.40
   1   8   0   -4.60   10.60
   1   8   0   13.70   13.70
   1   8   0   16.70   12.20
   1   8   0    8.30   17.50
  -2  -8   0   22.50   11.40
  -2  -8   0   29.50   15.10
  -2  -8   0   17.20   14.90
  -2  -8   0   26.90   17.90
  -2  -8   0   37.10   13.50
   2   8   0   28.90   15.80
   2   8   0    8.30   22.30
   2   8   0   18.70   11.70
   2   8  -1   30.40   15.70
   2   8  -1    3.40   18.30
   2   8  -1   12.70   14.00
  -2  -8   1   12.20   13.70
  -2  -8   1   24.80   21.60
  -2  -8   1   -3.00   10.70
  -2  -8   1   19.60   13.00
  -2  -8   1   -5.90   15.70
   1   8  -1    6.60   16.80
   1   8  -1    1.50   13.60
   1   8  -1    6.50   13.10
   1   8  -1    1.00   11.30
  -1  -8   1    0.80   12.50
  -1  -8   1    3.30   15.80
  -1  -8   1    0.90   12.90
  -1  -8   1   11.80    9.90
  -1  -8   1   -4.40   11.70
   0   8  -1    2.50   11.10
   0   8  -1   -3.40   11.50
   0   8  -1   -6.40   12.70
   0   8  -1   27.70   15.80
   0   8  -1    3.20   10.60
   0  -8   1   -7.20   16.40
   0  -8   1  -19.30   11.20
   0  -8   1   -7.00    9.00
   0  -8   1   -1.00   11.20
   0  -8   1   17.70   11.60
  -1   8  -1  -14.90   15.40
  -1   8  -1  -15.30   10.40
  -1   8  -1  -18.30   13.20
  -1   8  -1    6.40   11.40
  -1   8  -1    7.10    9.50
   1  -8   1  -15.70   11.50
   1  -8   1   13.60   17.50
   1  -8   1   -0.60   10.10
   1  -8   1   -5.70    9.30
   1  -8   1    3.20   10.90
  -2   8  -1    9.20   12.10
  -2   8  -1   13.10   12.20
  -2   8  -1   20.70   16.10
  -2   8  -1   15.80   10.20
  -2   8  -1   20.20   13.20
   2  -8   1   27.20   15.60
   2  -8   1  -10.10   11.90
   2  -8   1    9.80   11.30
   2  -8   1   15.10   11.20
  -3   8  -1   11.20   12.70
  -3   8  -1   39.10   10.90
  -3   8  -1   -2.80   13.90
  -3   8  -1    6.50   12.60
  -3   8  -1   21.00   13.10
   3  -8   1   10.90   16.60
   3  -8   1   29.30   11.60
   3  -8   1   -5.90   18.40
   3  -8   1   30.80   11.80
  -4   8  -1   28.40   14.20
  -4   8  -1   -7.50   10.90
  -4   8  -1   -4.80   14.40
  -4   8  -1   -1.10   14.50
   4  -8   1  -12.00   12.60
   4  -8   1    9.50   13.70
   4   7  -1   12.30   14.70
   4   7  -1    8.30   12.40
   4   7  -1   13.90   13.90
  -4  -7   1    9.70    8.40
  -4  -7   1   28.60   17.60
  -4  -7   1   -5.90   11.70
   3   7  -1    7.70   15.20
   3   7  -1   10.10    9.90
   3   7  -1  -12.50   11.50
   3   7  -1    2.80   11.90
  -3  -7   1   -2.50   11.40
  -3  -7   1  -18.70   12.20
  -3  -7   1   10.60   10.40
  -3  -7   1   -1.90   14.00
   2   7  -1    5.60    9.60
   2   7  -1   -8.80   12.70
   2   7  -1    9.50   10.70
   2   7  -1    1.00    8.70
  -2  -7   1   16.80   15.00
  -2  -7   1    5.60    7.80
  -2  -7   1   11.20    9.20
  -2  -7   1  -17.40    8.40
   1   7  -1    8.10    8.50
   1   7  -1  -17.40    8.10
   1   7  -1   -7.70   12.70
   1   7  -1    3.20    9.00
  -1  -7   1   -3.50    7.50
  -1  -7   1   15.90   10.90
  -1  -7   1    0.10    7.80
  -1  -7   1   11.60    6.80
   0   7  -1   34.60   10.30
   0   7  -1   40.00   15.10
   0   7  -1   45.30    8.20
   0  -7   1   32.40    7.50
   0  -7   1   48.10    9.70
   0  -7   1   43.80   13.50
   0  -7   1   36.30    8.50
  -1   7  -1    1.80    7.50
  -1   7  -1   12.00    7.10
  -1   7  -1   -5.70   10.00
  -1   7  -1    0.70    9.30
   1  -7   1   -6.20   12.60
   1  -7   1   -8.30    8.20
   1  -7   1    1.80    6.70
  -2   7  -1   -1.70    8.10
  -2   7  -1   -8.30    7.60
  -2   7  -1   18.50    6.70
  -2   7  -1   11.50   11.00
   2  -7   1    9.00    8.50
   2  -7   1   12.40    6.90
   2  -7   1   33.80    9.70
   2  -7   1    9.70   12.20
  -3   7  -1  -11.80    7.20
  -3   7  -1   -1.30    9.00
  -3   7  -1   19.50    9.90
  -3   7  -1    3.10    9.80
  -3   7  -1  -10.20   10.80
   3  -7   1   17.50    8.00
   3  -7   1   14.10    9.80
   3  -7   1   19.90   11.60
   3  -7   1    1.60    8.70
  -4   7  -1   -0.20    8.50
  -4   7  -1   -8.90   10.30
  -4   7  -1   29.10    9.80
  -4   7  -1   12.90   10.40
  -4   7  -1    7.10   10.50
   4  -7   1   13.90    9.40
   4  -7   1   -5.30    9.90
   4  -7   1   -1.50    9.50
  -5   7  -1    5.80    6.20
  -5   7  -1   14.10   12.00
  -5   7  -1   -2.40    7.70
  -5   7  -1  -17.80   10.10
   5  -7   1   20.80   10.20
   5  -7   1    6.80   18.50
   5  -7   1    5.30   11.20
   5  -7   1   10.10   10.00
   5   6  -1   15.70   11.40
   5   6  -1   -6.70   10.40
   5   6  -1   -7.80   12.00
  -5  -6   1    6.70   15.60
  -5  -6   1    3.90    7.90
   4   6  -1    8.70   10.90
   4   6  -1    6.40    8.10
   4   6  -1    6.90   12.00
   4   6  -1    0.50    8.70
  -4  -6   1  -21.70    8.60
  -4  -6   1    0.10    5.50
  -4  -6   1    8.00    7.60
  -4  -6   1   -5.00   10.60
  -4  -6   1    7.10    6.30
  -4  -6   1   14.50   14.20
   3   6  -1   11.40    6.90
   3   6  -1   -2.90    7.30
   3   6  -1   16.20   11.60
   3   6  -1    8.80    8.70
  -3  -6   1    3.80   10.00
  -3  -6   1   18.70    8.30
  -3  -6   1    3.80    7.80
  -3  -6   1    1.40   10.20
   2   6  -1    0.80    6.30
   2   6  -1  -15.20    9.70
   2   6  -1   -4.10    7.20
   2   6  -1   -0.30    7.30
  -2  -6   1    3.30    9.20
  -2  -6   1    2.80    6.70
  -2  -6   1    3.80    7.10
  -2  -6   1   -4.90    6.60
  -2  -6   1   14.80    6.30
   1   6  -1   21.30    6.60
   1   6  -1    5.00    8.60
   1   6  -1    7.70    5.20
  -1  -6   1   -3.30    6.30
  -1  -6   1    8.80    6.20
  -1  -6   1    1.60    7.20
  -1  -6   1    3.10    5.70
  -1  -6   1   10.70    7.80
   0   6  -1   45.00    8.20
   0   6  -1   43.20    7.10
   0   6  -1   35.70    6.80
   0   6  -1   38.80    9.20
   0  -6   1   32.10    8.50
   0  -6   1   52.49    8.70
   0  -6   1   41.70    7.50
   0  -6   1   48.30    7.30
   0  -6   1   51.99    8.50
  -1   6  -1   95.99   10.10
  -1   6  -1   66.49    8.20
  -1   6  -1   86.29    9.70
  -1   6  -1   72.49   10.70
  -1   6  -1   82.99    9.70
   1  -6   1   85.39    9.50
   1  -6   1   67.59   11.30
   1  -6   1   76.69    8.00
  -2   6  -1   -4.40    5.70
  -2   6  -1  -12.80    6.80
  -2   6  -1    6.70    5.70
  -2   6  -1    6.50    6.40
  -2   6  -1   -5.40    6.30
   2  -6   1    1.50    8.30
   2  -6   1  -12.30    6.30
   2  -6   1    2.70    6.10
   2  -6   1    3.10    4.90
  -3   6  -1    1.40    8.00
  -3   6  -1   -6.10    5.30
  -3   6  -1    1.10    6.30
  -3   6  -1    7.10    6.80
  -3   6  -1   -6.90    7.10
   3  -6   1    7.30    8.40
   3  -6   1   15.70    7.00
   3  -6   1    3.50    5.50
   3  -6   1   10.40    6.60
  -4   6  -1   51.19    9.60
  -4   6  -1   60.89    9.00
  -4   6  -1   52.29    8.90
  -4   6  -1   52.99   12.60
  -4   6  -1   47.30    6.90
   4  -6   1   65.79    8.70
   4  -6   1   57.39    8.80
   4  -6   1   46.50    8.70
  -5   6  -1    7.30    6.10
  -5   6  -1   14.50   10.00
  -5   6  -1   14.20    8.50
  -5   6  -1   10.70    7.50
  -5   6  -1    3.40    6.60
  -5   6  -1  -13.10    9.00
   5  -6   1    4.00    9.20
   5  -6   1   13.70    7.50
   5  -6   1    8.70   13.90
   5  -6   1    6.90    7.30
   5  -6   1    5.30    7.30
  -6   6  -1  -15.30   12.40
  -6   6  -1   -2.20    6.30
  -6   6  -1   -6.30   12.60
  -6   6  -1    7.10   13.70
   6  -6   1   10.50   11.40
   6  -6   1   -1.70    8.50
   6  -6   1    7.10   15.00
   6  -6   1   -5.70    8.10
   6  -6   1    2.40    9.10
   6   5  -1   35.60   10.70
   6   5  -1   28.20   10.60
   6   5  -1   33.00   10.20
   6   5  -1    5.40   11.60
  -6  -5   1   19.70   17.70
  -6  -5   1   17.60    7.50
   5   5  -1   11.00    8.80
   5   5  -1    9.60    7.80
   5   5  -1    5.20    8.70
   5   5  -1   -9.60    7.80
  -5  -5   1   23.00   10.80
  -5  -5   1   -5.20    9.60
  -5  -5   1    7.90    6.20
  -5  -5   1   -5.90   11.20
   4   5  -1    1.00    7.40
   4   5  -1   12.80    6.20
   4   5  -1    5.30    8.80
   4   5  -1    1.80    6.20
  -4  -5   1    9.70    6.70
  -4  -5   1   -8.10    6.50
  -4  -5   1    4.90    9.20
   3   5  -1    2.10    5.90
   3   5  -1    7.90    6.50
   3   5  -1   -2.70    7.50
   3   5  -1   -0.70    5.80
  -3  -5   1    9.30    5.90
  -3  -5   1    3.70    5.40
  -3  -5   1    8.20    7.70
  -3  -5   1    5.60    6.90
   2   5  -1   16.70    6.00
   2   5  -1   25.10    7.80
   2   5  -1   21.00    5.20
   2   5  -1   20.10    5.60
  -2  -5   1   19.70    5.70
  -2  -5   1   24.00    6.00
  -2  -5   1   17.90    5.90
  -2  -5   1   15.90    4.70
  -2  -5   1   11.10    6.70
   1   5  -1   26.60    5.90
   1   5  -1   39.60    7.60
   1   5  -1   40.00    5.80
   1   5  -1   25.90    6.60
  -1  -5   1   38.40    5.40
  -1  -5   1   40.30    6.40
  -1  -5   1   31.90    5.80
  -1  -5   1   27.20    5.20
  -1  -5   1   24.90    6.70
   0   5  -1    7.20    4.70
   0   5  -1    8.70    4.90
   0   5  -1    2.30    4.00
   0   5  -1    7.90    5.00
   0   5  -1   -3.00    6.10
   0  -5   1   14.20    5.70
   0  -5   1   10.70    4.10
   0  -5   1    8.80    5.20
   0  -5   1    6.10    3.80
  -1   5  -1   -3.50    4.80
  -1   5  -1   -7.40    4.10
  -1   5  -1    7.20    4.30
  -1   5  -1    0.60    3.60
  -1   5  -1    1.90    4.00
   1  -5   1    9.80    5.10
   1  -5   1    6.50    5.20
   1  -5   1   -4.60    4.40
   1  -5   1    0.10    3.30
  -2   5  -1   36.50    6.00
  -2   5  -1   19.50    4.40
  -2   5  -1   24.70    6.00
  -2   5  -1   34.70    6.10
  -2   5  -1   23.50    5.70
   2  -5   1   29.20    7.60
   2  -5   1   21.90    6.20
   2  -5   1   30.70    5.90
   2  -5   1   33.70    5.60
  -3   5  -1   75.49    8.20
  -3   5  -1   60.79    6.90
  -3   5  -1   65.09    6.30
  -3   5  -1   73.19    7.40
  -3   5  -1   60.49    7.90
   3  -5   1   65.49    6.70
   3  -5   1   58.49    7.60
   3  -5   1   65.99    8.30
   3  -5   1   65.69    8.50
  -4   5  -1    5.30    5.20
  -4   5  -1   11.20    6.30
  -4   5  -1    7.50    6.70
  -4   5  -1   -5.20    3.90
  -4   5  -1    9.90    5.90
   4  -5   1   10.10    5.10
   4  -5   1    9.40    4.70
   4  -5   1    6.80    5.20
   4  -5   1    4.90    6.00
  -5   5  -1    2.90    8.10
  -5   5  -1    6.40    6.40
   5  -5   1   -4.30    5.80
   5  -5   1    0.60    6.90
   5  -5   1   14.10   14.50
   5  -5   1   -1.30    5.60
   5  -5   1    6.40    5.70
  -6   5  -1   -0.20    9.60
  -6   5  -1   10.30    6.80
  -6   5  -1   -2.20    8.20
  -6   5  -1   -0.60    8.80
   6  -5   1   16.80    7.10
   6  -5   1    0.50   10.00
   6  -5   1    4.80    8.90
   6  -5   1   14.20    7.70
   6  -5   1   14.50    7.30
  -7   5  -1   25.00    8.10
  -7   5  -1  -13.80   12.00
   7  -5   1    3.20   11.90
   7  -5   1   19.60    8.80
   7  -5   1  -14.30    9.20
   7  -5   1   -3.30    8.20
   7  -5   1    2.80   11.20
   6   4  -1    2.70    7.20
   6   4  -1   17.10    8.00
   6   4  -1   -1.60   10.90
   6   4  -1    3.50   12.30
   6   4  -1   23.20    7.90
   6   4  -1   16.10    8.40
  -6  -4   1    2.70    9.20
  -6  -4   1    6.80    9.80
  -6  -4   1    8.80    6.10
  -6  -4   1   -4.20   13.60
   5   4  -1   17.40    6.50
   5   4  -1   -2.00    6.20
   5   4  -1   -7.80    5.80
   5   4  -1    6.50    7.10
  -5  -4   1   19.20   13.40
  -5  -4   1   -1.80    6.50
  -5  -4   1   16.70    9.90
  -5  -4   1   -3.00    7.50
   4   4  -1   39.00    6.20
   4   4  -1   54.89    7.00
   4   4  -1   57.99    7.10
   4   4  -1   59.89    7.30
   4   4  -1   67.49   10.30
  -4  -4   1   48.60    7.20
  -4  -4   1   63.99   10.00
  -4  -4   1   47.80    7.40
   3   4  -1  191.48   11.00
   3   4  -1  167.58   10.40
   3   4  -1  195.48   12.70
   3   4  -1  165.28   10.50
  -3  -4   1  175.88    8.60
  -3  -4   1  181.38   12.70
  -3  -4   1  166.08    9.60
  -3  -4   1  192.08   11.00
  -3  -4   1  164.58   11.50
   2   4  -1  257.37   11.90
   2   4  -1  265.07   12.40
   2   4  -1  243.18   13.60
   2   4  -1  275.67   12.80
  -2  -4   1  273.47   13.00
  -2  -4   1  256.17   13.00
  -2  -4   1  289.37   11.30
  -2  -4   1  270.77   13.70
  -2  -4   1  261.87   12.20
   1   4  -1    6.30    4.70
   1   4  -1    7.10    3.60
   1   4  -1   12.00    3.90
   1   4  -1    1.00    3.20
  -1  -4   1   14.30    4.30
  -1  -4   1    7.30    3.10
  -1  -4   1    5.70    2.80
  -1  -4   1   10.00    4.40
  -1  -4   1   13.70    3.70
   0   4  -1  122.59    8.80
   0   4  -1  136.39    8.40
   0   4  -1  118.89    9.90
   0   4  -1  134.39    7.90
   0  -4   1  147.99   10.10
   0  -4   1  125.09    7.70
   0  -4   1  130.29    8.40
   0  -4   1  138.79    9.00
  -1   4  -1 1024.10   35.50
  -1   4  -1 1018.10   34.70
  -1   4  -1 1013.80   34.70
  -1   4  -1 1062.79   35.80
  -1   4  -1 1056.49   34.60
   1  -4   1 1055.09   34.70
   1  -4   1 1054.89   36.00
   1  -4   1  934.51   35.10
   1  -4   1 1045.40   35.10
  -2   4  -1  198.88    9.50
  -2   4  -1  198.98   11.10
  -2   4  -1  203.78   10.90
  -2   4  -1  185.78   10.10
  -2   4  -1  198.18    9.70
   2  -4   1  212.88    9.70
   2  -4   1  183.88   10.30
   2  -4   1  176.08   11.10
   2  -4   1  191.48   10.00
  -3   4  -1    9.50    4.90
  -3   4  -1    5.20    4.30
  -3   4  -1    6.60    4.40
  -3   4  -1    0.10    3.60
  -3   4  -1   12.10    3.30
   3  -4   1    6.30    4.10
   3  -4   1   14.70    4.70
   3  -4   1    8.00    3.40
   3  -4   1    6.60    3.00
   3  -4   1    6.90    3.30
  -4   4  -1   11.20    3.40
  -4   4  -1    3.30    5.60
  -4   4  -1    1.90    3.80
  -4   4  -1    5.70    5.30
  -4   4  -1    9.60    3.80
   4  -4   1    9.30    3.60
   4  -4   1    7.30    4.60
   4  -4   1    3.50    3.80
   4  -4   1    6.20    6.50
   4  -4   1    4.70    4.60
  -5   4  -1   58.79    8.10
  -5   4  -1   71.49    8.20
  -5   4  -1   78.99    7.80
  -5   4  -1   67.69    7.80
   5  -4   1   58.39    7.50
   5  -4   1   84.39    8.50
   5  -4   1   64.89    7.20
   5  -4   1   81.59    8.10
   5  -4   1   96.89    9.20
  -6   4  -1    2.20    8.70
  -6   4  -1   -6.50    5.80
  -6   4  -1    0.10    7.10
   6  -4   1    7.50    6.30
   6  -4   1    5.30    5.20
   6  -4   1    2.00    5.50
   6  -4   1   -0.70    7.90
  -7   4  -1   14.10   11.90
  -7   4  -1    5.50    7.50
   7  -4   1    9.80    6.90
   7  -4   1    1.70   11.90
   7  -4   1   14.10    7.70
   7  -4   1    6.40    8.30
   7   3  -1   -2.70    8.60
   7   3  -1   13.20    8.00
   7   3  -1   -8.00   12.60
  -7  -3   1    4.80    6.30
   6   3  -1   66.99   11.10
   6   3  -1   57.19    7.40
   6   3  -1   46.90    7.00
   5   3  -1    7.10    5.00
   5   3  -1    6.70    4.90
   5   3  -1    2.70    4.80
   5   3  -1   12.00    4.60
  -5  -3   1    3.80    5.80
  -5  -3   1   -1.40    5.30
  -5  -3   1   -3.30    7.40
  -5  -3   1   -3.40    5.20
   4   3  -1    6.80    4.10
   4   3  -1    6.40    3.80
   4   3  -1    9.30    4.30
   4   3  -1   14.70    3.90
   4   3  -1    5.00    6.50
  -4  -3   1   11.00    4.80
  -4  -3   1   14.20    4.60
  -4  -3   1   10.40    6.60
  -4  -3   1   19.00    5.00
   3   3  -1   77.49    6.60
   3   3  -1   91.79    6.60
   3   3  -1   79.69    6.00
   3   3  -1   75.89    8.60
  -3  -3   1   71.19    8.20
  -3  -3   1   80.09    5.30
  -3  -3   1   77.29    8.10
  -3  -3   1   77.69    7.60
   2   3  -1    2.70    2.70
   2   3  -1    4.50    2.80
   2   3  -1    3.80    3.20
   2   3  -1    6.10    3.60
   2   3  -1    2.50    2.30
  -2  -3   1    5.40    2.70
  -2  -3   1    2.00    3.70
  -2  -3   1    3.30    2.80
  -2  -3   1   -4.60    2.60
  -2  -3   1    4.10    2.30
   1   3  -1  442.36   16.10
   1   3  -1  429.16   16.40
   1   3  -1  442.86   15.80
   1   3  -1  440.06   15.70
  -1  -3   1  437.16   16.10
  -1  -3   1  387.66   15.50
  -1  -3   1  453.05   15.40
  -1  -3   1  402.56   16.10
  -1  -3   1  411.46   16.40
   0   3  -1   61.89    5.40
   0   3  -1   55.49    4.90
   0   3  -1   53.99    6.00
   0   3  -1   61.29    4.50
   0  -3   1   63.79    4.70
   0  -3   1   52.49    6.00
   0  -3   1   58.19    5.20
   0  -3   1   58.09    5.10
  -1   3  -1    2.30    2.40
  -1   3  -1   -0.70    2.00
  -1   3  -1    4.00    3.10
  -1   3  -1    0.20    2.80
  -1   3  -1    1.50    2.50
   1  -3   1    2.20    2.40
   1  -3   1    1.50    2.60
   1  -3   1    3.20    2.20
   1  -3   1    3.50    3.20
  -2   3  -1   68.19    6.70
  -2   3  -1   76.09    6.10
  -2   3  -1   66.29    5.30
  -2   3  -1   73.09    5.10
  -2   3  -1   76.69    5.90
   2  -3   1   69.49    5.70
   2  -3   1   75.89    5.60
   2  -3   1   70.39    6.30
   2  -3   1   77.79    4.90
   2  -3   1   72.99    4.80
  -3   3  -1  244.98   11.30
  -3   3  -1  237.78   11.50
  -3   3  -1  252.17    9.90
  -3   3  -1  246.48   10.10
  -3   3  -1  260.97   11.60
   3  -3   1  255.97   10.40
   3  -3   1  252.77   10.80
   3  -3   1  241.38   10.60
   3  -3   1  258.17   10.90
   3  -3   1  236.28   11.80
  -4   3  -1   37.40    5.40
  -4   3  -1   52.39    6.30
  -4   3  -1   40.40    5.80
  -4   3  -1   39.40    5.70
   4  -3   1   45.80    5.80
   4  -3   1   50.69    5.50
   4  -3   1   48.10    5.10
   4  -3   1   45.40    5.20
   4  -3   1   45.60    4.30
  -5   3  -1   49.90    5.80
  -5   3  -1   65.49    7.00
  -5   3  -1   37.10    6.50
  -5   3  -1   46.30    7.50
   5  -3   1   41.20    6.20
   5  -3   1   51.59    6.80
   5  -3   1   50.69    5.10
   5  -3   1   45.30    5.70
   5  -3   1   47.30    5.60
  -6   3  -1   -1.50    6.60
  -6   3  -1   -6.60    5.00
  -6   3  -1    3.40    7.70
  -6   3  -1    2.40    5.80
   6  -3   1   -0.60    5.80
   6  -3   1   -8.90    5.30
   6  -3   1    4.50    4.80
   6  -3   1    1.70    5.70
   6  -3   1   -2.50    4.40
  -7   3  -1   40.80   12.00
  -7   3  -1   29.40    8.10
   7  -3   1   32.50    6.40
   7  -3   1   32.50    7.70
   7  -3   1   47.50    9.50
  -8   3  -1   12.50    8.90
   8  -3   1   13.40    8.00
   8  -3   1   -5.60   10.80
   8  -3   1   15.00   11.00
   7   2  -1   26.90   11.30
   7   2  -1   10.00   13.40
  -7  -2   1   11.30    7.10
   6   2  -1   34.30    8.40
   6   2  -1   18.60   11.50
  -6  -2   1   31.90    8.00
   5   2  -1   -2.60    5.50
   5   2  -1    7.70    4.00
   5   2  -1   -0.90    6.30
   5   2  -1    9.70    3.50
  -5  -2   1   10.20    5.60
   4   2  -1    7.30    2.90
   4   2  -1    2.40    2.70
   4   2  -1    7.60    2.70
   4   2  -1    3.50    4.60
   4   2  -1    0.30    3.10
  -4  -2   1    3.80    3.30
  -4  -2   1    3.80    4.50
  -4  -2   1    0.00    4.30
  -4  -2   1    5.10    3.60
   3   2  -1  253.17    9.80
   3   2  -1  246.38   10.10
   3   2  -1  246.48   12.10
   3   2  -1  253.07   10.10
   3   2  -1  239.88    9.90
  -3  -2   1  253.97   11.10
  -3  -2   1  252.47   10.50
  -3  -2   1  247.88   10.50
  -3  -2   1  255.07   12.10
   2   2  -1  465.85   17.20
   2   2  -1  477.15   16.90
   2   2  -1  486.35   16.60
   2   2  -1  513.05   16.70
   2   2  -1  472.75   17.90
  -2  -2   1  483.95   17.20
  -2  -2   1  497.75   18.10
  -2  -2   1  484.65   16.20
   1   2  -1   29.60    3.00
   1   2  -1   34.50    3.30
   1   2  -1   29.90    3.40
   1   2  -1   33.10    3.00
  -1  -2   1   30.20    2.70
  -1  -2   1   28.30    3.10
  -1  -2   1   32.70    3.40
  -1  -2   1   29.00    3.40
  -1  -2   1   30.50    3.30
   0   2  -1   97.09    5.60
   0   2  -1   97.59    5.40
   0   2  -1  101.79    5.00
   0   2  -1  101.89    5.10
   0  -2   1  103.89    5.00
   0  -2   1   90.59    5.60
   0  -2   1   94.29    5.10
  -1   2  -1 4306.27  135.79
  -1   2  -1 4488.85  135.39
  -1   2  -1 4398.76  135.89
  -1   2  -1 4423.96  135.49
  -1   2  -1 4253.47  135.49
   1  -2   1 4193.68  135.49
   1  -2   1 4477.65  135.89
   1  -2   1 4610.24  135.99
   1  -2   1 4330.47  135.49
   1  -2   1 4364.56  135.59
  -2   2  -1  281.17   11.30
  -2   2  -1  284.47   10.40
  -2   2  -1  281.57   10.50
  -2   2  -1  283.07   11.10
  -2   2  -1  289.37   11.20
   2  -2   1  300.27   10.50
   2  -2   1  284.67   10.90
   2  -2   1  306.97   11.00
   2  -2   1  290.47   10.80
  -3   2  -1    1.50    3.10
  -3   2  -1   -0.40    2.60
  -3   2  -1    0.80    2.40
  -3   2  -1    0.40    2.70
   3  -2   1    4.20    2.10
   3  -2   1   -1.30    2.20
   3  -2   1    5.50    2.40
   3  -2   1   -0.30    1.80
   3  -2   1    0.60    2.30
  -4   2  -1   -1.20    4.00
  -4   2  -1    2.80    3.40
  -4   2  -1    0.50    3.40
  -4   2  -1    3.00    3.30
   4  -2   1    0.80    2.40
   4  -2   1    6.40    2.60
   4  -2   1    5.60    3.20
   4  -2   1    4.10    3.00
   4  -2   1    0.30    2.80
  -5   2  -1  191.58    9.90
  -5   2  -1  190.28   11.00
  -5   2  -1  197.78   11.50
  -5   2  -1  190.98   12.80
   5  -2   1  174.98    9.40
   5  -2   1  193.28    9.00
   5  -2   1  195.78    8.70
   5  -2   1  165.58    9.30
   5  -2   1  199.18   11.00
  -6   2  -1   13.30    5.90
  -6   2  -1   23.50    7.60
  -6   2  -1   17.40    5.60
   6  -2   1    8.80    6.10
   6  -2   1   25.70    4.40
  -7   2  -1    4.30    6.80
  -7   2  -1   23.00    6.70
   7  -2   1    9.80   12.40
   7  -2   1   11.20    8.20
  -8   2  -1   11.10    9.40
   8  -2   1   21.70   22.40
   8  -2   1  -25.20   11.40
   8   1  -1    2.80   13.20
  -8  -1   1    7.90    7.50
   7   1  -1   24.90   12.30
   7   1  -1   19.70    9.70
  -7  -1   1   18.20    7.30
   6   1  -1    4.80    9.50
   6   1  -1    7.40    7.10
  -6  -1   1   11.10    6.00
   5   1  -1  -11.50    4.40
   5   1  -1   -7.80    5.10
  -5  -1   1    9.90    5.30
   4   1  -1   36.90    6.80
   4   1  -1   16.50    4.10
  -4  -1   1   17.70    4.40
   3   1  -1 1035.50   36.20
  -3  -1   1 1115.49   35.40
  -3  -1   1 1038.70   36.10
   2   1  -1  673.63   21.70
   2   1  -1  659.73   23.10
   2   1  -1  694.13   21.70
  -2  -1   1  683.23   23.30
  -2  -1   1  681.13   21.80
  -2  -1   1  662.73   21.80
  -2  -1   1  670.13   22.50
   1   1  -1  712.63   22.20
   1   1  -1  709.13   21.90
   1   1  -1  645.74   22.50
   1   1  -1  700.23   22.20
   1   1  -1  677.83   21.90
  -1  -1   1  687.63   22.60
  -1  -1   1  687.13   22.20
  -1  -1   1  691.73   21.80
  -1  -1   1  694.33   21.70
   0   1  -1 1265.37   40.10
   0   1  -1 1296.87   40.30
   0   1  -1 1236.48   40.20
   0   1  -1 1279.37   40.10
   0   1  -1 1305.57   40.10
   0  -1   1 1321.87   40.10
   0  -1   1 1199.08   40.00
   0  -1   1 1334.17   40.30
   0  -1   1 1317.07   40.30
  -1   1  -1    6.10    1.40
  -1   1  -1    5.20    1.20
  -1   1  -1    5.20    1.20
  -1   1  -1    5.10    1.40
   1  -1   1    7.90    1.50
   1  -1   1    6.40    1.40
   1  -1   1    5.20    1.30
   1  -1   1    5.90    1.20
   1  -1   1    3.90    1.50
  -2   1  -1   -0.10    1.90
  -2   1  -1   -1.00    1.60
  -2   1  -1    0.00    1.80
  -2   1  -1   -0.10    1.60
  -2   1  -1   -0.70    1.00
  -2   1  -1    0.00    1.60
   2  -1   1    1.10    1.30
   2  -1   1    0.10    1.00
   2  -1   1   -0.70    1.20
   2  -1   1   -0.10    1.60
   2  -1   1   -1.60    1.20
  -3   1  -1   -1.40    2.90
  -3   1  -1    2.00    2.80
  -3   1  -1    2.30    2.30
  -3   1  -1    1.00    2.20
   3  -1   1    1.70    1.80
   3  -1   1    3.10    2.60
   3  -1   1    0.80    1.60
   3  -1   1   -0.20    1.40
   3  -1   1    0.30    1.70
  -4   1  -1   20.80    4.90
  -4   1  -1   16.80    3.00
  -4   1  -1   13.10    3.40
  -4   1  -1   10.40    3.40
   4  -1   1   13.10    2.60
   4  -1   1   10.50    2.40
   4  -1   1   10.50    3.40
  -5   1  -1   14.80    4.30
  -5   1  -1    7.80    4.90
  -5   1  -1    2.20    5.50
   5  -1   1   -1.10    4.00
   5  -1   1   -2.80    5.90
  -6   1  -1    4.50    5.10
  -6   1  -1   10.30    5.60
   6  -1   1    7.00    6.60
   6  -1   1    2.70    7.10
  -7   1  -1   30.80    7.40
  -7   1  -1   17.60    6.60
   7  -1   1   16.40    8.70
   7  -1   1    9.60   10.50
  -8   1  -1    7.40    6.90
  -8   1  -1    4.70    9.10
   8  -1   1   -5.00   10.80
   8   0  -1   -8.00   12.30
  -8   0   1   12.20    7.20
   7   0  -1    6.10    8.60
   7   0  -1   11.40   11.60
  -7   0   1    3.60    7.50
  -7   0   1    0.40    6.60
   6   0  -1  118.89   12.70
   6   0  -1  116.59   12.50
  -6   0   1  115.19   10.60
  -6   0   1  111.69   11.50
   5   0  -1   47.30    6.10
   5   0  -1   27.10    6.70
  -5   0   1   38.10    6.00
  -5   0   1   43.60    6.40
   4   0  -1    2.10    3.00
   4   0  -1   -1.10    4.30
  -4   0   1   11.70    3.80
  -4   0   1    8.70    3.40
   3   0  -1  130.39    6.70
   3   0  -1  143.39    8.40
  -3   0   1  126.49    7.20
  -3   0   1  137.89    7.00
   2   0  -1 1409.76   46.40
   2   0  -1 1561.94   45.90
  -2   0   1 1476.85   46.20
  -2   0   1 1417.86   46.40
  -2   0   1 1391.26   45.90
   1   0  -1    1.60    0.90
   1   0  -1    0.10    0.90
  -1   0   1    0.20    0.90
  -1   0   1    3.60    1.10
  -1   0   1   -0.10    0.90
  -1   0  -1 3481.35  107.19
  -1   0  -1 3559.44  107.29
  -1   0  -1 3565.04  106.99
  -1   0  -1 3376.36  107.49
  -1   0  -1 3449.46  106.79
  -1   0  -1 3273.07  106.89
   1   0   1 3525.35  107.19
   1   0   1 3440.16  107.49
   1   0   1 3540.55  107.19
   1   0   1 3530.85  106.99
   1   0   1 3573.14  106.79
   1   0   1 3409.46  107.19
  -2   0  -1 2693.33   83.59
  -2   0  -1 2712.43   84.59
  -2   0  -1 2719.13   83.69
  -2   0  -1 2778.92   84.29
  -2   0  -1 2811.92   83.69
   2   0   1 2598.84   83.29
   2   0   1 2639.04   83.59
   2   0   1 2600.34   84.49
   2   0   1 2786.92   83.29
   2   0   1 2671.03   83.59
  -3   0  -1  141.59    6.40
  -3   0  -1  143.49    7.90
  -3   0  -1  136.39    6.30
  -3   0  -1  129.59    6.00
  -3   0  -1  139.79    7.40
   3   0   1  146.99    8.20
   3   0   1  131.19    7.20
   3   0   1  127.89    5.40
   3   0   1  132.69    5.80
   3   0   1  129.39    5.70
  -4   0  -1  333.77   13.40
  -4   0  -1  340.87   14.60
   4   0   1  340.07   14.50
   4   0   1  338.57   15.40
  -5   0  -1   29.60    5.00
  -5   0  -1   22.10    5.70
   5   0   1   39.70    6.50
   5   0   1   28.90    9.90
  -6   0  -1    4.10    6.00
  -6   0  -1    6.70    5.80
   6   0   1    5.30    8.10
   6   0   1    2.60    7.10
  -7   0  -1   14.40    7.60
  -7   0  -1   14.80    6.70
   7   0   1   -0.60   12.90
   7   0   1    9.50    9.10
  -8   0  -1   -9.30    6.40
   8   0   1   25.90   12.80
   8  -1  -1   -8.20   14.50
   8  -1  -1  -14.30   10.70
  -8   1   1    1.00    6.10
  -8   1   1   14.00    9.40
   7  -1  -1   84.99   15.00
   7  -1  -1   91.59   11.00
  -7   1   1   80.19    9.90
  -7   1   1   45.10   12.20
   6  -1  -1    7.10    8.50
   6  -1  -1    5.10    5.70
  -6   1   1    6.50    5.40
  -6   1   1    5.80    5.10
   5  -1  -1   15.20    4.60
   5  -1  -1   15.10    6.70
  -5   1   1   11.40    4.70
  -5   1   1   11.00    5.10
   4  -1  -1  137.79    7.90
   4  -1  -1  134.89    9.10
  -4   1   1  142.49    8.50
  -4   1   1  138.99    8.80
   3  -1  -1  862.51   28.60
  -3   1   1  880.91   29.40
  -3   1   1  857.81   28.80
  -3   1   1  880.21   29.50
   2  -1  -1   46.50    2.70
   2  -1  -1   37.60    2.40
  -2   1   1   38.40    2.60
  -2   1   1   41.00    3.10
  -2   1   1   42.40    3.40
  -2   1   1   37.90    2.70
  -2   1   1   40.80    4.30
   1  -1  -1   61.09    2.90
   1  -1  -1   56.79    3.10
   1  -1  -1   60.99    2.70
   1  -1  -1   61.09    3.00
  -1   1   1   58.59    2.70
  -1   1   1   67.39    2.70
  -1   1   1   59.29    3.10
  -1   1   1   64.79    3.30
   0  -1  -1  145.79    5.50
   0  -1  -1  153.88    5.60
   0  -1  -1  140.99    5.70
   0  -1  -1  142.59    5.10
   0   1   1  141.59    5.60
   0   1   1  142.49    5.60
   0   1   1  141.49    5.30
   0   1   1  151.68    5.40
   0   1   1  138.39    5.00
  -1  -1  -1    3.10    1.50
  -1  -1  -1    3.90    1.30
  -1  -1  -1    4.80    1.10
  -1  -1  -1    4.40    1.40
  -1  -1  -1    5.50    1.50
   1   1   1    5.30    1.20
   1   1   1    3.40    1.60
   1   1   1    4.20    1.50
   1   1   1    4.90    1.30
   1   1   1    4.80    1.80
  -2  -1  -1  396.76   14.10
  -2  -1  -1  395.56   13.30
  -2  -1  -1  405.96   14.50
  -2  -1  -1  428.86   13.30
  -2  -1  -1  388.76   14.90
   2   1   1  392.76   15.10
   2   1   1  401.26   13.90
   2   1   1  398.16   13.60
   2   1   1  381.96   14.60
   2   1   1  421.96   13.70
  -3  -1  -1  226.18   10.10
  -3  -1  -1  218.68    9.10
  -3  -1  -1  206.18    9.10
   3   1   1  216.78    8.70
   3   1   1  228.18    8.90
   3   1   1  239.78    8.70
   3   1   1  222.58    8.70
   3   1   1  221.08   11.30
   3   1   1  217.08   10.30
  -4  -1  -1   -0.80    3.10
  -4  -1  -1   -0.70    3.90
  -4  -1  -1    1.70    3.00
   4   1   1   -4.50    4.80
   4   1   1    2.80    2.60
   4   1   1   -1.90    2.30
   4   1   1   -1.60    3.70
   4   1   1    1.40    2.50
   4   1   1    1.40    2.30
  -5  -1  -1    2.30    3.80
  -5  -1  -1   -6.50    3.80
   5   1   1    0.10    5.00
   5   1   1    5.40    6.80
   5   1   1    0.10    3.00
   5   1   1    0.10    3.20
  -6  -1  -1   17.40    7.00
   6   1   1   -1.40    7.70
  -7  -1  -1  -12.80    5.20
   7   1   1   -0.90    9.40
   7   1   1   -2.40    5.90
   7   1   1    2.00   12.60
   7   1   1    3.40    5.00
  -8  -1  -1   25.30    8.40
   8   1   1    9.00   14.00
   8  -2  -1    9.20   14.10
   8  -2  -1   -2.30   10.60
   7  -2  -1   14.70   11.70
  -7   2   1    1.90    6.90
   6  -2  -1   -4.40    7.70
   6  -2  -1   -2.00    5.20
  -6   2   1    1.10    5.10
   5  -2  -1   27.80    4.80
  -5   2   1   30.50    6.20
  -5   2   1   25.00    5.60
   4  -2  -1  751.42   25.10
  -4   2   1  717.83   26.10
  -4   2   1  711.83   25.50
   3  -2  -1  232.18    8.80
   3  -2  -1  234.88    9.00
   3  -2  -1  221.48    8.70
   3  -2  -1  225.98    8.40
   3  -2  -1  228.78    8.80
  -3   2   1  206.88    9.20
  -3   2   1  232.58    9.50
  -3   2   1  223.58    9.20
  -3   2   1  234.28   10.20
   2  -2  -1  304.47   12.40
   2  -2  -1  301.07   11.20
   2  -2  -1  323.87   10.80
   2  -2  -1  306.57   11.30
   2  -2  -1  315.47   11.00
  -2   2   1  312.67   10.70
  -2   2   1  309.67   11.90
  -2   2   1  315.27   10.60
  -2   2   1  291.97   10.90
  -2   2   1  317.27   11.70
   1  -2  -1 1051.49   33.20
   1  -2  -1 1005.70   33.30
   1  -2  -1 1016.50   32.80
   1  -2  -1 1020.60   33.00
  -1   2   1 1017.30   32.40
  -1   2   1 1057.29   33.00
  -1   2   1  996.00   32.70
  -1   2   1 1028.60   33.30
  -1   2   1 1051.99   33.30
   0  -2  -1 5156.18  161.58
   0  -2  -1 4928.01  161.18
   0  -2  -1 5155.28  161.08
   0  -2  -1 5245.18  160.88
   0  -2  -1 5280.27  161.48
   0   2   1 5148.19  161.38
   0   2   1 5300.67  161.58
   0   2   1 5503.25  161.28
   0   2   1 5302.17  161.08
  -1  -2  -1   43.60    4.40
  -1  -2  -1   43.00    3.10
  -1  -2  -1   41.20    3.50
  -1  -2  -1   36.10    3.70
  -1  -2  -1   38.50    3.70
   1   2   1   39.90    3.30
   1   2   1   39.40    3.80
   1   2   1   40.40    3.50
   1   2   1   37.50    4.30
   1   2   1   39.60    3.80
  -2  -2  -1   48.00    4.70
  -2  -2  -1   44.80    5.00
  -2  -2  -1   47.40    5.20
  -2  -2  -1   55.89    3.50
  -2  -2  -1   44.20    4.20
   2   2   1   45.70    5.20
   2   2   1   47.10    3.80
   2   2   1   46.20    4.60
   2   2   1   43.60    4.50
   2   2   1   46.40    4.30
  -3  -2  -1  150.58    8.90
  -3  -2  -1  145.09    8.10
  -3  -2  -1  139.99    8.40
  -3  -2  -1  125.79    7.80
   3   2   1  141.59    7.40
   3   2   1  143.59    7.80
   3   2   1  135.49    7.00
   3   2   1  135.19    7.30
   3   2   1  137.29    9.20
  -4  -2  -1    4.20    3.90
  -4  -2  -1    5.50    3.70
  -4  -2  -1    7.10    4.20
   4   2   1   13.70    3.40
   4   2   1    7.50    4.60
   4   2   1    4.40    3.30
   4   2   1   11.00    5.30
   4   2   1    7.30    3.20
  -5  -2  -1    5.60    5.50
  -5  -2  -1   10.60    5.30
  -5  -2  -1    8.20    4.70
   5   2   1    4.70    7.30
   5   2   1    7.50    4.50
   5   2   1    7.20    5.50
   5   2   1    7.10    3.70
  -6  -2  -1   -8.30    6.60
   6   2   1    3.00    5.00
   6   2   1   15.40    7.60
   6   2   1    5.30    5.20
  -7  -2  -1   18.50    6.60
   7   2   1   22.40    7.50
   7   2   1   17.50   11.30
   7   2   1   48.00   13.50
   7   2   1   27.70    6.90
   8  -3  -1   31.90   11.20
   8  -3  -1   -3.60   15.50
  -8   3   1   11.40    8.30
   7  -3  -1   39.40    8.10
   7  -3  -1   29.30   12.60
  -7   3   1   27.70    8.50
   6  -3  -1   58.69    7.20
   6  -3  -1   67.29    7.50
   6  -3  -1   57.89    7.00
  -6   3   1   75.39    9.30
  -6   3   1   51.49    8.00
   5  -3  -1    2.50    4.10
   5  -3  -1    0.90    3.70
   5  -3  -1    9.00    4.50
   5  -3  -1    3.10    3.40
  -5   3   1    2.30    4.50
  -5   3   1    0.00    4.20
  -5   3   1   -3.00    5.00
  -5   3   1    4.50    3.90
   4  -3  -1   51.89    5.10
   4  -3  -1   70.19    5.60
   4  -3  -1   58.49    5.70
   4  -3  -1   62.59    6.30
  -4   3   1   58.49    6.40
  -4   3   1   67.89    6.90
  -4   3   1   57.99    6.90
  -4   3   1   68.99    5.90
   3  -3  -1  533.65   18.00
   3  -3  -1  506.25   17.70
   3  -3  -1  507.95   18.40
   3  -3  -1  484.55   18.20
  -3   3   1  537.65   17.30
  -3   3   1  493.05   19.10
  -3   3   1  510.75   17.20
  -3   3   1  492.85   18.20
  -3   3   1  515.85   18.70
   2  -3  -1  206.08    9.60
   2  -3  -1  217.58    8.80
   2  -3  -1  204.78    9.20
   2  -3  -1  211.48   10.00
  -2   3   1  204.08    8.80
  -2   3   1  218.28    8.80
  -2   3   1  215.08    9.50
  -2   3   1  207.08    8.70
  -2   3   1  193.58    9.80
   1  -3  -1  470.05   17.50
   1  -3  -1  476.65   17.50
   1  -3  -1  494.45   17.10
   1  -3  -1  457.95   17.90
  -1   3   1  490.55   17.10
  -1   3   1  485.95   16.60
  -1   3   1  477.65   17.70
  -1   3   1  499.95   17.90
  -1   3   1  491.05   17.10
   0  -3  -1  272.77   12.70
   0  -3  -1  311.57   11.50
   0  -3  -1  330.97   12.50
   0  -3  -1  291.97   12.20
   0  -3  -1  312.57   11.80
   0   3   1  322.07   12.60
   0   3   1  313.57   11.90
   0   3   1  302.67   12.10
   0   3   1  303.47   12.90
  -1  -3  -1  172.78    8.40
  -1  -3  -1  170.28    8.40
  -1  -3  -1  174.18    7.80
  -1  -3  -1  169.28    9.30
  -1  -3  -1  172.18    8.70
   1   3   1  173.98    8.30
   1   3   1  164.48    7.90
   1   3   1  178.98    8.70
   1   3   1  175.08    9.60
  -2  -3  -1    9.00    3.40
  -2  -3  -1   12.00    2.80
  -2  -3  -1    5.60    3.60
  -2  -3  -1    3.20    3.20
  -2  -3  -1   10.90    3.40
   2   3   1   13.40    3.50
   2   3   1    4.70    2.20
   2   3   1   12.10    4.10
   2   3   1    8.90    3.40
   2   3   1   10.40    3.90
  -3  -3  -1   28.80    4.00
  -3  -3  -1   27.40    5.40
  -3  -3  -1   34.80    5.00
  -3  -3  -1   41.60    6.00
  -3  -3  -1   33.80    3.60
   3   3   1   37.90    4.80
   3   3   1   31.10    6.00
   3   3   1   31.40    4.10
   3   3   1   30.50    4.20
   3   3   1   34.80    6.60
  -4  -3  -1   59.89    7.10
  -4  -3  -1   60.39    8.10
  -4  -3  -1   56.29    6.90
  -4  -3  -1   62.69    7.20
   4   3   1   52.19    5.90
   4   3   1   65.29    7.20
   4   3   1   59.49    8.40
   4   3   1   65.69    7.10
   4   3   1   63.09    6.10
  -5  -3  -1   -5.00    5.50
  -5  -3  -1    5.70    6.20
  -5  -3  -1    9.70    6.40
   5   3   1   -4.70    4.90
   5   3   1    2.50    5.50
   5   3   1    8.00    8.20
   5   3   1    6.70   11.80
   5   3   1   -0.70    5.20
   5   3   1    7.90    5.00
  -6  -3  -1   -0.80    7.00
  -6  -3  -1   -7.80    5.40
  -6  -3  -1   10.70    8.60
   6   3   1    8.10    6.40
   6   3   1    6.70    5.60
   6   3   1  -10.60   11.50
   6   3   1    4.20    6.70
   6   3   1   -2.40    8.60
   6   3   1   -8.40    6.40
  -7  -3  -1    8.60    7.00
   7   3   1    2.60    9.30
   7   3   1    3.80    8.20
   7   3   1   13.00   13.90
   7  -4  -1    8.90    6.30
   7  -4  -1   24.60    9.60
   7  -4  -1    8.00    9.20
  -7   4   1   23.20    7.90
  -7   4   1   25.80   10.40
   6  -4  -1   -6.10    5.50
   6  -4  -1    2.70    5.10
   6  -4  -1   -2.20    4.50
   6  -4  -1    5.80    6.90
  -6   4   1    9.00    7.90
  -6   4   1    9.20    6.30
  -6   4   1    1.10    6.90
   5  -4  -1    3.70    4.20
   5  -4  -1    8.90    6.10
   5  -4  -1    5.70    5.20
   5  -4  -1    2.00    4.00
   5  -4  -1    1.90    3.90
  -5   4   1    0.10    5.50
  -5   4   1    7.40    5.80
  -5   4   1   11.70    5.90
  -5   4   1   -0.20    4.90
   4  -4  -1  222.38   10.50
   4  -4  -1  220.48   11.60
   4  -4  -1  199.38   11.30
   4  -4  -1  208.28   11.00
   4  -4  -1  204.28    9.80
  -4   4   1  201.48   11.40
  -4   4   1  204.58   12.00
  -4   4   1  210.48   11.90
  -4   4   1  222.08   12.20
   3  -4  -1   39.00    4.70
   3  -4  -1   34.10    4.80
   3  -4  -1   21.20    5.70
   3  -4  -1   25.30    5.00
  -3   4   1   27.40    5.30
  -3   4   1   26.50    4.70
  -3   4   1   24.30    3.70
  -3   4   1   27.90    4.70
  -3   4   1   28.10    3.90
   2  -4  -1   49.70    5.40
   2  -4  -1   60.99    6.50
   2  -4  -1   50.99    5.40
   2  -4  -1   56.19    6.40
  -2   4   1   53.69    5.10
  -2   4   1   53.59    5.70
  -2   4   1   57.89    5.30
  -2   4   1   52.29    5.90
  -2   4   1   64.89    6.80
   1  -4  -1  389.36   15.90
   1  -4  -1  389.16   16.80
   1  -4  -1  391.06   15.90
   1  -4  -1  380.36   15.20
  -1   4   1  395.46   15.10
  -1   4   1  412.26   16.80
  -1   4   1  374.16   15.30
  -1   4   1  416.66   16.40
  -1   4   1  387.06   15.20
   0  -4  -1 1677.13   53.89
   0  -4  -1 1554.64   53.29
   0  -4  -1 1604.74   52.89
   0  -4  -1 1646.34   53.09
   0  -4  -1 1597.44   54.09
   0   4   1 1659.63   53.29
   0   4   1 1633.14   53.99
   0   4   1 1699.83   54.19
   0   4   1 1651.93   53.19
  -1  -4  -1    5.50    4.00
  -1  -4  -1    2.70    2.90
  -1  -4  -1   -1.40    3.90
  -1  -4  -1    0.40    2.60
  -1  -4  -1    2.00    4.40
   1   4   1   -9.10    3.30
   1   4   1    0.40    3.10
   1   4   1    0.90    4.20
   1   4   1   -2.70    3.40
  -2  -4  -1    1.10    5.00
  -2  -4  -1    0.60    3.80
  -2  -4  -1   -1.50    4.00
  -2  -4  -1    2.70    4.20
   2   4   1    2.10    4.10
   2   4   1    2.70    4.00
   2   4   1    3.10    3.20
   2   4   1    4.70    5.30
  -3  -4  -1   16.20    4.80
  -3  -4  -1    7.70    3.00
  -3  -4  -1    9.70    6.30
  -3  -4  -1    3.90    4.60
  -3  -4  -1    8.20    5.10
   3   4   1    0.20   10.40
   3   4   1   10.90    5.00
   3   4   1    9.40    4.70
   3   4   1   13.40    6.80
   3   4   1   -1.70    4.10
  -4  -4  -1   -8.90    5.30
  -4  -4  -1   13.80    7.00
   4   4   1    6.10    7.10
   4   4   1    1.00    5.00
   4   4   1   -2.80    6.40
   4   4   1   -3.80    5.00
   4   4   1    3.70    5.30
  -5  -4  -1   13.80   10.20
  -5  -4  -1   -1.90    6.10
  -5  -4  -1    1.90    7.80
   5   4   1    9.20    7.00
   5   4   1    1.40    6.40
   5   4   1   11.90    9.70
   5   4   1   11.90    9.60
   5   4   1   10.00    6.30
   5   4   1   12.00    6.90
  -6  -4  -1    8.20    6.00
  -6  -4  -1   -7.50    9.50
  -6  -4  -1    2.30   10.20
   6   4   1   -2.80   11.90
   6   4   1   -5.30    7.60
   6   4   1    2.50    8.20
   6   4   1   -6.00   10.70
   6   4   1    9.50    8.80
   6   4   1    6.00    7.90
   7  -5  -1    5.40   10.80
   7  -5  -1   22.90    9.20
   7  -5  -1    6.40    8.40
  -7   5   1    2.90    6.30
  -7   5   1   11.30   11.30
  -7   5   1   20.30   10.20
  -7   5   1    0.60   11.10
   6  -5  -1   -0.40    6.60
   6  -5  -1    1.90    6.70
   6  -5  -1   29.80    9.50
   6  -5  -1   22.90   10.80
   6  -5  -1   12.80    6.50
  -6   5   1    4.20    8.90
  -6   5   1   13.00    9.30
  -6   5   1    5.30    9.40
  -6   5   1   22.50    8.30
   5  -5  -1    6.80    5.60
   5  -5  -1   21.40    5.60
   5  -5  -1   22.90    6.50
  -5   5   1   18.70    6.30
  -5   5   1   16.40    8.30
  -5   5   1   13.60    6.90
   4  -5  -1   88.29    9.60
   4  -5  -1   84.89    9.00
   4  -5  -1  101.79    9.40
   4  -5  -1   90.19    9.80
  -4   5   1   86.29    9.80
  -4   5   1   98.39    9.10
  -4   5   1   85.29    9.30
  -4   5   1  105.39    8.90
  -4   5   1  100.79    7.90
   3  -5  -1    0.50    5.30
   3  -5  -1    7.10    4.70
   3  -5  -1    3.90    5.60
   3  -5  -1    2.00    4.10
  -3   5   1    6.90    5.60
  -3   5   1    1.90    5.40
  -3   5   1    8.10    4.60
  -3   5   1    5.80    3.70
  -3   5   1    6.90    4.30
   2  -5  -1   28.90    5.40
   2  -5  -1   14.30    5.40
   2  -5  -1   22.30    6.50
   2  -5  -1   10.20    4.10
  -2   5   1   16.80    6.10
  -2   5   1   11.10    4.90
  -2   5   1   18.30    4.70
  -2   5   1   19.20    5.40
  -2   5   1   20.10    4.40
   1  -5  -1   48.50    6.70
   1  -5  -1   51.69    6.80
   1  -5  -1   47.40    7.60
   1  -5  -1   49.99    6.00
  -1   5   1   50.99    6.80
  -1   5   1   49.30    7.90
  -1   5   1   48.60    5.40
  -1   5   1   53.69    6.30
  -1   5   1   59.19    6.90
   0  -5  -1   48.80    6.00
   0  -5  -1   46.10    6.50
   0  -5  -1   51.79    7.70
   0  -5  -1   48.10    5.90
   0  -5  -1   38.80    6.20
   0   5   1   40.50    5.90
   0   5   1   53.89    6.60
   0   5   1   38.70    6.00
   0   5   1   32.90    6.70
  -1  -5  -1   13.80    4.80
  -1  -5  -1   10.40    4.80
  -1  -5  -1   14.80    6.20
  -1  -5  -1    5.10    5.50
  -1  -5  -1   11.20    4.10
   1   5   1    7.40    6.40
   1   5   1   14.80    5.00
   1   5   1   -1.60    4.90
  -2  -5  -1   11.20    5.20
  -2  -5  -1   17.80    6.10
  -2  -5  -1    0.10    5.90
  -2  -5  -1   12.90    6.10
   2   5   1   13.70    7.50
   2   5   1    9.40    5.40
   2   5   1   20.40    5.80
   2   5   1   11.40    5.10
  -3  -5  -1   -1.90    3.80
  -3  -5  -1   -8.10    7.20
  -3  -5  -1    2.40    7.80
  -3  -5  -1    8.20    6.20
  -3  -5  -1   -1.10    5.90
   3   5   1    7.60    7.80
   3   5   1   -2.40    5.80
   3   5   1   -0.50    6.00
   3   5   1    5.30    5.60
  -4  -5  -1   10.40    6.50
  -4  -5  -1    4.10    7.10
  -4  -5  -1   -8.70    5.70
  -4  -5  -1   -5.50    8.40
  -4  -5  -1    0.70    4.20
   4   5   1    5.00    6.60
   4   5   1    9.50    8.80
   4   5   1    3.50    7.20
   4   5   1   -2.60    6.00
  -5  -5  -1    7.70    9.10
  -5  -5  -1   10.50    6.00
  -5  -5  -1   -4.20   12.20
   5   5   1    5.60    8.40
   5   5   1    3.10    7.90
   5   5   1   28.90   12.20
   5   5   1  -11.50    8.70
  -6  -5  -1   -9.10    6.40
   6   5   1   16.90   12.00
   6   5   1  -12.60   10.20
   6   5   1  -11.40   10.70
   6   5   1   18.10   15.80
   6  -6  -1    7.50    8.80
   6  -6  -1   29.30    9.40
   6  -6  -1   25.10   12.80
   6  -6  -1   17.30   10.60
  -6   6   1   24.00   12.60
  -6   6   1   14.20   10.90
  -6   6   1    6.30    6.10
  -6   6   1    6.00   10.40
   5  -6  -1   12.10    7.40
   5  -6  -1    0.30    7.30
   5  -6  -1   17.00    9.10
  -5   6   1    1.10    8.60
  -5   6   1   21.10    9.00
  -5   6   1   -6.90    5.90
   4  -6  -1   56.59    9.20
   4  -6  -1   41.50   10.00
   4  -6  -1   49.30    7.30
   4  -6  -1   70.59    8.90
  -4   6   1   62.89    9.40
  -4   6   1   60.39    6.60
  -4   6   1   64.09   10.10
  -4   6   1   57.29    7.90
  -4   6   1   54.29    8.50
   3  -6  -1   -6.80    7.60
   3  -6  -1   -2.20    5.70
   3  -6  -1    4.60    6.60
   3  -6  -1   -0.80    6.20
  -3   6   1    0.90    5.30
  -3   6   1    8.70    6.00
  -3   6   1    6.80    6.20
  -3   6   1   13.50    7.30
  -3   6   1    8.60    7.10
   2  -6  -1   37.40    6.30
   2  -6  -1   31.60    8.20
   2  -6  -1   36.00    9.30
  -2   6   1   30.50    5.90
  -2   6   1   18.00    7.80
  -2   6   1   32.10    6.30
  -2   6   1   25.40    6.90
  -2   6   1   22.00    6.70
   1  -6  -1  188.38   12.30
   1  -6  -1  183.38   13.20
   1  -6  -1  204.18   16.60
  -1   6   1  175.88   12.90
  -1   6   1  179.98   12.20
  -1   6   1  182.68   11.70
  -1   6   1  191.28   14.50
  -1   6   1  195.78   15.60
   0  -6  -1  456.45   23.50
   0  -6  -1  436.56   20.50
   0  -6  -1  425.56   20.70
   0  -6  -1  494.55   19.70
   0  -6  -1  472.95   20.20
   0   6   1  470.75   22.90
   0   6   1  459.45   20.00
   0   6   1  445.56   21.40
  -1  -6  -1    8.50    6.70
  -1  -6  -1   13.70    7.10
  -1  -6  -1   11.90    6.70
  -1  -6  -1    2.40    7.60
  -1  -6  -1   19.50    5.90
   1   6   1    4.90    6.00
   1   6   1    4.20    7.00
   1   6   1   21.80    6.90
   1   6   1   16.80    9.00
  -2  -6  -1   81.39   11.90
  -2  -6  -1   76.59   11.60
  -2  -6  -1   75.19    9.80
  -2  -6  -1   80.79    9.10
   2   6   1   78.39    9.90
   2   6   1   72.19    8.50
   2   6   1   91.99   12.40
   2   6   1   86.59   10.80
  -3  -6  -1   -4.00    8.40
  -3  -6  -1    4.10    6.30
  -3  -6  -1   -2.60    9.40
  -3  -6  -1    5.40    7.40
  -3  -6  -1   10.10   10.50
   3   6   1    7.50    8.10
   3   6   1  -14.20    8.60
   3   6   1    7.30    7.90
   3   6   1   -6.80   12.00
  -4  -6  -1   19.70   11.40
  -4  -6  -1    2.90    6.20
  -4  -6  -1   37.60    9.90
  -4  -6  -1   12.00    9.70
  -4  -6  -1    7.30   12.40
   4   6   1   31.00   10.60
   4   6   1   29.40   10.40
   4   6   1   46.90    9.50
   4   6   1    3.70   12.70
  -5  -6  -1  -31.10   15.40
  -5  -6  -1    3.20    6.70
   5   6   1   -2.50   11.80
   5   6   1    8.50   12.00
   5   6   1    2.00   11.40
   5  -7  -1   -0.10   11.10
   5  -7  -1  -12.60    9.10
   5  -7  -1    4.90   10.10
   5  -7  -1    1.10   12.60
  -5   7   1   10.20    6.90
  -5   7   1   -4.30   11.40
  -5   7   1    4.10    9.60
  -5   7   1    1.30   11.20
  -5   7   1    7.50    7.50
   4  -7  -1   10.50    9.50
   4  -7  -1    8.60   11.00
   4  -7  -1   -3.00   12.50
   4  -7  -1    8.90    8.70
  -4   7   1    9.30    9.70
  -4   7   1   13.70   10.40
  -4   7   1   28.00   11.70
  -4   7   1   19.50    9.70
   3  -7  -1    2.80    9.00
   3  -7  -1   -1.60    6.90
   3  -7  -1   -1.90   11.90
  -3   7   1    2.90    9.90
  -3   7   1   -2.90    7.10
  -3   7   1   -0.90    7.70
  -3   7   1   13.40   11.00
  -3   7   1    0.40    8.60
   2  -7  -1    6.80    8.50
   2  -7  -1   -2.60    8.70
   2  -7  -1   -6.10   10.40
   2  -7  -1    5.80    7.00
  -2   7   1   -5.20   10.90
  -2   7   1   10.40    8.90
  -2   7   1   -1.00    7.40
  -2   7   1   -5.10    6.60
   1  -7  -1   13.00    7.80
   1  -7  -1   21.70    8.50
   1  -7  -1   33.20   12.20
   1  -7  -1   23.90    8.80
  -1   7   1   19.50    7.50
  -1   7   1   18.90    7.30
  -1   7   1    4.10    8.80
  -1   7   1   -4.30   10.20
   0  -7  -1   -9.30    8.10
   0  -7  -1    2.30    7.30
   0  -7  -1   13.00    8.20
   0  -7  -1   13.10   10.20
   0  -7  -1   17.10   11.50
   0   7   1    0.40    7.40
   0   7   1    9.20    8.20
   0   7   1    5.20   11.40
   0   7   1   18.90   10.70
  -1  -7  -1  -10.70    8.70
  -1  -7  -1  -10.10    9.00
  -1  -7  -1    9.10    7.40
  -1  -7  -1  -16.90    8.20
  -1  -7  -1    0.90   13.00
   1   7   1    8.30    6.90
   1   7   1    9.40    9.80
   1   7   1    9.50   12.50
   1   7   1    0.10    9.70
  -2  -7  -1  -13.70   12.80
  -2  -7  -1  -11.90    9.10
  -2  -7  -1   16.60   11.80
  -2  -7  -1   -9.50   11.50
   2   7   1   32.50   13.50
   2   7   1   -0.10    9.40
   2   7   1   13.50   10.50
   2   7   1    3.70    9.40
  -3  -7  -1   -7.60    9.70
  -3  -7  -1   16.40   14.00
  -3  -7  -1    1.50   12.70
  -3  -7  -1   13.80    8.90
   3   7   1   -9.50   11.80
   3   7   1    8.30   11.60
   3   7   1    4.10   15.30
   3   7   1   -8.40   10.90
   4  -8  -1  -26.40   17.40
   4  -8  -1   -8.80   11.00
   4  -8  -1   -2.30   12.50
  -4   8   1   -7.50   12.30
  -4   8   1   -1.60   13.60
  -4   8   1   15.90   10.20
   3  -8  -1    1.50   11.70
   3  -8  -1   31.30   10.80
   3  -8  -1   10.60   16.20
   3  -8  -1    7.20   13.70
  -3   8   1  -21.40   12.50
  -3   8   1   19.30   14.80
  -3   8   1    9.50   12.30
  -3   8   1  -18.60    9.50
   2  -8  -1   19.60   11.10
   2  -8  -1   -0.60   10.60
   2  -8  -1    2.90   11.40
   2  -8  -1   46.10   12.60
  -2   8   1   11.20   14.30
  -2   8   1  -18.60   12.50
  -2   8   1   17.60    9.80
  -2   8   1   22.60   12.50
   1  -8  -1   14.30   11.40
   1  -8  -1    7.90   14.50
   1  -8  -1    8.90   13.10
   1  -8  -1   21.60   11.10
   1  -8  -1   23.80   10.80
  -1   8   1    1.30   16.20
  -1   8   1   15.80   11.40
  -1   8   1    3.50   12.20
  -1   8   1    5.80    9.60
  -1   8   1   15.40   13.60
   0  -8  -1    3.40   12.30
   0  -8  -1   21.20   18.10
   0  -8  -1   -1.30   11.30
   0  -8  -1  -10.90   10.10
   0  -8  -1    4.30   12.50
   0   8   1   -5.00   12.20
   0   8   1   38.80   12.10
   0   8   1   -7.20   13.30
   0   8   1   -7.30   11.80
   0   8   1  -16.20   15.80
  -1  -8  -1   -0.70   17.20
  -1  -8  -1   -9.00   11.20
  -1  -8  -1   -3.40    9.80
  -1  -8  -1  -32.20   12.00
  -1  -8  -1   22.60   12.40
   1   8   1  -13.00   13.70
   1   8   1   -1.00   10.60
   1   8   1   40.90   18.20
  -2  -8  -1   31.20   19.00
  -2  -8  -1   38.30   17.60
  -2  -8  -1   19.80   14.10
  -2  -8  -1  -10.60   13.80
   2   8   1   -5.80   12.40
   2   8   1   -0.80   14.60
   2   8  -2   18.10   19.20
   2   8  -2    1.60   13.20
   2   8  -2   12.60   15.00
  -2  -8   2   -9.50   13.00
  -2  -8   2   30.20   13.00
  -2  -8   2   17.70   11.30
  -2  -8   2    6.60   14.10
   1   8  -2    9.90   17.70
   1   8  -2    5.50   12.80
   1   8  -2   31.40   12.00
   1   8  -2   15.80   14.50
  -1  -8   2   -5.70   13.00
  -1  -8   2    2.20   13.70
  -1  -8   2    3.40    9.70
  -1  -8   2   -7.70   16.70
  -1  -8   2   20.00   12.20
   0   8  -2  -35.90   13.20
   0   8  -2    0.10   16.30
   0   8  -2    3.90   11.50
   0   8  -2   -5.80   10.70
   0   8  -2    0.70   11.60
   0  -8   2  -16.00   16.80
   0  -8   2  -17.00   11.90
   0  -8   2  -14.70    9.80
   0  -8   2   16.00   11.70
   0  -8   2   12.30   12.10
  -1   8  -2   -8.70   11.00
  -1   8  -2    7.20   14.40
  -1   8  -2   -8.00   12.90
  -1   8  -2  -20.50   10.20
  -1   8  -2    8.20   13.50
   1  -8   2  -12.60   10.70
   1  -8   2   -5.30    9.30
   1  -8   2   16.80   15.50
   1  -8   2    1.70   10.50
   1  -8   2   -2.10   11.00
  -2   8  -2   18.70   15.70
  -2   8  -2    7.60   11.50
  -2   8  -2    9.20   11.30
  -2   8  -2   22.60   10.60
   2  -8   2   15.70   11.50
   2  -8   2    0.70   11.80
   2  -8   2   -0.70   11.40
   2  -8   2   11.20   16.50
  -3   8  -2    9.20   14.00
  -3   8  -2   10.60   10.10
  -3   8  -2   15.00   13.50
  -3   8  -2    1.90   13.10
  -3   8  -2    7.10   13.00
   3  -8   2    4.20   11.60
   3  -8   2    0.50   12.30
  -4   8  -2   -6.10   13.80
  -4   8  -2    6.20   14.30
  -4   8  -2   -7.20   15.10
  -4   8  -2   17.20   11.20
   4  -8   2    3.50   22.40
   4  -8   2   26.80   14.40
   4  -8   2   -8.40   12.80
   3   7  -2  -15.20   12.40
   3   7  -2  -14.20   14.50
   3   7  -2    5.90   10.50
   3   7  -2  -16.30   11.20
  -3  -7   2  -10.60   10.50
  -3  -7   2   12.80   10.70
  -3  -7   2   -7.20   10.90
  -3  -7   2   10.70   12.60
   2   7  -2   35.30   13.20
   2   7  -2   27.10    9.50
   2   7  -2   34.50   11.50
   2   7  -2   16.30   10.00
  -2  -7   2   32.40    8.50
  -2  -7   2   27.50   12.90
  -2  -7   2   29.20    9.60
  -2  -7   2   40.40   12.30
   1   7  -2    0.80    7.70
   1   7  -2   -8.60    8.50
   1   7  -2    9.90    8.60
   1   7  -2  -16.40    9.20
   1   7  -2    7.80   12.10
  -1  -7   2   -7.70   10.40
  -1  -7   2    8.50    8.00
  -1  -7   2    2.80    8.40
  -1  -7   2    4.60    7.20
   0   7  -2   13.30   13.90
   0   7  -2   32.90   10.30
   0   7  -2   20.00    7.70
   0  -7   2   12.80    9.80
   0  -7   2   30.30   13.90
   0  -7   2   20.30    8.10
   0  -7   2   28.80    7.80
   0  -7   2   18.90    7.20
  -1   7  -2   19.40   10.50
  -1   7  -2    6.40    7.10
  -1   7  -2    1.50   10.80
  -1   7  -2   12.20    9.40
   1  -7   2   19.20   13.00
   1  -7   2    3.90    8.90
   1  -7   2    4.50    7.20
  -2   7  -2   -0.50    6.30
  -2   7  -2   -5.90    8.10
  -2   7  -2    8.30   10.90
   2  -7   2   -3.40    7.40
   2  -7   2    9.50   11.50
   2  -7   2   16.20    8.70
   2  -7   2   11.90   10.70
  -3   7  -2    8.30   10.40
  -3   7  -2   12.60   10.80
  -3   7  -2    9.40    7.70
   3  -7   2   32.00    9.20
   3  -7   2   35.50    8.90
   3  -7   2   24.10   11.20
  -4   7  -2   17.50   11.50
  -4   7  -2    3.70    8.40
  -4   7  -2   -5.10    9.70
  -4   7  -2    8.40   10.50
   4  -7   2   18.80    9.30
   4  -7   2    9.10   10.70
   4  -7   2   11.60   15.90
   4  -7   2   22.40   10.50
  -5   7  -2   11.10   11.80
  -5   7  -2  -14.80   11.00
  -5   7  -2    7.90   14.40
  -5   7  -2   -5.60    8.40
   5  -7   2   13.50   10.10
   5  -7   2   16.40   19.70
   5  -7   2    2.70   11.70
   5  -7   2  -13.80   10.40
   5   6  -2   -1.90   10.20
   5   6  -2   18.10   17.60
   5   6  -2   12.90   11.70
   5   6  -2  -19.60   11.50
  -5  -6   2    8.50    7.90
  -5  -6   2    1.80   15.60
   4   6  -2  -22.60   11.30
   4   6  -2    0.30   10.30
   4   6  -2    4.90    9.30
   4   6  -2    8.80    8.10
  -4  -6   2   12.80   11.90
  -4  -6   2    4.40    6.40
  -4  -6   2   12.70    5.70
  -4  -6   2    7.90    8.10
  -4  -6   2    8.40    8.40
  -4  -6   2   -9.10   10.40
   3   6  -2   -2.30    6.90
   3   6  -2   16.80   10.50
   3   6  -2  -15.20    7.30
   3   6  -2    1.80    8.50
  -3  -6   2   -2.20    7.90
  -3  -6   2    8.90    6.00
  -3  -6   2    0.70    9.40
  -3  -6   2    9.90    7.90
  -3  -6   2   -2.60    8.40
   2   6  -2   10.20    7.80
   2   6  -2   22.00    9.70
   2   6  -2    9.70    6.20
   2   6  -2   18.70    7.50
  -2  -6   2   11.00    5.30
  -2  -6   2   -1.70    9.40
  -2  -6   2   14.00    7.90
  -2  -6   2   33.10    7.90
  -2  -6   2   13.50    7.50
   1   6  -2    6.80    7.20
   1   6  -2   -2.20    5.50
   1   6  -2   -6.60    7.80
   1   6  -2    4.40    8.80
  -1  -6   2   18.60    6.70
  -1  -6   2   -2.10    7.70
  -1  -6   2    8.30    5.10
  -1  -6   2    7.20    6.10
  -1  -6   2    0.20    6.00
   0   6  -2    5.00    7.00
   0   6  -2    7.90    6.40
   0   6  -2   14.80    8.70
   0   6  -2   20.00    6.00
   0  -6   2   12.50    6.80
   0  -6   2   14.20    6.40
   0  -6   2    8.40    9.10
   0  -6   2    5.70    5.30
  -1   6  -2    2.70    8.30
  -1   6  -2    8.90    5.60
  -1   6  -2    8.40    6.80
  -1   6  -2    3.50    6.30
  -1   6  -2   -5.10    6.50
   1  -6   2  -10.50    7.30
   1  -6   2   -2.00    5.80
   1  -6   2    6.90    5.10
  -2   6  -2  172.48   12.10
  -2   6  -2  161.98   15.40
  -2   6  -2  139.49   12.70
  -2   6  -2  162.28   12.50
  -2   6  -2  177.18   14.00
   2  -6   2  205.28   12.80
   2  -6   2  157.18   13.00
   2  -6   2  166.68   16.50
   2  -6   2  179.88   14.00
  -3   6  -2    5.00    5.90
  -3   6  -2    1.90    6.80
  -3   6  -2    3.70    6.90
  -3   6  -2   12.40    6.50
  -3   6  -2    3.60    8.30
   3  -6   2   14.80    7.00
   3  -6   2   -0.40    7.80
   3  -6   2   12.40    5.80
  -4   6  -2   63.79    7.70
  -4   6  -2   84.79   11.70
  -4   6  -2   89.59    9.70
  -4   6  -2   62.19   10.40
  -4   6  -2   81.69   11.10
   4  -6   2   97.89   14.80
   4  -6   2   78.49    9.80
   4  -6   2   95.49   10.20
   4  -6   2   57.39    9.40
  -5   6  -2   28.90    6.80
  -5   6  -2   38.50    8.60
  -5   6  -2   30.80   11.20
  -5   6  -2   33.30    7.60
  -5   6  -2   14.90    9.20
  -5   6  -2   27.70    8.60
   5  -6   2   41.70   15.80
   5  -6   2   49.10    8.90
   5  -6   2   34.90    8.60
   5  -6   2   25.00    8.80
   5  -6   2   23.80   10.20
  -6   6  -2    9.30    6.70
  -6   6  -2   10.10   13.50
   6  -6   2   10.00   12.50
   6  -6   2   13.40    9.70
   6  -6   2   17.30   10.40
   6  -6   2   10.20    9.60
   6   5  -2   -1.70   10.10
   6   5  -2   19.70   10.10
   6   5  -2  -16.30   11.70
   6   5  -2    5.50    9.60
  -6  -5   2    7.50    7.40
  -6  -5   2    2.10   15.80
   5   5  -2   12.20    8.60
   5   5  -2   10.80    7.90
   5   5  -2   23.80    9.80
   5   5  -2   14.80    7.90
  -5  -5   2   14.50    9.40
  -5  -5   2   17.30   13.00
  -5  -5   2   25.90   10.30
  -5  -5   2   12.50    6.80
   4   5  -2   -5.20    8.10
   4   5  -2   -6.60    5.80
   4   5  -2    8.10    9.40
   4   5  -2   -1.80    6.70
  -4  -5   2   -5.00    9.00
  -4  -5   2    0.10    6.80
   3   5  -2    2.20    6.00
   3   5  -2   -3.80    5.80
   3   5  -2    3.80    6.30
   3   5  -2    0.10    7.30
  -3  -5   2    1.40    6.70
  -3  -5   2   -2.20    5.30
  -3  -5   2    0.40    5.60
  -3  -5   2   -6.70    5.20
   2   5  -2   25.40    5.80
   2   5  -2   23.50    7.40
   2   5  -2   20.70    5.40
   2   5  -2   29.20    7.30
  -2  -5   2   25.60    6.20
  -2  -5   2   25.90   11.00
  -2  -5   2   30.50    7.70
  -2  -5   2   35.30    6.90
  -2  -5   2   31.10    4.80
   1   5  -2   -1.70    4.80
   1   5  -2   -5.10    4.00
   1   5  -2    1.60    6.00
  -1  -5   2    4.50    3.70
  -1  -5   2   -3.60    4.20
  -1  -5   2   -2.90    4.80
  -1  -5   2   -4.80    3.80
  -1  -5   2    1.90    6.10
   0   5  -2    7.10    5.70
   0   5  -2    6.10    4.60
   0   5  -2    9.60    3.90
   0   5  -2    4.20    4.70
   0   5  -2   -6.40    5.00
   0  -5   2    0.50    3.40
   0  -5   2    1.70    4.10
   0  -5   2   -3.60    4.50
   0  -5   2    2.70    5.50
  -1   5  -2   38.10    7.00
  -1   5  -2   32.20    6.00
  -1   5  -2   26.30    6.10
  -1   5  -2   30.90    5.70
  -1   5  -2   25.60    5.20
   1  -5   2   33.50    5.90
   1  -5   2   32.70    5.00
   1  -5   2   19.90    5.50
   1  -5   2   32.50    7.50
  -2   5  -2   31.70    6.70
  -2   5  -2   13.70    5.50
  -2   5  -2   21.90    5.40
  -2   5  -2   22.10    6.00
  -2   5  -2   26.10    5.00
   2  -5   2   35.10    7.30
   2  -5   2   20.80    4.90
   2  -5   2   36.80    6.10
   2  -5   2   14.80    8.90
  -3   5  -2   42.40    7.60
  -3   5  -2   44.60    6.70
  -3   5  -2   45.50    6.70
  -3   5  -2   45.60    7.10
  -3   5  -2   49.20    6.10
   3  -5   2   49.40    6.60
   3  -5   2   36.40    5.60
   3  -5   2   45.90    7.50
   3  -5   2   35.70    5.70
  -4   5  -2    1.60    4.30
  -4   5  -2   -3.50    5.20
  -4   5  -2   -1.70    5.90
  -4   5  -2    6.30    6.20
  -4   5  -2    8.60    5.70
   4  -5   2   -1.60    8.40
   4  -5   2   -2.70    5.30
   4  -5   2    0.70    5.10
   4  -5   2    4.20    5.60
  -5   5  -2    1.50    7.00
  -5   5  -2    7.20    8.00
  -5   5  -2   11.20    6.00
   5  -5   2    0.60   10.80
   5  -5   2    7.50    6.30
   5  -5   2    6.90    7.00
   5  -5   2    5.60    6.30
   5  -5   2    3.30    5.90
  -6   5  -2   -4.30    8.40
  -6   5  -2   -9.70    9.40
  -6   5  -2   -4.90   10.70
  -6   5  -2   -9.30    6.10
   6  -5   2    7.50    7.40
   6  -5   2   -0.80    7.10
   6  -5   2   -2.00    7.50
   6  -5   2    3.60    9.20
   6  -5   2  -14.30   10.30
  -7   5  -2   17.50   17.30
   7  -5   2   -4.50   10.90
   7  -5   2   28.60   10.40
   7  -5   2   19.60   13.20
   7  -5   2   16.60    9.30
   7  -5   2   -3.50    9.60
   6   4  -2    5.60    7.60
   6   4  -2    5.50    7.00
   6   4  -2   20.90   12.20
   6   4  -2   20.50    7.10
   6   4  -2    7.50    9.30
  -6  -4   2    6.80   10.00
  -6  -4   2   -0.80   11.70
  -6  -4   2   -2.50    6.60
   5   4  -2   37.80    6.80
   5   4  -2   34.40    6.70
   5   4  -2   30.40    7.30
   5   4  -2   35.80    7.50
  -5  -4   2   42.30    8.30
  -5  -4   2   30.30    7.70
  -5  -4   2   28.00    8.80
  -5  -4   2   36.70   11.20
   4   4  -2   -6.00    4.90
   4   4  -2    7.50    5.20
   4   4  -2   11.00    6.00
   4   4  -2    0.00    4.90
  -4  -4   2   -4.10    5.30
  -4  -4   2    2.40    6.40
  -4  -4   2    3.10    6.80
   3   4  -2    2.90    4.70
   3   4  -2   15.00    4.00
   3   4  -2    8.40    4.50
   3   4  -2   10.90    6.00
  -3  -4   2   13.80    5.30
  -3  -4   2   22.70    6.40
  -3  -4   2   14.00    5.00
  -3  -4   2    8.90    4.10
   2   4  -2   87.19    9.70
   2   4  -2  102.49    7.10
   2   4  -2   88.79    8.40
   2   4  -2   73.19    8.10
  -2  -4   2   84.19    7.40
  -2  -4   2   74.49    7.70
  -2  -4   2   89.49    8.30
  -2  -4   2  101.39    8.40
  -2  -4   2  111.29    6.70
   1   4  -2   74.99    7.50
   1   4  -2   91.69    6.60
   1   4  -2   80.69    7.40
   1   4  -2   79.69    8.70
  -1  -4   2   82.49    7.80
  -1  -4   2   89.69    6.40
  -1  -4   2   89.39    7.00
  -1  -4   2   93.09    8.70
  -1  -4   2   74.19    6.70
   0   4  -2  271.87   12.30
   0   4  -2  254.17   13.40
   0   4  -2  250.77   11.90
   0   4  -2  258.67   12.00
   0   4  -2  279.17   11.60
   0  -4   2  272.57   12.50
   0  -4   2  267.77   12.10
   0  -4   2  249.68   13.20
   0  -4   2  246.38   11.40
  -1   4  -2   18.30    3.60
  -1   4  -2   16.20    3.80
  -1   4  -2   16.00    5.10
  -1   4  -2   22.10    4.40
  -1   4  -2   17.40    4.00
   1  -4   2   20.10    3.70
   1  -4   2   19.10    4.00
   1  -4   2   15.60    4.10
   1  -4   2   15.10    5.60
  -2   4  -2    3.20    3.00
  -2   4  -2   -4.50    3.20
  -2   4  -2    8.80    4.70
  -2   4  -2   -0.40    3.20
  -2   4  -2    0.30    3.50
   2  -4   2    0.20    3.40
   2  -4   2   10.00    3.00
   2  -4   2    9.20    4.40
   2  -4   2   10.30    4.40
   2  -4   2    4.70    3.00
  -3   4  -2    0.90    5.40
  -3   4  -2   -4.60    3.30
  -3   4  -2    0.20    3.90
  -3   4  -2   -2.90    2.90
  -3   4  -2    7.30    4.80
   3  -4   2   -1.10    2.90
   3  -4   2    3.40    4.20
   3  -4   2    3.50    3.20
   3  -4   2    2.90    5.00
   3  -4   2   -1.80    4.00
  -4   4  -2   -1.60    3.10
  -4   4  -2   -0.60    3.80
  -4   4  -2    0.10    4.70
  -4   4  -2    2.50    6.40
  -4   4  -2   -4.20    5.40
   4  -4   2    1.40    6.70
   4  -4   2    1.60    3.70
   4  -4   2   -3.30    4.10
   4  -4   2   -0.30    4.80
   4  -4   2   -4.00    4.40
  -5   4  -2   71.69    9.40
  -5   4  -2   89.59    9.40
  -5   4  -2   77.99    9.00
   5  -4   2  104.79    9.50
   5  -4   2   98.29   10.30
   5  -4   2   82.69    8.80
   5  -4   2   79.59    8.30
   5  -4   2   89.79   10.30
  -6   4  -2    8.90    7.80
  -6   4  -2   11.90    6.40
  -6   4  -2   -4.60    9.10
  -6   4  -2    1.50    7.10
   6  -4   2    6.90    5.90
   6  -4   2    2.90    5.80
   6  -4   2    1.50    6.90
   6  -4   2    1.50    8.30
  -7   4  -2   -4.10    7.90
  -7   4  -2   -0.30   14.70
  -7   4  -2   10.70    8.40
  -7   4  -2  -11.80    9.60
   7  -4   2    4.70    7.90
   7  -4   2   11.40    7.60
   7  -4   2   -2.20    8.50
   7  -4   2    7.90    8.90
   7  -4   2    6.20    9.10
   7   3  -2    4.50    8.60
   7   3  -2    9.80    7.60
   7   3  -2   15.80   13.00
  -7  -3   2    0.80    6.90
   6   3  -2   38.60    6.40
   6   3  -2   33.20   11.10
   6   3  -2   29.50   10.10
   6   3  -2   26.00    6.10
  -6  -3   2   48.60   11.70
  -6  -3   2   30.00    8.50
   5   3  -2    4.70    4.60
   5   3  -2   23.20    5.30
   5   3  -2    5.40    4.90
   5   3  -2   19.00    5.40
  -5  -3   2   17.60    6.60
  -5  -3   2   20.30    7.60
  -5  -3   2   10.60    6.00
  -5  -3   2   20.90    5.30
   4   3  -2   -1.80    3.30
   4   3  -2    2.10    3.60
   4   3  -2    3.70    3.90
   4   3  -2   -4.20    3.60
   4   3  -2   -2.50    5.80
  -4  -3   2    3.80    4.50
  -4  -3   2   -3.20    5.90
  -4  -3   2    0.20    4.50
  -4  -3   2    0.40    4.50
   3   3  -2    5.90    5.50
   3   3  -2    5.50    3.90
   3   3  -2    2.80    3.20
   3   3  -2    3.60    3.60
   3   3  -2   -0.20    2.90
  -3  -3   2    6.40    3.90
  -3  -3   2    6.00    4.20
  -3  -3   2   -0.70    3.90
  -3  -3   2    3.40    3.90
   2   3  -2  166.18    9.70
   2   3  -2  186.68    8.40
   2   3  -2  171.18    8.80
   2   3  -2  172.58    8.80
  -2  -3   2  180.18    9.40
  -2  -3   2  177.48    9.10
  -2  -3   2  182.78    8.30
  -2  -3   2  175.48    9.30
  -2  -3   2  172.08    7.70
   1   3  -2   89.89    6.10
   1   3  -2   99.09    7.30
   1   3  -2   98.19    6.20
   1   3  -2   94.59    6.00
  -1  -3   2   88.79    6.40
  -1  -3   2   95.19    5.70
  -1  -3   2   93.59    6.30
  -1  -3   2   87.29    7.10
  -1  -3   2   91.49    5.90
   0   3  -2    7.50    2.40
   0   3  -2    9.00    2.90
   0   3  -2    7.90    3.10
   0   3  -2    7.90    2.80
   0   3  -2    8.70    3.30
   0  -3   2   11.50    3.10
   0  -3   2   12.90    3.30
   0  -3   2    8.20    2.30
   0  -3   2    6.80    3.20
  -1   3  -2   22.00    3.50
  -1   3  -2   23.80    3.50
  -1   3  -2   28.20    4.00
  -1   3  -2   23.10    4.10
  -1   3  -2   16.20    3.00
   1  -3   2   21.40    3.00
   1  -3   2   17.70    3.60
   1  -3   2   20.30    3.40
   1  -3   2   21.40    2.90
   1  -3   2   22.50    3.60
  -2   3  -2  692.33   23.70
  -2   3  -2  671.63   23.40
  -2   3  -2  657.23   22.60
  -2   3  -2  667.73   23.70
  -2   3  -2  605.54   22.60
   2  -3   2  658.93   22.70
   2  -3   2  637.44   23.60
   2  -3   2  676.83   22.90
   2  -3   2  648.64   23.30
   2  -3   2  669.33   23.10
  -3   3  -2    1.30    3.50
  -3   3  -2    6.90    3.20
  -3   3  -2    9.20    3.80
  -3   3  -2   14.80    3.00
  -3   3  -2    3.60    3.70
   3  -3   2   10.70    3.80
   3  -3   2    2.90    2.40
   3  -3   2    8.00    5.00
   3  -3   2    8.50    3.30
   3  -3   2    5.20    3.00
  -4   3  -2    7.70    3.90
  -4   3  -2    0.50    4.50
  -4   3  -2    4.70    2.50
  -4   3  -2    0.30    4.60
   4  -3   2    4.30    3.90
   4  -3   2    8.30    3.70
   4  -3   2    0.70    3.70
   4  -3   2    3.10    3.00
  -5   3  -2   -4.80    4.60
  -5   3  -2   -1.20    4.60
  -5   3  -2   -3.00    5.60
  -5   3  -2   -0.30    4.80
   5  -3   2    3.30    3.90
   5  -3   2   -1.20    4.30
   5  -3   2    1.80    4.70
   5  -3   2    4.90    5.30
   5  -3   2   -0.90    4.10
  -6   3  -2   18.20    6.10
  -6   3  -2   38.80    7.20
  -6   3  -2   32.50    9.80
   6  -3   2   32.30    5.80
   6  -3   2   30.00    6.70
   6  -3   2   32.60    5.70
   6  -3   2   40.30    7.20
   6  -3   2   42.80    7.70
  -7   3  -2   40.20    8.60
   7  -3   2   39.80    7.20
   7  -3   2   41.60    8.80
   7  -3   2   38.10    9.60
  -8   3  -2    8.20    9.90
   8  -3   2    8.00   12.40
   8  -3   2    2.70    8.70
   8  -3   2   -1.00   11.60
   7   2  -2    3.80   12.60
   7   2  -2    1.00   11.30
  -7  -2   2    8.90    6.30
   6   2  -2    6.00   10.80
   6   2  -2   26.30    8.30
  -6  -2   2   13.40    6.30
   5   2  -2   10.20    4.00
   5   2  -2    1.60    6.30
  -5  -2   2    0.60    5.00
  -5  -2   2    7.10    6.10
   4   2  -2   28.70    3.60
   4   2  -2   27.60    3.50
   4   2  -2   40.30    7.80
   4   2  -2   32.80    3.80
  -4  -2   2   24.50    3.70
  -4  -2   2   26.30    5.10
  -4  -2   2   35.90    7.20
  -4  -2   2   37.20    4.70
   3   2  -2   87.69    7.70
   3   2  -2   91.79    5.70
   3   2  -2  103.19    5.40
   3   2  -2   86.39    5.50
   3   2  -2   87.79    5.60
  -3  -2   2   91.99    6.30
  -3  -2   2   98.09    6.30
  -3  -2   2   99.69    7.10
  -3  -2   2   99.99    7.60
   2   2  -2   76.59    5.10
   2   2  -2   89.19    4.80
   2   2  -2   77.49    5.00
   2   2  -2   82.29    5.90
  -2  -2   2   88.49    5.90
  -2  -2   2   83.89    4.00
  -2  -2   2   85.19    5.60
  -2  -2   2   82.09    4.40
   1   2  -2    5.30    1.90
   1   2  -2    4.30    1.90
   1   2  -2    2.00    1.60
   1   2  -2    3.40    2.40
  -1  -2   2    5.20    2.10
  -1  -2   2    7.20    1.80
  -1  -2   2    3.10    2.10
  -1  -2   2    3.20    1.90
  -1  -2   2    7.00    1.80
   0   2  -2  248.78    9.40
   0   2  -2  250.77    9.30
   0   2  -2  237.58    9.70
   0   2  -2  248.88    9.80
   0   2  -2  238.08    9.30
   0  -2   2  229.78    9.80
   0  -2   2  232.68    9.40
   0  -2   2  247.08    9.10
  -1   2  -2  229.48    9.60
  -1   2  -2  220.58    8.80
  -1   2  -2  226.18    9.10
  -1   2  -2  227.78    8.90
  -1   2  -2  215.78    9.30
   1  -2   2  233.68    8.90
   1  -2   2  231.38    8.90
   1  -2   2  217.68    9.50
   1  -2   2  222.28    9.00
   1  -2   2  226.48    9.20
  -2   2  -2  328.57   11.80
  -2   2  -2  331.37   11.80
  -2   2  -2  300.17   12.60
  -2   2  -2  328.77   12.40
  -2   2  -2  313.57   12.60
   2  -2   2  297.47   12.60
   2  -2   2  331.37   12.30
   2  -2   2  321.77   12.00
   2  -2   2  333.37   11.90
   2  -2   2  317.97   12.20
  -3   2  -2   52.79    4.80
  -3   2  -2   52.19    6.30
  -3   2  -2   48.80    4.20
  -3   2  -2   52.49    5.00
  -3   2  -2   57.49    3.90
   3  -2   2   47.80    4.80
   3  -2   2   56.19    5.10
   3  -2   2   52.49    6.30
   3  -2   2   60.59    4.80
   3  -2   2   39.40    4.30
  -4   2  -2   12.20    3.90
  -4   2  -2   21.40    3.90
  -4   2  -2   21.00    4.40
  -4   2  -2   16.40    4.10
  -4   2  -2   18.50    5.10
   4  -2   2   16.40    4.00
   4  -2   2   13.30    3.70
   4  -2   2   12.90    3.20
   4  -2   2   17.20    3.20
   4  -2   2   10.70    3.50
  -5   2  -2   41.80    5.60
  -5   2  -2   36.20    5.70
  -5   2  -2   50.19    5.70
  -5   2  -2   27.30    7.00
  -5   2  -2   34.70    5.80
   5  -2   2   45.80    4.90
   5  -2   2   45.40    5.20
   5  -2   2   50.09    6.80
   5  -2   2   42.80    5.50
   5  -2   2   52.49    4.70
  -6   2  -2    0.70    5.40
  -6   2  -2   -0.30    5.60
  -6   2  -2   18.40    8.10
   6  -2   2   -0.80    4.30
   6  -2   2    3.30    6.40
   6  -2   2   13.50    5.60
  -7   2  -2   -4.00    5.80
  -7   2  -2    4.70    7.30
   7  -2   2   -4.50    5.50
   7  -2   2    0.70   12.70
   7  -2   2    1.50    8.50
   7  -2   2    2.10    7.50
  -8   2  -2    1.40    9.00
   8  -2   2    5.90   11.80
   8  -2   2   16.90    9.70
   8  -2   2   -9.10    7.80
   8   1  -2   -1.10   14.10
  -8  -1   2   12.80    8.20
   7   1  -2    9.50    9.90
   7   1  -2  -17.20   11.20
  -7  -1   2   -3.20    5.70
   6   1  -2  202.08   16.50
  -6  -1   2  196.98   14.50
   5   1  -2    2.40    5.00
   5   1  -2   -2.90    5.80
  -5  -1   2    4.90    4.60
   4   1  -2   79.19    8.80
  -4  -1   2   67.69    7.40
  -4  -1   2   66.39    7.30
   3   1  -2   27.30    4.80
  -3  -1   2   16.20    3.40
  -3  -1   2   19.20    4.10
   2   1  -2  114.99    4.90
   2   1  -2  112.39    6.10
   2   1  -2  108.49    4.90
   2   1  -2  108.29    4.70
   2   1  -2  119.69    4.60
  -2  -1   2  116.69    5.70
  -2  -1   2  118.69    6.10
  -2  -1   2  106.29    5.30
   1   1  -2    0.70    1.30
   1   1  -2    1.00    1.10
   1   1  -2    2.50    1.60
   1   1  -2    2.60    1.20
  -1  -1   2    1.20    1.40
  -1  -1   2    0.90    1.10
  -1  -1   2    1.20    1.00
  -1  -1   2    0.30    1.40
   0   1  -2 1163.58   37.70
   0   1  -2 1203.28   37.90
   0   1  -2 1137.59   37.90
   0   1  -2 1155.18   37.60
   0   1  -2 1255.97   37.70
   0  -1   2 1246.08   38.00
   0  -1   2 1208.78   38.00
   0  -1   2 1200.68   37.60
   0  -1   2 1184.98   37.60
  -1   1  -2  383.86   13.80
  -1   1  -2  398.56   13.50
  -1   1  -2  395.66   13.80
  -1   1  -2  407.76   13.90
  -1   1  -2  396.66   13.50
   1  -1   2  396.16   13.80
   1  -1   2  386.06   13.90
   1  -1   2  389.36   13.40
   1  -1   2  395.96   13.50
  -2   1  -2    7.30    2.30
  -2   1  -2    6.70    1.80
  -2   1  -2    7.50    2.30
  -2   1  -2    4.20    2.50
  -2   1  -2   13.00    1.80
   2  -1   2    7.70    1.90
   2  -1   2    7.80    2.20
   2  -1   2    8.70    2.50
   2  -1   2    6.10    1.80
   2  -1   2    8.00    1.70
  -3   1  -2  277.27   11.80
  -3   1  -2  270.27   12.10
  -3   1  -2  263.27   11.00
  -3   1  -2  273.97   10.70
  -3   1  -2  273.97   11.00
   3  -1   2  275.57   10.50
   3  -1   2  263.67   10.50
   3  -1   2  279.77   10.30
   3  -1   2  284.37   11.70
   3  -1   2  289.57   10.90
  -4   1  -2  350.36   13.60
  -4   1  -2  341.77   15.10
  -4   1  -2  346.37   15.50
  -4   1  -2  329.47   13.30
  -4   1  -2  346.37   13.50
   4  -1   2  335.47   12.80
   4  -1   2  338.27   14.50
   4  -1   2  337.17   12.60
   4  -1   2  341.07   13.10
   4  -1   2  347.27   13.10
  -5   1  -2   29.00    6.60
  -5   1  -2   25.50    4.40
  -5   1  -2   26.20    5.30
  -5   1  -2   20.60    5.80
   5  -1   2   37.40    4.40
   5  -1   2   32.60    6.00
   5  -1   2   20.70    3.90
   5  -1   2   21.00    4.00
   5  -1   2   25.50    4.70
  -6   1  -2    8.40    6.00
  -6   1  -2    6.10    5.30
   6  -1   2    9.90    8.80
   6  -1   2   13.80    6.40
   6  -1   2    8.90    5.10
   6  -1   2    8.80    4.10
  -7   1  -2    9.50    6.00
  -7   1  -2   -1.90    6.80
   7  -1   2    4.80   13.20
   7  -1   2    0.20    7.90
   7  -1   2   -1.60    5.30
   7  -1   2   -1.80    6.70
  -8   1  -2   19.50    9.20
  -8   1  -2   28.10    7.40
   8  -1   2   19.90    9.30
   8  -1   2   34.50   12.50
   8  -1   2   33.10    7.90
   8   0  -2   25.10   12.40
   8   0  -2   -1.40   15.50
  -8   0   2   -3.10    7.10
   7   0  -2   15.70   11.30
   7   0  -2   25.90    9.50
  -7   0   2   14.70    7.60
   6   0  -2   -1.50    6.10
   6   0  -2   23.40    9.50
  -6   0   2    7.40    6.50
  -6   0   2    8.40    5.80
   5   0  -2    1.90    5.00
   5   0  -2   -8.40    3.80
  -5   0   2   -5.70    4.50
  -5   0   2   -1.90    4.40
   4   0  -2    3.20    4.30
   4   0  -2    4.00    3.00
  -4   0   2   -1.00    3.60
  -4   0   2    0.10    3.60
   3   0  -2  203.38    8.50
   3   0  -2  182.68    9.50
  -3   0   2  204.28    9.40
  -3   0   2  203.78    9.10
  -3   0   2  179.78    9.10
   2   0  -2  355.86   13.30
  -2   0   2  381.76   13.40
  -2   0   2  354.66   13.70
  -2   0   2  375.36   13.40
   1   0  -2    0.40    0.60
   1   0  -2    0.60    0.90
   1   0  -2   -1.10    0.70
   1   0  -2   -0.50    0.90
   1   0  -2   -0.10    1.20
   1   0  -2   -1.10    0.90
  -1   0   2    0.60    1.10
  -1   0   2   -1.10    0.90
  -1   0   2    0.40    0.90
  -1   0   2    0.10    1.10
  -1   0   2   -0.20    1.10
   0   0  -2  741.73   22.70
   0   0  -2  728.03   22.60
   0   0  -2  712.83   22.40
   0   0  -2  679.03   22.80
   0   0  -2  702.63   22.90
   0   0   2  738.43   22.40
   0   0   2  690.03   22.90
   0   0   2  697.43   22.70
   0   0   2  737.53   22.90
   0   0   2  718.43   22.70
   0   0   2  693.63   22.50
  -1   0  -2  888.91   26.90
  -1   0  -2  912.81   27.00
  -1   0  -2  868.71   27.30
  -1   0  -2  792.42   27.20
  -1   0  -2  797.52   27.30
  -1   0  -2  885.11   27.00
   1   0   2  824.02   27.20
   1   0   2  799.52   27.00
   1   0   2  825.22   27.30
   1   0   2  816.72   27.30
   1   0   2  885.11   27.00
  -2   0  -2 3207.88  100.89
  -2   0  -2 3227.38  100.39
  -2   0  -2 3265.17  101.79
  -2   0  -2 3337.67  101.19
  -2   0  -2 3243.68  100.09
  -2   0  -2 3260.57  100.39
   2   0   2 3183.88  100.59
   2   0   2 3201.88  100.59
   2   0   2 3325.07  100.99
   2   0   2 3294.77  101.59
   2   0   2 3200.28  100.89
  -3   0  -2   38.90    5.00
  -3   0  -2   34.50    4.40
  -3   0  -2   41.20    4.20
  -3   0  -2   35.90    3.60
  -3   0  -2   34.00    3.50
   3   0   2   40.90    3.50
   3   0   2   33.20    3.50
   3   0   2   30.40    3.40
   3   0   2   33.00    4.10
   3   0   2   31.90    3.60
  -4   0  -2  338.57   13.70
  -4   0  -2  329.77   13.40
  -4   0  -2  369.36   13.30
  -4   0  -2  356.26   15.20
   4   0   2  321.67   15.90
   4   0   2  340.57   12.70
   4   0   2  354.96   14.90
   4   0   2  349.67   12.90
   4   0   2  335.77   12.90
   4   0   2  346.87   13.10
  -5   0  -2    0.70    4.10
  -5   0  -2    4.10    3.40
  -5   0  -2    0.20    4.60
  -5   0  -2    2.10    3.60
   5   0   2    6.90    6.20
   5   0   2   -4.50    2.60
   5   0   2   -2.10    3.40
   5   0   2   -4.90    3.70
   5   0   2   -2.90    4.50
   5   0   2    2.50    3.30
  -6   0  -2   61.59    8.90
  -6   0  -2   69.39    7.90
   6   0   2   69.89    9.60
   6   0   2   54.79    6.40
   6   0   2   60.89    5.90
  -7   0  -2    4.40    6.00
   7   0   2    1.80    9.30
   7   0   2    2.70    5.40
   7   0   2    2.40    6.10
   7   0   2   11.10   13.90
  -8   0  -2   19.40    7.60
   8   0   2   14.30    7.40
   8   0   2   18.80   13.90
   8  -1  -2  -12.40   10.50
   8  -1  -2    8.00   14.60
  -8   1   2    8.60    8.10
  -8   1   2    4.00    6.60
   7  -1  -2    0.20   10.20
  -7   1   2   -3.80    6.70
   6  -1  -2  149.39   14.60
   6  -1  -2  157.98   12.20
  -6   1   2  183.78   12.90
  -6   1   2  169.88   12.10
   5  -1  -2    6.40    5.60
   5  -1  -2    9.10    4.20
  -5   1   2    7.80    5.20
  -5   1   2    3.20    4.50
   4  -1  -2    7.90    3.00
   4  -1  -2    5.30    5.50
  -4   1   2    2.40    3.40
  -4   1   2    5.40    3.60
   3  -1  -2  587.44   19.10
   3  -1  -2  561.24   20.20
  -3   1   2  548.05   19.90
  -3   1   2  559.44   20.30
   2  -1  -2   56.39    3.90
   2  -1  -2   61.79    3.10
   2  -1  -2   57.59    3.10
  -2   1   2   57.09    4.30
  -2   1   2   54.79    3.40
  -2   1   2   57.19    3.40
   1  -1  -2   22.40    2.30
   1  -1  -2   21.00    2.30
   1  -1  -2   21.60    2.30
   1  -1  -2   22.80    1.90
  -1   1   2   18.40    1.90
  -1   1   2   25.20    2.30
  -1   1   2   24.70    2.40
  -1   1   2   23.40    1.90
   0  -1  -2  142.89    6.00
   0  -1  -2  158.48    5.90
   0  -1  -2  160.98    6.50
   0   1   2  144.09    5.60
   0   1   2  152.58    6.00
   0   1   2  161.58    6.30
   0   1   2  153.68    6.40
   0   1   2  148.19    6.00
  -1  -1  -2  494.85   16.40
  -1  -1  -2  484.25   16.90
  -1  -1  -2  498.45   16.50
  -1  -1  -2  509.75   16.80
   1   1   2  517.45   16.90
   1   1   2  472.25   16.50
   1   1   2  487.15   16.90
   1   1   2  480.05   16.80
   1   1   2  532.75   16.60
   1   1   2  442.26   16.70
  -2  -1  -2   10.10    2.60
  -2  -1  -2    6.40    2.50
  -2  -1  -2    5.30    2.30
  -2  -1  -2    7.60    1.70
  -2  -1  -2   11.90    2.10
   2   1   2    6.50    2.70
   2   1   2    3.80    2.10
   2   1   2    8.90    2.00
   2   1   2    7.40    2.00
   2   1   2   10.80    3.00
   2   1   2   12.60    2.10
  -3  -1  -2  267.87   11.20
  -3  -1  -2  255.67   11.40
  -3  -1  -2  246.88   11.00
   3   1   2  256.87   10.10
   3   1   2  250.27   12.50
   3   1   2  254.67   10.40
   3   1   2  267.57   11.70
   3   1   2  268.67   10.30
   3   1   2  263.17   10.80
  -4  -1  -2  146.99    8.50
  -4  -1  -2  149.79    8.70
  -4  -1  -2  149.69    9.40
   4   1   2  146.69    7.90
   4   1   2  145.69    9.70
   4   1   2  142.49    7.90
   4   1   2  142.29   11.50
   4   1   2  141.69    7.40
   4   1   2  145.49    7.40
  -5  -1  -2   67.59    7.90
  -5  -1  -2   82.39    7.30
  -5  -1  -2   68.19    8.00
   5   1   2   71.79    6.60
   5   1   2   73.79    8.90
   5   1   2   67.29    7.10
   5   1   2   72.59    6.50
   5   1   2   65.69    7.50
   5   1   2   78.19    8.20
  -6  -1  -2   23.20    7.30
   6   1   2   25.80    6.10
   6   1   2   32.50    8.30
   6   1   2   29.30    5.20
  -7  -1  -2    6.40    6.70
   7   1   2    5.30    6.20
   7   1   2   18.20    9.80
   7   1   2  -29.00   11.30
   7   1   2    2.20    5.80
   8  -2  -2    8.80   10.30
   8  -2  -2   33.60   15.10
  -8   2   2    2.50    7.20
   7  -2  -2  -11.90   11.00
   7  -2  -2    0.90    7.20
  -7   2   2   24.10    8.40
   6  -2  -2   43.90    9.90
   6  -2  -2   37.40    6.70
  -6   2   2   25.90    6.80
   5  -2  -2   88.49   10.10
   5  -2  -2  104.79    7.60
  -5   2   2   86.19    8.50
   4  -2  -2   65.39    5.30
  -4   2   2   69.39    6.30
  -4   2   2   70.99    6.90
   3  -2  -2  444.46   15.20
   3  -2  -2  438.66   14.90
   3  -2  -2  435.56   15.30
   3  -2  -2  433.06   15.20
  -3   2   2  435.66   15.50
  -3   2   2  452.45   15.50
  -3   2   2  445.06   17.00
   2  -2  -2  405.56   13.60
   2  -2  -2  395.56   14.00
   2  -2  -2  396.66   14.00
  -2   2   2  384.96   13.30
  -2   2   2  364.26   14.20
  -2   2   2  405.66   13.30
  -2   2   2  421.46   14.90
   1  -2  -2  383.36   13.40
   1  -2  -2  353.56   13.30
   1  -2  -2  378.06   13.00
   1  -2  -2  358.16   13.60
  -1   2   2  370.66   13.00
  -1   2   2  376.56   13.60
  -1   2   2  372.16   13.50
  -1   2   2  382.36   13.10
   0  -2  -2  779.22   25.40
   0  -2  -2  742.33   25.90
   0  -2  -2  774.72   24.90
   0  -2  -2  731.43   25.50
   0  -2  -2  796.12   25.80
   0   2   2  775.32   26.00
   0   2   2  800.62   25.90
   0   2   2  807.22   25.60
   0   2   2  760.82   25.40
  -1  -2  -2  843.22   27.60
  -1  -2  -2  799.12   27.80
  -1  -2  -2  812.02   27.30
  -1  -2  -2  843.52   27.80
  -1  -2  -2  806.22   27.20
   1   2   2  836.42   27.40
   1   2   2  834.02   27.80
   1   2   2  837.12   27.80
   1   2   2  821.12   27.20
   1   2   2  844.92   27.40
  -2  -2  -2   36.60    4.40
  -2  -2  -2   43.40    4.30
  -2  -2  -2   37.30    4.60
  -2  -2  -2   41.80    4.60
  -2  -2  -2   44.10    3.70
   2   2   2   45.70    4.80
   2   2   2   38.80    4.10
   2   2   2   44.90    4.70
   2   2   2   43.00    5.40
   2   2   2   42.20    4.50
  -3  -2  -2   53.59    5.70
  -3  -2  -2   38.00    3.70
  -3  -2  -2   49.20    5.50
  -3  -2  -2   39.00    4.50
   3   2   2   46.30    5.50
   3   2   2   44.20    4.80
   3   2   2   42.30    5.00
   3   2   2   49.00    6.70
   3   2   2   37.30    4.90
  -4  -2  -2    7.50    4.60
  -4  -2  -2    6.00    4.50
  -4  -2  -2    5.50    4.40
   4   2   2   10.70    4.20
   4   2   2    6.70    3.50
   4   2   2    1.60    3.30
   4   2   2    5.90    3.60
   4   2   2   16.70    6.60
   4   2   2   10.10    5.20
  -5  -2  -2   28.10    6.20
  -5  -2  -2   29.20    6.30
  -5  -2  -2   18.90    6.20
   5   2   2   25.90    4.70
   5   2   2   15.00    4.80
   5   2   2   18.00    4.70
   5   2   2   38.30    5.70
   5   2   2   31.40    6.80
   5   2   2   27.80    8.70
  -6  -2  -2   10.20    6.90
  -6  -2  -2   17.30    7.50
   6   2   2    7.80    8.50
   6   2   2   18.10    5.30
   6   2   2   25.20    6.00
   6   2   2   12.40    5.20
  -7  -2  -2   14.00    7.20
   7   2   2   17.90    7.60
   7   2   2  -15.70   12.30
   7   2   2   -8.30    9.20
   7   2   2   10.10   10.10
   8  -3  -2    7.30   10.10
   8  -3  -2   46.80   19.00
  -8   3   2    1.50    6.80
   7  -3  -2   54.09   12.60
   7  -3  -2   50.29    8.20
  -7   3   2   49.10    9.90
   6  -3  -2   73.99   10.50
   6  -3  -2   69.29    7.30
  -6   3   2   52.59    7.90
   5  -3  -2   29.20    4.70
   5  -3  -2   28.40    4.90
   5  -3  -2   28.20    4.20
  -5   3   2   29.40    6.30
  -5   3   2   11.90    5.30
   4  -3  -2   44.60    5.00
   4  -3  -2   46.70    5.00
   4  -3  -2   48.80    5.10
   4  -3  -2   51.89    5.50
   4  -3  -2   43.50    5.20
  -4   3   2   53.89    6.60
  -4   3   2   41.00    5.00
  -4   3   2   55.29    5.50
  -4   3   2   53.59    5.40
   3  -3  -2   26.20    3.60
   3  -3  -2   30.10    4.10
   3  -3  -2   29.70    4.30
   3  -3  -2   29.90    3.30
  -3   3   2   30.70    4.70
  -3   3   2   27.40    3.40
  -3   3   2   28.40    4.30
  -3   3   2   28.50    4.20
   2  -3  -2  123.29    6.80
   2  -3  -2  125.69    6.30
   2  -3  -2  121.59    7.80
   2  -3  -2  117.59    7.20
  -2   3   2  121.19    7.00
  -2   3   2  127.89    6.20
  -2   3   2  120.19    6.50
  -2   3   2  117.89    7.70
   1  -3  -2  445.66   15.70
   1  -3  -2  430.16   16.60
   1  -3  -2  449.95   16.20
   1  -3  -2  438.56   16.30
  -1   3   2  402.36   16.70
  -1   3   2  436.46   15.80
  -1   3   2  456.65   16.60
  -1   3   2  423.96   15.80
   0  -3  -2  105.59    5.70
   0  -3  -2   99.99    5.30
   0  -3  -2   96.39    6.60
   0  -3  -2   94.39    6.40
   0  -3  -2   94.09    7.00
   0   3   2   97.29    6.00
   0   3   2  101.19    6.00
   0   3   2  105.39    6.70
   0   3   2   86.39    6.90
  -1  -3  -2   14.10    4.10
  -1  -3  -2   23.80    3.70
  -1  -3  -2   19.20    3.60
  -1  -3  -2   18.20    3.70
   1   3   2   17.70    3.70
   1   3   2   17.50    3.10
   1   3   2   16.80    3.40
   1   3   2   22.20    4.60
   1   3   2   13.90    3.50
  -2  -3  -2  224.48    9.60
  -2  -3  -2  216.98   11.30
  -2  -3  -2  229.78   11.00
  -2  -3  -2  215.88   10.80
  -2  -3  -2  243.78   10.50
   2   3   2  209.78   10.10
   2   3   2  211.18   11.20
   2   3   2  221.58   10.80
   2   3   2  220.28   11.50
   2   3   2  223.28   10.30
  -3  -3  -2   20.80    5.10
  -3  -3  -2   10.40    4.50
  -3  -3  -2   21.30    3.40
  -3  -3  -2   20.30    4.10
  -3  -3  -2   25.00    4.50
   3   3   2   21.60    5.80
   3   3   2   19.00    4.00
   3   3   2   18.70    4.00
   3   3   2   20.90    4.40
   3   3   2   20.40    5.70
  -4  -3  -2   94.59    9.90
  -4  -3  -2  109.59   10.20
   4   3   2  107.09    8.90
   4   3   2  121.99   12.10
   4   3   2  112.09   12.80
   4   3   2  118.89    8.70
  -5  -3  -2   16.20    6.30
  -5  -3  -2    9.70    7.50
  -5  -3  -2   17.60    7.20
   5   3   2   14.30    5.90
   5   3   2   11.00    5.50
   5   3   2   18.90    6.40
   5   3   2   20.60    5.70
   5   3   2   13.40    6.70
   5   3   2    9.10    9.00
  -6  -3  -2    6.80    9.40
  -6  -3  -2   -2.30    5.20
  -6  -3  -2   -2.60    8.20
   6   3   2   -8.60    9.10
   6   3   2   -4.80    7.10
   6   3   2    3.80    6.20
   6   3   2    4.20    7.30
   6   3   2    0.90   10.90
  -7  -3  -2    3.70    5.80
  -7  -3  -2   26.10   11.80
   7   3   2   20.60    9.80
   7   3   2    7.30    7.50
   7   3   2    9.90   15.30
   7   3   2    5.80    8.40
   7   3   2   -5.40    7.80
   7  -4  -2    0.50    7.00
   7  -4  -2    7.00    8.50
   7  -4  -2    0.10    6.40
   7  -4  -2    1.80   12.30
  -7   4   2   10.50    7.80
   6  -4  -2   36.30    5.70
   6  -4  -2   25.80    5.70
   6  -4  -2   33.90    6.30
   6  -4  -2   31.40    7.70
  -6   4   2   31.40    7.50
  -6   4   2   27.60    7.60
  -6   4   2   39.40    8.00
   5  -4  -2   -5.00    4.80
   5  -4  -2    8.00    4.40
   5  -4  -2   -5.10    4.20
   5  -4  -2    6.30    4.00
  -5   4   2   -3.40    5.30
  -5   4   2    7.70    5.90
  -5   4   2    5.40    5.50
  -5   4   2    4.20    5.80
   4  -4  -2    6.20    3.20
   4  -4  -2    1.80    4.30
   4  -4  -2   -3.00    3.60
   4  -4  -2    4.80    3.60
   4  -4  -2    4.80    4.60
  -4   4   2    3.00    4.70
  -4   4   2    1.70    5.10
  -4   4   2    4.50    4.80
  -4   4   2   -0.50    3.90
   3  -4  -2    2.80    4.00
   3  -4  -2    2.80    4.80
   3  -4  -2   -0.90    3.50
   3  -4  -2    3.90    3.10
  -3   4   2    7.70    3.20
  -3   4   2   -1.70    4.20
  -3   4   2    0.50    2.70
  -3   4   2    7.60    3.80
  -3   4   2    7.20    3.40
  -3   4   2    6.60    4.30
   2  -4  -2   75.79    7.70
   2  -4  -2   94.39    7.40
   2  -4  -2   80.89    8.90
   2  -4  -2  100.19    6.60
  -2   4   2   99.99    8.00
  -2   4   2   96.39    7.20
  -2   4   2   94.69    6.50
  -2   4   2   93.29    8.30
  -2   4   2  102.19    6.60
   1  -4  -2   -0.30    4.10
   1  -4  -2    3.00    2.70
   1  -4  -2    1.00    3.20
   1  -4  -2    4.60    2.90
  -1   4   2    2.50    3.40
  -1   4   2    1.40    3.40
  -1   4   2   -1.80    2.70
  -1   4   2    8.60    4.20
   0  -4  -2   93.89    6.70
   0  -4  -2   87.59    9.50
   0  -4  -2   90.99    8.10
   0  -4  -2  105.29    6.70
   0  -4  -2  108.99    7.90
   0   4   2  103.99    7.70
   0   4   2  107.09    9.30
   0   4   2  112.09    7.30
   0   4   2  106.89    8.00
  -1  -4  -2   12.80    3.70
  -1  -4  -2   18.20    3.90
  -1  -4  -2   17.00    4.60
  -1  -4  -2   12.30    3.30
  -1  -4  -2   12.30    5.00
   1   4   2   15.90    4.10
   1   4   2   20.60    5.40
   1   4   2   13.30    4.90
   1   4   2   15.60    3.80
  -2  -4  -2   12.80    3.20
  -2  -4  -2   16.70    4.60
  -2  -4  -2   15.20    4.50
  -2  -4  -2   16.30    4.80
  -2  -4  -2   19.50    6.50
   2   4   2   12.00    5.00
   2   4   2   11.30    4.70
   2   4   2    9.20    3.70
   2   4   2   12.40    5.60
   2   4   2    8.70    4.20
  -3  -4  -2    7.90    5.10
  -3  -4  -2   -0.20    3.50
  -3  -4  -2    8.30    4.60
  -3  -4  -2    1.20    6.10
  -3  -4  -2   -6.10    5.40
   3   4   2    8.00    4.80
   3   4   2   -2.70    4.70
   3   4   2    0.90    5.40
   3   4   2   -2.80    5.60
   3   4   2    2.40    4.80
  -4  -4  -2   27.20    7.10
  -4  -4  -2   34.60    6.10
  -4  -4  -2   36.00    4.70
  -4  -4  -2   72.29   10.60
  -4  -4  -2   37.90    5.90
   4   4   2   35.50    6.70
   4   4   2   37.70    8.50
   4   4   2   33.30    6.40
   4   4   2   33.30    8.60
   4   4   2   38.40    7.00
  -5  -4  -2  -12.20    8.10
   5   4   2    5.60    7.30
   5   4   2   18.80    7.00
   5   4   2    4.00    9.90
   5   4   2  -14.80    7.70
   5   4   2  -20.90    8.30
   5   4   2    1.30    6.30
  -6  -4  -2    4.30   10.50
  -6  -4  -2    2.10    9.90
  -6  -4  -2   -8.00    5.90
   6   4   2   -1.20    9.40
   6   4   2   14.00    8.60
   6   4   2  -13.00   11.20
   6   4   2   -4.70    8.50
   6   4   2   18.20   14.60
   6   4   2   -9.60    7.80
   7  -5  -2    8.80    8.70
   7  -5  -2   22.60    8.60
   7  -5  -2    8.30   11.60
  -7   5   2   22.80    6.80
  -7   5   2   24.30   10.10
   6  -5  -2    3.50    7.20
   6  -5  -2   -6.00    7.50
   6  -5  -2    1.20   10.20
   6  -5  -2  -16.80    8.00
   6  -5  -2    3.10    5.50
  -6   5   2   -3.60    8.30
  -6   5   2    8.40    7.60
  -6   5   2    7.70    9.20
  -6   5   2   -4.40    9.20
   5  -5  -2   -7.70    5.50
   5  -5  -2    1.30    5.90
   5  -5  -2    4.40    5.70
  -5   5   2   -3.00    5.80
  -5   5   2    6.10    7.70
  -5   5   2    1.50    5.60
   4  -5  -2    2.40    5.10
   4  -5  -2   -5.00    5.90
   4  -5  -2   -1.90    4.50
   4  -5  -2   11.30    6.00
  -4   5   2   10.70    5.10
  -4   5   2    8.60    3.90
  -4   5   2   -2.80    5.40
  -4   5   2    5.00    5.70
  -4   5   2    3.00    5.30
   3  -5  -2   61.39    6.40
   3  -5  -2   66.29    8.40
   3  -5  -2   57.49    7.10
   3  -5  -2   58.59    7.60
  -3   5   2   79.59    8.60
  -3   5   2   57.49    7.60
  -3   5   2   60.89    6.60
  -3   5   2   61.99    6.70
  -3   5   2   66.39    6.50
   2  -5  -2    4.40    5.10
   2  -5  -2    8.40    6.40
   2  -5  -2   15.50    5.10
   2  -5  -2    9.30    4.10
  -2   5   2   11.10    5.30
  -2   5   2   10.10    4.30
  -2   5   2   15.70    5.10
  -2   5   2   12.90    4.10
  -2   5   2   11.80    5.80
   1  -5  -2   -0.30    3.30
   1  -5  -2    7.20    4.40
   1  -5  -2   -0.40    4.70
   1  -5  -2   12.30    6.60
  -1   5   2    2.60    3.70
  -1   5   2    3.10    4.60
  -1   5   2    4.40    4.60
  -1   5   2   -2.40    5.00
  -1   5   2   -1.00    3.80
   0  -5  -2   53.99    6.70
   0  -5  -2   53.79    6.40
   0  -5  -2   46.30    5.80
   0  -5  -2   48.60    7.30
   0  -5  -2   39.90    6.90
   0   5   2   56.59    7.80
   0   5   2   49.70    6.20
   0   5   2   56.89    7.10
   0   5   2   50.19    6.80
  -1  -5  -2   -1.10    4.40
  -1  -5  -2   -4.90    5.00
  -1  -5  -2    2.00    4.60
  -1  -5  -2   -1.50    6.90
   1   5   2    1.60    4.60
   1   5   2   11.10    6.70
   1   5   2   -3.20    4.20
   1   5   2    6.60    5.20
  -2  -5  -2    1.40    6.90
  -2  -5  -2    4.40    5.00
  -2  -5  -2   -1.30    4.00
  -2  -5  -2    3.00    7.20
   2   5   2   -6.50    5.00
   2   5   2    5.10    5.60
   2   5   2   -6.20    6.20
   2   5   2   -9.20    6.20
  -3  -5  -2   20.40    8.30
  -3  -5  -2   31.00    5.80
  -3  -5  -2   41.20    8.00
  -3  -5  -2   34.50    9.00
  -3  -5  -2   35.30    8.00
   3   5   2   50.09    8.40
   3   5   2   46.10    9.60
   3   5   2   22.40    6.30
   3   5   2   30.00    8.50
   3   5   2   37.90    7.10
  -4  -5  -2   -2.70    6.70
  -4  -5  -2  -16.40    9.70
  -4  -5  -2    4.50    4.60
  -4  -5  -2   -3.50    7.10
  -4  -5  -2   14.00    8.70
  -4  -5  -2    7.00    6.90
   4   5   2    6.00    9.40
   4   5   2   17.60    7.30
   4   5   2   -4.40    6.80
   4   5   2   -3.10    7.80
  -5  -5  -2   11.00    9.80
  -5  -5  -2   -6.70    9.50
  -5  -5  -2   -3.80    6.00
   5   5   2   -2.70    8.80
   5   5   2   11.00   12.50
   5   5   2   15.50    8.60
   5   5   2   -1.60   10.60
   5   5   2  -19.80    9.30
   5   5   2    3.10   11.40
   6  -6  -2   -2.70   11.50
   6  -6  -2   13.30    9.40
   6  -6  -2   12.00    8.80
  -6   6   2   -1.70   12.30
  -6   6   2   -2.90   10.50
  -6   6   2   19.30    7.60
  -6   6   2   -5.70   10.40
   5  -6  -2    0.90    9.00
   5  -6  -2   -0.20    9.20
   5  -6  -2   15.30    7.30
   5  -6  -2   -1.20    7.50
  -5   6   2   -8.20    8.10
  -5   6   2    1.90    9.60
  -5   6   2    6.10   10.60
   4  -6  -2   -2.40    6.50
   4  -6  -2    2.90    6.10
   4  -6  -2   -3.20    8.00
   4  -6  -2    4.40    8.60
  -4   6   2   -6.90    6.10
  -4   6   2  -11.00    6.50
  -4   6   2    1.20    5.70
  -4   6   2   -4.50    7.70
  -4   6   2    7.50    7.20
  -4   6   2    0.10    5.30
   3  -6  -2   -2.40    8.50
   3  -6  -2    7.00    5.60
   3  -6  -2    0.90    6.60
   3  -6  -2   -5.90    6.60
  -3   6   2    4.10    8.00
  -3   6   2    3.40    5.40
  -3   6   2   -0.30    6.70
  -3   6   2  -12.30    5.80
  -3   6   2   -3.20    5.80
   2  -6  -2   12.20    6.50
   2  -6  -2   14.00    8.00
   2  -6  -2   38.00    6.30
   2  -6  -2   32.40    7.20
  -2   6   2   32.10    6.10
  -2   6   2   38.50    7.90
  -2   6   2   37.70    6.80
  -2   6   2   22.50    5.60
  -2   6   2   31.50    8.40
   1  -6  -2   12.00    6.00
   1  -6  -2   -1.30    4.40
   1  -6  -2   -7.20    5.90
   1  -6  -2    3.80    5.50
   1  -6  -2    5.80    7.50
  -1   6   2    3.50    6.20
  -1   6   2   -1.80    5.40
  -1   6   2   17.90    6.50
  -1   6   2    3.30    5.00
   0  -6  -2   15.60    6.20
   0  -6  -2   26.30    7.40
   0  -6  -2   17.70    5.70
   0  -6  -2   17.00    8.40
   0  -6  -2   25.00    6.90
   0   6   2   17.40    7.20
   0   6   2   21.60    5.90
   0   6   2   10.60    7.70
  -1  -6  -2    1.30    6.70
  -1  -6  -2    0.60    7.00
  -1  -6  -2   -5.70    7.70
  -1  -6  -2   10.50    6.60
  -1  -6  -2   14.70    6.10
   1   6   2    3.80    7.30
   1   6   2    1.90    5.50
   1   6   2   -5.60    8.60
  -2  -6  -2   52.59   10.30
  -2  -6  -2   41.60    7.50
  -2  -6  -2   51.79   11.10
  -2  -6  -2   39.50    7.70
  -2  -6  -2   49.80    9.10
   2   6   2   69.89    9.50
   2   6   2   54.49   10.60
   2   6   2   49.20    8.60
   2   6   2   42.30    7.80
  -3  -6  -2    4.00   10.60
  -3  -6  -2  -15.60    8.10
  -3  -6  -2  -13.50   11.00
  -3  -6  -2   -9.20    6.10
  -3  -6  -2    9.00    8.70
   3   6   2    9.00    7.60
   3   6   2   19.80    8.60
   3   6   2   10.60    9.10
   3   6   2   15.60   12.50
  -4  -6  -2   40.50   10.60
  -4  -6  -2   41.10   13.80
  -4  -6  -2   47.60    7.60
  -4  -6  -2   40.40   14.40
  -4  -6  -2   45.60   10.60
   4   6   2   47.90    9.60
   4   6   2   53.79   11.80
   4   6   2   28.50   11.50
   4   6   2   54.89   14.90
  -5  -6  -2    7.40    7.20
  -5  -6  -2   20.40   16.80
   5   6   2    7.00   11.40
   5   6   2   13.40   16.00
   5   6   2    2.10   13.20
   5   6   2   -3.80   12.40
   5  -7  -2    0.20   12.10
   5  -7  -2   12.60   10.60
   5  -7  -2   22.90    9.80
   5  -7  -2    3.90   12.90
  -5   7   2   -9.60    8.70
  -5   7   2   29.50   11.50
  -5   7   2    0.80   10.00
  -5   7   2    4.70    6.50
   4  -7  -2   -6.00    9.10
   4  -7  -2   12.20   11.60
   4  -7  -2   10.70   12.70
   4  -7  -2   -3.40    8.50
  -4   7   2    7.40    8.00
  -4   7   2    5.00    5.10
  -4   7   2    9.10    9.50
  -4   7   2    4.00    9.70
  -4   7   2   13.70   11.70
   3  -7  -2    5.00    9.70
   3  -7  -2  -20.00   11.00
   3  -7  -2    8.70    8.30
   3  -7  -2   13.00    7.30
  -3   7   2   -2.00    9.00
  -3   7   2   13.10    7.70
  -3   7   2   10.80    9.00
  -3   7   2   -4.20   10.80
  -3   7   2    0.70    8.30
   2  -7  -2   -2.00   10.20
   2  -7  -2    0.80    8.20
   2  -7  -2   17.40    9.60
   2  -7  -2   -2.80    6.60
  -2   7   2  -14.00    8.20
  -2   7   2   -8.60    7.10
  -2   7   2    2.70    7.10
  -2   7   2    6.80   10.90
   1  -7  -2    5.50    7.50
   1  -7  -2   15.00    9.30
   1  -7  -2   -7.70   11.80
   1  -7  -2   15.80    8.00
  -1   7   2  -12.20    7.00
  -1   7   2    3.90    7.40
  -1   7   2    1.10    9.10
  -1   7   2   -2.30   10.30
   0  -7  -2   15.50   10.80
   0  -7  -2   18.40    8.90
   0  -7  -2   -2.60    8.40
   0  -7  -2   10.20    7.10
   0  -7  -2   16.00   10.00
   0   7   2   -1.80   11.00
   0   7   2  -16.90   10.10
   0   7   2    5.90    7.80
  -1  -7  -2   -7.50    8.90
  -1  -7  -2   -2.50    8.60
  -1  -7  -2   10.80   10.80
  -1  -7  -2    0.40    7.90
  -1  -7  -2   16.60   12.80
   1   7   2   -3.50   10.80
   1   7   2    5.40    8.50
   1   7   2    6.10   11.10
   1   7   2    8.10   10.10
  -2  -7  -2    2.10   11.60
  -2  -7  -2   12.40    9.40
  -2  -7  -2   -6.90    7.50
  -2  -7  -2   -8.70   11.10
  -2  -7  -2   -0.30   14.00
   2   7   2   -5.50   10.30
   2   7   2    4.40    9.10
   2   7   2   -0.10   12.60
   2   7   2   -1.30   10.10
  -3  -7  -2   35.20   11.40
  -3  -7  -2   10.40    9.30
  -3  -7  -2   10.80   16.70
  -3  -7  -2   22.00   14.10
  -3  -7  -2   15.40   12.80
   3   7   2    8.60   12.50
   3   7   2   -2.00   17.50
   3   7   2   -2.90   10.60
   3   7   2   23.70   11.60
   4  -8  -2   13.80   13.90
   4  -8  -2    9.80   12.50
   4  -8  -2   22.90   18.20
  -4   8   2   24.40   10.40
  -4   8   2   19.00   14.00
  -4   8   2   27.00   12.50
   3  -8  -2   25.50   11.70
   3  -8  -2   18.00   17.60
   3  -8  -2   17.90   13.20
  -3   8   2   -0.90    9.70
  -3   8   2    8.90   13.00
  -3   8   2   14.80   10.70
  -3   8   2   11.60   14.20
  -3   8   2   -7.70   13.90
   2  -8  -2   20.10   11.90
   2  -8  -2   -0.40   10.80
   2  -8  -2   -6.70   13.80
   2  -8  -2    5.40   10.20
  -2   8   2    2.20   12.80
  -2   8   2    3.20   11.90
  -2   8   2    1.70   12.00
  -2   8   2  -23.30   14.10
  -2   8   2   -0.30   10.00
   1  -8  -2   19.00   17.30
   1  -8  -2   20.20   11.60
   1  -8  -2  -19.80   11.50
   1  -8  -2   30.00   12.40
   1  -8  -2   36.80   11.10
  -1   8   2   20.60   13.10
  -1   8   2   19.80   15.10
  -1   8   2    3.80   10.90
  -1   8   2   -5.40   12.60
   0  -8  -2   32.90   12.60
   0  -8  -2   35.50   11.70
   0  -8  -2   24.60   17.90
   0  -8  -2  -11.40   11.80
   0  -8  -2    0.50   12.20
   0   8   2   21.80   11.20
   0   8   2    5.90   17.50
   0   8   2   15.00   13.60
   0   8   2   20.10   11.50
   0   8   2   18.40   13.30
  -1  -8  -2  -11.50   13.70
  -1  -8  -2   17.20   11.50
  -1  -8  -2    5.30   14.90
  -1  -8  -2    7.90   18.10
  -1  -8  -2   -8.40   13.40
   1   8   2   -8.80   16.50
   1   8   2    0.50   12.80
   1   8   2   -1.50   10.50
  -2  -8  -2    2.00   11.70
  -2  -8  -2  -19.70   14.40
  -2  -8  -2    9.50   15.00
  -2  -8  -2  -26.10   17.20
  -2  -8  -2   26.30   24.40
   2   8   2   10.30   16.80
   2   8   2    7.60   20.20
   2   8   2  -29.60   14.60
   1   8  -3   -9.30   14.40
   1   8  -3  -13.00   12.00
   1   8  -3  -27.20   19.20
  -1  -8   3   -7.30   10.10
  -1  -8   3    0.50   12.40
  -1  -8   3   -2.90   12.00
  -1  -8   3   18.80   16.40
  -1  -8   3   -2.30   12.50
   0   8  -3   -7.20   12.60
   0   8  -3   -1.00    9.80
   0   8  -3   33.60   17.10
   0   8  -3   10.80   11.70
   0  -8   3   16.30   16.70
   0  -8   3   -2.60   10.00
   0  -8   3  -21.30   12.40
   0  -8   3    2.00   10.00
   0  -8   3   13.40   13.60
  -1   8  -3  -16.00   10.60
  -1   8  -3    6.60   15.20
  -1   8  -3    0.30   12.10
  -1   8  -3    0.30   12.30
  -1   8  -3    8.60   14.60
   1  -8   3   20.40   13.10
   1  -8   3    2.10   10.30
   1  -8   3    0.20   16.90
   1  -8   3    6.60   12.90
  -2   8  -3    5.70   10.10
  -2   8  -3   11.10   12.60
  -2   8  -3   31.10   17.00
  -2   8  -3    5.10   13.10
  -2   8  -3   11.10   12.20
   2  -8   3   -0.30   10.70
   2  -8   3   32.10   13.30
  -3   8  -3    8.30   14.40
  -3   8  -3    0.10   16.10
  -3   8  -3    7.90   14.20
  -3   8  -3    5.10   10.80
  -3   8  -3   -5.30   13.50
   3  -8   3   22.90   12.70
   3  -8   3    8.50   12.00
   3   7  -3   -0.30   10.70
   3   7  -3   14.70   16.60
   3   7  -3  -24.30   11.20
   3   7  -3   -2.80   10.80
  -3  -7   3    4.60   11.30
  -3  -7   3   -1.20   13.00
  -3  -7   3  -10.50   10.70
  -3  -7   3  -12.80   10.00
  -3  -7   3   16.10    9.20
   2   7  -3    5.60   14.10
   2   7  -3   -4.40   10.00
   2   7  -3   12.70    9.90
   2   7  -3    2.30   10.40
  -2  -7   3   10.80   10.30
  -2  -7   3    6.40    8.00
  -2  -7   3    0.10    8.80
  -2  -7   3   27.90   13.50
   1   7  -3   20.60   13.10
   1   7  -3   30.40   10.50
   1   7  -3    5.20   10.20
   1   7  -3   19.80   10.40
   1   7  -3   16.00    8.80
  -1  -7   3   14.60    9.50
  -1  -7   3   14.40    7.30
  -1  -7   3   21.70    9.50
  -1  -7   3   -0.10   11.30
   0   7  -3   31.00   11.50
   0   7  -3   29.90   13.60
   0   7  -3   31.50    9.50
   0   7  -3   24.60    8.60
   0  -7   3   14.80    7.50
   0  -7   3   15.50    8.60
   0  -7   3   22.50    9.80
   0  -7   3   21.90   12.20
   0  -7   3   13.60    8.70
  -1   7  -3  -15.00    8.90
  -1   7  -3   17.70   11.80
  -1   7  -3    9.90    8.70
  -1   7  -3   11.00    7.60
   1  -7   3   18.60    6.80
   1  -7   3   11.70    9.50
   1  -7   3    6.60   12.00
  -2   7  -3   31.20    9.50
  -2   7  -3   31.30   12.80
  -2   7  -3   22.50    7.90
  -2   7  -3   22.20   10.60
   2  -7   3   40.30    8.40
   2  -7   3   20.50    9.30
  -3   7  -3   -8.70   11.70
  -3   7  -3    7.70    9.90
  -3   7  -3    4.90    7.30
  -3   7  -3    0.70   11.00
   3  -7   3  -12.40    9.10
   3  -7   3   11.90    9.50
   3  -7   3    4.00   13.30
   3  -7   3   -8.60    9.10
  -4   7  -3    2.50   13.20
  -4   7  -3    8.30   10.50
  -4   7  -3    8.20    8.30
  -4   7  -3    1.80   12.30
   4  -7   3   20.00   17.30
   4  -7   3   11.70    9.60
   4  -7   3   -1.40    8.90
   4  -7   3   -8.10   10.30
  -5   7  -3   23.00    9.80
  -5   7  -3   33.70   14.90
  -5   7  -3   33.20   12.90
  -5   7  -3    8.00   12.00
   5  -7   3   35.50   12.60
   5  -7   3   10.80   12.00
   5  -7   3   39.70   20.70
   5  -7   3    7.00   12.10
   5   6  -3    3.80   10.50
   5   6  -3   -4.70   13.10
   5   6  -3    6.40   12.60
  -5  -6   3  -17.90   19.30
  -5  -6   3   11.20    8.10
   4   6  -3  -16.80    9.70
   4   6  -3   -0.20   10.50
   4   6  -3   17.00   11.80
   4   6  -3    7.90    9.20
  -4  -6   3   -9.20    9.70
  -4  -6   3   -4.70    8.60
  -4  -6   3   18.70    7.10
  -4  -6   3    2.20   11.90
   3   6  -3    0.20   11.00
   3   6  -3  -11.10    8.80
  -3  -6   3    1.70    7.90
  -3  -6   3    5.20    6.00
  -3  -6   3  -10.30    9.30
  -3  -6   3    6.70    9.00
  -3  -6   3    1.10    8.60
   2   6  -3    2.40    7.30
   2   6  -3    4.00    9.80
   2   6  -3   -6.00    6.40
   2   6  -3    6.00    6.90
  -2  -6   3    1.40    8.00
  -2  -6   3    1.90    7.50
  -2  -6   3  -10.00    6.60
  -2  -6   3    1.80    5.70
  -2  -6   3    1.40    7.10
   1   6  -3   -8.70    5.60
   1   6  -3    3.30    6.60
   1   6  -3   -5.60    7.30
   1   6  -3    4.00    9.20
  -1  -6   3   -9.00    6.00
  -1  -6   3   -2.40    6.30
  -1  -6   3    3.00    8.30
  -1  -6   3    4.60    6.30
  -1  -6   3    8.90    5.70
   0   6  -3    0.80    6.60
   0   6  -3    7.20    6.00
   0   6  -3    8.50    5.90
   0   6  -3    9.70    8.80
   0  -6   3   10.50    5.40
   0  -6   3    9.00    7.20
   0  -6   3    1.60    6.60
  -1   6  -3   17.00    8.10
  -1   6  -3   14.30    6.70
  -1   6  -3    6.90    5.60
  -1   6  -3    5.50    6.30
  -1   6  -3    5.00    6.40
   1  -6   3    4.60    6.80
   1  -6   3    5.80    7.50
   1  -6   3    5.50    6.10
  -2   6  -3   94.49   10.40
  -2   6  -3   86.39   10.50
  -2   6  -3   79.79    9.00
  -2   6  -3   91.09   10.40
  -2   6  -3   72.69    9.30
   2  -6   3   87.79   14.80
   2  -6   3   54.89    9.10
   2  -6   3   90.29    9.50
  -3   6  -3   16.50    7.10
  -3   6  -3    3.20    6.60
  -3   6  -3   23.60    9.30
  -3   6  -3   18.80    6.40
  -3   6  -3   33.50    8.40
   3  -6   3    8.70    5.80
   3  -6   3   27.30   10.70
   3  -6   3   10.80    7.10
   3  -6   3   18.80    7.50
  -4   6  -3   21.00    9.40
  -4   6  -3   29.10    9.60
  -4   6  -3   30.60    8.40
  -4   6  -3   32.30    7.40
  -4   6  -3   17.90   10.20
   4  -6   3   34.70   13.90
   4  -6   3   28.40    8.70
   4  -6   3   55.99    8.20
   4  -6   3   25.50    8.20
   4  -6   3   36.30    7.70
  -5   6  -3    0.10   10.20
  -5   6  -3   -4.50    6.50
  -5   6  -3   -2.60    9.60
   5  -6   3    3.50    8.40
   5  -6   3    3.00    9.10
   5  -6   3   -0.50    8.00
   5  -6   3   -1.30    7.20
   5  -6   3    0.40   15.40
  -6   6  -3  115.99   14.50
  -6   6  -3   77.09   16.40
  -6   6  -3   78.79   11.50
   6  -6   3   96.59   14.70
   6  -6   3   96.39   12.40
   6  -6   3  104.69   13.20
   6  -6   3  128.79   21.70
   6  -6   3   99.69   12.50
   6   5  -3    2.90   11.10
   6   5  -3   -9.10   10.30
   6   5  -3  -28.80   11.60
   6   5  -3   -4.10   10.40
  -6  -5   3    0.70    6.70
  -6  -5   3   -1.70   19.70
   5   5  -3   38.80    8.80
   5   5  -3   38.00    8.70
   5   5  -3   31.70   10.30
   5   5  -3   19.80    9.20
  -5  -5   3   45.30   11.20
  -5  -5   3   53.69   15.60
  -5  -5   3   50.59    8.40
   4   5  -3    3.50    9.30
   4   5  -3   -5.90    8.20
   4   5  -3   -1.50    7.10
   4   5  -3   14.60    6.70
  -4  -5   3   23.10    9.40
  -4  -5   3   15.20    7.20
   3   5  -3    9.10    6.50
   3   5  -3   21.90    6.20
   3   5  -3    4.40    6.20
   3   5  -3   10.90    8.30
  -3  -5   3   11.60    6.10
  -3  -5   3    5.60    6.00
  -3  -5   3   23.40    8.00
  -3  -5   3   11.00    4.40
  -3  -5   3   18.20    7.50
   2   5  -3   16.20    7.40
   2   5  -3    8.10    6.60
   2   5  -3   13.20    6.20
   2   5  -3   10.50    5.70
  -2  -5   3   10.40    6.40
  -2  -5   3    5.80    4.40
  -2  -5   3    8.90    5.00
  -2  -5   3   17.10    6.00
  -2  -5   3    8.40    6.10
   1   5  -3   -4.10    4.50
   1   5  -3   -4.80    5.40
   1   5  -3    3.00    4.40
   1   5  -3    0.80    5.10
   1   5  -3   10.30    5.00
  -1  -5   3   -4.70    3.60
  -1  -5   3    0.20    6.30
  -1  -5   3   -6.00    4.80
  -1  -5   3    2.60    4.90
  -1  -5   3   -2.70    5.30
   0   5  -3    5.80    4.80
   0   5  -3   13.90    6.40
   0   5  -3   12.90    6.60
   0   5  -3   11.10    4.70
   0  -5   3    6.60    6.30
   0  -5   3   20.50    6.30
   0  -5   3   11.80    4.60
   0  -5   3   16.10    5.30
  -1   5  -3   15.20    5.00
  -1   5  -3   24.40    6.00
  -1   5  -3   15.10    6.20
  -1   5  -3   14.20    5.30
   1  -5   3    8.20    5.00
   1  -5   3   19.30   10.80
   1  -5   3   22.40    5.20
   1  -5   3   19.60    6.70
  -2   5  -3    0.80    6.10
  -2   5  -3    5.90    6.10
  -2   5  -3    6.80    5.50
  -2   5  -3    9.20    5.80
  -2   5  -3    9.30    4.70
   2  -5   3    0.10    4.90
   2  -5   3    4.30    5.20
   2  -5   3    7.10    4.20
  -3   5  -3   15.10    5.50
  -3   5  -3   19.50    6.50
  -3   5  -3   23.20    7.40
  -3   5  -3   11.40    4.90
  -3   5  -3   16.00    6.30
   3  -5   3   22.10    5.80
   3  -5   3    9.50    6.20
   3  -5   3   17.60    6.20
   3  -5   3   15.60    8.60
   3  -5   3   10.80    8.50
  -4   5  -3    4.80    7.40
  -4   5  -3    3.60    7.00
  -4   5  -3    4.10    6.30
  -4   5  -3   18.50    6.90
  -4   5  -3   -2.30    4.50
   4  -5   3   -1.10    5.80
   4  -5   3   -1.50    5.10
   4  -5   3   -3.80    8.90
   4  -5   3    7.50    5.60
   4  -5   3   -0.30    5.70
  -5   5  -3  203.38   11.30
  -5   5  -3  197.68   17.40
  -5   5  -3  202.08   14.90
  -5   5  -3  188.98   12.50
  -5   5  -3  187.48   12.90
   5  -5   3  196.68   14.60
   5  -5   3  163.88   15.10
   5  -5   3  228.48   21.30
   5  -5   3  195.38   14.40
   5  -5   3  165.28   14.00
  -6   5  -3   44.80    8.60
  -6   5  -3   30.00   20.70
  -6   5  -3   53.29   10.70
  -6   5  -3   40.80   12.50
   6  -5   3   46.60    9.50
   6  -5   3   47.50    9.20
   6  -5   3   37.20   10.80
   6  -5   3   54.29    9.80
   6  -5   3   22.00   12.50
  -7   5  -3   31.60   16.60
  -7   5  -3   -5.10    8.80
   7  -5   3  -16.10   10.50
   7  -5   3   13.40   10.20
   7  -5   3  -15.70   12.50
   7  -5   3  -13.30   11.70
   7  -5   3    6.20   11.00
   6   4  -3   -2.90    8.80
   6   4  -3    1.90   12.00
   6   4  -3    6.10    8.00
  -6  -4   3   -6.70    8.70
  -6  -4   3   18.00   13.30
  -6  -4   3    8.10   10.30
  -6  -4   3  -11.80    6.10
   5   4  -3    9.20    6.30
   5   4  -3    0.20    6.00
   5   4  -3   -3.10    7.10
   5   4  -3   10.20    6.50
  -5  -4   3    2.20    7.80
  -5  -4   3   -0.50    9.60
  -5  -4   3   -0.80    5.70
   4   4  -3   -3.60    5.40
   4   4  -3    8.30    5.30
   4   4  -3   -6.00    4.50
   4   4  -3    7.70    5.70
  -4  -4   3    4.00    6.00
  -4  -4   3   -4.20    7.20
  -4  -4   3    1.50    6.30
   3   4  -3    0.60    4.30
   3   4  -3    4.30    5.70
   3   4  -3    2.40    4.80
  -3  -4   3   12.20    5.00
  -3  -4   3    4.00    3.90
  -3  -4   3    2.70    3.20
  -3  -4   3   -0.60    8.40
  -3  -4   3    4.10    5.00
   2   4  -3   89.49    7.60
   2   4  -3  102.29    8.50
   2   4  -3   94.39   10.30
   2   4  -3   95.69    8.90
  -2  -4   3   91.09    6.80
  -2  -4   3   94.19    8.40
  -2  -4   3   98.19    7.80
  -2  -4   3   83.49    9.10
  -2  -4   3   94.39    8.80
   1   4  -3   90.19    9.80
   1   4  -3   96.69    7.20
   1   4  -3   98.89    8.00
   1   4  -3   87.29    8.30
  -1  -4   3   90.39    7.40
  -1  -4   3   89.19    7.40
  -1  -4   3  100.09    8.50
  -1  -4   3   95.09    8.90
  -1  -4   3   85.79    6.70
   0   4  -3  146.29    9.60
   0   4  -3  169.98    8.80
   0   4  -3  162.08    9.80
   0   4  -3  162.38    9.60
   0   4  -3  163.78   11.00
   0  -4   3  159.58   11.20
   0  -4   3  175.48    8.90
   0  -4   3  167.98    9.60
   0  -4   3  154.38   10.10
  -1   4  -3   28.20    4.30
  -1   4  -3   33.30    5.00
  -1   4  -3   33.10    4.50
  -1   4  -3   31.10    4.80
  -1   4  -3   30.80    5.90
   1  -4   3   36.20    5.00
   1  -4   3   41.40    4.80
   1  -4   3   34.40    5.40
  -2   4  -3   32.70    5.70
  -2   4  -3   18.60    4.80
  -2   4  -3   32.50    4.40
  -2   4  -3   31.70    5.00
  -2   4  -3   24.20    5.80
   2  -4   3   28.10    4.40
   2  -4   3   33.40    5.20
   2  -4   3   27.80    6.10
   2  -4   3   31.60    5.10
   2  -4   3   37.90    4.80
  -3   4  -3   71.99    6.70
  -3   4  -3   59.69    6.60
  -3   4  -3   55.29    7.00
  -3   4  -3   62.59    7.30
  -3   4  -3   69.89    7.10
   3  -4   3   68.89    7.00
   3  -4   3   68.89    8.00
   3  -4   3   74.59    7.00
   3  -4   3   78.19    8.40
   3  -4   3   59.89    7.00
  -4   4  -3   23.30    5.40
  -4   4  -3   12.00    6.10
  -4   4  -3   13.20    3.90
  -4   4  -3   26.80    5.30
   4  -4   3    8.20    6.70
   4  -4   3   23.80    5.40
   4  -4   3   25.20    5.90
   4  -4   3   16.50    4.80
  -5   4  -3   14.40    5.50
  -5   4  -3   16.30    7.30
   5  -4   3   10.70    6.00
   5  -4   3   14.10    5.40
   5  -4   3   15.10    6.30
   5  -4   3   14.80    9.00
  -6   4  -3   90.19   10.70
  -6   4  -3   94.39   15.10
  -6   4  -3   93.29   10.00
  -6   4  -3   99.99   12.00
   6  -4   3   68.49    9.50
   6  -4   3   99.09    9.70
   6  -4   3  117.09   11.70
   6  -4   3   83.09    9.40
   6  -4   3   74.09   10.40
  -7   4  -3   19.50    8.50
  -7   4  -3   30.00   15.40
  -7   4  -3    6.90    9.50
  -7   4  -3   -0.50   11.60
   7  -4   3    2.70    8.20
   7  -4   3    9.30   10.40
   7  -4   3   29.90    9.50
   7  -4   3    5.40    8.90
   7  -4   3   20.80    9.70
   7   3  -3   24.50   13.40
   7   3  -3    5.10    9.20
   7   3  -3   12.50    7.30
  -7  -3   3    1.70    7.50
   6   3  -3    6.50    6.10
   6   3  -3   -7.10    6.20
   6   3  -3   18.30   10.60
  -6  -3   3    1.30    6.70
  -6  -3   3    9.20    9.00
   5   3  -3   72.79    7.00
   5   3  -3   58.19    6.30
   5   3  -3   66.39    6.70
   5   3  -3   70.29   11.80
   5   3  -3   58.89    7.00
  -5  -3   3   55.09    7.80
  -5  -3   3   85.69   11.40
  -5  -3   3   68.79    7.50
   4   3  -3   -0.20    3.80
   4   3  -3    4.30    4.30
   4   3  -3    3.20    3.90
   4   3  -3   10.40    4.40
   4   3  -3    2.00    5.40
  -4  -3   3   -8.90    8.90
  -4  -3   3    0.80    4.50
  -4  -3   3    4.00    4.80
   3   3  -3    5.40    3.60
   3   3  -3    6.30    3.70
   3   3  -3   11.40    3.20
   3   3  -3    9.00    4.00
  -3  -3   3    7.50    4.70
  -3  -3   3    6.00    4.50
  -3  -3   3    1.40    4.00
  -3  -3   3    7.80    4.40
   2   3  -3   37.20    3.90
   2   3  -3   41.40    5.00
   2   3  -3   34.10    5.50
   2   3  -3   45.10    4.80
  -2  -3   3   37.40    4.20
  -2  -3   3   45.00    5.90
  -2  -3   3   35.00    4.20
  -2  -3   3   43.20    4.90
  -2  -3   3   44.60    5.20
   1   3  -3    5.10    2.90
   1   3  -3    9.60    3.60
   1   3  -3    5.60    2.50
   1   3  -3    6.40    3.20
  -1  -3   3    4.40    3.70
  -1  -3   3   11.60    2.60
  -1  -3   3    9.40    3.00
  -1  -3   3    8.80    3.10
  -1  -3   3    8.30    3.30
   0   3  -3   12.20    3.20
   0   3  -3   14.10    3.40
   0   3  -3   14.70    2.70
   0   3  -3   14.60    3.60
   0   3  -3    7.60    3.50
   0  -3   3   17.30    3.60
   0  -3   3   12.90    2.50
   0  -3   3    5.30    2.70
  -1   3  -3   13.80    4.30
  -1   3  -3   19.20    3.70
  -1   3  -3   18.30    3.60
  -1   3  -3   18.50    3.70
  -1   3  -3   13.50    2.90
   1  -3   3   13.70    2.50
   1  -3   3   18.70    2.90
   1  -3   3   13.30    3.40
   1  -3   3   17.30    4.50
   1  -3   3   18.60    3.60
  -2   3  -3   42.70    4.70
  -2   3  -3   50.59    5.50
  -2   3  -3   58.59    6.30
  -2   3  -3   39.60    4.60
  -2   3  -3   45.10    5.70
   2  -3   3   44.00    5.30
   2  -3   3   59.29    6.20
   2  -3   3   49.30    4.60
   2  -3   3   43.90    4.70
   2  -3   3   45.50    5.80
  -3   3  -3   16.10    4.50
  -3   3  -3   14.80    4.20
  -3   3  -3   22.90    3.60
  -3   3  -3   21.50    4.30
  -3   3  -3   15.30    3.50
   3  -3   3   16.60    3.80
   3  -3   3   19.50    5.10
   3  -3   3    9.20    3.30
   3  -3   3   18.10    3.80
   3  -3   3    9.70    3.00
  -4   3  -3   49.70    5.50
  -4   3  -3   35.70    6.50
  -4   3  -3   48.20    5.10
  -4   3  -3   55.19    7.60
  -4   3  -3   53.49    5.90
   4  -3   3   43.10    5.00
   4  -3   3   50.49    7.40
   4  -3   3   42.20    5.50
   4  -3   3   64.79    7.20
   4  -3   3   58.09    6.00
  -5   3  -3  281.17   13.50
  -5   3  -3  269.47   14.70
  -5   3  -3  289.97   16.90
  -5   3  -3  286.87   15.30
   5  -3   3  274.27   15.00
   5  -3   3  314.57   15.90
   5  -3   3  255.47   13.70
   5  -3   3  263.67   13.50
   5  -3   3  296.47   13.40
  -6   3  -3   16.80    9.00
  -6   3  -3    9.50    5.90
  -6   3  -3   13.90    7.50
   6  -3   3    8.70    6.60
   6  -3   3    5.60    5.30
   6  -3   3   -3.50    6.40
   6  -3   3   13.00    5.60
   6  -3   3    8.90    7.00
  -7   3  -3    7.90    8.20
  -7   3  -3    5.60    9.20
  -7   3  -3  -18.70   12.60
  -7   3  -3    2.20    7.10
   7  -3   3    7.00    7.20
   7  -3   3    9.80    9.00
   7  -3   3    7.10   11.90
   7  -3   3    2.30    9.40
   7  -3   3   14.40    7.30
   7   2  -3  -13.20   13.40
   7   2  -3    8.80   10.80
  -7  -2   3    5.50    6.20
   6   2  -3   -8.40    8.30
   6   2  -3   -7.50    7.80
  -6  -2   3  -10.90    5.20
   5   2  -3   26.80    7.90
  -5  -2   3   33.60    7.60
  -5  -2   3   31.10    6.30
   4   2  -3   10.40    3.00
   4   2  -3   15.70    3.20
   4   2  -3   12.60    3.00
   4   2  -3   13.30    3.10
   4   2  -3   10.50    6.50
  -4  -2   3    9.40    3.60
  -4  -2   3   14.10    4.30
  -4  -2   3   14.70    4.80
  -4  -2   3    8.20    5.60
   3   2  -3  222.88    9.10
   3   2  -3  222.08   11.20
   3   2  -3  214.28    9.20
   3   2  -3  218.88    9.20
   3   2  -3  213.48    9.30
  -3  -2   3  227.78   10.00
  -3  -2   3  229.08   10.30
  -3  -2   3  201.18   11.00
   2   2  -3   -1.50    1.90
   2   2  -3   -0.50    3.00
   2   2  -3    2.30    1.80
   2   2  -3   -0.40    2.00
  -2  -2   3    3.70    2.20
  -2  -2   3    0.00    2.50
  -2  -2   3    1.60    1.50
  -2  -2   3    0.40    2.00
   1   2  -3   45.30    5.20
   1   2  -3   44.00    4.00
   1   2  -3   46.60    4.10
   1   2  -3   45.10    3.70
  -1  -2   3   37.70    4.30
  -1  -2   3   44.90    3.50
  -1  -2   3   45.20    4.00
  -1  -2   3   49.20    4.70
   0   2  -3   47.20    4.30
   0   2  -3   43.70    4.10
   0   2  -3   42.40    4.30
   0   2  -3   56.69    3.90
   0   2  -3   48.20    4.80
   0  -2   3   51.99    4.30
   0  -2   3   55.39    4.60
   0  -2   3   49.10    3.70
   0  -2   3   46.70    4.90
  -1   2  -3 1432.06   45.30
  -1   2  -3 1430.66   45.30
  -1   2  -3 1343.37   45.50
  -1   2  -3 1375.76   45.80
   1  -2   3 1412.26   45.90
   1  -2   3 1349.56   45.30
   1  -2   3 1433.86   45.50
   1  -2   3 1457.35   45.30
   1  -2   3 1481.35   45.70
  -2   2  -3   58.79    5.10
  -2   2  -3   53.39    5.10
  -2   2  -3   53.89    4.40
  -2   2  -3   62.89    6.00
   2  -2   3   54.89    6.00
   2  -2   3   57.29    4.70
   2  -2   3   52.79    5.10
   2  -2   3   58.79    4.40
   2  -2   3   58.79    4.90
  -3   2  -3   13.30    4.10
  -3   2  -3   12.40    3.80
  -3   2  -3   14.70    2.90
  -3   2  -3    8.40    2.90
   3  -2   3   14.40    2.80
   3  -2   3   14.00    3.10
   3  -2   3   13.40    3.20
   3  -2   3   17.50    4.40
   3  -2   3   10.90    3.10
  -4   2  -3   67.59    5.90
  -4   2  -3   62.19    6.80
  -4   2  -3   77.29    7.20
  -4   2  -3   63.49    7.40
   4  -2   3   64.49    5.60
   4  -2   3   67.99    7.70
   4  -2   3   75.59    7.30
   4  -2   3   54.79    6.10
   4  -2   3   67.59    6.10
  -5   2  -3  212.88   12.20
  -5   2  -3  226.68   11.70
  -5   2  -3  229.28   12.30
  -5   2  -3  215.48   15.30
  -5   2  -3  238.98   13.00
   5  -2   3  245.78   13.60
   5  -2   3  226.48   12.10
   5  -2   3  221.38   11.00
   5  -2   3  227.88   11.90
   5  -2   3  178.38   15.70
  -6   2  -3   37.30    6.90
  -6   2  -3   39.90    6.90
  -6   2  -3   37.40    6.60
  -6   2  -3   32.30    8.90
  -6   2  -3   23.30    7.00
   6  -2   3   23.00    6.40
   6  -2   3   37.10    6.60
   6  -2   3   29.40    7.50
   6  -2   3   39.00    5.80
   6  -2   3   44.00    5.80
  -7   2  -3    3.10    5.70
  -7   2  -3   -6.90    7.60
  -7   2  -3   -2.00   11.30
  -7   2  -3    7.70    7.30
   7  -2   3   -4.30    5.80
   7  -2   3   -7.40    8.70
   7  -2   3    8.80    8.20
   7  -2   3  -10.90   12.30
  -8   2  -3   17.50   10.00
   8  -2   3    0.00   11.90
   8  -2   3    5.20    8.70
   8  -2   3    8.10   12.90
   7   1  -3    4.10   11.80
   7   1  -3   17.20   11.10
  -7  -1   3   13.30    6.40
   6   1  -3   12.00    9.20
   6   1  -3   16.10    6.80
  -6  -1   3   21.70    7.10
   5   1  -3   77.79    9.40
   5   1  -3   84.99   10.40
  -5  -1   3   88.59    9.20
   4   1  -3  118.39    9.50
  -4  -1   3  141.09    9.20
  -4  -1   3  118.69    9.10
  -4  -1   3  132.89    9.00
   3   1  -3    4.00    3.20
  -3  -1   3   -1.70    2.50
  -3  -1   3   -0.70    2.70
   2   1  -3 1027.70   34.50
   2   1  -3 1090.09   33.40
   2   1  -3 1036.60   33.30
   2   1  -3 1063.29   33.70
   2   1  -3 1037.50   33.60
  -2  -1   3 1030.30   34.70
  -2  -1   3 1056.99   33.80
  -2  -1   3 1083.49   33.80
  -2  -1   3 1039.40   33.70
   1   1  -3 1346.27   42.50
   1   1  -3 1309.67   42.10
   1   1  -3 1359.26   42.30
   1   1  -3 1301.07   42.50
  -1  -1   3 1386.16   42.00
  -1  -1   3 1350.56   41.70
  -1  -1   3 1325.17   42.10
  -1  -1   3 1321.37   42.60
   0   1  -3  524.95   17.80
   0   1  -3  515.55   17.90
   0   1  -3  511.65   17.40
   0   1  -3  508.75   17.40
   0  -1   3  485.55   17.30
   0  -1   3  528.35   17.30
   0  -1   3  514.95   17.70
   0  -1   3  547.05   18.00
   0  -1   3  519.05   17.20
  -1   1  -3   19.70    3.30
  -1   1  -3   16.40    2.30
  -1   1  -3   18.30    2.40
  -1   1  -3   16.70    2.60
  -1   1  -3   18.30    2.70
   1  -1   3   17.90    2.30
   1  -1   3   19.00    2.40
   1  -1   3   24.30    3.00
   1  -1   3   15.30    2.40
   1  -1   3   16.30    2.50
  -2   1  -3  388.36   14.90
  -2   1  -3  397.76   14.20
  -2   1  -3  411.16   14.70
  -2   1  -3  369.56   15.00
  -2   1  -3  425.06   14.00
  -2   1  -3  386.86   14.00
   2  -1   3  391.06   14.90
   2  -1   3  396.26   14.70
   2  -1   3  374.76   14.30
   2  -1   3  399.96   14.10
  -3   1  -3   31.60    3.30
  -3   1  -3   37.80    5.60
  -3   1  -3   35.70    3.40
  -3   1  -3   23.00    4.30
  -3   1  -3   37.10    3.20
  -3   1  -3   44.40    4.80
   3  -1   3   32.70    3.90
   3  -1   3   38.60    4.50
   3  -1   3   35.20    4.60
   3  -1   3   37.10    3.90
   3  -1   3   28.80    3.30
  -4   1  -3    6.50    4.20
  -4   1  -3   19.90    3.60
  -4   1  -3   10.40    3.70
  -4   1  -3    9.60    4.20
  -4   1  -3   12.70    5.30
   4  -1   3   11.30    3.50
   4  -1   3    8.50    3.40
   4  -1   3   14.50    3.00
   4  -1   3   12.90    3.40
   4  -1   3   19.70    4.00
  -5   1  -3  138.59   11.00
  -5   1  -3  152.48   13.10
  -5   1  -3  110.19    9.50
  -5   1  -3  128.09    8.30
  -5   1  -3  119.09    9.90
   5  -1   3  124.09    8.90
   5  -1   3  129.39    9.10
   5  -1   3  131.69   10.70
   5  -1   3  136.09    8.00
   5  -1   3  137.89    8.40
  -6   1  -3    4.80    9.10
  -6   1  -3    9.80    7.00
  -6   1  -3   21.50    6.00
  -6   1  -3   27.50    6.30
   6  -1   3   14.50    4.90
   6  -1   3   10.80    4.80
   6  -1   3   27.30    6.40
   6  -1   3   13.40    6.90
   6  -1   3    6.40    4.80
  -7   1  -3    3.70    6.90
  -7   1  -3   -0.70    6.60
   7  -1   3    8.70    7.20
   7  -1   3    0.90   12.60
   7  -1   3   12.50    6.00
   7  -1   3   16.90    9.20
  -8   1  -3   -3.20    9.30
  -8   1  -3    5.00    7.00
   8  -1   3    2.60    9.50
   8  -1   3   12.30   12.80
   8  -1   3   14.10   12.50
   8   0  -3    1.60   14.90
   8   0  -3   -7.90   12.00
  -8   0   3    9.40    7.90
   7   0  -3    8.70    9.20
   7   0  -3    7.40   10.00
  -7   0   3    9.80    7.60
   6   0  -3   15.70    8.60
   6   0  -3    9.50    6.30
  -6   0   3    0.10    5.30
  -6   0   3    2.30    6.40
   5   0  -3   20.30    4.90
   5   0  -3   19.90    6.10
  -5   0   3    9.40    4.80
  -5   0   3   19.50    5.80
   4   0  -3  279.37   11.70
   4   0  -3  247.08   12.80
  -4   0   3  273.07   12.30
  -4   0   3  247.68   12.40
   3   0  -3   14.50    3.40
  -3   0   3   16.70    3.50
  -3   0   3   26.00    4.00
  -3   0   3   21.60    3.30
   2   0  -3    5.60    2.20
   2   0  -3    5.90    1.40
   2   0  -3    6.90    1.50
  -2   0   3    3.90    1.60
  -2   0   3    6.40    1.60
  -2   0   3    1.90    2.20
  -2   0   3    6.40    2.00
   1   0  -3   13.60    1.60
   1   0  -3   10.90    1.50
   1   0  -3    9.50    1.70
   1   0  -3   12.30    1.50
   1   0  -3   11.20    1.80
   1   0  -3   12.00    2.10
  -1   0   3   10.30    1.50
  -1   0   3   15.60    1.80
  -1   0   3   15.00    2.40
  -1   0   3    9.50    2.00
  -1   0   3   12.30    1.50
   0   0  -3  409.76   14.60
   0   0  -3  426.66   14.80
   0   0  -3  430.66   15.10
   0   0  -3  447.76   15.10
   0   0  -3  442.36   14.90
   0   0   3  440.36   14.50
   0   0   3  454.55   15.10
   0   0   3  450.55   14.80
   0   0   3  452.55   14.40
   0   0   3  427.66   14.80
  -1   0  -3 1444.16   45.30
  -1   0  -3 1434.06   45.70
  -1   0  -3 1488.55   45.80
  -1   0  -3 1361.96   45.70
  -1   0  -3 1383.06   44.80
  -1   0  -3 1494.45   45.40
   1   0   3 1349.07   45.40
   1   0   3 1387.26   45.70
   1   0   3 1435.86   45.70
   1   0   3 1391.76   45.60
   1   0   3 1597.24   45.50
  -2   0  -3  391.26   14.00
  -2   0  -3  375.66   12.10
  -2   0  -3  386.56   13.40
  -2   0  -3  381.06   13.70
  -2   0  -3  356.86   14.60
  -2   0  -3  382.26   13.40
  -2   0  -3  364.86   14.20
   2   0   3  396.36   14.50
   2   0   3  386.96   13.50
   2   0   3  367.06   13.70
   2   0   3  376.66   14.20
   2   0   3  380.66   13.90
  -3   0  -3   53.19    6.10
  -3   0  -3   59.89    6.00
  -3   0  -3   52.09    5.90
  -3   0  -3   59.59    3.90
  -3   0  -3   52.89    3.70
  -3   0  -3   64.69    4.40
   3   0   3   53.59    5.70
   3   0   3   66.19    5.90
   3   0   3   58.49    5.20
   3   0   3   60.69    4.70
   3   0   3   67.59    4.60
  -4   0  -3  443.36   18.40
  -4   0  -3  461.95   17.60
  -4   0  -3  455.25   17.60
  -4   0  -3  462.15   19.70
   4   0   3  446.46   17.00
   4   0   3  443.86   16.80
   4   0   3  453.55   16.80
   4   0   3  448.46   18.60
   4   0   3  456.95   16.50
  -5   0  -3  335.57   15.70
  -5   0  -3  388.86   14.80
  -5   0  -3  374.76   17.30
  -5   0  -3  318.47   15.40
   5   0   3  366.06   14.80
   5   0   3  344.17   14.70
   5   0   3  357.06   14.40
   5   0   3  365.36   17.60
   5   0   3  378.96   15.10
   5   0   3  348.67   18.60
  -6   0  -3   37.80    8.40
  -6   0  -3   49.60    7.00
  -6   0  -3   42.10    6.90
   6   0   3   42.40    8.00
   6   0   3   49.30    6.30
   6   0   3   40.40    5.60
   6   0   3   38.20    6.50
   6   0   3   52.89    6.30
  -7   0  -3   30.20    8.00
   7   0   3   26.40    9.80
   7   0   3   23.40    6.30
   7   0   3    2.80   12.70
   7   0   3    4.70    7.50
   8  -1  -3    9.40   16.10
   8  -1  -3    5.00   10.50
  -8   1   3    6.80    6.90
  -8   1   3   17.60    8.00
   7  -1  -3   32.30    8.80
   7  -1  -3   52.39   13.30
  -7   1   3   26.90    8.20
   6  -1  -3    1.40    6.00
   6  -1  -3   -8.40    7.90
  -6   1   3   -4.00    5.20
  -6   1   3    4.30    5.50
   5  -1  -3    9.80    6.00
   5  -1  -3   -2.00    3.90
  -5   1   3    2.20    4.40
  -5   1   3    2.70    4.50
   4  -1  -3   55.09    5.30
   4  -1  -3   45.00    5.90
  -4   1   3   52.89    6.20
  -4   1   3   49.10    5.70
   3  -1  -3  195.58    9.30
  -3   1   3  193.38    9.70
   2  -1  -3  180.18    6.80
   2  -1  -3  188.88    7.00
   2  -1  -3  192.28    7.30
   2  -1  -3  180.28    7.40
   2  -1  -3  190.58    7.20
  -2   1   3  197.38    8.50
  -2   1   3  178.28    7.50
  -2   1   3  170.08    7.40
   1  -1  -3  319.37   11.10
   1  -1  -3  320.17   11.50
   1  -1  -3  307.47   11.30
  -1   1   3  302.27   10.70
  -1   1   3  326.07   11.50
  -1   1   3  319.27   10.80
  -1   1   3  310.97   11.50
  -1   1   3  300.97   11.30
   0  -1  -3   85.09    4.30
   0  -1  -3   84.19    4.30
   0  -1  -3   83.19    4.70
   0  -1  -3   91.29    5.10
   0  -1  -3   90.49    4.80
   0   1   3   90.79    4.40
   0   1   3   78.89    5.00
   0   1   3   90.29    4.00
   0   1   3   93.49    4.00
   0   1   3   84.09    4.40
  -1  -1  -3   87.99    4.60
  -1  -1  -3   92.19    5.70
  -1  -1  -3   91.19    5.10
  -1  -1  -3   94.39    5.70
  -1  -1  -3   98.59    5.40
   1   1   3   87.29    4.80
   1   1   3   92.69    5.20
   1   1   3  101.49    5.00
   1   1   3   89.59    5.60
  -2  -1  -3   48.60    4.80
  -2  -1  -3   50.69    4.40
  -2  -1  -3   49.90    3.80
  -2  -1  -3   49.50    4.90
  -2  -1  -3   48.40    5.40
   2   1   3   50.89    4.00
   2   1   3   52.69    3.00
   2   1   3   55.09    4.50
   2   1   3   56.09    5.50
   2   1   3   45.40    4.70
   2   1   3   51.99    4.40
   2   1   3   45.50    5.50
  -3  -1  -3  129.39    8.00
  -3  -1  -3  128.99    6.00
  -3  -1  -3  117.29    7.80
  -3  -1  -3  132.09    6.70
   3   1   3  131.09    8.90
   3   1   3  122.69    7.10
   3   1   3  130.29    7.10
   3   1   3  123.89    8.00
   3   1   3  128.29    6.80
   3   1   3  120.89    8.20
  -4  -1  -3  239.28   11.70
  -4  -1  -3  232.58   12.30
  -4  -1  -3  238.58   12.20
   4   1   3  243.28   10.50
   4   1   3  258.97   14.50
   4   1   3  248.88   13.10
   4   1   3  239.38   10.90
   4   1   3  232.68   11.00
   4   1   3  235.78   11.70
  -5  -1  -3   -1.50    4.80
  -5  -1  -3   -2.90    4.70
  -5  -1  -3   -5.80    4.40
   5   1   3   -1.30    7.70
   5   1   3   -3.50    5.10
   5   1   3   -2.70    4.30
   5   1   3   -7.20    3.60
   5   1   3   -1.10    4.50
   5   1   3    1.00    4.60
  -6  -1  -3  -10.40    7.20
  -6  -1  -3   10.30    6.00
   6   1   3   -7.40    4.40
   6   1   3   -8.30    5.30
   6   1   3   -6.00    5.00
   6   1   3   -2.00    4.50
   6   1   3   -5.30    6.40
  -7  -1  -3   44.20    8.50
   7   1   3   46.00    7.60
   7   1   3   37.10    9.10
   7   1   3   29.70   11.20
   7   1   3   63.69   15.90
   8  -2  -3    9.50   10.00
   8  -2  -3   15.60   15.20
   7  -2  -3   13.60   11.60
   7  -2  -3    8.30    6.80
  -7   2   3   10.30    7.80
   6  -2  -3   18.30    8.20
   6  -2  -3   11.30    5.60
  -6   2   3   11.20    6.20
   5  -2  -3   51.89    7.60
   5  -2  -3   53.19    5.50
  -5   2   3   65.09    8.10
   4  -2  -3   16.90    5.10
  -4   2   3   11.70    3.90
   3  -2  -3   40.70    3.70
   3  -2  -3   35.00    3.40
   3  -2  -3   35.30    4.30
   3  -2  -3   33.80    3.40
   3  -2  -3   36.80    3.50
  -3   2   3   45.00    4.20
  -3   2   3   29.40    4.40
  -3   2   3   36.20    3.90
   2  -2  -3  515.75   17.60
   2  -2  -3  519.75   18.00
   2  -2  -3  531.75   17.90
   2  -2  -3  491.45   18.20
  -2   2   3  511.35   18.20
  -2   2   3  526.95   17.20
  -2   2   3  532.25   18.70
  -2   2   3  526.15   17.20
   1  -2  -3  439.66   15.80
   1  -2  -3  447.26   16.00
   1  -2  -3  451.95   16.30
   1  -2  -3  448.66   15.40
  -1   2   3  420.96   16.10
  -1   2   3  459.95   15.60
  -1   2   3  454.35   16.00
  -1   2   3  454.65   15.80
  -1   2   3  418.26   15.30
   0  -2  -3   52.09    4.70
   0  -2  -3   47.30    4.60
   0  -2  -3   43.20    5.10
   0   2   3   40.70    2.90
   0   2   3   44.00    4.20
   0   2   3   44.20    5.10
   0   2   3   44.30    3.80
   0   2   3   38.50    4.30
  -1  -2  -3 1055.39   34.30
  -1  -2  -3 1060.89   34.10
  -1  -2  -3  991.10   34.70
  -1  -2  -3 1087.79   34.70
   1   2   3 1015.10   34.70
   1   2   3 1010.80   34.10
   1   2   3  951.80   33.90
   1   2   3 1096.59   34.30
   1   2   3 1103.29   34.80
  -2  -2  -3  328.97   12.90
  -2  -2  -3  320.47   13.60
  -2  -2  -3  310.07   12.00
  -2  -2  -3  293.17   12.40
   2   2   3  321.27   12.40
   2   2   3  319.67   13.60
   2   2   3  306.07   13.10
   2   2   3  328.67   12.90
   2   2   3  310.87   13.40
  -3  -2  -3   16.50    4.00
  -3  -2  -3    5.10    4.00
  -3  -2  -3   12.80    3.40
  -3  -2  -3    6.00    4.40
  -3  -2  -3    6.80    2.40
   3   2   3    8.10    3.30
   3   2   3   13.10    4.60
   3   2   3   13.40    3.30
   3   2   3    6.30    3.50
   3   2   3    7.50    4.00
   3   2   3   11.30    5.00
  -4  -2  -3   32.80    7.80
  -4  -2  -3   42.50    6.00
   4   2   3   49.50    8.70
   4   2   3   46.40    5.50
   4   2   3   53.39    7.60
   4   2   3   48.40    5.30
   4   2   3   52.19    5.20
  -5  -2  -3  209.98   13.40
  -5  -2  -3  208.18   13.40
  -5  -2  -3  230.68   13.80
   5   2   3  240.48   16.10
   5   2   3  225.68   12.20
   5   2   3  240.28   12.10
   5   2   3  213.98   12.40
   5   2   3  217.98   12.90
   5   2   3  213.48   16.20
  -6  -2  -3    4.20    7.50
  -6  -2  -3    8.40    7.60
   6   2   3   10.00    6.60
   6   2   3    7.30    5.40
   6   2   3   11.10    6.20
   6   2   3   22.40   12.30
   6   2   3   11.30    6.90
   6   2   3   25.70    9.90
  -7  -2  -3   23.30    9.30
  -7  -2  -3    0.40    6.80
  -7  -2  -3    9.90   10.50
   7   2   3   28.20   12.90
   7   2   3    1.70   19.80
   7   2   3    6.00    7.10
   8  -3  -3    3.40   13.60
   8  -3  -3    5.50   16.30
  -8   3   3    3.30    7.70
   7  -3  -3   -2.70   11.80
   7  -3  -3    5.20    6.50
  -7   3   3   10.00    7.20
   6  -3  -3   49.40   12.50
   6  -3  -3   48.40    6.40
  -6   3   3   40.90    8.50
   5  -3  -3   10.20    4.40
   5  -3  -3    7.60    3.60
   5  -3  -3   10.80    6.20
  -5   3   3    2.00    5.20
  -5   3   3    3.40    4.50
   4  -3  -3   18.80    3.70
   4  -3  -3   14.50    3.20
   4  -3  -3   15.90    3.60
   4  -3  -3    9.80    4.20
  -4   3   3   21.30    4.20
  -4   3   3   16.20    4.90
  -4   3   3   17.70    4.60
   3  -3  -3   35.10    3.70
   3  -3  -3   34.40    4.50
   3  -3  -3   30.70    4.00
   3  -3  -3   36.20    4.40
  -3   3   3   31.20    4.70
  -3   3   3   30.40    4.60
  -3   3   3   30.80    4.80
   2  -3  -3    7.30    2.20
   2  -3  -3    3.50    2.50
   2  -3  -3    4.20    3.10
   2  -3  -3    5.00    3.50
  -2   3   3    3.50    2.70
  -2   3   3   -1.60    3.40
  -2   3   3    0.90    2.80
  -2   3   3    4.30    3.00
  -2   3   3    3.00    2.20
   1  -3  -3  156.58    8.70
   1  -3  -3  166.68    7.80
   1  -3  -3  172.38    9.30
   1  -3  -3  172.98    8.60
  -1   3   3  164.08    9.30
  -1   3   3  168.68    8.10
  -1   3   3  198.18    9.00
  -1   3   3  164.68    7.90
   0  -3  -3   24.10    4.40
   0  -3  -3   29.40    4.20
   0  -3  -3   18.30    3.80
   0  -3  -3   24.80    3.20
   0  -3  -3   19.90    2.70
   0   3   3   24.50    4.40
   0   3   3   21.80    3.20
   0   3   3   20.00    3.90
   0   3   3   29.80    4.00
  -1  -3  -3   29.30    4.10
  -1  -3  -3   16.20    3.50
  -1  -3  -3   27.10    4.20
  -1  -3  -3   21.00    4.50
   1   3   3   24.80    4.80
   1   3   3   23.40    3.70
   1   3   3   21.90    4.00
   1   3   3   21.00    3.50
   1   3   3   24.70    4.20
  -2  -3  -3   61.89    6.20
  -2  -3  -3   79.29    7.80
  -2  -3  -3   64.59    7.10
  -2  -3  -3   72.39    6.60
  -2  -3  -3   66.29    5.20
   2   3   3   67.69    6.80
   2   3   3   55.99    5.90
   2   3   3   61.59    6.70
   2   3   3   68.09    7.20
   2   3   3   63.39    7.30
  -3  -3  -3    1.40    4.70
  -3  -3  -3   -1.50    4.00
  -3  -3  -3   -2.60    2.60
  -3  -3  -3    4.00    4.00
  -3  -3  -3   -2.40    3.70
   3   3   3    3.30    4.30
   3   3   3    1.80    3.40
   3   3   3   -1.60    4.80
   3   3   3    6.90    5.50
   3   3   3   -1.00    4.40
   3   3   3    3.20    4.00
  -4  -3  -3   96.19    9.00
  -4  -3  -3   88.29    9.30
  -4  -3  -3   92.69    6.70
  -4  -3  -3   82.99    8.40
  -4  -3  -3   96.69   11.00
   4   3   3   85.49    9.80
   4   3   3   98.29    8.80
   4   3   3   85.79    9.70
   4   3   3   75.29    8.80
   4   3   3   89.69    9.10
   4   3   3   89.59    9.20
  -5  -3  -3   -2.90    5.40
  -5  -3  -3   -8.20    7.90
   5   3   3   -7.40    5.30
   5   3   3   -6.50    7.10
   5   3   3    5.30    9.70
   5   3   3   10.10    6.50
   5   3   3   -3.00    5.20
  -6  -3  -3   10.60    8.90
  -6  -3  -3   -7.90    4.80
  -6  -3  -3    2.90    8.50
   6   3   3   20.20    8.10
   6   3   3   23.60    7.10
   6   3   3    8.40    8.30
   6   3   3  -27.20   11.40
   6   3   3    1.30    6.90
   6   3   3   -2.70   10.80
  -7  -3  -3   17.60    6.70
   7   3   3    7.00   15.00
   7   3   3   16.00    9.80
   7   3   3   13.50   11.30
   7   3   3   22.80    8.90
   7   3   3   21.60    9.40
   7  -4  -3   19.60   13.10
   7  -4  -3   14.60    9.30
   7  -4  -3    2.80    6.10
  -7   4   3    2.30    6.60
   6  -4  -3    9.80    6.50
   6  -4  -3   15.60    5.60
   6  -4  -3   12.20    9.60
  -6   4   3    9.50    7.30
  -6   4   3   19.70    6.90
   5  -4  -3   18.30    4.70
   5  -4  -3   21.80    6.50
   5  -4  -3   22.80    5.40
   5  -4  -3   18.50    5.00
  -5   4   3   14.70    6.50
  -5   4   3   16.00    6.30
  -5   4   3    8.10    5.80
   4  -4  -3   -4.10    4.10
   4  -4  -3    3.00    4.50
   4  -4  -3   -2.70    4.50
   4  -4  -3    0.80    3.60
  -4   4   3   -3.50    4.40
  -4   4   3   -2.70    5.10
  -4   4   3   -0.80    5.20
   3  -4  -3  107.89    7.20
   3  -4  -3   95.79    9.50
   3  -4  -3   96.19    8.30
   3  -4  -3   96.19    8.00
  -3   4   3   96.79    6.90
  -3   4   3  111.29    9.10
  -3   4   3   82.19    7.80
  -3   4   3  106.49    8.70
  -3   4   3  103.19    7.00
   2  -4  -3   79.69    7.10
   2  -4  -3   90.39    9.00
   2  -4  -3   92.19    6.50
   2  -4  -3   92.99    7.90
  -2   4   3   81.59    7.00
  -2   4   3   83.89    9.30
  -2   4   3   95.39    6.40
  -2   4   3   89.79    8.10
  -2   4   3   91.69    5.80
   1  -4  -3   10.40    4.60
   1  -4  -3    5.50    4.70
   1  -4  -3    9.40    3.10
   1  -4  -3   10.60    2.80
   1  -4  -3    8.50    4.00
  -1   4   3   16.50    5.60
  -1   4   3    7.60    4.20
  -1   4   3    8.50    3.10
  -1   4   3    7.00    3.70
   0  -4  -3   17.10    3.40
   0  -4  -3   13.80    3.20
   0  -4  -3   14.40    5.00
   0  -4  -3   18.80    5.20
   0  -4  -3    9.60    3.60
   0   4   3   15.80    3.50
   0   4   3   13.60    5.20
   0   4   3   24.30    4.80
   0   4   3   17.30    4.40
  -1  -4  -3   -3.50    4.10
  -1  -4  -3    4.80    4.50
  -1  -4  -3   -1.80    5.50
  -1  -4  -3    8.20    4.20
   1   4   3    4.00    4.20
   1   4   3    1.80    3.30
   1   4   3    2.40    5.60
   1   4   3    4.90    4.00
  -2  -4  -3  135.59    8.30
  -2  -4  -3  132.89   10.00
  -2  -4  -3  167.98   10.60
  -2  -4  -3  142.59   10.10
  -2  -4  -3  122.09   12.00
   2   4   3  125.69   10.50
   2   4   3  120.79   12.10
   2   4   3  152.28   10.10
   2   4   3  135.89    9.40
   2   4   3  140.99   10.20
  -3  -4  -3   20.10    5.80
  -3  -4  -3   10.70    4.30
  -3  -4  -3    5.20    6.40
  -3  -4  -3   23.80    6.30
  -3  -4  -3    8.90    6.40
   3   4   3   18.80    5.50
   3   4   3   18.80    6.50
   3   4   3   17.20    6.70
  -4  -4  -3   20.00    4.30
  -4  -4  -3   23.40    6.50
  -4  -4  -3   24.30    6.50
  -4  -4  -3    7.00    6.10
   4   4   3    5.00    6.80
   4   4   3   15.40    6.90
   4   4   3   27.50    6.40
   4   4   3   23.90    8.30
   4   4   3   20.40    7.80
   4   4   3   24.60    6.60
  -5  -4  -3   16.60    6.50
   5   4   3   16.10   11.50
   5   4   3   14.50    8.80
   5   4   3    1.00    6.90
   5   4   3   15.80    7.80
   5   4   3   -3.90    6.30
   5   4   3   17.00   11.20
  -6  -4  -3    4.20   12.20
  -6  -4  -3   -4.60    6.20
   6   4   3   -5.70   13.30
   6   4   3   -1.80   14.20
   6   4   3   -7.70    8.20
   6   4   3   -2.40    9.50
   6   4   3    1.80    9.30
   6   4   3   -8.60    8.40
   7  -5  -3   -7.10   13.10
   7  -5  -3    5.20   10.90
   7  -5  -3    9.50    8.10
  -7   5   3    6.20    6.40
   6  -5  -3   51.89    8.30
   6  -5  -3   45.20    8.30
   6  -5  -3   50.89   10.10
  -6   5   3   49.70    9.80
  -6   5   3   68.49   10.80
  -6   5   3   59.69    9.40
   5  -5  -3    3.50    6.00
   5  -5  -3    9.20    5.70
   5  -5  -3   -0.80    8.50
   5  -5  -3   -3.80    5.70
  -5   5   3    6.20    7.20
  -5   5   3    3.30    7.60
   4  -5  -3    9.30    5.30
   4  -5  -3    3.90    6.90
   4  -5  -3   14.10    5.20
  -4   5   3    1.10    4.90
  -4   5   3   11.50    6.10
  -4   5   3    4.80    3.60
  -4   5   3   10.50    4.70
   3  -5  -3   -3.90    6.20
   3  -5  -3    6.30    4.70
   3  -5  -3   -3.30    5.40
   3  -5  -3   -2.80    5.60
  -3   5   3    0.30    4.20
  -3   5   3    3.00    5.20
  -3   5   3   -2.20    3.60
  -3   5   3    6.50    6.10
  -3   5   3    0.90    3.60
  -3   5   3    2.40    4.50
   2  -5  -3   56.49    6.50
   2  -5  -3   37.90    5.60
   2  -5  -3   38.90    7.20
   2  -5  -3   50.89   10.40
  -2   5   3   45.00    5.20
  -2   5   3   42.10    9.50
  -2   5   3   47.20    5.60
  -2   5   3   44.80    6.10
  -2   5   3   44.60    7.00
   1  -5  -3   33.90    4.80
   1  -5  -3   39.70    5.40
   1  -5  -3   40.70    6.50
   1  -5  -3   30.50    7.20
  -1   5   3   30.40    6.00
  -1   5   3   36.60    6.70
  -1   5   3   37.40    5.40
  -1   5   3   34.40    7.30
   0  -5  -3   39.10    5.50
   0  -5  -3   41.00    6.50
   0  -5  -3   43.00    7.90
   0  -5  -3   36.30    7.20
   0  -5  -3   47.40    6.00
   0   5   3   31.60    5.60
   0   5   3   38.20    6.60
   0   5   3   44.90    7.30
   0   5   3   44.20    8.10
  -1  -5  -3    3.30    5.10
  -1  -5  -3    5.00    5.10
  -1  -5  -3    4.90    5.60
  -1  -5  -3    7.60    6.90
   1   5   3    8.80    5.20
   1   5   3    0.40    5.80
   1   5   3    5.00    6.30
   1   5   3    7.10    5.90
  -2  -5  -3    1.00    6.30
  -2  -5  -3    7.40    4.50
  -2  -5  -3   -2.00    5.60
  -2  -5  -3   -2.30    7.60
  -2  -5  -3    6.40    7.20
   2   5   3    7.40    5.90
   2   5   3    1.80    4.80
   2   5   3   -1.30    6.50
   2   5   3   16.90    8.30
  -3  -5  -3   11.50    8.30
  -3  -5  -3   11.20    7.00
  -3  -5  -3   23.10    8.90
  -3  -5  -3   19.60    5.30
  -3  -5  -3    0.00    6.50
   3   5   3   15.50    6.00
   3   5   3    9.30    6.40
   3   5   3   22.40    9.60
   3   5   3    7.70    7.40
   3   5   3   25.20    7.60
  -4  -5  -3   33.10    9.70
  -4  -5  -3   34.30    8.70
  -4  -5  -3   62.69   13.00
  -4  -5  -3   37.60   10.60
  -4  -5  -3   48.00   10.30
  -4  -5  -3   47.50    6.50
   4   5   3   42.00    8.50
   4   5   3   43.20    8.10
   4   5   3   37.20   10.90
   4   5   3   42.90   10.30
   4   5   3   43.20    8.50
  -5  -5  -3    4.30    6.50
  -5  -5  -3   -2.40    8.80
  -5  -5  -3   -2.90   10.20
   5   5   3   -8.80    8.80
   5   5   3   -9.10   10.70
   5   5   3   18.30   14.20
   5   5   3    5.30   13.00
   5   5   3   18.70   10.30
   5   5   3   -0.40    9.00
   6  -6  -3   -0.40    9.00
   6  -6  -3   -5.60   11.00
   6  -6  -3    3.00    9.20
  -6   6   3   -3.40   11.80
  -6   6   3   13.10    6.30
   5  -6  -3   -3.00   19.30
   5  -6  -3    5.50    7.60
   5  -6  -3    0.90    9.30
   5  -6  -3  -13.20    7.50
  -5   6   3   -2.10    5.20
  -5   6   3   -3.00    9.20
   4  -6  -3   10.50    8.40
   4  -6  -3   -8.00    6.30
   4  -6  -3    8.00    8.90
   4  -6  -3    2.60    6.60
  -4   6   3   14.10    8.00
  -4   6   3    3.20    7.00
  -4   6   3   15.20    6.60
  -4   6   3   12.90    8.30
  -4   6   3   13.50    6.60
  -4   6   3    4.20    5.20
   3  -6  -3   15.00    9.50
   3  -6  -3   19.80    8.20
   3  -6  -3   11.70    6.70
   3  -6  -3    1.40    6.50
  -3   6   3    4.40    7.90
  -3   6   3   19.40    5.50
  -3   6   3    9.50    7.50
  -3   6   3   11.60    6.60
  -3   6   3    9.10    5.20
   2  -6  -3    7.90    7.50
   2  -6  -3   -1.30    5.90
   2  -6  -3    1.60    7.30
   2  -6  -3   10.50    6.30
  -2   6   3    5.90    5.30
  -2   6   3    4.90    5.70
  -2   6   3    7.40    6.80
  -2   6   3   11.60    5.80
  -2   6   3    3.30    7.50
   1  -6  -3    0.60    6.70
   1  -6  -3    9.90    6.00
   1  -6  -3    1.60    7.30
   1  -6  -3   14.90    5.70
   1  -6  -3    0.10    7.60
  -1   6   3    6.50    6.50
  -1   6   3    7.80    5.60
  -1   6   3   -3.10    6.70
  -1   6   3   10.00    5.70
  -1   6   3   20.30    7.70
   0  -6  -3   16.80    5.80
   0  -6  -3   12.80    6.60
   0  -6  -3    9.20    5.80
   0  -6  -3    5.20    8.60
   0   6   3    8.90    6.20
   0   6   3   14.50    8.40
   0   6   3   12.00    6.90
  -1  -6  -3    6.50    7.80
  -1  -6  -3   12.80    6.70
  -1  -6  -3    4.70    8.00
  -1  -6  -3    6.50    9.10
   1   6   3   -6.80    5.30
   1   6   3    8.30    8.80
  -2  -6  -3   42.10    9.10
  -2  -6  -3   51.89   10.80
  -2  -6  -3   38.60   17.80
  -2  -6  -3   40.60    7.30
  -2  -6  -3   46.60    8.90
   2   6   3   58.59   12.10
   2   6   3   34.00    8.80
   2   6   3   31.60    8.10
   2   6   3   48.20    9.50
  -3  -6  -3   21.40   12.00
  -3  -6  -3   42.60   11.90
  -3  -6  -3    5.00    8.80
  -3  -6  -3   13.30    8.00
  -3  -6  -3   11.40   10.10
   3   6   3    7.50    9.60
   3   6   3   10.30    8.00
   3   6   3   15.10    8.90
   3   6   3    8.30   12.10
  -4  -6  -3   14.00   12.50
  -4  -6  -3    4.20   10.10
  -4  -6  -3   -7.40    9.40
  -4  -6  -3    3.30    6.70
  -4  -6  -3   16.00   14.60
   4   6   3   14.40   13.90
   4   6   3  -10.40   10.20
   4   6   3  -12.00    8.30
   4   6   3    6.10   10.90
   5  -7  -3   18.20   14.60
   5  -7  -3   23.80   10.40
   5  -7  -3  -15.50    9.20
   5  -7  -3   11.60   11.20
  -5   7   3   -1.00    7.00
  -5   7   3    7.10   11.80
   4  -7  -3   -5.10   11.70
   4  -7  -3    9.30   12.30
   4  -7  -3   -0.30    9.70
   4  -7  -3  -13.90    8.80
  -4   7   3    6.70   10.40
  -4   7   3    6.00    9.40
  -4   7   3   -7.80    9.80
  -4   7   3    4.10    7.40
  -4   7   3    9.70    9.00
  -4   7   3   -1.40    5.20
   3  -7  -3   13.20   10.90
   3  -7  -3    5.20   11.30
   3  -7  -3   12.20    8.80
   3  -7  -3    5.10    8.10
  -3   7   3    1.00    7.00
  -3   7   3   16.20   11.30
  -3   7   3   12.80    8.40
  -3   7   3   -3.60    9.10
  -3   7   3   19.30   10.30
   2  -7  -3  -19.90   11.50
   2  -7  -3   -2.50    7.70
   2  -7  -3    0.50    9.20
   2  -7  -3    9.30    7.70
   2  -7  -3   -2.10    7.10
  -2   7   3    8.10    9.60
  -2   7   3    1.00    7.40
  -2   7   3    3.60   10.90
  -2   7   3    1.10   10.40
   1  -7  -3  -10.60    8.40
   1  -7  -3  -13.20   11.80
   1  -7  -3    8.60    8.00
   1  -7  -3    4.90    6.80
  -1   7   3    9.10   10.80
  -1   7   3   -6.90    6.90
  -1   7   3   -5.90    7.10
  -1   7   3    1.30    8.00
  -1   7   3   14.80    9.10
   0  -7  -3    8.00    7.70
   0  -7  -3   -0.20    8.70
   0  -7  -3   -4.30   11.80
   0  -7  -3    6.00    9.70
   0  -7  -3    6.30   10.70
   0   7   3   -4.40    7.50
   0   7   3    4.20    8.60
   0   7   3    5.60    9.40
   0   7   3   -8.80   10.30
  -1  -7  -3    3.40   10.40
  -1  -7  -3    3.60   12.50
  -1  -7  -3   18.20   10.30
  -1  -7  -3   11.60   11.10
   1   7   3   -0.10    9.50
   1   7   3    9.60    8.20
   1   7   3  -15.50    9.50
  -2  -7  -3   16.50   14.90
  -2  -7  -3    5.30    8.70
  -2  -7  -3   -4.20   12.30
  -2  -7  -3   10.60   10.40
  -2  -7  -3   24.70   13.10
   2   7   3    3.40   11.80
   2   7   3    4.30   11.30
   2   7   3    6.50   13.70
   2   7   3   -4.00    9.00
  -3  -7  -3    5.30    9.70
  -3  -7  -3  -12.20   13.10
  -3  -7  -3   37.90   17.10
  -3  -7  -3   25.10   13.50
  -3  -7  -3   -6.50   12.40
   3   7   3   27.00   12.00
   3   7   3  -10.70   16.40
   3   7   3   15.70   15.00
   3   7   3   34.10   22.80
   3  -8  -3   10.40   12.70
   3  -8  -3   10.70   10.90
   3  -8  -3   -9.50   10.00
   3  -8  -3   16.40   17.20
  -3   8   3    3.30   12.30
  -3   8   3   -6.80   14.10
  -3   8   3   -1.20   10.30
  -3   8   3    5.80   13.60
  -3   8   3   -1.50    9.90
   2  -8  -3    1.10   10.60
   2  -8  -3   -1.40   12.40
   2  -8  -3   10.30   11.20
  -2   8   3  -18.50   12.40
  -2   8   3  -10.30   13.50
  -2   8   3   14.10   11.10
  -2   8   3    9.20    9.90
  -2   8   3    4.40   14.00
   1  -8  -3   -6.30   11.00
   1  -8  -3   29.40   17.00
   1  -8  -3   35.40   12.30
   1  -8  -3    2.00   11.60
   1  -8  -3   46.90   22.00
  -1   8   3   18.40   12.20
  -1   8   3   12.00   13.40
  -1   8   3   12.40   17.30
  -1   8   3   35.40   12.10
   0  -8  -3   16.20   19.50
   0  -8  -3   32.00   13.60
   0  -8  -3    3.50   13.40
   0  -8  -3   16.60   11.80
   0   8   3   13.70   16.10
   0   8   3   -9.80   11.40
   0   8   3   12.70   12.80
   0   8   3   -6.50   12.80
  -1  -8  -3   12.50   14.60
  -1  -8  -3   24.30   13.50
  -1  -8  -3   11.90   19.20
   1   8   3  -17.80   18.10
   1   8   3   15.40   13.10
   1   8   3    7.00   14.60
   1   8  -4   12.20   15.40
   1   8  -4   14.50   14.60
   1   8  -4    5.10   19.70
  -1  -8   4    1.40   10.80
  -1  -8   4   20.10   13.50
  -1  -8   4  -13.30   13.50
  -1  -8   4   -7.90   12.80
   0   8  -4   32.90   14.20
   0   8  -4   -4.00   12.50
   0   8  -4   -3.30   16.90
   0  -8   4   -1.30   11.90
   0  -8   4    6.10   11.00
   0  -8   4   11.60   12.10
   0  -8   4   24.90   14.10
  -1   8  -4    1.90   12.60
  -1   8  -4    7.70   17.90
  -1   8  -4   12.60   11.60
  -1   8  -4    2.50   14.50
   1  -8   4  -31.70   12.80
   1  -8   4  -18.00    9.80
   1  -8   4    3.80   17.00
  -2   8  -4   -1.70   11.90
  -2   8  -4   16.40   11.90
  -2   8  -4   22.10   18.60
  -2   8  -4   -9.70   12.90
  -2   8  -4   -1.00   14.10
   2  -8   4    2.00   14.00
   2  -8   4   -8.70   11.50
   2  -8   4   18.50   17.80
  -3   8  -4    6.70   13.50
  -3   8  -4   16.40   16.00
  -3   8  -4    2.10   17.00
  -3   8  -4  -16.80   11.10
  -3   8  -4  -21.40   15.70
   3  -8   4   17.60   22.70
   3  -8   4   -2.90   13.60
   3  -8   4   15.00   13.70
   3   7  -4   -9.80   16.10
   3   7  -4   20.40   12.10
   3   7  -4   23.60   12.70
   3   7  -4   16.80   12.30
  -3  -7   4    8.40   12.00
  -3  -7   4   18.30   11.40
  -3  -7   4   16.30   10.90
  -3  -7   4  -13.60    9.10
   2   7  -4   24.30   15.10
   2   7  -4    9.00   11.90
   2   7  -4    8.20   10.60
   2   7  -4    8.60   11.00
   2   7  -4  -16.10   10.40
  -2  -7   4   13.60    7.70
  -2  -7   4   -2.30    9.80
  -2  -7   4   -2.60   11.40
   1   7  -4   23.50   10.40
   1   7  -4   -0.40   10.50
   1   7  -4   -3.10    9.80
   1   7  -4   17.50   12.90
   1   7  -4   -2.00    9.20
  -1  -7   4    3.60    8.70
  -1  -7   4   -1.20    9.50
  -1  -7   4   13.50    7.80
  -1  -7   4    6.90    9.50
   0   7  -4   10.30    9.00
   0   7  -4    5.00   16.20
   0   7  -4   21.00   10.80
   0   7  -4   -2.70    9.90
   0  -7   4    0.20    7.30
   0  -7   4    9.30    8.70
   0  -7   4    6.70    7.20
   0  -7   4    0.50    8.70
  -1   7  -4   -5.90    7.90
  -1   7  -4    4.90   13.30
  -1   7  -4    1.70   10.60
  -1   7  -4  -15.60    9.50
  -1   7  -4    9.20    9.00
   1  -7   4   -0.80    7.30
   1  -7   4   19.30    9.60
   1  -7   4   -4.90    9.80
  -2   7  -4   36.00   12.30
  -2   7  -4   58.69   10.10
  -2   7  -4   37.20   10.90
  -2   7  -4   51.39   11.30
  -2   7  -4    0.80   10.10
   2  -7   4   41.10   13.80
   2  -7   4   47.50   10.10
   2  -7   4   40.80   11.90
   2  -7   4   35.00   14.90
  -3   7  -4   10.90   10.10
  -3   7  -4    1.40   11.30
  -3   7  -4   -2.80   13.90
  -3   7  -4   22.50    8.40
  -3   7  -4    3.80   10.50
   3  -7   4    3.50    9.00
   3  -7   4   15.30   15.80
   3  -7   4   15.40    9.60
   3  -7   4   -2.80   10.90
  -4   7  -4   20.70   13.70
  -4   7  -4   26.80   13.60
  -4   7  -4    6.40   12.10
  -4   7  -4    8.50    9.40
  -4   7  -4    1.10   12.30
   4  -7   4   18.70   10.80
   4  -7   4   21.50   19.10
   4  -7   4   25.80   11.50
   4  -7   4    1.90   10.90
  -5   7  -4   18.80   10.50
  -5   7  -4   10.50   14.90
   5  -7   4   17.00   12.90
   5  -7   4   -9.10   12.50
   5  -7   4    9.40   22.70
   4   6  -4   15.90   10.70
   4   6  -4    8.60   13.40
   4   6  -4    1.50    8.60
   4   6  -4    6.40   11.50
  -4  -6   4   17.60    9.00
  -4  -6   4   13.10    7.60
  -4  -6   4    8.10   12.10
   3   6  -4    9.00    8.90
   3   6  -4   -3.40    9.60
   3   6  -4    6.00    7.80
   3   6  -4   -1.70   11.20
  -3  -6   4   -7.60    8.60
  -3  -6   4    4.20    9.10
  -3  -6   4    6.50    6.30
  -3  -6   4   -5.40    8.60
   2   6  -4    9.70    7.50
   2   6  -4   18.90    7.90
   2   6  -4    5.70    6.60
   2   6  -4    0.90   10.60
  -2  -6   4    4.80    7.60
  -2  -6   4    1.60    8.40
  -2  -6   4  -15.80    7.10
  -2  -6   4  -20.50    8.90
  -2  -6   4   -2.20    7.30
   1   6  -4    9.60    7.20
   1   6  -4   -8.60    8.10
   1   6  -4    7.40    6.90
   1   6  -4   -2.30    7.30
  -1  -6   4    2.40    6.30
  -1  -6   4    4.50    6.20
  -1  -6   4    2.20    6.30
  -1  -6   4   -2.10    6.50
   0   6  -4    6.60    7.40
   0   6  -4   12.40    9.90
   0   6  -4   12.40    6.50
   0  -6   4    3.00    5.60
   0  -6   4   -3.80    6.90
   0  -6   4    1.20    6.40
  -1   6  -4   29.70    9.10
  -1   6  -4   12.80    7.90
  -1   6  -4   21.30    6.10
  -1   6  -4   14.80    7.60
   1  -6   4   22.30    6.40
   1  -6   4   14.70    7.20
  -2   6  -4   23.30    6.30
  -2   6  -4    8.70    7.10
  -2   6  -4   23.60   10.20
  -2   6  -4   28.60    7.40
  -2   6  -4   18.80    8.80
   2  -6   4   19.50    6.20
   2  -6   4   27.10   10.40
   2  -6   4   13.00    8.60
  -3   6  -4   72.09   11.20
  -3   6  -4   70.19    9.20
  -3   6  -4   80.99   10.50
  -3   6  -4   66.09    8.90
  -3   6  -4   61.09   10.60
   3  -6   4   73.59    9.00
   3  -6   4   53.49    9.50
   3  -6   4   89.09   10.70
   3  -6   4   92.29   14.00
  -4   6  -4   38.90   10.10
  -4   6  -4   37.00    9.00
  -4   6  -4   34.80   12.40
  -4   6  -4   31.80    8.00
   4  -6   4   36.40    8.70
   4  -6   4   33.50    9.50
   4  -6   4   38.40   15.30
   4  -6   4   34.90    8.30
   4  -6   4   38.30    8.10
  -5   6  -4   28.00   11.00
  -5   6  -4    4.60    9.70
  -5   6  -4    7.50    7.30
  -5   6  -4   22.90   11.50
  -5   6  -4   -4.10   13.20
   5  -6   4    7.80   15.80
   5  -6   4   14.70   10.40
   5  -6   4   16.90   10.00
   5  -6   4  -17.30    8.80
   5  -6   4   -2.50    8.70
  -6   6  -4    4.80   11.90
  -6   6  -4    2.70   15.30
   6  -6   4   -4.30   11.00
   6  -6   4   24.00   10.50
   6  -6   4  -10.70   12.00
   6  -6   4    7.80   23.00
   6  -6   4   -1.70   11.10
   5   5  -4   33.80   10.60
   5   5  -4   51.79   10.20
   5   5  -4   55.39    9.70
   5   5  -4    9.50    9.40
  -5  -5   4   29.00   14.10
  -5  -5   4   31.70   11.40
  -5  -5   4   30.90    8.00
  -5  -5   4   44.70   10.00
   4   5  -4    1.90    7.10
   4   5  -4    9.10   10.30
   4   5  -4   -6.90    7.80
   4   5  -4   -4.50    6.20
  -4  -5   4    8.10    8.50
  -4  -5   4   -2.30    7.40
   3   5  -4   38.50    7.20
   3   5  -4   53.49    7.90
   3   5  -4   67.59    9.20
   3   5  -4   47.20    8.30
  -3  -5   4   58.49    8.00
  -3  -5   4   47.90    7.20
  -3  -5   4   65.49    9.40
  -3  -5   4   66.99    6.40
   2   5  -4   -2.80    5.50
   2   5  -4    8.30    6.10
   2   5  -4    4.20    6.90
   2   5  -4   11.50    6.10
  -2  -5   4    5.20    5.10
  -2  -5   4    6.80    5.80
  -2  -5   4   14.50    5.60
  -2  -5   4    6.00    4.50
   1   5  -4  168.58   13.50
   1   5  -4  186.38   12.50
   1   5  -4  184.98   14.90
   1   5  -4  210.18   12.90
  -1  -5   4  207.68   11.10
  -1  -5   4  165.88   13.30
  -1  -5   4  203.38   13.20
   0   5  -4    3.50    5.10
   0   5  -4   -0.60    5.10
   0   5  -4    0.90    4.70
   0   5  -4   -1.40    4.80
   0   5  -4    2.50    6.60
   0  -5   4    1.80    4.20
   0  -5   4    9.90    5.30
   0  -5   4    2.40    4.80
  -1   5  -4   21.90    6.40
  -1   5  -4    8.90    6.10
  -1   5  -4   19.60    5.70
  -1   5  -4   22.10    6.10
  -1   5  -4   22.40    5.70
   1  -5   4   26.80    6.30
   1  -5   4   22.10    5.80
   1  -5   4   30.70    8.00
   1  -5   4   17.50    4.60
  -2   5  -4   -0.50    6.20
  -2   5  -4   -2.40    5.50
  -2   5  -4    1.50    4.40
  -2   5  -4   -4.90    5.50
  -2   5  -4   -0.60    5.40
   2  -5   4    3.20    8.10
   2  -5   4    2.80    5.40
   2  -5   4    5.70    5.50
  -3   5  -4    8.60    7.00
  -3   5  -4    3.60    7.40
  -3   5  -4   11.10    7.80
  -3   5  -4   12.60    5.70
  -3   5  -4   16.90    5.10
   3  -5   4    7.70    5.10
   3  -5   4   14.70    9.30
   3  -5   4   13.10    7.70
   3  -5   4   18.30    5.70
   3  -5   4    6.30    5.10
  -4   5  -4   26.70    8.50
  -4   5  -4   22.20    7.90
  -4   5  -4   17.70    5.50
  -4   5  -4   18.10    7.90
  -4   5  -4   19.00    7.90
   4  -5   4    8.60    6.90
   4  -5   4   12.00   10.10
   4  -5   4   11.90    6.10
   4  -5   4   20.10    6.70
   4  -5   4    5.00    6.30
  -5   5  -4   -2.10    8.70
  -5   5  -4    3.10    5.40
  -5   5  -4    1.50    5.60
  -5   5  -4   -1.00    7.80
  -5   5  -4   -9.30    6.30
   5  -5   4    8.80    7.40
   5  -5   4   10.40    7.90
   5  -5   4    5.20    7.30
   5  -5   4   10.40    7.00
   5  -5   4    0.60   11.70
  -6   5  -4   68.89   11.30
  -6   5  -4   67.29   15.40
  -6   5  -4   73.59    9.60
   6  -5   4   85.59   10.90
   6  -5   4   72.49   11.30
   6  -5   4   99.39   18.80
   6  -5   4   67.19   11.00
   6  -5   4   67.59   11.90
   6   4  -4   15.40    7.20
   6   4  -4    6.20    8.10
   6   4  -4   10.80    9.60
  -6  -4   4   13.30   14.40
  -6  -4   4   -4.90    7.30
  -6  -4   4    9.40    8.90
   5   4  -4   -5.70    6.10
   5   4  -4  -20.40   13.30
   5   4  -4   -9.40    5.90
   5   4  -4   -9.40    6.50
  -5  -4   4  -13.30    8.30
  -5  -4   4   -8.20    5.80
  -5  -4   4    2.10    7.20
  -5  -4   4    1.90    8.80
   4   4  -4   -5.50    5.60
   4   4  -4   -4.00    5.30
   4   4  -4    8.50    6.00
   4   4  -4   16.70    5.50
  -4  -4   4    3.50    5.70
  -4  -4   4    9.20    8.00
  -4  -4   4    3.70    6.90
   3   4  -4   11.10    5.60
   3   4  -4    6.10    4.80
   3   4  -4   15.60    5.00
   3   4  -4   14.00    6.50
  -3  -4   4   -0.20    5.20
  -3  -4   4   10.20    4.40
  -3  -4   4   13.40    5.00
  -3  -4   4   18.20    5.50
  -3  -4   4   10.60    3.70
   2   4  -4    8.90    5.90
   2   4  -4    2.20    3.90
   2   4  -4    0.90    4.10
   2   4  -4    5.80    4.60
  -2  -4   4   -1.20    3.90
  -2  -4   4   -5.00    3.90
  -2  -4   4    2.20    3.10
  -2  -4   4   -2.90    4.00
   1   4  -4   21.70    4.70
   1   4  -4   22.60    5.90
   1   4  -4   30.00    4.90
   1   4  -4   30.80    5.80
   1   4  -4   37.20    5.70
  -1  -4   4   31.80    5.10
  -1  -4   4   17.60    5.30
  -1  -4   4   34.20    4.40
   0   4  -4  109.09    8.20
   0   4  -4   97.89    8.40
   0   4  -4  103.89    7.90
   0   4  -4   90.19   10.20
   0   4  -4  107.79    9.00
   0  -4   4   97.29    7.00
   0  -4   4   96.39   10.00
   0  -4   4  114.79    9.20
   0  -4   4   99.69    8.30
  -1   4  -4    9.30    4.50
  -1   4  -4    7.60    4.80
  -1   4  -4    7.10    3.80
  -1   4  -4    7.90    5.90
  -1   4  -4   -2.00    3.50
   1  -4   4    4.70    4.80
   1  -4   4    4.00    3.00
   1  -4   4   16.40    4.10
   1  -4   4    4.80    3.90
  -2   4  -4  790.02   30.30
  -2   4  -4  838.82   29.50
  -2   4  -4  895.01   31.00
  -2   4  -4  839.62   30.90
  -2   4  -4  855.81   29.50
   2  -4   4  834.22   30.40
   2  -4   4  843.02   29.60
   2  -4   4  805.72   29.50
   2  -4   4  829.32   30.00
   2  -4   4  831.22   31.50
  -3   4  -4   79.79    7.60
  -3   4  -4   70.09    9.10
  -3   4  -4   85.19    9.40
  -3   4  -4   69.59    7.00
  -3   4  -4   78.39    9.40
   3  -4   4   61.59    7.30
   3  -4   4   92.69    9.80
   3  -4   4   65.09    7.40
   3  -4   4   89.99    8.80
  -4   4  -4   42.90    8.50
  -4   4  -4   41.20    7.20
  -4   4  -4   44.10    6.50
  -4   4  -4   36.50    5.30
  -4   4  -4   29.70    7.40
   4  -4   4   28.00    7.90
   4  -4   4   41.00    6.30
   4  -4   4   29.90   10.20
   4  -4   4   30.90    6.10
   4  -4   4   32.30    8.30
  -5   4  -4    8.70    5.20
  -5   4  -4   15.70    8.60
  -5   4  -4   11.90    7.00
  -5   4  -4    5.30    5.70
  -5   4  -4    7.10    4.50
   5  -4   4   10.10    6.50
   5  -4   4   -6.50    6.20
   5  -4   4    2.70    5.90
   5  -4   4   19.50    6.20
   5  -4   4   -0.50   10.00
  -6   4  -4  103.59   12.60
  -6   4  -4  101.89   11.50
  -6   4  -4  106.49   11.50
  -6   4  -4  118.59   22.20
   6  -4   4   98.49   11.50
   6  -4   4   98.09   10.50
   6  -4   4  126.99   12.60
   6  -4   4   92.59    9.60
   6  -4   4   90.49   11.60
  -7   4  -4   19.90   16.10
  -7   4  -4   16.30    8.60
  -7   4  -4   22.00   12.40
   7  -4   4   16.90   10.50
   7  -4   4   19.40   10.50
   7  -4   4    8.60   12.10
   7  -4   4    2.20    9.60
   7  -4   4   10.00    9.30
   7   3  -4  -19.70   13.70
   7   3  -4    2.70    9.10
   7   3  -4   -8.10    7.40
  -7  -3   4   -4.90    6.70
   6   3  -4   22.70   10.10
   6   3  -4   19.20    6.10
   6   3  -4   16.80    6.70
  -6  -3   4   22.80    8.10
  -6  -3   4   25.50   11.70
   5   3  -4    7.80    5.30
   5   3  -4   22.90    8.90
   5   3  -4    4.00    5.00
   5   3  -4    6.70    4.90
  -5  -3   4    2.20    6.00
  -5  -3   4    3.70    6.30
  -5  -3   4   -1.70    7.60
  -5  -3   4    3.10    5.30
   4   3  -4    1.60    4.00
   4   3  -4   -4.90    4.70
   4   3  -4    2.70    4.50
   4   3  -4   -2.20    4.90
  -4  -3   4   -9.50    4.10
  -4  -3   4    6.90    5.10
  -4  -3   4    8.40    6.20
  -4  -3   4    2.00    5.30
   3   3  -4    4.10    3.90
   3   3  -4   10.40    3.60
   3   3  -4    5.10    3.80
   3   3  -4   14.70    4.70
  -3  -3   4    0.00    4.10
  -3  -3   4   13.10    4.70
  -3  -3   4    8.10    4.50
  -3  -3   4    5.70    4.40
   2   3  -4    9.20    3.10
   2   3  -4    7.50    3.60
   2   3  -4   12.40    3.50
   2   3  -4    9.60    4.40
  -2  -3   4    6.80    4.40
  -2  -3   4    9.00    3.30
  -2  -3   4   11.50    4.00
  -2  -3   4    6.50    3.60
  -2  -3   4    9.70    2.70
   1   3  -4  204.28   11.00
   1   3  -4  197.68    9.50
   1   3  -4  202.08   10.30
   1   3  -4  204.28    9.80
   1   3  -4  202.68   10.10
  -1  -3   4  201.78    9.10
  -1  -3   4  183.68   10.80
  -1  -3   4  219.08   10.60
  -1  -3   4  208.08    9.80
   0   3  -4   52.99    5.80
   0   3  -4   42.30    5.10
   0   3  -4   37.30    4.80
   0   3  -4   48.40    4.90
   0   3  -4   46.90    5.50
   0  -3   4   36.50    4.30
   0  -3   4   46.60    5.20
   0  -3   4   40.40    4.70
   0  -3   4   45.20    5.30
  -1   3  -4   49.80    5.80
  -1   3  -4   57.29    6.20
  -1   3  -4   44.70    4.90
  -1   3  -4   52.29    5.30
  -1   3  -4   52.79    6.10
   1  -3   4   41.70    4.70
   1  -3   4   51.19    4.80
   1  -3   4   41.90    4.90
   1  -3   4   56.89    6.20
   1  -3   4   47.30    6.00
  -2   3  -4    9.70    3.20
  -2   3  -4   10.30    3.20
  -2   3  -4   10.60    4.80
  -2   3  -4    5.90    4.00
  -2   3  -4    5.30    3.40
   2  -3   4   15.90    3.90
   2  -3   4   12.50    3.50
   2  -3   4   10.50    3.40
   2  -3   4    4.40    4.00
   2  -3   4    7.70    2.90
  -3   3  -4   73.69    7.20
  -3   3  -4   78.79    9.00
  -3   3  -4   67.39    7.30
  -3   3  -4   78.79    8.90
  -3   3  -4   76.99    6.30
   3  -3   4   81.29    8.60
   3  -3   4   77.29    6.40
   3  -3   4   73.49    7.20
   3  -3   4   71.69    6.50
   3  -3   4   68.19    7.50
  -4   3  -4   34.60    6.60
  -4   3  -4   43.80    6.60
  -4   3  -4   38.40    5.60
  -4   3  -4   42.70    4.80
   4  -3   4   30.70    5.80
   4  -3   4   38.70    5.90
   4  -3   4   36.60    7.70
   4  -3   4   37.60    5.30
   4  -3   4   39.90    6.10
  -5   3  -4  142.89   15.00
  -5   3  -4  144.89   10.20
   5  -3   4  158.68   12.10
   5  -3   4  161.08   12.50
   5  -3   4  160.08   11.00
   5  -3   4  174.98   11.70
  -6   3  -4  110.59   10.90
  -6   3  -4  122.89   14.50
  -6   3  -4  133.99   11.00
   6  -3   4  126.69   11.70
   6  -3   4  113.79   13.20
   6  -3   4  120.19   13.60
   6  -3   4  161.48   14.80
  -7   3  -4   21.20   14.00
  -7   3  -4   19.40   10.50
  -7   3  -4    1.10    8.90
  -7   3  -4   -0.10    7.50
   7  -3   4  -10.80    9.30
   7  -3   4    6.10    8.00
   7  -3   4    6.40    7.80
   7  -3   4    1.30   10.10
   7  -3   4   13.40    9.00
   7   2  -4   15.40   13.30
   7   2  -4  -10.20   11.20
  -7  -2   4   16.60    7.80
   6   2  -4   -3.60    8.30
   6   2  -4    4.70    8.80
  -6  -2   4    5.10    8.30
  -6  -2   4    3.60    7.20
   5   2  -4   13.70    7.50
  -5  -2   4   23.50    8.00
  -5  -2   4   33.90    6.50
   4   2  -4   55.39    4.90
   4   2  -4   56.29    4.90
   4   2  -4   48.60    6.90
   4   2  -4   59.19    6.10
   4   2  -4   53.39    4.80
  -4  -2   4   55.79    5.40
  -4  -2   4   44.50    5.80
  -4  -2   4   50.29    7.00
  -4  -2   4   67.19    6.00
   3   2  -4    6.90    3.20
   3   2  -4    6.00    2.70
   3   2  -4    6.80    3.10
   3   2  -4    7.80    2.80
  -3  -2   4    6.90    3.50
  -3  -2   4    2.10    3.80
  -3  -2   4    6.80    3.60
  -3  -2   4    2.60    3.20
   2   2  -4   72.29    5.00
   2   2  -4   72.19    6.50
   2   2  -4   70.79    5.20
   2   2  -4   69.49    5.40
  -2  -2   4   75.29    4.30
  -2  -2   4   73.79    6.20
  -2  -2   4   64.19    4.70
  -2  -2   4   60.29    5.30
  -2  -2   4   79.89    5.30
   1   2  -4  253.67   10.60
   1   2  -4  251.77   10.60
   1   2  -4  242.88   10.20
   1   2  -4  251.87   10.00
   1   2  -4  261.17   11.10
  -1  -2   4  246.98   11.10
  -1  -2   4  248.98   10.10
  -1  -2   4  243.98    9.70
  -1  -2   4  258.77   10.60
   0   2  -4    6.10    2.70
   0   2  -4    4.20    2.50
   0   2  -4    5.30    2.20
   0   2  -4    2.50    3.10
   0  -2   4    8.60    2.20
   0  -2   4   11.60    2.50
   0  -2   4    3.00    3.10
   0  -2   4    2.80    2.60
   0  -2   4    7.00    2.50
  -1   2  -4   -0.10    2.50
  -1   2  -4   -2.30    2.20
  -1   2  -4   -2.60    3.10
  -1   2  -4    1.10    2.10
  -1   2  -4    1.90    2.60
   1  -2   4    0.10    1.90
   1  -2   4    1.50    2.50
   1  -2   4   -2.10    1.70
   1  -2   4   -0.40    3.10
   1  -2   4   -1.90    2.10
  -2   2  -4 1342.47   44.20
  -2   2  -4 1311.37   43.80
  -2   2  -4 1315.77   43.00
  -2   2  -4 1307.17   44.00
  -2   2  -4 1340.67   43.20
   2  -2   4 1316.07   43.50
   2  -2   4 1352.66   43.80
   2  -2   4 1344.47   43.30
   2  -2   4 1295.37   44.00
  -3   2  -4  255.37   11.60
  -3   2  -4  221.78   11.00
  -3   2  -4  263.87   12.80
  -3   2  -4  261.67   12.30
  -3   2  -4  257.27   10.60
   3  -2   4  248.08   11.40
   3  -2   4  229.68   12.60
   3  -2   4  248.98   11.40
   3  -2   4  258.77   10.80
  -4   2  -4  106.39   10.30
  -4   2  -4   76.09    8.40
  -4   2  -4   76.29    6.50
  -4   2  -4   76.79    6.60
  -4   2  -4   74.69    6.10
  -4   2  -4   76.39    7.80
  -4   2  -4   91.79    8.80
   4  -2   4   76.89    7.50
   4  -2   4   78.09    6.50
   4  -2   4   86.39    8.30
   4  -2   4   72.49    7.80
   4  -2   4   86.19    8.30
  -5   2  -4   -6.30    5.30
  -5   2  -4    1.90    6.80
  -5   2  -4    3.80    4.50
  -5   2  -4    1.60    4.90
   5  -2   4   -0.50    5.20
   5  -2   4    4.90    4.50
   5  -2   4   -0.40    4.20
   5  -2   4    6.20   10.70
   5  -2   4   15.60    6.00
  -6   2  -4  299.77   17.00
  -6   2  -4  296.47   17.30
  -6   2  -4  308.97   14.60
   6  -2   4  309.77   14.90
   6  -2   4  315.27   17.80
   6  -2   4  260.67   16.30
   6  -2   4  291.87   14.90
   6  -2   4  282.67   16.10
  -7   2  -4   -2.10    7.40
  -7   2  -4   -1.30    9.30
  -7   2  -4   16.50   13.50
  -7   2  -4    9.30    6.30
  -7   2  -4   18.80    8.50
   7  -2   4    4.40    7.40
   7  -2   4   23.20   10.30
   7  -2   4   10.60    7.30
   7  -2   4    3.70    7.10
   7  -2   4   16.30    8.90
   7   1  -4   31.10   12.20
   7   1  -4   11.90   13.20
  -7  -1   4   11.80    6.70
   6   1  -4   25.20    9.70
   6   1  -4   21.90    8.60
  -6  -1   4    8.90    6.30
   5   1  -4   12.20    6.90
  -5  -1   4   10.40    5.30
  -5  -1   4   16.40    5.70
   4   1  -4   60.19    7.30
  -4  -1   4   64.49    7.00
  -4  -1   4   74.49    7.30
  -4  -1   4   61.29    7.50
   3   1  -4   38.50    5.40
   3   1  -4   31.40    3.10
   3   1  -4   32.40    3.20
   3   1  -4   34.20    3.30
  -3  -1   4   38.30    5.10
  -3  -1   4   35.10    3.70
  -3  -1   4   32.20    4.10
  -3  -1   4   33.50    3.80
   2   1  -4  107.59    5.70
   2   1  -4  111.59    5.40
   2   1  -4  107.29    5.20
  -2  -1   4   95.19    6.10
  -2  -1   4   84.59    5.80
  -2  -1   4  112.69    6.00
  -2  -1   4   97.09    6.10
   1   1  -4  437.16   16.20
   1   1  -4  454.95   16.10
   1   1  -4  440.66   15.50
   1   1  -4  475.75   15.70
   1   1  -4  438.86   15.70
  -1  -1   4  459.05   16.00
  -1  -1   4  450.65   14.50
  -1  -1   4  420.86   16.30
  -1  -1   4  464.15   15.50
  -1  -1   4  455.35   15.40
   0   1  -4    3.10    2.20
   0   1  -4    6.10    2.40
   0   1  -4    7.30    2.40
   0   1  -4    7.20    2.00
   0   1  -4    4.50    1.80
   0  -1   4    6.00    2.00
   0  -1   4    5.10    1.10
   0  -1   4    5.00    1.70
   0  -1   4    8.40    2.80
   0  -1   4    2.30    2.10
   0  -1   4    8.80    2.00
  -1   1  -4    0.20    2.20
  -1   1  -4    2.40    2.20
  -1   1  -4    5.20    2.70
  -1   1  -4    0.40    2.80
  -1   1  -4    3.20    1.80
   1  -1   4    2.90    1.90
   1  -1   4    3.50    1.90
   1  -1   4   -1.60    2.20
   1  -1   4    2.50    2.10
   1  -1   4    2.70    2.80
  -2   1  -4  790.92   28.60
  -2   1  -4  814.92   28.90
  -2   1  -4  882.41   28.00
  -2   1  -4  826.12   28.70
  -2   1  -4  819.22   28.00
  -2   1  -4  858.41   27.80
   2  -1   4  856.41   28.80
   2  -1   4  855.71   28.50
   2  -1   4  825.82   28.20
   2  -1   4  822.62   28.50
   2  -1   4  861.01   28.10
  -3   1  -4   63.09    4.90
  -3   1  -4   73.29    5.90
  -3   1  -4   67.99    4.50
  -3   1  -4   61.39    6.80
  -3   1  -4   56.79    5.70
  -3   1  -4   61.49    6.40
  -3   1  -4   58.79    6.00
   3  -1   4   71.59    6.40
   3  -1   4   62.29    5.60
   3  -1   4   54.79    6.10
   3  -1   4   67.49    5.20
   3  -1   4   69.39    6.40
  -4   1  -4   93.19   10.70
  -4   1  -4   77.19    8.40
  -4   1  -4   69.19    6.00
  -4   1  -4   68.19    8.20
  -4   1  -4   77.29    5.40
   4  -1   4   81.49    7.00
   4  -1   4   71.89    6.50
   4  -1   4   77.89    7.90
   4  -1   4   78.79    7.40
   4  -1   4   74.29    6.40
  -5   1  -4  504.75   22.10
  -5   1  -4  511.75   19.30
  -5   1  -4  501.75   21.00
  -5   1  -4  521.55   21.10
  -5   1  -4  542.35   24.20
   5  -1   4  540.45   20.70
   5  -1   4  557.44   20.80
   5  -1   4  541.75   20.10
   5  -1   4  504.45   20.70
  -6   1  -4    4.60    6.90
  -6   1  -4    7.10    6.20
  -6   1  -4   11.10    5.00
   6  -1   4   11.80    5.20
   6  -1   4    6.50    4.90
   6  -1   4   -9.80    5.40
   6  -1   4    2.40    6.10
   6  -1   4   -9.20    6.40
  -7   1  -4   13.60    7.40
  -7   1  -4    0.90    7.50
  -7   1  -4    8.60    7.50
   7  -1   4   14.40    6.70
   7  -1   4   34.50   10.90
   7  -1   4    7.50    5.90
   7  -1   4    0.80    8.90
   7  -1   4   -4.10   11.40
   8   0  -4   16.30   14.20
   8   0  -4    6.40   12.40
  -8   0   4   -1.40    7.30
   7   0  -4   13.00   20.40
   7   0  -4   22.60   11.40
  -7   0   4    2.80    8.10
  -7   0   4    5.60    9.30
   6   0  -4    1.00    6.10
   6   0  -4   -3.90    7.80
  -6   0   4  -10.50    5.40
  -6   0   4    6.20    6.30
   5   0  -4    2.90    4.30
   5   0  -4    7.10    5.60
  -5   0   4    3.70    4.80
  -5   0   4   -0.10    4.40
   4   0  -4   97.89    8.30
  -4   0   4  115.89    8.40
  -4   0   4  107.49    8.70
  -4   0   4  114.59    8.00
   3   0  -4  246.88   10.80
  -3   0   4  263.67   11.20
  -3   0   4  248.38   11.50
  -3   0   4  223.78   10.30
   2   0  -4   51.19    3.40
   2   0  -4   52.59    3.90
   2   0  -4   47.80    3.80
   2   0  -4   50.09    3.90
  -2   0   4   53.09    4.50
  -2   0   4   53.29    5.10
  -2   0   4   48.00    3.70
  -2   0   4   55.89    4.60
  -2   0   4   56.39    3.90
   1   0  -4    1.40    1.80
   1   0  -4    2.30    1.30
   1   0  -4    1.30    1.60
   1   0  -4    2.70    1.50
   1   0  -4    2.60    2.30
   1   0  -4    3.30    1.50
  -1   0   4    1.90    1.30
  -1   0   4    2.70    2.40
  -1   0   4    0.30    1.70
  -1   0   4    3.10    1.50
   0   0  -4   18.50    2.50
   0   0  -4   20.70    2.50
   0   0  -4   20.30    1.70
   0   0  -4   21.70    2.90
   0   0  -4   16.90    2.40
   0   0  -4   17.80    3.10
   0   0   4   19.00    2.60
   0   0   4   21.80    3.20
   0   0   4   25.20    3.00
   0   0   4   23.10    2.30
   0   0   4   22.10    2.50
   0   0   4   20.20    2.50
  -1   0  -4 1306.37   41.70
  -1   0  -4 1288.07   39.90
  -1   0  -4 1305.87   41.40
  -1   0  -4 1278.47   41.90
  -1   0  -4 1292.97   41.90
  -1   0  -4 1276.67   40.50
  -1   0  -4 1320.17   41.40
   1   0   4 1219.18   41.70
   1   0   4 1265.57   41.30
   1   0   4 1263.07   41.40
   1   0   4 1308.07   41.50
   1   0   4 1319.87   42.00
  -2   0  -4  860.11   30.20
  -2   0  -4  875.31   29.00
  -2   0  -4  860.21   29.10
  -2   0  -4  897.61   28.90
  -2   0  -4  857.91   29.90
  -2   0  -4  876.31   29.70
   2   0   4  886.41   29.90
   2   0   4  888.81   29.50
   2   0   4  893.71   29.20
   2   0   4  872.91   29.80
   2   0   4  859.91   29.30
  -3   0  -4   25.90    4.00
  -3   0  -4   24.40    5.10
  -3   0  -4   31.90    3.50
  -3   0  -4   36.10    4.80
  -3   0  -4   32.80    4.70
  -3   0  -4   30.40    2.80
  -3   0  -4   27.40    4.00
   3   0   4   43.00    4.30
   3   0   4   34.80    4.50
   3   0   4   34.10    5.10
   3   0   4   24.80    4.40
   3   0   4   28.70    3.80
  -4   0  -4  158.78   12.30
  -4   0  -4  169.78   10.40
  -4   0  -4  166.38   10.60
  -4   0  -4  162.28    7.60
   4   0   4  171.18    8.70
   4   0   4  160.78    9.30
   4   0   4  180.58    9.60
   4   0   4  172.68   11.10
  -5   0  -4   65.69    7.50
  -5   0  -4   67.39    8.10
  -5   0  -4   85.49   10.80
  -5   0  -4   76.89    8.30
   5   0   4   63.59    6.60
   5   0   4   66.59    7.20
   5   0   4   72.99    8.30
   5   0   4   62.89    6.80
   5   0   4   76.49   10.20
   5   0   4   74.99    7.50
  -6   0  -4  349.07   17.90
  -6   0  -4  357.46   18.90
   6   0   4  339.87   15.40
   6   0   4  331.07   18.70
   6   0   4  290.67   16.60
   6   0   4  333.57   15.40
   6   0   4  316.77   16.00
  -7   0  -4    9.20    8.90
  -7   0  -4   -7.10    7.30
  -7   0  -4   -3.90    6.50
   7   0   4  -20.50   10.10
   7   0   4   -0.80    6.00
   7   0   4   -7.40    8.50
   7   0   4    5.50    6.60
   7   0   4    6.70   12.60
   8  -1  -4   22.50   10.70
   8  -1  -4  -16.30   16.50
  -8   1   4   10.10    7.30
   7  -1  -4    4.90   10.70
   7  -1  -4   -1.40    7.30
  -7   1   4    9.80    9.50
  -7   1   4    7.10    7.90
   6  -1  -4   11.60    6.20
   6  -1  -4   26.20    9.20
  -6   1   4   13.50    5.70
  -6   1   4   10.50    6.20
   5  -1  -4  244.48   14.10
   5  -1  -4  233.78   11.60
  -5   1   4  240.98   13.10
  -5   1   4  239.88   13.60
   4  -1  -4   30.70    5.20
  -4   1   4   25.30    5.00
   3  -1  -4  185.28    8.70
   3  -1  -4  196.28    7.60
  -3   1   4  180.38    8.10
  -3   1   4  172.38    9.40
  -3   1   4  189.38    7.90
   2  -1  -4   61.49    3.90
   2  -1  -4   61.69    4.40
   2  -1  -4   65.99    4.50
   2  -1  -4   62.39    4.40
  -2   1   4   65.09    5.00
  -2   1   4   59.89    5.00
  -2   1   4   59.39    5.30
   1  -1  -4  722.53   24.50
   1  -1  -4  771.22   25.00
   1  -1  -4  771.92   24.50
   1  -1  -4  719.13   24.90
  -1   1   4  720.93   24.20
  -1   1   4  750.32   24.30
  -1   1   4  707.33   24.90
  -1   1   4  755.62   24.90
  -1   1   4  756.22   24.90
   0  -1  -4   16.10    3.00
   0  -1  -4   15.30    2.80
   0  -1  -4   17.60    2.50
   0  -1  -4   12.10    2.70
   0  -1  -4   16.90    2.50
   0   1   4   17.00    2.60
   0   1   4   16.00    2.10
   0   1   4   22.30    2.50
   0   1   4   18.40    2.60
   0   1   4   15.30    2.30
   0   1   4   17.30    2.90
  -1  -1  -4  228.88    9.40
  -1  -1  -4  223.78    9.90
  -1  -1  -4  223.78   10.30
   1   1   4  236.68   10.00
   1   1   4  230.88    7.80
   1   1   4  237.08   10.10
   1   1   4  236.48    9.60
   1   1   4  215.18    9.60
  -2  -1  -4  268.97   11.20
  -2  -1  -4  264.57   11.00
  -2  -1  -4  275.17   12.40
  -2  -1  -4  269.07   10.80
  -2  -1  -4  258.87   12.00
  -2  -1  -4  269.67   11.80
   2   1   4  262.07   11.20
   2   1   4  276.87   11.60
   2   1   4  281.87   11.40
   2   1   4  277.67   11.90
   2   1   4  268.97   10.90
  -3  -1  -4  107.99    6.20
  -3  -1  -4  103.69    8.10
  -3  -1  -4  101.69    7.50
  -3  -1  -4   91.89    6.80
  -3  -1  -4  102.69    7.40
   3   1   4   94.49    6.20
   3   1   4  102.19    7.00
   3   1   4  115.59    8.70
   3   1   4   97.19    7.30
   3   1   4   87.69    7.50
   3   1   4  111.79    8.80
  -4  -1  -4   98.29    8.90
  -4  -1  -4   92.19    9.10
  -4  -1  -4   88.59    5.90
   4   1   4   84.59    9.30
   4   1   4   86.09    7.40
   4   1   4   76.99    8.80
   4   1   4  102.09    9.00
   4   1   4   86.89    7.10
   4   1   4  103.49    7.70
  -5  -1  -4  519.55   22.30
  -5  -1  -4  523.95   22.00
  -5  -1  -4  517.75   21.30
   5   1   4  512.25   20.20
   5   1   4  552.34   24.80
   5   1   4  498.95   20.60
   5   1   4  512.65   20.00
   5   1   4  517.05   21.00
   5   1   4  530.65   23.10
  -6  -1  -4    3.30    6.30
  -6  -1  -4    4.90    7.60
   6   1   4   10.80    5.30
   6   1   4   -5.20    6.00
   6   1   4   -3.90   10.40
   6   1   4    8.90    8.60
   6   1   4   -5.00    5.90
   6   1   4   -2.10    5.20
  -7  -1  -4   12.30    7.20
  -7  -1  -4    8.00    8.50
  -7  -1  -4   18.80   10.90
   7   1   4   17.60    6.90
   7   1   4    2.50    8.90
   7   1   4    7.80   11.60
   7   1   4    1.30    7.40
   7   1   4   27.10   13.40
   7   1   4   11.90    7.40
   8  -2  -4   28.40   10.80
   8  -2  -4   30.50   17.30
  -8   2   4   22.60    8.90
   7  -2  -4   46.00   13.00
   7  -2  -4   22.40    7.10
  -7   2   4   25.20    8.40
  -6   2   4    7.00    6.50
   5  -2  -4   10.90    5.80
  -5   2   4    6.70    5.10
   4  -2  -4   27.50    3.70
   4  -2  -4   24.60    4.90
  -4   2   4   28.30    4.90
  -4   2   4   37.30    4.20
   3  -2  -4    8.90    2.10
   3  -2  -4    7.90    2.90
   3  -2  -4   11.40    2.70
   3  -2  -4    5.30    2.30
   3  -2  -4    3.90    2.70
  -3   2   4    1.80    3.00
  -3   2   4    7.00    3.60
  -3   2   4   11.00    3.50
   2  -2  -4  197.88    8.70
   2  -2  -4  210.98    9.10
   2  -2  -4  201.98    8.40
   2  -2  -4  188.48    9.50
  -2   2   4  221.88    9.80
  -2   2   4  201.38    8.00
  -2   2   4  203.58    8.20
  -2   2   4  195.38    9.40
   1  -2  -4  180.58    8.80
   1  -2  -4  167.98    8.30
   1  -2  -4  171.98    9.10
  -1   2   4  195.28    8.40
  -1   2   4  196.58    8.00
  -1   2   4  180.58    8.10
  -1   2   4  175.48    9.10
  -1   2   4  203.78    8.90
   0  -2  -4  304.27   11.60
   0  -2  -4  299.57   12.10
   0  -2  -4  292.87   12.60
   0  -2  -4  297.27   12.00
   0   2   4  290.27   11.70
   0   2   4  296.57   11.70
   0   2   4  304.37   11.10
   0   2   4  299.37   11.20
   0   2   4  302.67   12.30
   0   2   4  306.37   12.90
  -1  -2  -4  477.45   18.10
  -1  -2  -4  517.35   18.70
  -1  -2  -4  497.75   19.20
  -1  -2  -4  509.35   17.90
   1   2   4  464.45   17.80
   1   2   4  529.15   18.40
   1   2   4  528.75   18.20
   1   2   4  481.55   19.00
  -2  -2  -4   67.69    6.50
  -2  -2  -4   63.49    6.40
  -2  -2  -4   78.79    5.20
  -2  -2  -4   69.39    7.70
   2   2   4   65.29    6.20
   2   2   4   80.29    5.60
   2   2   4   69.29    6.40
   2   2   4   68.79    7.00
   2   2   4   63.69    7.40
   2   2   4   70.09    6.10
  -3  -2  -4   54.19    6.00
  -3  -2  -4   49.80    6.10
  -3  -2  -4   51.99    5.20
  -3  -2  -4   42.20    6.10
  -3  -2  -4   46.30    5.50
   3   2   4   58.29    5.90
   3   2   4   62.99    6.00
   3   2   4   52.79    6.90
   3   2   4   57.89    7.50
   3   2   4   65.79    7.00
   3   2   4   66.79    6.80
  -4  -2  -4   40.20    5.10
  -4  -2  -4   37.80    6.40
  -4  -2  -4   39.90    4.50
  -4  -2  -4   37.60    6.20
  -4  -2  -4   35.40    6.10
   4   2   4   35.90    5.10
   4   2   4   35.90    5.90
   4   2   4   31.70    5.80
   4   2   4   39.10    5.90
   4   2   4   33.00    7.40
  -5  -2  -4  101.29   10.10
  -5  -2  -4   97.79   10.10
   5   2   4   95.49   11.10
   5   2   4  108.89   13.30
   5   2   4  118.19   10.00
   5   2   4  122.99   15.40
   5   2   4   86.59   10.20
   5   2   4  103.99   10.90
  -6  -2  -4    5.50    7.80
  -6  -2  -4   10.60    5.90
  -6  -2  -4   18.60    8.60
   6   2   4   21.20    7.30
   6   2   4   25.00   13.80
   6   2   4   19.80    7.60
   6   2   4   17.80    6.30
   6   2   4   17.70    8.80
   6   2   4   24.20    6.90
  -7  -2  -4   -0.30   11.40
  -7  -2  -4   15.80    7.10
   7   2   4   20.80   12.70
   7   2   4    8.30    8.20
   7   2   4   13.60    9.10
   7   2   4   20.40    8.20
   7  -3  -4   11.20   11.50
  -7   3   4   15.30    7.40
   6  -3  -4   57.59    9.90
  -6   3   4   51.79    9.60
   5  -3  -4    5.10    4.60
   5  -3  -4    6.10    3.60
   5  -3  -4    5.30    6.80
   5  -3  -4   10.80    6.60
  -5   3   4    6.20    5.20
   4  -3  -4   -0.30    4.00
   4  -3  -4   -1.70    3.50
   4  -3  -4    3.90    4.20
   4  -3  -4    2.10    2.70
   4  -3  -4   -0.40    3.30
  -4   3   4   -6.70    3.90
  -4   3   4   -4.00    4.40
  -4   3   4    1.30    5.00
   3  -3  -4    5.80    3.50
   3  -3  -4    3.50    2.60
   3  -3  -4    5.50    4.50
   3  -3  -4    3.60    3.50
  -3   3   4    2.50    4.70
  -3   3   4    2.80    3.90
  -3   3   4    4.90    5.30
   2  -3  -4   96.29    5.60
   2  -3  -4   84.89    6.70
   2  -3  -4   79.99    7.90
   2  -3  -4   78.59    7.20
  -2   3   4   89.89    6.10
  -2   3   4   80.79    6.90
  -2   3   4   86.29    7.20
  -2   3   4   92.59    5.50
  -2   3   4   78.99    7.50
   1  -3  -4   86.69    7.70
   1  -3  -4   82.79    7.00
   1  -3  -4   88.69    5.70
   1  -3  -4   94.69    6.70
  -1   3   4   85.39    6.30
  -1   3   4   84.89    7.80
  -1   3   4   86.19    7.00
  -1   3   4   83.99    5.70
   0  -3  -4    7.00    2.50
   0  -3  -4    8.80    3.60
   0  -3  -4   13.50    4.30
   0  -3  -4    7.20    3.50
   0  -3  -4    7.20    2.30
   0   3   4    8.80    3.50
   0   3   4    4.70    3.20
   0   3   4   12.90    4.20
   0   3   4    7.20    2.60
  -1  -3  -4   90.49    9.00
  -1  -3  -4   74.89    6.20
  -1  -3  -4   88.59    6.30
  -1  -3  -4   80.49    7.50
  -1  -3  -4   65.39    6.90
   1   3   4   79.99    6.10
   1   3   4   74.89    6.80
   1   3   4   73.79    6.30
   1   3   4   86.79    8.70
   1   3   4   86.49    7.30
  -2  -3  -4   48.50    5.10
  -2  -3  -4   38.90    7.10
  -2  -3  -4   41.70    5.60
  -2  -3  -4   45.70    5.50
   2   3   4   45.70    6.20
   2   3   4   48.70    7.40
   2   3   4   49.70    6.50
   2   3   4   43.90    5.70
   2   3   4   31.80    5.30
   2   3   4   36.30    4.70
  -3  -3  -4   49.90    6.60
  -3  -3  -4   49.90    5.50
  -3  -3  -4   57.49    6.10
  -3  -3  -4   53.89    6.70
   3   3   4   57.29    6.20
   3   3   4   57.29    7.70
   3   3   4   48.50    6.20
   3   3   4   49.99    7.20
   3   3   4   49.20    6.60
   3   3   4   46.00    6.40
  -4  -3  -4  150.28    8.80
  -4  -3  -4  150.28   10.70
  -4  -3  -4  169.18   11.50
  -4  -3  -4  156.38   11.40
   4   3   4  160.98   11.30
   4   3   4  141.99   13.60
   4   3   4  170.18   13.80
   4   3   4  156.58   11.00
   4   3   4  163.98   15.00
   4   3   4  162.68   13.10
  -5  -3  -4   37.40    7.90
   5   3   4   41.80    8.20
   5   3   4   37.90    7.20
   5   3   4   57.49    8.20
   5   3   4   45.60   10.00
   5   3   4   41.70   11.00
  -6  -3  -4   -5.90    5.40
  -6  -3  -4    5.80   10.20
  -6  -3  -4   -7.70   10.20
   6   3   4    9.70    9.00
   6   3   4    3.40    7.30
   6   3   4   11.70    7.80
   6   3   4    8.60    8.30
   6   3   4   37.40   12.50
   6   3   4    6.70   12.70
   7  -4  -4    2.60    6.60
   7  -4  -4    9.00    9.20
   7  -4  -4    5.30   13.30
  -7   4   4    8.30    6.00
   6  -4  -4    7.20    9.50
   6  -4  -4    6.10    5.50
   6  -4  -4    7.60    6.80
  -6   4   4    6.40    6.50
   5  -4  -4   10.80    5.70
   5  -4  -4    6.20    6.80
   5  -4  -4   15.70    5.50
   5  -4  -4    3.40    4.60
   5  -4  -4   10.20    5.20
  -5   4   4    2.00    6.20
  -5   4   4   18.90    6.60
  -5   4   4    3.00    6.40
   4  -4  -4   49.00    6.10
   4  -4  -4   52.69    7.10
   4  -4  -4   37.90    5.10
   4  -4  -4   32.60    5.90
  -4   4   4   41.90    6.60
  -4   4   4   46.90    6.40
  -4   4   4   39.60    6.90
   3  -4  -4   22.70    5.30
   3  -4  -4   19.30    5.60
   3  -4  -4   26.50    4.10
   3  -4  -4   17.00    4.80
  -3   4   4   20.20    3.60
  -3   4   4   23.50    4.20
  -3   4   4   14.40    5.40
  -3   4   4   18.30    5.00
   2  -4  -4   18.50    5.00
   2  -4  -4    6.10    4.00
   2  -4  -4   10.50    5.30
   2  -4  -4   13.40    3.40
  -2   4   4   11.40    3.20
  -2   4   4   10.20    4.40
  -2   4   4    8.00    4.50
  -2   4   4   15.50    5.30
  -2   4   4   12.70    3.80
   1  -4  -4   75.39    7.70
   1  -4  -4   81.49    6.60
   1  -4  -4   85.09    7.60
   1  -4  -4   83.19    8.60
  -1   4   4   68.59    6.50
  -1   4   4   74.19    7.70
  -1   4   4   66.69    7.40
  -1   4   4   88.79    7.40
   0  -4  -4  133.79    8.60
   0  -4  -4  159.88    8.10
   0  -4  -4  139.39   11.30
   0  -4  -4  144.89    9.60
   0  -4  -4  148.09   10.40
   0   4   4  144.49    9.60
   0   4   4  158.58   10.10
   0   4   4  146.49   11.10
   0   4   4  137.99    8.80
  -1  -4  -4  418.96   19.80
  -1  -4  -4  455.05   19.10
  -1  -4  -4  460.55   17.80
  -1  -4  -4  417.56   18.40
  -1  -4  -4  446.46   17.60
   1   4   4  445.46   19.80
   1   4   4  457.25   18.10
   1   4   4  451.15   18.90
   1   4   4  452.85   18.30
  -2  -4  -4   75.99    7.20
  -2  -4  -4   69.69    7.40
  -2  -4  -4   56.39    8.50
  -2  -4  -4   48.00    6.90
   2   4   4   83.39    9.50
   2   4   4   50.99    6.50
   2   4   4   71.79    8.00
   2   4   4   77.29    9.40
  -3  -4  -4    8.40    4.10
  -3  -4  -4    7.50    5.60
  -3  -4  -4    3.60    5.50
  -3  -4  -4    4.00    7.60
   3   4   4    1.30    7.50
   3   4   4   15.00    8.00
   3   4   4   11.40    7.00
   3   4   4   17.60    6.70
   3   4   4    9.30    6.10
   3   4   4   13.30    5.70
  -4  -4  -4   82.79    9.00
  -4  -4  -4   74.29    9.30
  -4  -4  -4   96.69   11.60
  -4  -4  -4   92.99    9.80
  -4  -4  -4   93.19    8.70
   4   4   4   90.19   11.80
   4   4   4  103.59   12.30
   4   4   4   81.19    8.90
   4   4   4   74.39    9.30
   4   4   4  100.49   11.40
   4   4   4   88.39   10.80
  -5  -4  -4   91.19   10.20
  -5  -4  -4   81.79   10.40
  -5  -4  -4   84.59   12.70
   5   4   4   78.39   10.60
   5   4   4  112.09   15.00
   5   4   4  108.39   10.80
   5   4   4  111.39   11.00
   5   4   4   93.99   13.20
   5   4   4  108.09   13.10
  -6  -4  -4    6.00    5.80
   6   4   4   12.50   10.00
   6   4   4    4.90    9.40
   6   4   4    8.40   10.90
   6   4   4   -0.40   10.80
   6   4   4   32.60   17.00
   6   4   4   10.30   14.60
   7  -5  -4    6.90    8.70
   7  -5  -4   -9.10   13.50
   7  -5  -4   -3.80   11.80
  -7   5   4   -0.40    6.70
   6  -5  -4   18.40    7.40
   6  -5  -4   43.60    8.00
   6  -5  -4   21.20    9.40
   6  -5  -4   24.20    7.90
   6  -5  -4   24.00   11.40
  -6   5   4   29.30   10.30
  -6   5   4   11.40    5.90
  -6   5   4   -0.80    9.90
   5  -5  -4    2.70    6.30
   5  -5  -4    2.00    7.70
   5  -5  -4   19.60    6.60
  -5   5   4    0.20    6.50
  -5   5   4   -3.00    6.90
  -5   5   4   -4.30    7.90
   4  -5  -4    4.10    6.70
   4  -5  -4   14.10    6.10
   4  -5  -4   10.90    7.50
   4  -5  -4   -1.00    5.00
  -4   5   4    4.60    4.60
  -4   5   4    9.50    7.10
  -4   5   4   -0.20    5.30
   3  -5  -4   36.90    5.80
   3  -5  -4   20.90    7.40
   3  -5  -4   20.90    6.20
   3  -5  -4   30.60    6.20
  -3   5   4   19.80    5.90
  -3   5   4   22.20    5.70
  -3   5   4   21.70    6.80
  -3   5   4   31.70    4.90
  -3   5   4   21.10    5.60
   2  -5  -4   23.60    5.30
   2  -5  -4   32.50    8.20
   2  -5  -4   23.20    5.80
   2  -5  -4   30.30    5.90
  -2   5   4   25.20    6.10
  -2   5   4   29.30    6.90
  -2   5   4   28.30    5.20
  -2   5   4   19.70    5.50
   1  -5  -4   58.39    6.60
   1  -5  -4   59.09    7.80
   1  -5  -4   60.49    8.40
   1  -5  -4   52.69    6.50
   1  -5  -4   85.09    8.90
  -1   5   4   72.09    8.30
  -1   5   4   62.89    8.40
  -1   5   4   64.79    8.40
   0  -5  -4   -7.20    4.40
   0  -5  -4    8.60    5.70
   0  -5  -4   -2.10    6.30
   0  -5  -4   -2.50    4.70
   0  -5  -4  -10.40    3.90
   0   5   4   -4.70    4.80
   0   5   4   -2.40    4.30
   0   5   4   -0.50    6.40
   0   5   4   -5.70    4.50
  -1  -5  -4    5.50    6.40
  -1  -5  -4   -1.10    5.40
  -1  -5  -4   -2.40    4.40
  -1  -5  -4    7.20    7.40
  -1  -5  -4    9.30    5.10
   1   5   4   -1.30    4.20
   1   5   4    6.50    5.90
   1   5   4   -2.70    6.80
   1   5   4    4.00    6.10
  -2  -5  -4    9.30    6.40
  -2  -5  -4    6.10    5.50
  -2  -5  -4   15.40    7.50
  -2  -5  -4   -1.30    6.20
  -2  -5  -4    0.60    8.70
   2   5   4   13.70    6.50
   2   5   4   11.80    8.50
   2   5   4    5.90    8.30
   2   5   4   12.40    5.50
  -3  -5  -4   25.80    6.10
  -3  -5  -4   41.90    9.90
  -3  -5  -4   34.00    9.70
  -3  -5  -4   30.30    8.00
  -3  -5  -4   25.00    7.80
   3   5   4   39.70    8.50
   3   5   4   39.70   11.00
   3   5   4   34.70    7.30
   3   5   4   31.10    8.20
   3   5   4   28.60    9.60
  -4  -5  -4   53.29    7.50
  -4  -5  -4   26.20   11.40
  -4  -5  -4   33.80    7.50
  -4  -5  -4   23.90    9.20
  -4  -5  -4   33.40    8.80
   4   5   4   26.70   10.30
   4   5   4   44.90    9.90
   4   5   4   24.70    9.00
   4   5   4   32.10   12.50
   4   5   4   56.69    9.70
  -5  -5  -4    8.20   10.20
  -5  -5  -4    9.20    6.40
  -5  -5  -4    8.50    6.40
   5   5   4   -7.80   14.30
   5   5   4    7.30    9.10
   5   5   4  -14.30   11.80
   5   5   4   -0.40    9.80
   5   5   4   -7.00    9.80
   5   5   4   -0.70   13.70
   6  -6  -4  -15.90    8.80
   6  -6  -4   -4.30   12.30
   6  -6  -4    1.90    9.50
   6  -6  -4    0.20    9.70
  -6   6   4    8.80    7.20
   5  -6  -4   -9.80    8.50
   5  -6  -4    5.20   10.00
   5  -6  -4  -22.30   10.30
   5  -6  -4    7.70    7.70
  -5   6   4    3.70    6.30
  -5   6   4  -18.50    9.00
   4  -6  -4    7.30    7.10
   4  -6  -4   -9.10    6.70
   4  -6  -4   -1.70    8.00
   4  -6  -4    2.80    9.70
  -4   6   4    6.80    5.90
  -4   6   4   21.90    7.80
  -4   6   4  -10.80    8.40
  -4   6   4   -2.10    5.30
  -4   6   4    6.00    6.00
   3  -6  -4   15.50    8.80
   3  -6  -4    1.90    9.60
   3  -6  -4   -8.40    6.10
   3  -6  -4    6.50    6.40
  -3   6   4   20.10    7.60
  -3   6   4    1.20    7.00
  -3   6   4    8.50    8.20
  -3   6   4    3.70    5.70
  -3   6   4    2.70    5.80
   2  -6  -4   -3.50    7.80
   2  -6  -4  -14.20    5.20
   2  -6  -4    5.20    5.40
   2  -6  -4   -2.70    6.10
   2  -6  -4   -3.10    8.40
  -2   6   4    7.30    6.20
  -2   6   4   -4.50    6.00
  -2   6   4    1.20    4.90
  -2   6   4   -6.10    7.80
   1  -6  -4   12.70   10.20
   1  -6  -4    7.30    8.70
   1  -6  -4   -9.00    5.80
   1  -6  -4   -5.20    5.50
  -1   6   4    4.10    6.80
  -1   6   4    4.80    6.60
  -1   6   4    0.10    8.60
  -1   6   4    3.70    6.20
   0  -6  -4   47.40    8.00
   0  -6  -4   50.49    8.60
   0  -6  -4   64.99   11.50
   0  -6  -4   66.29    8.40
   0   6   4   42.80   10.40
   0   6   4   58.89   11.60
   0   6   4   81.69   10.30
   0   6   4   56.09    8.50
  -1  -6  -4   29.70    9.60
  -1  -6  -4   26.30    7.60
  -1  -6  -4   18.20    7.90
  -1  -6  -4   36.30    6.90
   1   6   4   16.40    6.50
   1   6   4   32.00   10.30
   1   6   4   28.10   10.30
  -2  -6  -4   24.30    7.30
  -2  -6  -4   20.30    8.90
  -2  -6  -4    9.60   10.90
  -2  -6  -4   11.80   11.80
   2   6   4   15.60    8.80
   2   6   4    9.90    9.20
   2   6   4   16.70   11.30
   2   6   4   20.80    7.20
  -3  -6  -4   -5.10   11.40
  -3  -6  -4    7.80   13.10
  -3  -6  -4   -5.40    7.10
  -3  -6  -4   -5.70    8.00
   3   6   4   14.10    8.90
   3   6   4   13.40    9.90
   3   6   4    6.30    9.10
   3   6   4  -16.30   12.90
  -4  -6  -4   68.69   13.20
  -4  -6  -4   53.59   17.00
  -4  -6  -4   62.89    8.80
  -4  -6  -4   36.80    8.80
  -4  -6  -4   17.60   12.00
   4   6   4   50.99   12.30
   4   6   4   47.00   12.20
   4   6   4   70.99   16.50
   4   6   4   52.39   18.00
   4   6   4   49.10   13.30
   5  -7  -4    4.90   14.10
   5  -7  -4   14.30   12.30
   5  -7  -4   23.40   10.10
   5  -7  -4    5.80   11.40
  -5   7   4    2.50    6.10
   4  -7  -4    8.30   11.10
   4  -7  -4    3.40    8.80
   4  -7  -4   12.80   10.60
   4  -7  -4    6.60   13.20
  -4   7   4    4.00    6.60
  -4   7   4   -5.20    9.20
  -4   7   4   -2.00    9.90
  -4   7   4   24.70   12.00
  -4   7   4    7.90    7.80
   3  -7  -4  -13.90   10.70
   3  -7  -4   -1.60    6.80
   3  -7  -4   -4.50    7.80
   3  -7  -4    3.90   12.00
   3  -7  -4    1.80    9.60
  -3   7   4   -8.00   11.10
  -3   7   4    2.40    6.40
  -3   7   4    4.80    8.50
  -3   7   4   -0.80    9.20
  -3   7   4  -13.70    9.40
  -3   7   4    3.30    7.20
   2  -7  -4   -7.30    9.30
   2  -7  -4   -5.80    7.10
   2  -7  -4  -14.90   11.30
   2  -7  -4    7.90    8.50
   2  -7  -4   -6.90   11.60
  -2   7   4   -2.50   10.00
  -2   7   4    7.30    7.40
  -2   7   4    8.50    8.20
  -2   7   4    6.80   10.60
   1  -7  -4   23.30   16.80
   1  -7  -4    7.00    8.40
   1  -7  -4    6.60    9.60
   1  -7  -4   17.10   13.70
   1  -7  -4   -5.30    7.20
  -1   7   4    7.80    8.10
  -1   7   4   13.40    9.30
  -1   7   4  -24.30    8.90
  -1   7   4    3.00    7.70
  -1   7   4    7.40   10.70
   0  -7  -4   12.90    9.40
   0  -7  -4   -6.40    7.90
   0  -7  -4   -6.70   10.20
   0  -7  -4   -2.00   13.90
   0  -7  -4   -5.40   10.30
   0   7   4  -13.50    7.40
   0   7   4    6.60    9.90
   0   7   4   -2.80   11.20
   0   7   4    1.10   12.20
  -1  -7  -4   12.40   14.00
  -1  -7  -4   11.00   10.70
  -1  -7  -4    8.30   11.60
  -1  -7  -4   17.60    8.90
   1   7   4   20.00   14.10
   1   7   4   -2.30   11.10
   1   7   4   13.80    9.70
   1   7   4   19.70   10.00
  -2  -7  -4    8.40   12.50
  -2  -7  -4   -3.50    9.20
  -2  -7  -4   -9.80   12.00
  -2  -7  -4    1.70   16.20
  -2  -7  -4  -14.90   10.80
   2   7   4   38.10   16.70
   2   7   4    1.20   12.10
   2   7   4   13.30   10.30
   2   7   4  -11.10   11.00
  -3  -7  -4   23.50   16.40
  -3  -7  -4   11.00   12.70
  -3  -7  -4   32.80   10.30
  -3  -7  -4   29.80   15.40
   3   7   4   35.70   13.30
   3   7   4   25.30   13.40
   3   7   4   18.40   18.30
   3  -8  -4   17.70   10.60
   3  -8  -4  -15.50   13.10
   3  -8  -4    2.60   17.10
   3  -8  -4   11.00   11.90
  -3   8   4   -0.50   10.10
  -3   8   4   -9.20   12.20
  -3   8   4   -6.00    9.80
  -3   8   4   23.60   14.30
   2  -8  -4   -0.20   12.50
   2  -8  -4    0.00   11.20
   2  -8  -4   14.20   11.10
  -2   8   4    0.10   14.70
  -2   8   4   -5.90   12.50
  -2   8   4    4.10   10.20
  -2   8   4    0.80   10.40
  -2   8   4   13.40   13.90
   1  -8  -4    5.50   11.10
   1  -8  -4  -20.10   11.90
   1  -8  -4    7.10   12.10
   1  -8  -4   -6.40   17.40
  -1   8   4   25.70   14.40
  -1   8   4    2.40   15.30
  -1   8   4   -0.90   11.90
  -1   8   4   -8.60   11.90
   0  -8  -4   38.90   12.40
   0  -8  -4   24.40   13.90
   0  -8  -4   11.40   14.60
   0   8   4   14.50   19.20
   0   8   4    8.70   16.20
   0   8   4   19.00   11.20
  -1  -8  -4  -13.90   18.70
  -1  -8  -4   19.50   17.40
  -1  -8  -4   -9.90   11.60
  -1  -8  -4   17.60   14.50
   1   8   4    7.90   15.70
   1   8   4   20.60   18.50
   1   8   4   19.80   13.60
   1   8  -5   12.80   18.70
   1   8  -5    0.70   16.30
   1   8  -5  -28.30   21.20
  -1  -8   5   11.80   12.10
  -1  -8   5  -11.60   14.20
  -1  -8   5   25.60   17.20
  -1  -8   5   26.90   17.30
  -1  -8   5    5.60   20.00
   0   8  -5    2.70   18.70
   0   8  -5  -17.10   13.40
   0   8  -5   14.00   14.00
   0  -8   5   -2.80   13.70
   0  -8   5   23.90   17.20
   0  -8   5   24.80   11.20
   0  -8   5   -1.40   12.30
  -1   8  -5  -17.00   13.70
  -1   8  -5  -10.00   18.50
  -1   8  -5   -5.40   12.70
   1  -8   5    3.50   14.90
   1  -8   5    1.40   19.70
   1  -8   5  -12.40   11.80
  -2   8  -5   -7.60   17.50
  -2   8  -5   -3.50   12.00
  -2   8  -5   -0.30   16.70
   2  -8   5    8.40   14.70
   2  -8   5  -17.30   12.40
   2  -8   5    9.60   23.10
   3   7  -5   14.70   17.30
   3   7  -5   60.59   13.90
   3   7  -5   41.50   14.20
   3   7  -5   24.30   12.90
  -3  -7   5    8.90   14.00
  -3  -7   5   36.40   10.20
  -3  -7   5   19.50   17.70
  -3  -7   5    6.80   12.40
   2   7  -5    5.60   11.00
   2   7  -5    3.40   10.90
   2   7  -5    4.10   15.30
   2   7  -5   22.00   11.80
   2   7  -5   27.10   12.00
  -2  -7   5   29.60   13.60
  -2  -7   5   34.00    9.60
  -2  -7   5   10.60   13.20
  -2  -7   5   20.40   14.40
  -2  -7   5   34.00   11.00
   1   7  -5   -3.90    9.80
   1   7  -5  -17.60   14.00
   1   7  -5   14.90   10.10
   1   7  -5    9.80   11.70
   1   7  -5   10.00   10.30
  -1  -7   5    8.40   10.20
  -1  -7   5   -0.20    8.30
  -1  -7   5  -10.90   10.90
  -1  -7   5  -18.00   14.40
  -1  -7   5    9.30    9.30
   0   7  -5   67.19   11.20
   0   7  -5   50.09   11.90
   0   7  -5   88.19   12.00
   0   7  -5   85.79   14.00
   0  -7   5   94.59   15.70
   0  -7   5   88.29   10.30
   0  -7   5   78.49   12.10
   0  -7   5   67.09   12.00
  -1   7  -5  -13.40   10.40
  -1   7  -5   -3.00   10.70
  -1   7  -5  -22.00    8.20
  -1   7  -5   -9.50    9.60
  -1   7  -5   -6.30   14.20
   1  -7   5   10.70   13.80
   1  -7   5   18.20   10.50
   1  -7   5  -16.90    9.00
   1  -7   5  -13.70    9.00
  -2   7  -5   12.10   11.00
  -2   7  -5   16.60    9.70
  -2   7  -5   22.30   11.60
  -2   7  -5   -4.40   14.10
  -2   7  -5   28.60   10.70
   2  -7   5   10.20   14.30
   2  -7   5   23.20   10.70
   2  -7   5    8.40   10.70
   2  -7   5   28.80    9.10
  -3   7  -5   -3.90   14.40
  -3   7  -5   -7.50   11.40
  -3   7  -5   13.30    8.80
  -3   7  -5   -9.20   11.30
  -3   7  -5  -18.70   12.10
   3  -7   5   25.40   16.90
   3  -7   5   12.10   11.00
   3  -7   5   -1.30   10.20
   3  -7   5    5.00    9.70
  -4   7  -5  -10.60   13.20
  -4   7  -5   21.70   13.20
  -4   7  -5    2.60   13.70
  -4   7  -5   -1.10   13.90
  -4   7  -5   24.20   10.60
   4  -7   5   20.60   13.00
   4  -7   5   36.40   19.10
   4  -7   5   26.20   12.20
   4  -7   5   25.40   13.10
   4   6  -5    7.50   10.50
   4   6  -5   -3.20   11.30
   4   6  -5   -4.50   14.50
   4   6  -5  -11.60    9.60
  -4  -6   5    5.60    8.90
  -4  -6   5   34.90    9.60
  -4  -6   5   10.50   12.90
   3   6  -5   20.20    9.40
   3   6  -5   40.40   10.50
   3   6  -5   30.60   10.10
   3   6  -5   32.00   12.90
  -3  -6   5   29.10   11.60
  -3  -6   5   38.20    9.40
  -3  -6   5   39.20   11.00
  -3  -6   5   35.40    7.20
  -3  -6   5   46.10    9.80
   2   6  -5   15.00    8.10
   2   6  -5   14.10   11.60
   2   6  -5   19.60    9.10
   2   6  -5   16.50    7.60
   2   6  -5    6.80    8.50
  -2  -6   5    8.00    9.00
  -2  -6   5    7.40    8.00
  -2  -6   5   21.20   11.20
  -2  -6   5    6.80    7.60
  -2  -6   5   14.70    7.00
   1   6  -5   45.50    8.30
   1   6  -5   51.89    8.10
   1   6  -5   73.49   12.30
   1   6  -5   54.89    9.40
  -1  -6   5   63.69    8.40
  -1  -6   5   46.30    8.90
  -1  -6   5   59.29    8.60
  -1  -6   5   38.20    7.20
  -1  -6   5   65.19   11.50
   0   6  -5   12.50   11.10
   0   6  -5   10.00    6.40
   0   6  -5   29.40    8.90
   0  -6   5   10.30    7.10
   0  -6   5   27.30   10.30
   0  -6   5   13.60    7.30
   0  -6   5    1.30    7.10
  -1   6  -5  -10.20   10.80
  -1   6  -5   -2.60    6.60
  -1   6  -5   18.60    8.70
   1  -6   5   16.90    7.40
   1  -6   5   -6.20   11.20
   1  -6   5   13.70    6.80
  -2   6  -5    2.10    7.80
  -2   6  -5    1.20    6.30
  -2   6  -5   -5.60    9.30
   2  -6   5    1.90   12.20
   2  -6   5    6.30    6.20
   2  -6   5   22.90    8.50
  -3   6  -5   -0.90    9.20
  -3   6  -5   12.70    7.30
  -3   6  -5    4.50    9.00
  -3   6  -5    7.60    8.90
   3  -6   5    5.60    7.80
   3  -6   5   33.20   13.50
   3  -6   5    0.30    6.80
   3  -6   5   -6.60    7.40
  -4   6  -5    2.40   10.10
  -4   6  -5   35.60   11.60
  -4   6  -5   34.40    9.10
  -4   6  -5   18.90   10.90
  -4   6  -5   -5.40   11.50
   4  -6   5   11.10   10.10
   4  -6   5    1.30    8.20
   4  -6   5    1.30   13.40
   4  -6   5    7.80    9.60
   4  -6   5   -3.40    8.20
  -5   6  -5   -5.40    9.70
  -5   6  -5    5.40   10.50
  -5   6  -5  -18.30   12.90
  -5   6  -5  -14.60   11.50
  -5   6  -5    5.60   11.20
   5  -6   5   22.50   10.90
   5  -6   5   -7.00    9.10
   5  -6   5    0.60   10.40
   5  -6   5    8.10   16.60
   5  -6   5    0.70   10.00
   5   5  -5  -10.50    8.90
   5   5  -5   10.80    9.30
   5   5  -5    6.70    9.40
   5   5  -5  -11.70   10.70
  -5  -5   5   -7.80   12.10
  -5  -5   5   25.50   16.50
  -5  -5   5   -2.90   11.30
  -5  -5   5    4.30   10.90
   4   5  -5   65.69   10.30
   4   5  -5   47.40    9.10
   4   5  -5   65.79    9.40
  -4  -5   5   43.00    9.10
  -4  -5   5   59.29    9.30
   3   5  -5   76.09   10.80
   3   5  -5   80.19    9.00
   3   5  -5   67.79    8.70
   3   5  -5   60.89    9.10
  -3  -5   5   14.10   13.90
  -3  -5   5   54.59    8.90
  -3  -5   5   76.79    8.50
  -3  -5   5   95.49   10.00
  -3  -5   5   66.59    8.00
   2   5  -5   -1.50    6.10
   2   5  -5   -0.80    5.70
   2   5  -5    7.60    6.10
   2   5  -5    1.20    8.40
   2   5  -5    9.30    7.80
  -2  -5   5    3.00    4.80
  -2  -5   5    1.30    5.80
  -2  -5   5   11.00    5.40
  -2  -5   5    3.60    7.10
  -2  -5   5    5.90    6.30
   1   5  -5   15.10    6.10
   1   5  -5   32.00    7.50
   1   5  -5   37.20    8.10
   1   5  -5   30.40    9.30
   1   5  -5   31.90    7.30
  -1  -5   5   33.80    7.60
  -1  -5   5   17.10    5.00
  -1  -5   5   33.60    7.00
  -1  -5   5   27.20    6.40
  -1  -5   5   34.90    6.00
   0   5  -5   52.29    7.10
   0   5  -5   60.09    8.20
   0   5  -5   66.09    9.50
   0   5  -5   46.60    7.50
   0   5  -5   56.59    7.80
   0  -5   5   64.59    7.80
   0  -5   5   61.39    7.10
   0  -5   5   70.99    8.90
   0  -5   5   71.89    8.70
  -1   5  -5   27.30    6.50
  -1   5  -5   30.00    6.40
  -1   5  -5   30.00    6.80
  -1   5  -5   29.10   10.80
  -1   5  -5   24.50    7.80
   1  -5   5   21.40    8.70
   1  -5   5   15.00    5.80
   1  -5   5   15.20    7.90
   1  -5   5   28.60    6.30
  -2   5  -5   15.40    6.80
  -2   5  -5    3.80    5.80
  -2   5  -5   12.70   10.50
  -2   5  -5   21.50    6.00
   2  -5   5    8.60    5.00
   2  -5   5    4.30    5.80
   2  -5   5   19.50    8.80
   2  -5   5    4.40    5.30
   2  -5   5   15.30    6.40
  -3   5  -5   18.90    7.30
  -3   5  -5   17.70    7.80
  -3   5  -5    9.70    6.00
  -3   5  -5    8.10    7.40
  -3   5  -5    8.90    6.00
   3  -5   5   16.20    5.60
   3  -5   5   10.50    8.50
   3  -5   5    9.10    6.00
   3  -5   5   16.70    6.60
   3  -5   5   15.60    6.50
  -4   5  -5   -4.30    8.30
  -4   5  -5    8.80    7.70
  -4   5  -5    0.80    7.00
  -4   5  -5   -0.70    5.80
   4  -5   5   13.40    6.80
   4  -5   5    5.50    7.20
   4  -5   5  -11.90    5.70
   4  -5   5    7.10    5.70
   4  -5   5   16.00   11.30
  -5   5  -5    6.80    8.80
  -5   5  -5    2.90    6.30
  -5   5  -5   -5.20   10.00
  -5   5  -5   -4.10   10.60
   5  -5   5    1.20    8.30
   5  -5   5    5.80   12.70
   5  -5   5   -4.50    7.80
   5  -5   5   -3.10    7.30
   5  -5   5   12.20   10.00
  -6   5  -5   18.70    8.60
  -6   5  -5   34.40   11.20
  -6   5  -5    0.00   13.10
   6  -5   5    0.60    9.70
   6  -5   5    8.70   12.40
   6  -5   5    7.80    9.90
   6  -5   5   22.10   16.60
   6  -5   5    7.00    9.50
   6   4  -5   -3.30   10.80
   6   4  -5   10.30    8.90
   6   4  -5   -5.00    7.60
  -6  -4   5    9.40   10.80
  -6  -4   5   -3.30    7.50
  -6  -4   5   -2.60   12.50
   5   4  -5    5.40    6.80
   5   4  -5    3.20   10.80
   5   4  -5    7.70    6.50
   5   4  -5   -5.90    8.10
  -5  -4   5    1.40    8.60
  -5  -4   5    5.20    9.10
  -5  -4   5   18.50    9.30
  -5  -4   5    0.80    6.50
   4   4  -5   58.39    7.80
   4   4  -5   60.99    7.60
   4   4  -5   66.69    8.10
   4   4  -5   56.29    9.50
  -4  -4   5   65.59   10.10
  -4  -4   5   65.89    9.20
  -4  -4   5   63.89    7.70
   3   4  -5    4.50    4.80
   3   4  -5   -6.50    4.70
   3   4  -5    7.10    6.90
   3   4  -5    2.30    4.80
  -3  -4   5   -0.10    4.10
  -3  -4   5    3.30    3.30
  -3  -4   5    9.20    4.90
  -3  -4   5   -0.30    6.00
  -3  -4   5   -1.10    5.10
   2   4  -5    8.60    4.30
   2   4  -5   12.10    5.00
   2   4  -5    9.50    4.90
   2   4  -5    8.90    5.90
   2   4  -5    8.90    5.70
  -2  -4   5   10.20    4.00
  -2  -4   5    7.20    6.20
  -2  -4   5   19.10    5.70
  -2  -4   5    5.00    4.30
  -2  -4   5   22.80    5.70
   1   4  -5  137.59   12.30
   1   4  -5  133.69   10.20
   1   4  -5  159.98   10.70
   1   4  -5  147.99    9.80
   1   4  -5  153.98    9.80
  -1  -4   5  140.59    8.80
  -1  -4   5  152.28   10.90
  -1  -4   5  151.48   12.00
   0   4  -5   -0.50    5.10
   0   4  -5    5.30    4.10
   0   4  -5    3.40    4.00
   0   4  -5    5.70    4.90
   0   4  -5   11.20    4.60
   0  -4   5    4.60    3.30
   0  -4   5    8.70    4.80
   0  -4   5    5.00    5.40
   0  -4   5    4.60    4.60
  -1   4  -5   66.19    7.10
  -1   4  -5   69.49    7.80
  -1   4  -5   84.59    8.60
  -1   4  -5   52.29    6.60
  -1   4  -5   60.39    7.90
   1  -4   5   61.59    8.50
   1  -4   5   72.99    7.20
   1  -4   5   65.79    6.60
   1  -4   5   92.89    9.00
  -2   4  -5   11.30    6.70
  -2   4  -5   16.00    5.80
  -2   4  -5   14.90    5.50
  -2   4  -5   18.20    4.50
  -2   4  -5   19.40    5.50
   2  -4   5   22.80    4.70
   2  -4   5   11.40    4.80
   2  -4   5   16.00    5.70
   2  -4   5   21.30    4.70
   2  -4   5   22.20    7.20
  -3   4  -5  114.19   11.20
  -3   4  -5  103.19   12.30
  -3   4  -5  111.59    9.20
  -3   4  -5  100.09   11.40
  -3   4  -5  109.09    9.90
   3  -4   5   99.49   10.30
   3  -4   5  114.89    9.40
   3  -4   5  107.59   10.60
   3  -4   5  102.29   10.90
   3  -4   5   92.99    9.30
  -4   4  -5  111.69   11.20
  -4   4  -5  125.49   12.70
  -4   4  -5  114.29   11.10
  -4   4  -5  102.19   11.30
  -4   4  -5  127.59    9.80
   4  -4   5  105.39   11.70
   4  -4   5  138.89   12.50
   4  -4   5  115.39   10.50
   4  -4   5  120.39   11.40
   4  -4   5  115.29   10.30
  -5   4  -5    7.20    6.00
  -5   4  -5   10.10    5.10
  -5   4  -5   10.50    6.30
  -5   4  -5  -14.40    6.70
   5  -4   5    1.00    7.10
   5  -4   5    4.70    7.60
   5  -4   5   -7.90   10.20
   5  -4   5    1.30    5.80
   5  -4   5    0.20    6.40
  -6   4  -5    7.60   12.80
  -6   4  -5    5.30    7.40
  -6   4  -5    5.70   10.00
   6  -4   5    5.20    8.70
   6  -4   5   27.20   10.40
   6  -4   5    5.00    7.80
   6  -4   5   -6.70    7.70
  -7   4  -5   18.70   16.80
  -7   4  -5   27.80    9.80
   7  -4   5    5.70   11.30
   7  -4   5   30.90   11.90
   7  -4   5   21.10   10.00
   7  -4   5    5.50   13.30
   7  -4   5   -5.20   11.70
   6   3  -5   14.50    7.90
   6   3  -5    5.20    6.40
  -6  -3   5    8.30   10.10
  -6  -3   5    6.70    8.10
   5   3  -5  213.68   14.30
   5   3  -5  271.17   13.40
   5   3  -5  269.07   12.90
   5   3  -5  246.98   13.40
  -5  -3   5  239.88   14.80
  -5  -3   5  232.18   17.40
  -5  -3   5  249.88   16.30
   4   3  -5    6.60    4.60
   4   3  -5    9.10    4.90
   4   3  -5    8.70    5.10
   4   3  -5   15.60    4.80
  -4  -3   5    8.70    5.80
  -4  -3   5    3.10    5.10
  -4  -3   5    6.90    5.80
  -4  -3   5   15.80    6.10
   3   3  -5   19.80    4.70
   3   3  -5   17.00    4.90
   3   3  -5   19.50    4.10
   3   3  -5   28.20    6.10
  -3  -3   5   26.30    6.20
  -3  -3   5   14.60    4.30
  -3  -3   5   18.70    5.70
  -3  -3   5   17.60    5.40
   2   3  -5    2.00    3.00
   2   3  -5   -3.00    4.80
   2   3  -5    5.50    3.80
   2   3  -5   -0.10    2.70
  -2  -3   5   -3.90    2.50
  -2  -3   5   -2.00    3.40
  -2  -3   5    4.20    3.20
  -2  -3   5   -2.80    3.90
  -2  -3   5   -0.80    4.80
   1   3  -5  241.38   11.50
   1   3  -5  238.38   11.80
   1   3  -5  228.48   12.60
   1   3  -5  253.87   11.10
   1   3  -5  240.88   11.60
  -1  -3   5  256.87   12.10
  -1  -3   5  237.88   10.40
  -1  -3   5  258.37   12.90
   0   3  -5   17.00    3.50
   0   3  -5   25.20    5.20
   0   3  -5   23.70    4.30
   0   3  -5   16.90    3.70
   0   3  -5   18.80    4.10
   0  -3   5   30.90    5.20
   0  -3   5   23.60    3.70
   0  -3   5   23.90    4.30
   0  -3   5   15.90    4.00
  -1   3  -5   48.40    5.20
  -1   3  -5   61.49    7.00
  -1   3  -5   52.19    5.90
  -1   3  -5   52.79    5.60
  -1   3  -5   61.59    6.60
   1  -3   5   72.19    7.00
   1  -3   5   43.00    5.70
   1  -3   5   63.59    5.90
   1  -3   5   47.90    5.60
   1  -3   5   57.49    7.10
  -2   3  -5   62.09    6.60
  -2   3  -5   65.59    7.10
  -2   3  -5   62.19    7.40
  -2   3  -5   62.59    7.00
  -2   3  -5   67.19    7.80
   2  -3   5   65.49    7.70
   2  -3   5   51.19    6.20
   2  -3   5   54.89    6.30
   2  -3   5   60.09    6.30
   2  -3   5   63.69    6.10
  -3   3  -5   -2.80    5.30
  -3   3  -5   -6.80    5.00
  -3   3  -5   -0.40    3.60
  -3   3  -5    2.10    4.50
  -3   3  -5   -2.60    4.20
   3  -3   5   -5.70    3.70
   3  -3   5   10.70    6.10
   3  -3   5   -4.00    3.20
   3  -3   5    1.00    3.70
   3  -3   5   -4.90    4.60
  -4   3  -5    1.50    5.40
  -4   3  -5    7.30    4.50
  -4   3  -5   10.60    7.50
  -4   3  -5    6.00    4.10
  -4   3  -5    8.30    6.00
   4  -3   5    3.50    7.90
   4  -3   5    5.70    6.90
   4  -3   5    1.70    5.30
   4  -3   5    9.10    4.40
  -5   3  -5   20.80    6.00
  -5   3  -5   22.80    5.50
  -5   3  -5   15.70    4.40
  -5   3  -5   10.80    8.10
  -5   3  -5   13.30    6.90
   5  -3   5   11.90    6.90
   5  -3   5    9.00   10.00
   5  -3   5   16.90    8.80
   5  -3   5   18.90    6.30
   5  -3   5   20.60    6.60
  -6   3  -5   64.09   11.60
  -6   3  -5   45.90   12.60
  -6   3  -5   61.19    8.20
  -6   3  -5   52.89   12.60
   6  -3   5   87.39    9.20
   6  -3   5   57.99    9.60
   6  -3   5   49.99   10.40
   6  -3   5   55.69   10.10
   6  -3   5   54.69    8.70
  -7   3  -5  -19.50   11.60
  -7   3  -5   -4.60    8.20
  -7   3  -5    3.00   14.60
   7  -3   5   24.00    9.80
   7  -3   5    8.90    9.00
   7  -3   5   -5.30    8.90
   7  -3   5    7.20   11.20
   7  -3   5    8.10   11.30
   7   2  -5   13.40   12.80
   7   2  -5   23.00   13.60
  -7  -2   5    1.40    7.40
   6   2  -5   31.90   11.20
  -6  -2   5   13.60    9.20
  -6  -2   5   24.10    7.90
   5   2  -5    2.50    4.40
   5   2  -5    7.20    3.90
   5   2  -5   -3.00    6.50
  -5  -2   5   -5.50    5.00
  -5  -2   5   -3.00    5.80
   4   2  -5  119.29    7.80
   4   2  -5  124.29    7.90
   4   2  -5  129.49    8.50
   4   2  -5  134.29    8.20
  -4  -2   5  121.39    9.50
  -4  -2   5  139.99   10.80
  -4  -2   5  121.29    9.90
  -4  -2   5  123.19    9.30
   3   2  -5   15.20    3.80
   3   2  -5   16.80    3.90
   3   2  -5   12.10    3.60
   3   2  -5   11.40    3.20
  -3  -2   5   18.40    3.90
  -3  -2   5   12.00    4.20
  -3  -2   5   14.70    4.20
  -3  -2   5   15.40    4.40
   2   2  -5  132.49    7.00
   2   2  -5  126.29    7.10
   2   2  -5  122.79    8.80
   2   2  -5  133.69    7.30
  -2  -2   5  134.89    7.80
  -2  -2   5  127.59    6.70
  -2  -2   5  124.49    6.20
  -2  -2   5  121.09    8.20
  -2  -2   5  130.09    6.80
   1   2  -5 1039.40   34.70
   1   2  -5 1068.79   34.70
   1   2  -5 1069.59   35.50
   1   2  -5 1039.30   34.70
  -1  -2   5 1083.69   35.10
  -1  -2   5 1061.89   34.30
  -1  -2   5  997.00   35.50
  -1  -2   5 1004.90   34.40
   0   2  -5   27.20    4.10
   0   2  -5   29.20    4.00
   0   2  -5   25.50    4.50
   0   2  -5   24.40    3.90
   0   2  -5   28.90    3.60
   0  -2   5   24.20    3.90
   0  -2   5   26.30    4.80
   0  -2   5   26.60    3.40
   0  -2   5   21.00    4.00
   0  -2   5   32.10    3.90
  -1   2  -5    0.30    3.20
  -1   2  -5    1.60    3.00
  -1   2  -5    2.50    3.00
  -1   2  -5   -1.20    3.10
  -1   2  -5    1.80    2.40
   1  -2   5    0.80    2.00
   1  -2   5    4.90    2.90
   1  -2   5   -1.10    1.90
   1  -2   5   -1.00    4.10
   1  -2   5    7.00    2.80
  -2   2  -5  303.37   14.40
  -2   2  -5  305.27   13.10
  -2   2  -5  303.27   13.70
  -2   2  -5  309.77   14.10
  -2   2  -5  322.27   12.80
   2  -2   5  323.87   12.90
   2  -2   5  330.47   13.50
   2  -2   5  293.67   14.50
   2  -2   5  303.97   13.40
   2  -2   5  315.37   13.10
  -3   2  -5   -3.20    4.80
  -3   2  -5    8.70    4.90
  -3   2  -5    4.00    3.40
  -3   2  -5    4.20    2.80
  -3   2  -5    3.80    3.40
   3  -2   5    1.60    3.70
   3  -2   5   -0.90    3.20
   3  -2   5    5.70    3.00
   3  -2   5    5.10    4.70
   3  -2   5    6.80    3.80
  -4   2  -5   40.10    4.70
  -4   2  -5   39.10    5.50
  -4   2  -5   40.30    4.90
  -4   2  -5   34.30    6.30
  -4   2  -5   39.50    6.10
  -4   2  -5   34.50    7.10
  -4   2  -5   45.10    6.10
   4  -2   5   38.70    7.50
   4  -2   5   39.30    6.30
   4  -2   5   42.10    5.50
   4  -2   5   39.30    6.20
   4  -2   5   37.70    6.10
  -5   2  -5    3.20    5.60
  -5   2  -5   -2.20    3.70
  -5   2  -5  -13.00    7.30
   5  -2   5    9.40    7.30
   5  -2   5    2.80    5.40
   5  -2   5    0.00    5.00
   5  -2   5    0.20    5.30
   5  -2   5    8.40    6.20
  -6   2  -5    7.90    7.40
  -6   2  -5    7.00   20.00
  -6   2  -5   -1.30    6.10
  -6   2  -5    4.80    6.70
   6  -2   5    8.40    7.40
   6  -2   5    4.80    6.50
   6  -2   5  -10.40    7.20
   6  -2   5   -6.90    5.80
   6  -2   5    6.30    7.10
  -7   2  -5   -1.80    8.60
  -7   2  -5   -0.40   13.50
  -7   2  -5   15.80    7.70
  -7   2  -5    1.00   10.70
  -7   2  -5   12.70    6.80
   7  -2   5    4.50    8.20
   7  -2   5    4.50    9.90
   7  -2   5    4.60    8.00
   7  -2   5   -3.50   10.80
   7  -2   5   -8.30    7.80
   7   1  -5   -3.40   11.20
   7   1  -5   38.30   12.90
  -7  -1   5    4.10    8.30
   6   1  -5   61.59    9.70
   6   1  -5   44.80   10.70
  -6  -1   5   26.20    7.40
   5   1  -5  583.44   24.50
  -5  -1   5  615.34   25.00
  -5  -1   5  577.34   23.50
   4   1  -5   51.89    5.20
   4   1  -5   48.60    7.10
   4   1  -5   42.30    4.90
  -4  -1   5   50.29    5.80
  -4  -1   5   48.10    7.00
   3   1  -5   75.89    5.70
   3   1  -5   92.09    5.70
   3   1  -5   94.19    5.50
   3   1  -5   89.69    5.40
  -3  -1   5   76.19    6.60
  -3  -1   5   87.49    6.70
  -3  -1   5   80.79    6.70
  -3  -1   5   88.19    6.30
   2   1  -5  204.38    8.30
   2   1  -5  191.78    8.60
   2   1  -5  181.78    8.50
   2   1  -5  175.68    8.40
  -2  -1   5  192.48    7.40
  -2  -1   5  184.18    7.50
  -2  -1   5  201.98    7.80
  -2  -1   5  175.18    9.40
  -2  -1   5  194.58    8.80
   1   1  -5 1224.48   39.20
   1   1  -5 1192.48   39.80
   1   1  -5 1203.08   39.90
   1   1  -5 1174.48   39.40
   1   1  -5 1270.97   39.50
  -1  -1   5 1232.28   39.20
  -1  -1   5 1201.28   40.10
  -1  -1   5 1232.28   39.80
  -1  -1   5 1202.08   38.90
   0   1  -5  539.05   19.40
   0   1  -5  549.65   20.00
   0   1  -5  557.14   19.50
   0   1  -5  541.05   20.10
   0   1  -5  562.44   19.60
   0  -1   5  529.75   20.30
   0  -1   5  583.24   19.40
   0  -1   5  586.74   19.20
   0  -1   5  528.05   19.40
   0  -1   5  544.15   19.90
  -1   1  -5    7.00    2.80
  -1   1  -5    8.40    2.70
  -1   1  -5   17.60    3.80
  -1   1  -5    9.30    3.80
  -1   1  -5   11.90    3.10
   1  -1   5   11.80    3.30
   1  -1   5   12.70    2.70
   1  -1   5    7.60    2.80
   1  -1   5   14.30    2.50
   1  -1   5   13.40    3.80
  -2   1  -5  255.07   10.90
  -2   1  -5  236.78   11.30
  -2   1  -5  232.78    9.90
  -2   1  -5  233.38   12.00
  -2   1  -5  235.88   10.20
  -2   1  -5  240.38   12.00
   2  -1   5  239.48   11.80
   2  -1   5  237.08   10.30
   2  -1   5  244.08   11.00
   2  -1   5  243.18   10.80
   2  -1   5  232.88   11.00
  -3   1  -5   53.59    5.60
  -3   1  -5   42.70    4.10
  -3   1  -5   39.00    4.80
  -3   1  -5   52.79    6.40
  -3   1  -5   43.00    6.40
  -3   1  -5   51.29    5.90
  -3   1  -5   45.40    4.90
   3  -1   5   45.10    5.10
   3  -1   5   43.90    6.60
   3  -1   5   39.30    5.00
   3  -1   5   50.59    5.40
   3  -1   5   42.50    4.80
  -4   1  -5  105.89    6.20
  -4   1  -5   86.89    7.50
  -4   1  -5   97.29    9.30
  -4   1  -5   91.09    8.60
  -4   1  -5   91.79    6.60
   4  -1   5   87.49    7.30
   4  -1   5  112.69    9.10
   4  -1   5   90.49    8.60
   4  -1   5   89.59    8.10
   4  -1   5   93.39   10.20
  -5   1  -5   -0.70    4.20
  -5   1  -5   -1.50    7.60
  -5   1  -5    4.60    5.80
  -5   1  -5   -0.90    7.80
   5  -1   5   -1.20    5.50
   5  -1   5    1.60    4.80
   5  -1   5   -2.10    4.10
   5  -1   5   11.10    6.60
   5  -1   5   -0.20    6.30
  -6   1  -5  119.99   13.60
  -6   1  -5  186.58   25.30
  -6   1  -5  121.99    9.70
  -6   1  -5  120.49   11.70
  -6   1  -5  110.09   11.10
   6  -1   5  134.49   13.40
   6  -1   5  104.59   11.80
   6  -1   5  108.79   13.80
   6  -1   5  101.99   11.50
   6  -1   5  126.69   11.40
  -7   1  -5    0.20    9.20
  -7   1  -5   -6.00    9.20
  -7   1  -5    7.60    7.10
   7  -1   5   -4.30    7.90
   7  -1   5   -3.30    9.40
   7  -1   5   -4.30   10.40
   7  -1   5   -6.50    7.50
   7  -1   5  -11.80    7.40
   7  -1   5    2.90   12.00
   7   0  -5   17.20   11.40
   7   0  -5    9.00    9.40
  -7   0   5    4.40    8.20
  -7   0   5    3.70    7.60
   6   0  -5   12.60    8.90
   6   0  -5   16.00    7.00
  -6   0   5   16.80    8.00
  -6   0   5    9.00    6.80
   5   0  -5  188.58   11.10
   5   0  -5  154.48   12.20
  -5   0   5  165.38   11.60
  -5   0   5  167.38   11.90
   4   0  -5   22.50    6.00
  -4   0   5   25.20    4.80
  -4   0   5   22.70    4.70
  -4   0   5   13.30    4.90
   3   0  -5  226.98    8.60
   3   0  -5  211.88    8.80
   3   0  -5  220.88    8.90
   3   0  -5  215.18    8.90
   3   0  -5  237.68   10.10
  -3   0   5  215.08    9.60
  -3   0   5  214.88    9.40
  -3   0   5  202.18    9.50
  -3   0   5  194.88   11.00
  -3   0   5  220.28   10.10
   2   0  -5  792.92   26.00
   2   0  -5  763.42   26.10
   2   0  -5  767.52   25.50
   2   0  -5  774.92   25.80
   2   0  -5  765.42   25.00
  -2   0   5  783.32   25.80
  -2   0   5  797.02   27.00
  -2   0   5  756.72   26.20
  -2   0   5  758.62   26.30
   1   0  -5    8.50    2.40
   1   0  -5    4.40    2.30
   1   0  -5    8.70    3.10
   1   0  -5    7.20    2.10
   1   0  -5    6.30    2.30
  -1   0   5   10.20    2.30
  -1   0   5   12.80    2.70
  -1   0   5    8.50    3.00
  -1   0   5    8.70    2.00
  -1   0   5    8.50    2.20
  -1   0   5   10.10    1.80
   0   0  -5    6.90    2.70
   0   0  -5    7.10    2.20
   0   0  -5    7.30    3.00
   0   0  -5   12.30    3.00
   0   0  -5   10.90    3.10
   0   0   5    5.80    2.10
   0   0   5   10.40    2.80
   0   0   5    7.30    2.00
   0   0   5    8.10    2.60
   0   0   5    8.90    3.20
   0   0   5    9.90    2.20
  -1   0  -5   74.69    5.90
  -1   0  -5   77.89    6.70
  -1   0  -5   80.09    6.80
  -1   0  -5   79.69    4.30
  -1   0  -5   69.49    5.00
   1   0   5   69.09    4.80
   1   0   5   63.39    5.30
   1   0   5   69.09    6.70
   1   0   5   80.39    5.40
   1   0   5   93.19    5.80
  -2   0  -5  822.32   28.20
  -2   0  -5  809.32   28.40
  -2   0  -5  815.82   27.30
  -2   0  -5  767.62   26.80
  -2   0  -5  794.32   28.50
   2   0   5  785.82   27.80
   2   0   5  780.42   27.80
   2   0   5  820.22   27.70
   2   0   5  767.32   28.20
   2   0   5  852.71   27.40
  -3   0  -5   10.20    3.30
  -3   0  -5   18.60    4.30
  -3   0  -5   15.40    4.80
  -3   0  -5   19.60    6.30
  -3   0  -5   18.10    4.20
  -3   0  -5   11.80    3.70
   3   0   5   26.40    4.80
   3   0   5   17.30    3.80
   3   0   5   16.30    5.40
   3   0   5   24.30    3.80
   3   0   5   18.80    4.40
  -4   0  -5    3.90    4.80
  -4   0  -5    9.70    4.20
  -4   0  -5    9.00    4.70
  -4   0  -5   13.50    3.50
   4   0   5    7.20    3.50
   4   0   5    5.50    5.20
   4   0   5   11.40    4.80
   4   0   5    8.80    4.50
   4   0   5    7.40    4.10
  -5   0  -5   11.80    6.10
  -5   0  -5   17.70    6.60
   5   0   5    8.30    5.50
   5   0   5   12.30    4.70
   5   0   5    8.60    5.50
   5   0   5    6.60    6.70
   5   0   5   15.20    5.20
  -6   0  -5   10.20    7.90
  -6   0  -5    5.30    7.80
  -6   0  -5   17.40    8.10
   6   0   5   -1.60    5.40
   6   0   5    0.70    7.90
   6   0   5   -1.70    6.40
   6   0   5    2.90    7.20
   6   0   5   17.10    6.50
  -7   0  -5    1.30    9.30
  -7   0  -5   13.30    6.40
  -7   0  -5   18.50    9.50
   7   0   5    5.90    8.50
   7   0   5   -4.70   11.20
   7   0   5   -1.60    7.80
   7   0   5   -1.10    7.50
   7   0   5    7.90    9.30
   7   0   5   -5.70   13.70
   7  -1  -5   26.80   12.20
   7  -1  -5   36.80    8.20
  -7   1   5   27.40    9.60
   6  -1  -5  108.39   12.10
   6  -1  -5   93.79   10.80
  -6   1   5   70.59    9.50
   5  -1  -5  624.64   25.00
  -5   1   5  653.53   25.80
   4  -1  -5   57.39    7.10
  -4   1   5   55.99    7.20
   3  -1  -5  447.36   15.50
   3  -1  -5  428.96   15.80
   3  -1  -5  434.66   15.20
   3  -1  -5  427.26   15.50
   3  -1  -5  444.26   15.60
  -3   1   5  434.26   15.80
  -3   1   5  424.86   15.70
  -3   1   5  431.46   17.50
   2  -1  -5  264.67   13.20
   2  -1  -5  308.87   12.10
   2  -1  -5  320.47   11.70
   2  -1  -5  315.27   12.10
  -2   1   5  315.07   12.40
  -2   1   5  328.07   13.10
  -2   1   5  329.27   11.10
  -2   1   5  304.37   11.10
   1  -1  -5 3095.59   95.29
   1  -1  -5 2998.70   95.29
   1  -1  -5 3044.00   95.69
   1  -1  -5 2996.00   95.69
  -1   1   5 3074.69   95.79
  -1   1   5 3115.99   94.99
  -1   1   5 2980.90   95.59
  -1   1   5 3007.00   95.39
  -1   1   5 3099.49   95.09
   0  -1  -5  456.45   16.20
   0  -1  -5  441.36   17.10
   0  -1  -5  416.66   15.80
   0  -1  -5  444.46   16.50
   0  -1  -5  457.15   17.00
   0   1   5  459.75   16.90
   0   1   5  453.25   17.00
   0   1   5  451.75   16.30
   0   1   5  436.06   16.10
   0   1   5  456.75   15.50
   0   1   5  457.35   15.60
  -1  -1  -5   58.79    5.60
  -1  -1  -5   65.99    6.00
  -1  -1  -5   63.19    6.40
  -1  -1  -5   69.89    4.90
  -1  -1  -5   64.09    6.80
   1   1   5   60.29    5.40
   1   1   5   65.69    5.40
   1   1   5   62.69    5.90
   1   1   5   64.19    3.30
   1   1   5   68.59    6.50
   1   1   5   58.59    4.80
  -2  -1  -5   26.20    4.10
  -2  -1  -5   26.70    4.60
  -2  -1  -5   24.80    4.00
  -2  -1  -5   31.20    3.60
  -2  -1  -5   24.20    5.00
  -2  -1  -5   30.50    5.50
   2   1   5   25.70    4.60
   2   1   5   18.10    3.80
   2   1   5   23.20    4.10
   2   1   5   24.90    4.20
   2   1   5   31.80    3.80
  -3  -1  -5    9.80    3.10
  -3  -1  -5    9.10    4.00
  -3  -1  -5    4.50    3.40
  -3  -1  -5   16.10    5.50
  -3  -1  -5    3.60    3.70
  -3  -1  -5   12.70    4.90
   3   1   5   11.50    4.40
   3   1   5   10.70    4.30
   3   1   5   10.80    3.40
   3   1   5    6.80    3.80
   3   1   5   11.40    4.30
  -4  -1  -5    5.10    4.90
  -4  -1  -5    4.20    5.30
  -4  -1  -5   -5.30    3.20
  -4  -1  -5    5.30    4.30
  -4  -1  -5   -4.00    3.80
   4   1   5    1.40    3.80
   4   1   5    5.10    5.70
   4   1   5   -0.70    4.40
   4   1   5   -2.80    7.20
   4   1   5   -6.90    5.20
   4   1   5   -2.60    3.90
  -5  -1  -5   21.50    6.50
   5   1   5   12.50    6.90
   5   1   5   12.00    9.90
   5   1   5   14.10    5.60
   5   1   5   29.40    5.40
   5   1   5    9.20    6.00
   5   1   5   14.50    8.60
  -6  -1  -5   23.90    8.40
  -6  -1  -5    8.10    9.20
  -6  -1  -5   23.20    8.60
   6   1   5   23.00    9.50
   6   1   5   23.90   13.30
   6   1   5   17.90    6.90
   6   1   5    9.50    7.10
   6   1   5   15.30    6.30
   6   1   5   17.10    6.50
  -7  -1  -5  -10.10    6.50
  -7  -1  -5   17.70   12.10
  -7  -1  -5  -10.30   10.90
   7   1   5    1.50   12.30
   7   1   5  -11.20   10.30
   7   1   5    8.50    8.20
   7   1   5    2.40    9.00
   7   1   5   -0.90    8.20
   7  -2  -5   50.79   12.90
  -7   2   5   34.50    8.30
   6  -2  -5    6.00    7.50
  -6   2   5    2.80    6.80
   5  -2  -5   36.70    7.10
  -5   2   5   29.90    6.90
   4  -2  -5   47.80    5.20
   4  -2  -5   57.79    5.50
   4  -2  -5   60.49    5.70
   4  -2  -5   59.79    6.00
   4  -2  -5   57.09    5.10
  -4   2   5   53.59    5.20
  -4   2   5   39.90    6.30
  -4   2   5   56.79    5.60
   3  -2  -5   16.00    2.90
   3  -2  -5    9.30    3.40
   3  -2  -5   20.30    3.50
   3  -2  -5   17.20    3.30
  -3   2   5    5.50    3.80
  -3   2   5   24.70    4.50
  -3   2   5   18.40    3.70
   2  -2  -5  214.48   10.20
   2  -2  -5  232.78   10.30
   2  -2  -5  236.18   11.10
  -2   2   5  238.68   10.60
  -2   2   5  238.58    9.20
  -2   2   5  237.18   10.90
  -2   2   5  215.18    9.30
  -2   2   5  233.88   10.80
   1  -2  -5    3.90    2.60
   1  -2  -5    1.20    2.00
   1  -2  -5    1.80    3.40
   1  -2  -5    1.50    3.30
  -1   2   5    3.30    2.80
  -1   2   5    0.20    3.70
  -1   2   5    3.40    2.70
  -1   2   5    3.50    3.20
  -1   2   5    2.60    2.10
   0  -2  -5  146.39    8.70
   0  -2  -5  170.88    7.70
   0  -2  -5  154.58    9.50
   0  -2  -5  160.48    8.60
   0   2   5  158.58    7.30
   0   2   5  148.69    7.60
   0   2   5  148.39    9.30
   0   2   5  153.58    8.20
   0   2   5  147.69    7.20
  -1  -2  -5  248.68   11.40
  -1  -2  -5  217.88   10.90
  -1  -2  -5  224.58   10.10
  -1  -2  -5  240.78   12.10
   1   2   5  235.28   10.40
   1   2   5  230.98   10.50
   1   2   5  244.48   12.20
   1   2   5  238.68    9.00
   1   2   5  236.28   10.70
  -2  -2  -5  797.92   28.20
  -2  -2  -5  820.02   27.00
  -2  -2  -5  767.32   27.20
  -2  -2  -5  751.02   28.30
   2   2   5  742.93   27.20
   2   2   5  761.02   27.80
   2   2   5  803.32   27.30
   2   2   5  776.32   28.30
   2   2   5  741.23   27.70
   2   2   5  785.22   27.90
  -3  -2  -5   31.50    5.50
  -3  -2  -5   24.10    6.00
  -3  -2  -5   33.30    5.40
  -3  -2  -5   31.10    4.30
  -3  -2  -5   39.00    5.20
   3   2   5   33.20    5.20
   3   2   5   41.20    6.10
   3   2   5   26.00    5.20
   3   2   5   29.00    6.90
   3   2   5   34.10    7.20
   3   2   5   27.50    4.30
  -4  -2  -5   75.29    6.90
  -4  -2  -5   79.19    8.90
  -4  -2  -5   67.39    7.50
  -4  -2  -5   64.59    6.70
  -4  -2  -5   94.79    9.50
   4   2   5   84.39    9.50
   4   2   5   73.59    8.70
   4   2   5   90.59    8.90
   4   2   5   81.79    8.80
   4   2   5   71.59    7.50
   4   2   5   72.69   10.10
  -5  -2  -5    4.00    6.50
   5   2   5  -12.70    6.40
   5   2   5   11.30    5.50
   5   2   5   10.00    9.50
   5   2   5   -3.80    5.70
   5   2   5   -0.40    7.50
   5   2   5   13.90    8.90
  -6  -2  -5   56.59    9.10
  -6  -2  -5   51.59   10.40
  -6  -2  -5   62.09   10.80
   6   2   5   31.90   10.40
   6   2   5   46.40    9.30
   6   2   5   57.49    8.70
   6   2   5   47.20    8.70
   6   2   5   81.09   14.10
   6   2   5   53.49    8.80
  -7  -2  -5    3.50    6.80
   7   2   5   27.60   10.00
   7   2   5    1.20    9.50
   7   2   5   16.70   15.10
   7   2   5   13.20   10.70
   7   2   5    8.20    8.90
   7  -3  -5   -2.10   12.00
  -7   3   5    2.10    6.50
   6  -3  -5   25.10    9.60
  -6   3   5   31.10    8.20
   5  -3  -5    0.10    4.30
   5  -3  -5    4.90    3.70
   5  -3  -5   -1.10    5.80
   5  -3  -5    4.10    5.20
   5  -3  -5    0.30    4.30
  -5   3   5   -1.70    5.40
   4  -3  -5   11.90    4.90
   4  -3  -5    7.20    4.30
   4  -3  -5    3.90    4.10
   4  -3  -5    4.30    3.90
   4  -3  -5   10.70    3.50
  -4   3   5   15.90    5.10
  -4   3   5    7.20    5.40
  -4   3   5    9.60    4.30
   3  -3  -5   49.80    5.50
   3  -3  -5   40.90    5.20
   3  -3  -5   38.10    7.10
   3  -3  -5   45.00    5.20
  -3   3   5   38.00    5.90
  -3   3   5   41.10    4.30
  -3   3   5   49.80    6.20
   2  -3  -5  111.39    6.90
   2  -3  -5   96.59    8.60
   2  -3  -5  106.19    8.20
   2  -3  -5  119.69    7.50
  -2   3   5  116.59    8.20
  -2   3   5  102.59    9.00
  -2   3   5  106.09    6.40
  -2   3   5  108.19    6.90
  -2   3   5  106.49    8.10
   1  -3  -5   25.90    4.80
   1  -3  -5   20.20    4.10
   1  -3  -5   19.30    4.70
  -1   3   5   23.50    4.50
  -1   3   5   34.20    4.80
  -1   3   5   34.10    4.00
  -1   3   5   22.70    4.00
  -1   3   5   25.50    5.10
   0  -3  -5   26.00    4.20
   0  -3  -5   22.30    4.80
   0  -3  -5   20.80    3.90
   0  -3  -5   22.10    5.40
   0   3   5   15.50    3.60
   0   3   5   28.40    5.80
   0   3   5   25.30    4.90
   0   3   5   26.60    4.00
   0   3   5   25.60    4.30
  -1  -3  -5   71.99    7.50
  -1  -3  -5   76.19    9.00
  -1  -3  -5   87.99    6.20
  -1  -3  -5   68.69    6.70
   1   3   5   83.49    7.90
   1   3   5   66.39    6.40
   1   3   5   82.89    7.80
   1   3   5   72.59    6.40
   1   3   5   77.79    7.80
   1   3   5   68.49    7.00
  -2  -3  -5   75.69    8.50
  -2  -3  -5   86.09    8.30
  -2  -3  -5   78.79    6.70
  -2  -3  -5   74.29    8.00
   2   3   5   85.29    8.80
   2   3   5   73.09    7.40
   2   3   5   91.99    8.40
   2   3   5   87.19    8.80
   2   3   5   85.89    8.70
   2   3   5   85.59    8.50
  -3  -3  -5   20.50    5.20
  -3  -3  -5   17.10    5.70
  -3  -3  -5   12.50    4.10
  -3  -3  -5   27.10    5.80
  -3  -3  -5   16.80    6.50
   3   3   5   29.00    5.90
   3   3   5   25.20    6.40
   3   3   5   16.00    6.50
   3   3   5   13.70    4.80
   3   3   5   30.60    7.80
  -4  -3  -5   21.60    4.80
  -4  -3  -5   10.00    6.50
  -4  -3  -5   30.10    7.90
  -4  -3  -5   21.00    6.30
  -4  -3  -5   15.20    5.60
   4   3   5   14.20    7.40
   4   3   5   15.10    8.10
   4   3   5    8.10    5.70
   4   3   5   11.90    6.10
   4   3   5    7.70    7.30
   4   3   5   19.50    5.40
  -5  -3  -5   92.79   10.90
  -5  -3  -5  103.59   10.70
   5   3   5  118.09   12.60
   5   3   5   66.79   11.50
   5   3   5  120.49   12.40
   5   3   5   99.99   12.00
   5   3   5   92.59   10.10
  -6  -3  -5    5.10   12.00
  -6  -3  -5   -3.10   10.20
  -6  -3  -5   -7.50    6.00
   6   3   5   10.70   10.90
   6   3   5   15.20    8.40
   6   3   5    2.10   13.60
   6   3   5   17.80   10.70
   6   3   5    0.90    9.10
   6   3   5    2.00    8.60
   7  -4  -5  -11.10    6.80
   7  -4  -5    2.70    9.70
   7  -4  -5    1.70   13.80
  -7   4   5    6.10    7.50
   6  -4  -5   28.10    9.50
   6  -4  -5   37.50    6.50
   6  -4  -5   29.60    7.80
   5  -4  -5   43.90    7.70
   5  -4  -5   47.90    6.00
   5  -4  -5   38.80    7.90
   5  -4  -5   45.20    6.90
   5  -4  -5   42.00    6.20
  -5   4   5   27.10    6.70
  -5   4   5   46.50    8.10
   4  -4  -5   78.79    8.10
   4  -4  -5   88.89    9.80
   4  -4  -5   89.59    8.80
   4  -4  -5   94.39    8.70
  -4   4   5   75.29    8.70
  -4   4   5   99.89    8.70
  -4   4   5   80.39    9.20
   3  -4  -5   99.69    9.30
   3  -4  -5  107.79   10.10
   3  -4  -5  113.79    8.30
   3  -4  -5  106.29    9.70
  -3   4   5   83.99    9.50
  -3   4   5   86.19    7.70
  -3   4   5  100.89   10.70
  -3   4   5  101.49    9.20
  -3   4   5   98.59    7.10
   2  -4  -5    4.30    3.80
   2  -4  -5    9.90    4.70
   2  -4  -5    4.10    5.20
   2  -4  -5    7.30    5.20
  -2   4   5    4.70    5.70
  -2   4   5    9.60    4.90
  -2   4   5    6.30    3.50
  -2   4   5    8.20    4.90
  -2   4   5   11.20    4.40
   1  -4  -5  127.49   12.10
   1  -4  -5  138.49    9.80
   1  -4  -5  151.58    9.00
   1  -4  -5  134.19   10.30
  -1   4   5  148.89    9.20
  -1   4   5  128.19    8.60
  -1   4   5  155.98   10.60
  -1   4   5  151.68   12.00
   0  -4  -5   27.00    6.40
   0  -4  -5   29.50    4.80
   0  -4  -5   39.10    6.10
   0  -4  -5   43.90    6.30
   0   4   5   32.90    5.70
   0   4   5   27.50    4.60
   0   4   5   34.30    6.10
   0   4   5   23.30    6.00
  -1  -4  -5   23.00    6.90
  -1  -4  -5   25.10    4.40
  -1  -4  -5   29.10    7.90
  -1  -4  -5   35.60    5.90
   1   4   5   23.70    4.80
   1   4   5   19.30    7.10
   1   4   5   22.50    5.30
   1   4   5   29.00    5.30
   1   4   5   25.50    5.70
  -2  -4  -5   77.99   10.30
  -2  -4  -5   82.29    9.80
  -2  -4  -5   83.69    8.00
   2   4   5  110.09   10.50
   2   4   5   95.69   10.30
   2   4   5   99.99    9.40
   2   4   5   91.79   13.60
   2   4   5   90.79   10.10
   2   4   5   86.19   10.00
  -3  -4  -5   -4.10    6.20
  -3  -4  -5   -8.60    5.40
  -3  -4  -5   12.20    4.70
  -3  -4  -5   -1.30    7.00
   3   4   5   -0.20    7.90
   3   4   5    3.20    5.50
   3   4   5    6.30    4.50
   3   4   5   -1.50    6.60
   3   4   5   -2.00    6.10
  -4  -4  -5   34.80    8.40
  -4  -4  -5   34.30    8.70
  -4  -4  -5   32.10    5.90
  -4  -4  -5   37.10   10.30
   4   4   5   31.90   10.80
   4   4   5   45.20   11.60
   4   4   5   28.50    8.40
   4   4   5   33.70    8.00
   4   4   5   50.09   10.10
   4   4   5   38.50    7.70
  -5  -4  -5    7.90    7.80
  -5  -4  -5    9.70   11.30
  -5  -4  -5    2.90    5.30
  -5  -4  -5   -6.60    8.60
   5   4   5    3.30    7.90
   5   4   5    2.40    9.10
   5   4   5    6.40   11.50
   5   4   5  -15.30   10.40
   5   4   5    5.40    8.20
   5   4   5    9.90   14.60
  -6  -4  -5   18.40    6.90
   6   4   5    5.70   10.60
   6   4   5   24.10   14.80
   6   4   5   21.40   12.00
   6   4   5    2.10   11.20
   6  -5  -5    9.40    7.50
   6  -5  -5   20.40   10.10
   6  -5  -5   23.80   10.90
   6  -5  -5   21.60    8.30
   6  -5  -5   25.70    8.70
  -6   5   5   22.80   11.10
  -6   5   5   15.70    9.60
  -6   5   5    2.40    5.50
   5  -5  -5   20.60    6.90
   5  -5  -5   -3.30    7.80
   5  -5  -5   12.80    7.10
   5  -5  -5    6.90    7.60
   5  -5  -5    7.90    7.20
  -5   5   5    4.70    6.70
  -5   5   5    4.70    8.40
  -5   5   5    3.50    9.10
   4  -5  -5   15.50    6.40
   4  -5  -5   19.70    6.60
   4  -5  -5   23.60    8.60
   4  -5  -5   26.70    7.90
  -4   5   5   13.80    7.50
  -4   5   5   25.20    7.30
   3  -5  -5   42.20    8.20
   3  -5  -5   24.30    7.50
   3  -5  -5   23.00    6.60
   3  -5  -5   33.20    6.80
  -3   5   5   22.10    5.90
  -3   5   5   42.10    7.60
  -3   5   5   29.60    7.50
  -3   5   5   36.80    6.00
  -3   5   5   30.80    5.20
   2  -5  -5   10.80    6.90
   2  -5  -5   26.70    6.20
   2  -5  -5   23.70    6.60
  -2   5   5   20.60    6.00
  -2   5   5   30.20    5.30
  -2   5   5   20.10    5.50
  -2   5   5   31.40    7.10
  -2   5   5   11.80    6.50
   1  -5  -5    7.50    6.10
   1  -5  -5    4.40    5.60
   1  -5  -5    3.90    5.20
   1  -5  -5   -0.80    6.60
  -1   5   5   -2.80    5.70
  -1   5   5   -6.50    5.60
  -1   5   5   -0.80    4.20
   0  -5  -5    8.60    8.00
   0  -5  -5    4.60    5.20
   0  -5  -5    7.10    6.20
   0  -5  -5   -2.20    5.30
   0   5   5   11.70    5.10
   0   5   5    5.40    5.40
   0   5   5    8.70    5.80
   0   5   5   11.60    8.00
  -1  -5  -5    0.80    8.10
  -1  -5  -5   -3.10    4.50
  -1  -5  -5    3.60    6.40
  -1  -5  -5  -11.60    5.80
  -1  -5  -5   -1.20    5.70
   1   5   5    4.80    8.00
   1   5   5   10.60    5.20
   1   5   5   -0.50    6.50
  -2  -5  -5   36.90    6.80
  -2  -5  -5   30.50   10.20
  -2  -5  -5   41.60    7.40
  -2  -5  -5   34.10    7.70
   2   5   5   42.10    8.30
   2   5   5   24.70    9.70
   2   5   5   38.50    7.30
   2   5   5   31.20    8.80
   2   5   5   33.00    7.70
   2   5   5   47.00    8.60
  -3  -5  -5   11.60    7.40
  -3  -5  -5    8.00    7.60
  -3  -5  -5    8.10    6.00
  -3  -5  -5   -4.40    9.80
   3   5   5    4.80    6.20
   3   5   5    3.70    8.30
   3   5   5    4.10    7.30
   3   5   5    9.00   10.30
   3   5   5    9.50   10.30
   3   5   5   -1.90    7.90
  -4  -5  -5   38.10   10.00
  -4  -5  -5   37.70    7.70
  -4  -5  -5   18.00   10.30
  -4  -5  -5   47.00   13.00
   4   5   5   27.40   11.20
   4   5   5   37.20    9.00
   4   5   5   38.50   10.70
   4   5   5    1.00   10.80
   4   5   5   40.70   14.00
  -5  -5  -5   24.00   11.20
  -5  -5  -5   27.30   12.40
  -5  -5  -5   19.60    8.00
  -5  -5  -5   33.60    8.00
   5   5   5   70.29   18.90
   5   5   5   40.70   12.10
   5   5   5   33.10   15.10
   5   5   5   29.80   11.90
   5   5   5   18.60   11.00
   5   5   5   28.90   15.60
   6  -6  -5   15.60   12.20
   6  -6  -5  -13.40    9.00
   6  -6  -5   14.50   12.90
   6  -6  -5   17.40   10.80
   6  -6  -5   -2.40   10.40
  -6   6   5   12.30    7.80
   5  -6  -5    6.30   11.80
   5  -6  -5    1.50    7.50
   5  -6  -5   11.40    9.50
   5  -6  -5    4.20    9.90
  -5   6   5    5.70    6.70
  -5   6   5    2.70    9.50
   4  -6  -5    1.40    7.90
   4  -6  -5   19.70    7.10
   4  -6  -5   12.30   10.10
   4  -6  -5   20.40    9.60
  -4   6   5   10.00    5.50
  -4   6   5   17.50    9.60
  -4   6   5   18.70    8.10
  -4   6   5   11.30    7.70
  -4   6   5    6.90    6.80
   3  -6  -5    0.30    7.40
   3  -6  -5  -10.20   10.80
   3  -6  -5  -10.40    7.40
   3  -6  -5   -4.70    5.70
  -3   6   5  -10.80    7.90
  -3   6   5    2.80    7.20
  -3   6   5    3.40    6.30
  -3   6   5    4.80    7.50
  -3   6   5   -3.00    6.90
   2  -6  -5   10.90    7.20
   2  -6  -5   -9.60    8.90
   2  -6  -5   -6.40    5.70
   2  -6  -5    3.20    7.70
  -2   6   5  -10.90    6.10
  -2   6   5   11.30    6.60
  -2   6   5   15.10    8.30
  -2   6   5    4.90    8.50
  -2   6   5   -1.00    4.70
   1  -6  -5    5.20   10.30
   1  -6  -5   -4.40    5.50
   1  -6  -5    3.00    7.80
   1  -6  -5   12.20    9.10
  -1   6   5    1.30    7.00
  -1   6   5    8.50    9.00
  -1   6   5   -5.40    7.60
  -1   6   5    0.00    6.20
   0  -6  -5   13.00    8.00
   0  -6  -5   13.40    9.80
   0  -6  -5  -10.00    6.90
   0   6   5    9.10    6.30
   0   6   5   -2.50    9.70
   0   6   5   -4.70    7.50
  -1  -6  -5   10.40   11.60
  -1  -6  -5   51.89    9.60
  -1  -6  -5   31.90    8.70
  -1  -6  -5   39.00    7.00
   1   6   5   48.80   10.10
   1   6   5   28.40    7.90
   1   6   5   25.00   11.60
  -2  -6  -5   10.60    9.10
  -2  -6  -5   -7.50    7.00
  -2  -6  -5   14.80   10.60
  -2  -6  -5  -12.10   11.30
   2   6   5    5.60    9.80
   2   6   5   -7.80   12.10
   2   6   5   13.60    8.90
   2   6   5    5.30    7.50
  -3  -6  -5    3.10   13.30
  -3  -6  -5   -0.30    9.80
  -3  -6  -5   12.70    8.20
  -3  -6  -5   -3.60   11.90
   3   6   5   20.00   10.80
   3   6   5    3.50   10.60
   3   6   5   -6.90   11.40
   3   6   5   -0.10    8.30
   3   6   5  -21.10   14.10
  -4  -6  -5   -2.80    6.40
  -4  -6  -5  -12.40    8.80
  -4  -6  -5   18.40   12.00
   4   6   5   -1.30   14.20
   4   6   5  -16.70   17.00
   4   6   5   10.70   13.30
   4   6   5   13.90   11.40
   4   6   5    6.90   13.50
   4   6   5   38.40   17.50
   5  -7  -5   11.40   14.80
   5  -7  -5   29.90   13.90
   5  -7  -5   18.90   11.90
  -5   7   5   20.50    8.10
   4  -7  -5   11.30   12.40
   4  -7  -5    8.20   14.20
   4  -7  -5    7.40   10.30
   4  -7  -5    8.40   11.00
  -4   7   5   11.20   14.80
  -4   7   5   10.10    7.60
  -4   7   5    9.50   11.70
  -4   7   5   -5.90   10.30
  -4   7   5    5.70    6.40
   3  -7  -5   83.79   11.00
   3  -7  -5   80.29   12.60
   3  -7  -5   48.90   12.30
   3  -7  -5   42.50   14.60
  -3   7   5   36.80   13.40
  -3   7   5   42.10    9.70
  -3   7   5   44.30    8.10
  -3   7   5   75.79   12.40
  -3   7   5   69.99   18.60
   2  -7  -5    6.30   10.00
   2  -7  -5  -12.00    9.10
   2  -7  -5   -7.40    9.00
   2  -7  -5   -2.40   12.10
  -2   7   5   17.00    9.80
  -2   7   5   -5.70    7.30
  -2   7   5    0.50   12.10
  -2   7   5   -5.30    8.70
  -2   7   5   13.90    8.30
   1  -7  -5   36.40    9.80
   1  -7  -5   23.50    9.60
   1  -7  -5   23.30   15.80
   1  -7  -5   33.00   11.30
   1  -7  -5   31.60   10.70
  -1   7   5   16.40    9.10
  -1   7   5   26.80   11.20
  -1   7   5   13.20   11.40
  -1   7   5   22.10   10.90
  -1   7   5   20.00    8.50
   0  -7  -5   13.60   14.00
   0  -7  -5   -5.80    9.50
   0  -7  -5   -2.50    9.60
   0  -7  -5   -2.80   10.80
   0   7   5   15.20   14.10
   0   7   5   -5.50    9.60
   0   7   5    0.80    9.10
   0   7   5    8.30   11.90
  -1  -7  -5   29.40   12.30
  -1  -7  -5    8.30   12.30
  -1  -7  -5   17.40   11.50
  -1  -7  -5    5.60    9.40
  -1  -7  -5   -2.20   15.00
   1   7   5    1.80   11.10
   1   7   5   -2.40   13.60
   1   7   5   13.80   10.00
   1   7   5   -2.40   12.20
  -2  -7  -5   -1.00   13.00
  -2  -7  -5    0.60   15.30
  -2  -7  -5  -24.90   13.90
  -2  -7  -5   16.80   10.10
  -2  -7  -5   -8.70   12.20
   2   7   5    0.10   15.30
   2   7   5    8.90   10.10
   2   7   5  -20.90   11.40
   2  -8  -5   20.00   14.40
   2  -8  -5    4.60   12.80
   2  -8  -5   -3.80   24.10
  -2   8   5   20.10   11.60
  -2   8   5    1.50   10.60
  -2   8   5   -4.20   16.40
  -2   8   5   -7.10   13.90
  -2   8   5   10.60   12.90
   1  -8  -5    8.60   12.50
   1  -8  -5   -3.80   11.60
   1  -8  -5   15.30   13.40
   1  -8  -5  -30.70   17.90
  -1   8   5   14.90   17.10
  -1   8   5    1.40   11.60
  -1   8   5   -5.80   15.00
  -1   8   5    2.50   11.00
   0  -8  -5   21.50   13.40
   0  -8  -5   18.20   20.50
   0  -8  -5   17.30   18.20
   0  -8  -5   16.40   12.20
   0   8   5   20.90   19.70
   0   8   5   24.40   16.30
   0   8   5   16.80   13.60
  -1   8  -6    1.80   19.20
  -1   8  -6   -9.50   15.90
  -1   8  -6    8.90   14.40
   1  -8   6   26.00   21.10
   1  -8   6   16.30   16.00
   1  -8   6   -1.60   12.90
   2   7  -6   30.30   13.20
   2   7  -6   48.00   11.80
   2   7  -6   20.20   11.70
   2   7  -6   54.29   17.70
  -2  -7   6   19.30   14.00
  -2  -7   6   21.70   13.10
  -2  -7   6   29.60   12.50
  -2  -7   6   33.00   10.60
  -2  -7   6   37.50   11.00
   1   7  -6   11.10   11.40
   1   7  -6  -14.10   16.20
   1   7  -6   13.30   11.80
   1   7  -6  -12.00   11.10
   1   7  -6    1.10   11.00
  -1  -7   6  -16.70   13.70
  -1  -7   6   -3.10   10.60
  -1  -7   6   -8.70    8.90
  -1  -7   6    9.10   11.00
  -1  -7   6    6.40   13.00
   0   7  -6   -7.60   10.30
   0   7  -6   -3.20   11.20
   0   7  -6  -11.00   11.00
   0   7  -6   14.70   15.20
   0   7  -6   -4.90   10.30
   0  -7   6   14.40   15.00
   0  -7   6  -17.20    8.50
   0  -7   6    7.90   11.50
   0  -7   6   11.40   11.80
  -1   7  -6   13.50   15.20
  -1   7  -6   19.90   10.70
  -1   7  -6  -12.20   12.20
  -1   7  -6    6.90   10.50
  -1   7  -6    4.50   11.70
   1  -7   6   19.30   15.80
   1  -7   6   24.80   12.40
   1  -7   6   10.90   11.40
   1  -7   6    7.40    9.40
  -2   7  -6   13.10   16.50
  -2   7  -6   24.10   13.70
  -2   7  -6    8.10   11.60
  -2   7  -6   12.70    9.70
  -2   7  -6   35.00   12.30
   2  -7   6   13.10   14.90
   2  -7   6   -6.00    9.50
   2  -7   6    2.20   10.40
   2  -7   6    6.80   11.70
  -3   7  -6   18.80   12.20
  -3   7  -6   -0.70   13.40
  -3   7  -6  -11.40   11.70
  -3   7  -6   20.40   14.30
  -3   7  -6   -4.00   10.20
   3  -7   6    7.10   10.00
   3  -7   6   21.10   11.50
   3  -7   6    7.90   12.50
  -4   7  -6   28.60   14.50
  -4   7  -6   20.10   11.70
  -4   7  -6    8.70   22.10
  -4   7  -6   22.00   14.20
   4  -7   6   -0.40   20.90
   4  -7   6   -0.40   11.40
   4  -7   6  -26.10   12.40
   4   6  -6    4.10   11.40
   4   6  -6   19.50   13.10
   4   6  -6   17.00   15.20
   4   6  -6  -20.70   10.10
  -4  -6   6   25.30   14.90
   3   6  -6   25.50   14.20
   3   6  -6  -11.00   11.20
   3   6  -6   -6.60   10.30
   3   6  -6   25.50   10.00
   3   6  -6  -10.70    8.70
  -3  -6   6    7.50    9.00
  -3  -6   6   -2.10   12.10
  -3  -6   6   -2.20    9.70
  -3  -6   6    4.60    6.70
  -3  -6   6   15.30   10.30
   2   6  -6   14.20    8.90
   2   6  -6   11.60   10.40
   2   6  -6    0.80   11.90
   2   6  -6    5.50    8.50
   2   6  -6   -7.90    8.70
  -2  -6   6   -2.40    6.60
  -2  -6   6   -6.40    6.90
  -2  -6   6    1.10    8.70
  -2  -6   6  -12.10    9.60
  -2  -6   6   -4.40   11.30
   1   6  -6    8.40    8.50
   1   6  -6    4.30    7.80
   1   6  -6   10.90   11.90
   1   6  -6    2.20    7.90
  -1  -6   6    4.80    8.80
  -1  -6   6   11.90   10.00
  -1  -6   6   18.20    6.90
  -1  -6   6   14.30    7.70
  -1  -6   6    6.70    6.30
   0   6  -6   26.70   11.10
   0   6  -6   -0.40    7.80
   0   6  -6    3.60    8.80
   0  -6   6    7.60    8.30
   0  -6   6   33.80   10.40
   0  -6   6    3.10    7.10
  -1   6  -6   22.10   10.50
  -1   6  -6   24.10    9.90
  -1   6  -6   26.90    8.00
   1  -6   6    4.20    8.20
   1  -6   6   38.20   13.00
   1  -6   6   28.60    7.10
  -2   6  -6   23.00   10.70
  -2   6  -6   10.40    9.20
  -2   6  -6    3.20    7.40
  -2   6  -6   37.40    9.90
   2  -6   6   -4.00    8.70
   2  -6   6   11.20    7.10
   2  -6   6   -3.70   12.10
  -3   6  -6    3.90   10.50
  -3   6  -6   12.60   11.00
  -3   6  -6   23.10    7.50
  -3   6  -6   13.60   11.40
   3  -6   6   19.10    9.50
   3  -6   6   14.60   11.70
   3  -6   6   25.80    9.20
   3  -6   6   25.60   10.20
  -4   6  -6   -6.80   11.90
  -4   6  -6   23.40   11.00
  -4   6  -6   -7.10   12.30
  -4   6  -6   -2.50    8.10
   4  -6   6  -10.60    8.80
   4  -6   6    7.60   11.00
   4  -6   6    0.90    9.70
   4  -6   6    0.50   16.90
   4  -6   6    7.50    9.60
  -5   6  -6    1.10    9.80
  -5   6  -6   11.60   13.80
  -5   6  -6    0.20   14.30
  -5   6  -6    1.90   13.10
   5  -6   6   22.30   12.00
   5  -6   6   10.90   10.90
   5  -6   6    8.60   19.80
   5  -6   6   13.20   11.60
   5  -6   6   24.20   12.80
   5   5  -6  -17.90   11.40
   5   5  -6    1.90   10.60
   5   5  -6   11.10   10.40
   5   5  -6   14.10    9.80
  -5  -5   6    4.50   14.10
   4   5  -6  191.08   16.10
   4   5  -6  168.48   15.80
   4   5  -6  146.09   17.30
  -4  -5   6  165.58   18.50
  -4  -5   6  153.48   17.70
  -4  -5   6  174.08   14.40
   3   5  -6   43.90    8.90
   3   5  -6   46.30    8.60
   3   5  -6   40.50   10.60
   3   5  -6   23.30    8.70
   3   5  -6   34.60    9.70
  -3  -5   6   46.00    6.00
  -3  -5   6   45.70    7.50
  -3  -5   6   32.70    6.70
  -3  -5   6   49.30    9.80
  -3  -5   6   33.00    8.10
  -3  -5   6   42.50   10.20
   2   5  -6    9.70    7.20
   2   5  -6   -2.10    6.30
   2   5  -6    0.50    6.90
   2   5  -6    7.40    9.30
   2   5  -6    5.60    6.80
  -2  -5   6    8.10    8.50
  -2  -5   6    4.90    5.10
  -2  -5   6    0.30    5.40
  -2  -5   6   -0.40    6.40
   1   5  -6   23.10    7.20
   1   5  -6   34.50    7.00
   1   5  -6   40.40   10.00
   1   5  -6   29.80    7.20
   1   5  -6   46.50    8.10
  -1  -5   6   35.00    6.20
  -1  -5   6   41.30    8.90
  -1  -5   6   33.00    7.40
  -1  -5   6   27.40    6.70
   0   5  -6  109.99   12.50
   0   5  -6   84.79    8.80
   0   5  -6   89.89   10.90
   0   5  -6   98.19   10.70
   0  -5   6   95.69   10.00
   0  -5   6   86.59   12.00
   0  -5   6   57.29    8.00
   0  -5   6   82.39    9.30
  -1   5  -6   16.50    8.10
  -1   5  -6   22.90    7.50
  -1   5  -6   17.00    6.00
  -1   5  -6    9.00    9.40
   1  -5   6    5.40    6.30
   1  -5   6   17.80    6.40
   1  -5   6    9.90    9.30
   1  -5   6   14.30    5.20
  -2   5  -6    8.40    7.70
  -2   5  -6    4.10    6.60
  -2   5  -6    9.50    6.30
  -2   5  -6    6.70    6.10
   2  -5   6   10.20    7.20
   2  -5   6   16.80    9.40
   2  -5   6    6.40    5.10
   2  -5   6   -0.60    5.10
  -3   5  -6   20.70    8.40
  -3   5  -6   22.80    6.70
  -3   5  -6    3.80   12.30
  -3   5  -6   28.80    8.70
  -3   5  -6   15.50    7.40
   3  -5   6   13.10    9.60
   3  -5   6   28.70    6.80
   3  -5   6   34.10    8.10
   3  -5   6   18.80    8.20
   3  -5   6   30.00    6.70
  -4   5  -6    0.10   12.30
  -4   5  -6   -8.90    9.30
  -4   5  -6    8.00    8.70
  -4   5  -6   -6.10    8.20
  -4   5  -6    8.20    7.00
   4  -5   6   -7.70    7.20
   4  -5   6    0.80   12.10
   4  -5   6    9.00    9.70
   4  -5   6    9.50    7.30
   4  -5   6    5.40    7.70
  -5   5  -6  -24.80    9.80
  -5   5  -6   22.80   13.20
  -5   5  -6    4.30    9.60
  -5   5  -6   -8.10    7.70
  -5   5  -6   -3.60   11.10
   5  -5   6   10.90    9.10
   5  -5   6   15.30   11.50
   5  -5   6   -1.30    9.50
   5  -5   6    7.30    8.80
   5  -5   6    3.40   15.00
  -6   5  -6  -10.50    7.80
  -6   5  -6   -3.10   15.70
   6  -5   6   -5.60   10.00
   6  -5   6    0.40   10.80
   6  -5   6    0.90   16.50
   6  -5   6    8.90   12.50
   6  -5   6   -0.40   10.80
   6   4  -6   28.70   11.30
   6   4  -6   28.80   10.50
  -6  -4   6   25.20   13.50
  -6  -4   6   27.00    9.20
   5   4  -6   23.90    8.50
   5   4  -6   27.30    8.40
   5   4  -6   25.80    7.90
   5   4  -6   21.10    8.90
  -5  -4   6   34.30   10.20
  -5  -4   6   22.20    8.40
  -5  -4   6   36.00   11.10
  -5  -4   6   40.60   11.90
   4   4  -6    6.90    7.30
   4   4  -6   15.60    6.50
   4   4  -6   -0.80    6.80
  -4  -4   6   -0.40    5.40
  -4  -4   6   -1.50    7.40
  -4  -4   6    2.70    6.90
   3   4  -6   51.69    7.60
   3   4  -6   50.79    7.70
   3   4  -6   56.59    9.00
   3   4  -6   44.70    7.50
  -3  -4   6   71.09    7.50
  -3  -4   6   54.19    6.30
  -3  -4   6   63.59    7.00
  -3  -4   6   41.10    7.10
  -3  -4   6   42.20    7.50
   2   4  -6   15.60    5.80
   2   4  -6   14.40    5.20
   2   4  -6   15.70    6.60
   2   4  -6   12.60    5.90
  -2  -4   6    6.40    6.30
  -2  -4   6    6.10    3.80
  -2  -4   6    8.50    5.10
  -2  -4   6    9.70    5.10
  -2  -4   6   14.70    5.60
   1   4  -6   79.69    9.60
   1   4  -6   68.49    8.70
   1   4  -6   84.89    8.60
   1   4  -6   77.09    7.60
  -1  -4   6   48.90    9.80
  -1  -4   6   76.49    7.60
  -1  -4   6   67.69    7.40
  -1  -4   6   81.29    9.70
   0   4  -6   76.09    8.00
   0   4  -6   66.89    8.60
   0   4  -6   71.49   12.00
   0   4  -6   54.89    6.80
   0  -4   6   59.59    7.90
   0  -4   6   66.59    7.60
   0  -4   6   69.89    7.00
   0  -4   6   44.80    6.60
  -1   4  -6    5.10    6.20
  -1   4  -6    1.90    5.30
  -1   4  -6   -2.10    4.50
  -1   4  -6   -4.60    4.90
  -1   4  -6    3.40    4.10
   1  -4   6    2.10    4.30
   1  -4   6    4.50    5.30
   1  -4   6   -3.30    3.80
   1  -4   6   -0.70    6.40
   1  -4   6    7.00    4.70
  -2   4  -6   28.00    6.40
  -2   4  -6   17.30    5.00
  -2   4  -6   18.70    5.80
  -2   4  -6   16.40    5.50
  -2   4  -6   14.00    7.20
   2  -4   6   17.40    5.40
   2  -4   6   20.40    6.60
   2  -4   6   15.30    7.20
   2  -4   6   14.20    5.90
   2  -4   6   11.00    5.10
  -3   4  -6    9.00    7.00
  -3   4  -6    3.00    7.20
  -3   4  -6    9.70    6.60
  -3   4  -6    7.30    5.30
  -3   4  -6    3.50    5.40
   3  -4   6    5.70    5.20
   3  -4   6   23.40    7.70
   3  -4   6   14.90    6.60
   3  -4   6    7.10    4.90
   3  -4   6   12.30    8.60
  -4   4  -6   13.70    8.20
  -4   4  -6    9.00    7.00
  -4   4  -6   25.90    7.80
  -4   4  -6   16.90    5.80
  -4   4  -6   19.80    9.30
   4  -4   6   10.30    6.10
   4  -4   6   10.00    7.10
   4  -4   6    8.10    6.00
   4  -4   6    1.90    7.60
   4  -4   6   17.70   10.70
  -5   4  -6   14.80   11.70
  -5   4  -6    0.60    5.70
  -5   4  -6   -1.00    6.00
  -5   4  -6  -17.00    8.40
  -5   4  -6   -5.90    8.20
  -5   4  -6    3.70    7.30
   5  -4   6    7.60    7.10
   5  -4   6   15.50   12.00
   5  -4   6    4.90    8.40
   5  -4   6    4.40    6.30
   5  -4   6  -12.50    6.50
  -6   4  -6    2.00    6.80
  -6   4  -6  -12.10   15.00
  -6   4  -6   -6.40    9.60
  -6   4  -6   -5.00   10.00
   6  -4   6   -1.50   11.50
   6  -4   6   11.80   14.10
   6  -4   6    5.90    9.50
   6  -4   6   -3.90    8.10
   6  -4   6    8.80    8.90
   6   3  -6   63.79    9.40
   6   3  -6   50.39    8.10
  -6  -3   6   76.89   15.40
  -6  -3   6   57.09    9.70
   5   3  -6   -2.60    5.50
   5   3  -6    7.60    5.70
   5   3  -6   -1.90    6.10
   5   3  -6    0.60    5.90
  -5  -3   6  -13.10    7.40
  -5  -3   6   -2.20    5.80
  -5  -3   6   -8.70    7.50
   4   3  -6  851.91   30.30
   4   3  -6  830.22   29.70
   4   3  -6  779.92   29.70
   4   3  -6  855.71   29.90
  -4  -3   6  827.92   30.70
  -4  -3   6  848.62   30.20
  -4  -3   6  841.72   32.70
  -4  -3   6  845.62   31.00
   3   3  -6  333.97   14.30
   3   3  -6  243.98   21.50
   3   3  -6  328.57   14.30
  -3  -3   6  313.97   15.60
  -3  -3   6  339.17   16.20
  -3  -3   6  305.17   13.70
   2   3  -6   60.89    6.10
   2   3  -6   55.89    6.80
   2   3  -6   62.79    7.00
   2   3  -6   48.40    6.20
   2   3  -6   57.99    6.20
  -2  -3   6   58.59    5.70
  -2  -3   6   70.69    8.10
  -2  -3   6   53.09    5.70
  -2  -3   6   64.09    5.40
  -2  -3   6   50.39    7.00
  -2  -3   6   54.59    7.10
   1   3  -6   50.49    6.40
   1   3  -6   52.39    7.00
   1   3  -6   50.39    5.70
   1   3  -6   50.59    6.00
   1   3  -6   48.50    6.10
  -1  -3   6   54.29    6.60
  -1  -3   6   63.09    7.10
  -1  -3   6   43.50    4.80
  -1  -3   6   50.19    5.30
   0   3  -6  626.24   23.20
   0   3  -6  626.64   23.60
   0   3  -6  616.44   22.90
   0   3  -6  593.84   22.80
   0   3  -6  615.74   24.20
   0  -3   6  603.24   24.30
   0  -3   6  601.64   22.20
   0  -3   6  610.64   22.90
   0  -3   6  629.24   23.60
  -1   3  -6    3.80    4.80
  -1   3  -6    6.00    3.90
  -1   3  -6    2.30    3.40
  -1   3  -6   13.80    5.50
   1  -3   6   -1.30    4.50
   1  -3   6   10.30    3.80
   1  -3   6   -0.70    5.70
   1  -3   6    5.80    3.60
   1  -3   6    8.80    3.30
  -2   3  -6    8.50    5.60
  -2   3  -6   17.20    5.00
  -2   3  -6   23.20    4.90
  -2   3  -6   16.80    5.90
   2  -3   6   22.80    5.00
   2  -3   6   17.00    4.40
   2  -3   6   18.00    4.40
   2  -3   6   16.60    6.80
   2  -3   6   16.10    5.20
  -3   3  -6   12.20    7.30
  -3   3  -6   15.00    4.80
  -3   3  -6   22.20    5.80
  -3   3  -6   16.60    7.30
   3  -3   6   16.20    4.70
   3  -3   6   23.30    5.50
   3  -3   6   18.00    7.30
   3  -3   6   28.60    5.80
  -4   3  -6   19.70    5.00
  -4   3  -6   32.50    6.50
  -4   3  -6   12.70    7.60
  -4   3  -6   21.40    7.90
   4  -3   6   27.60    6.00
   4  -3   6   23.60    7.20
   4  -3   6   17.90    8.30
   4  -3   6   28.30    5.90
  -5   3  -6   15.40    6.00
  -5   3  -6   10.90    5.80
  -5   3  -6   20.80    5.30
  -5   3  -6   22.90    7.20
   5  -3   6   18.30    6.30
   5  -3   6   15.20    6.50
   5  -3   6    0.60    7.30
   5  -3   6   18.60    9.60
   5  -3   6   12.30    6.60
  -6   3  -6   13.90    9.80
  -6   3  -6   -2.30    6.80
  -6   3  -6    2.50   11.80
   6  -3   6    8.40    8.80
   6  -3   6   -4.10    7.90
   6  -3   6    0.40   13.50
   6  -3   6   -3.00    8.00
   6  -3   6    6.00    9.00
  -7   3  -6   25.00    9.50
   7  -3   6   -3.10   10.50
   7  -3   6   -3.60   12.10
   7  -3   6    1.80   10.30
   7  -3   6   22.30   11.10
   7  -3   6   -0.30   12.80
   7   2  -6  -12.50   14.70
   7   2  -6   21.00   13.80
  -7  -2   6   25.20    8.90
  -6  -2   6   11.30    7.60
  -6  -2   6   22.70    9.50
   5   2  -6   42.90    5.70
   5   2  -6   41.30    5.90
  -5  -2   6   33.40    8.60
  -5  -2   6   42.90    7.40
   4   2  -6   20.10    4.90
   4   2  -6   22.10    4.40
   4   2  -6   18.90    4.50
  -4  -2   6   27.60    6.00
  -4  -2   6   23.20    7.00
  -4  -2   6   24.50    5.30
  -4  -2   6   11.50    5.10
   3   2  -6    3.10    3.70
   3   2  -6    4.90    3.20
   3   2  -6    0.10    3.40
   3   2  -6    0.30    3.90
  -3  -2   6    6.40    4.60
  -3  -2   6    5.60    5.50
  -3  -2   6    3.90    3.80
  -3  -2   6    9.10    3.40
   2   2  -6    7.00    2.90
   2   2  -6    3.30    3.80
   2   2  -6    7.80    3.90
   2   2  -6    7.30    4.80
   2   2  -6    5.70    3.10
  -2  -2   6    7.60    3.20
  -2  -2   6    5.00    2.60
  -2  -2   6    6.30    2.70
  -2  -2   6    7.50    3.90
  -2  -2   6   12.20    4.40
  -2  -2   6    5.80    2.60
   1   2  -6  178.48    9.20
   1   2  -6  163.78    9.20
   1   2  -6  155.38    9.40
   1   2  -6  173.58   10.60
   1   2  -6  170.48    8.90
  -1  -2   6  173.78   10.50
  -1  -2   6  185.08    9.70
  -1  -2   6  175.48    8.20
  -1  -2   6  177.88    9.00
   0   2  -6   37.10    4.90
   0   2  -6   47.00    5.30
   0   2  -6   35.20    5.20
   0   2  -6   44.30    4.70
   0   2  -6   49.90    6.20
   0  -2   6   38.00    6.60
   0  -2   6   51.59    4.90
   0  -2   6   39.60    4.60
   0  -2   6   50.29    5.50
   0  -2   6   46.20    4.80
  -1   2  -6  232.18   11.70
  -1   2  -6  251.67   10.90
  -1   2  -6  232.08   11.60
  -1   2  -6  248.68   12.60
  -1   2  -6  220.68   11.20
   1  -2   6  248.48   10.70
   1  -2   6  222.98   11.30
   1  -2   6  220.98   10.70
   1  -2   6  238.68   11.70
   1  -2   6  229.78   12.70
  -2   2  -6   77.59    7.70
  -2   2  -6   72.79    7.90
  -2   2  -6   70.79    7.40
  -2   2  -6   68.69    7.40
  -2   2  -6   68.29    6.20
   2  -2   6   70.09    7.60
   2  -2   6   65.59    6.70
   2  -2   6   67.69    7.50
   2  -2   6   68.19    6.60
   2  -2   6   80.89    6.50
  -3   2  -6  131.19   11.50
  -3   2  -6  121.59    9.80
  -3   2  -6  141.99    9.90
  -3   2  -6  130.99   11.00
  -3   2  -6  148.99    8.60
   3  -2   6  150.08   11.70
   3  -2   6  128.99   10.30
   3  -2   6  130.59    9.60
   3  -2   6  120.19    9.60
   3  -2   6  133.99    8.70
  -4   2  -6    4.20    3.80
  -4   2  -6    1.70    6.30
  -4   2  -6    0.90    6.60
  -4   2  -6    5.50    4.80
  -4   2  -6    5.10    4.00
  -4   2  -6    0.80    4.90
   4  -2   6    7.00    5.90
   4  -2   6    0.30    4.80
   4  -2   6   10.80    6.10
   4  -2   6    2.10    4.50
  -5   2  -6   15.10    5.90
  -5   2  -6   15.30    5.80
  -5   2  -6    5.80    9.60
  -5   2  -6   10.70    4.50
  -5   2  -6    6.70    6.10
  -5   2  -6    5.80    4.90
   5  -2   6    4.60    5.90
   5  -2   6   13.80    6.80
   5  -2   6   18.20    6.50
   5  -2   6   12.20    8.40
   5  -2   6    1.50    5.60
  -6   2  -6   -4.10    7.00
  -6   2  -6   -2.10   12.30
  -6   2  -6   -5.80    6.00
  -6   2  -6    4.60   14.90
  -6   2  -6   -0.90    9.00
   6  -2   6   -3.20    8.40
   6  -2   6   14.00    8.70
   6  -2   6    9.50    7.80
   6  -2   6  -14.40    6.40
   6  -2   6   -3.90    8.40
  -7   2  -6   -1.20    8.10
  -7   2  -6   17.50    7.50
   7  -2   6   13.40   11.50
   7  -2   6   14.10    9.90
   7  -2   6    1.50    9.00
   7  -2   6    4.80    8.50
   7  -2   6   16.10   12.30
   7   1  -6   11.20   12.70
   7   1  -6    1.70   11.10
   6   1  -6   24.10    8.40
   6   1  -6   26.90   10.60
  -6  -1   6    2.50    7.50
   5   1  -6  222.98   14.30
  -5  -1   6  220.68   13.20
  -5  -1   6  231.08   14.70
   4   1  -6  987.90   31.70
   4   1  -6  911.41   31.70
   4   1  -6  961.40   31.60
   4   1  -6  932.91   31.40
  -4  -1   6  986.30   34.50
  -4  -1   6  945.11   32.80
  -4  -1   6  945.71   32.10
   3   1  -6  200.38    9.30
   3   1  -6  182.18    8.80
   3   1  -6  178.28    9.10
  -3  -1   6  182.48    9.10
  -3  -1   6  174.48    9.90
  -3  -1   6  184.08   10.60
  -3  -1   6  203.58   10.00
   2   1  -6  141.69    8.10
   2   1  -6  161.88    8.10
   2   1  -6  161.98    8.20
   2   1  -6  159.48    7.80
   2   1  -6  154.48    9.50
  -2  -1   6  153.48    6.80
  -2  -1   6  143.59    7.00
  -2  -1   6  158.58    6.80
  -2  -1   6  160.08    8.10
  -2  -1   6  147.39    9.00
   1   1  -6    0.80    2.30
   1   1  -6    1.70    2.40
   1   1  -6   -3.00    3.60
   1   1  -6   -3.20    2.80
   1   1  -6    2.80    2.90
  -1  -1   6   -2.10    2.30
  -1  -1   6    2.10    3.70
  -1  -1   6    1.30    3.00
  -1  -1   6   -0.70    2.10
   0   1  -6 1087.99   36.20
   0   1  -6 1114.69   37.10
   0   1  -6 1085.99   36.30
   0   1  -6 1086.69   37.00
   0   1  -6 1129.59   36.50
   0  -1   6 1054.39   35.70
   0  -1   6 1119.79   36.10
   0  -1   6 1013.00   36.90
   0  -1   6 1129.49   36.90
   0  -1   6 1079.79   36.30
  -1   1  -6   32.00    4.60
  -1   1  -6   27.80    3.90
  -1   1  -6   25.20    4.80
  -1   1  -6   40.90    5.20
  -1   1  -6   34.40    4.60
   1  -1   6   49.90    4.80
   1  -1   6   35.80    4.10
   1  -1   6   39.40    5.30
   1  -1   6   41.60    4.80
   1  -1   6   46.50    5.70
  -2   1  -6    3.80    3.60
  -2   1  -6   -0.10    4.60
  -2   1  -6    2.10    3.80
  -2   1  -6    9.00    2.90
  -2   1  -6    5.50    3.00
  -2   1  -6    8.30    4.50
   2  -1   6    5.90    2.70
   2  -1   6    2.70    4.80
   2  -1   6    2.70    2.70
   2  -1   6    5.20    3.80
   2  -1   6   10.10    3.80
  -3   1  -6    7.40    3.30
  -3   1  -6    8.30    5.20
  -3   1  -6    7.80    4.30
  -3   1  -6    5.90    5.60
  -3   1  -6    3.70    4.20
  -3   1  -6   10.80    4.40
  -3   1  -6    8.70    2.50
   3  -1   6    5.70    3.40
   3  -1   6   11.90    5.00
   3  -1   6    0.40    3.90
   3  -1   6    5.10    4.30
   3  -1   6   11.40    4.60
  -4   1  -6   78.39    8.90
  -4   1  -6   84.79    9.00
  -4   1  -6  111.09   13.00
  -4   1  -6   80.89    5.50
  -4   1  -6   69.99    7.00
  -4   1  -6   77.39    8.30
  -4   1  -6   75.69    9.10
   4  -1   6  100.09    8.60
   4  -1   6   93.69    9.30
   4  -1   6   81.29    9.00
   4  -1   6   73.99   10.50
   4  -1   6   98.79    9.40
  -5   1  -6   -0.10    3.80
  -5   1  -6   -1.30    5.30
  -5   1  -6    3.90    5.70
   5  -1   6   -0.90    6.50
   5  -1   6   11.00    6.30
   5  -1   6   -4.80    4.60
   5  -1   6    4.80    7.40
   5  -1   6   -2.60    5.30
  -6   1  -6    1.70   11.90
  -6   1  -6   -5.80    7.70
  -6   1  -6   19.00    9.40
   6  -1   6    3.20    6.50
   6  -1   6    1.10    6.80
   6  -1   6   13.10    8.40
   6  -1   6   16.50    9.00
   6  -1   6   -2.40    7.30
  -7   1  -6    9.20    7.00
  -7   1  -6   19.60   11.80
   7  -1   6   29.40   11.10
   7  -1   6    7.90    9.40
   7  -1   6   25.80    8.90
   7  -1   6   15.30    9.10
   7  -1   6   32.90   12.50
   7   0  -6   16.80    9.50
   7   0  -6   14.30   12.20
  -7   0   6   16.10    9.50
  -7   0   6    8.40    6.80
   6   0  -6   24.30    9.10
   6   0  -6   47.30    8.50
  -6   0   6   28.20    6.70
  -6   0   6   30.00    9.60
   5   0  -6   57.39    7.00
   5   0  -6   46.90    7.60
  -5   0   6   35.30    6.30
  -5   0   6   30.40    6.90
   4   0  -6  266.77   10.90
   4   0  -6  272.57   12.90
   4   0  -6  262.47   11.20
  -4   0   6  260.57   14.10
  -4   0   6  285.27   13.40
  -4   0   6  245.78   12.50
   3   0  -6   52.49    5.10
   3   0  -6   57.49    5.50
   3   0  -6   57.49    5.20
   3   0  -6   57.59    5.20
  -3   0   6   39.50    6.00
  -3   0   6   57.49    5.70
  -3   0   6   65.09    5.60
  -3   0   6   52.99    5.90
   2   0  -6   23.50    3.70
   2   0  -6   25.30    4.50
   2   0  -6   29.90    3.60
   2   0  -6   24.70    3.80
  -2   0   6   21.80    2.70
  -2   0   6   23.60    3.30
  -2   0   6   21.40    4.20
  -2   0   6   23.10    4.00
   1   0  -6 1746.93   57.59
   1   0  -6 1800.32   57.09
   1   0  -6 1776.52   57.09
   1   0  -6 1777.02   57.59
   1   0  -6 1807.62   56.29
  -1   0   6 1813.02   55.99
  -1   0   6 1795.32   56.59
  -1   0   6 1684.93   56.69
  -1   0   6 1821.32   57.59
  -1   0   6 1802.42   57.79
  -1   0   6 1759.32   57.09
   0   0  -6   46.90    5.00
   0   0  -6   54.19    5.90
   0   0  -6   50.89    4.60
   0   0  -6   56.29    5.70
   0   0  -6   48.90    5.30
   0   0   6   53.29    5.80
   0   0   6   57.49    4.40
   0   0   6   50.99    5.30
   0   0   6   52.39    6.10
   0   0   6   51.19    4.80
  -1   0  -6    3.30    2.20
  -1   0  -6    1.80    4.00
  -1   0  -6    3.80    3.30
  -1   0  -6   -0.50    3.90
  -1   0  -6    4.60    2.10
  -1   0  -6    3.00    3.20
   1   0   6    5.60    2.90
   1   0   6    2.10    2.20
   1   0   6    7.00    2.80
   1   0   6    1.10    2.60
   1   0   6    1.40    4.20
  -2   0  -6   -2.90    4.20
  -2   0  -6    1.70    4.40
  -2   0  -6    1.60    2.60
  -2   0  -6    1.00    2.60
  -2   0  -6    2.70    3.60
  -2   0  -6    2.80    3.30
   2   0   6    1.40    3.00
   2   0   6    1.10    3.50
   2   0   6    3.40    2.70
   2   0   6   -3.90    3.10
   2   0   6    0.20    4.30
  -3   0  -6    4.00    5.50
  -3   0  -6    3.70    5.30
  -3   0  -6    5.70    3.10
  -3   0  -6    4.20    3.60
  -3   0  -6    2.60    3.70
  -3   0  -6    5.00    3.90
   3   0   6    7.10    4.20
   3   0   6    6.30    3.00
   3   0   6    5.00    4.90
   3   0   6    3.60    4.20
   3   0   6    7.00    4.00
  -4   0  -6   -1.30    5.80
  -4   0  -6   -5.20    6.40
  -4   0  -6   -9.50    4.40
  -4   0  -6   -0.90    4.50
  -4   0  -6    3.00    4.60
  -4   0  -6    0.30    3.20
   4   0   6    2.80    5.50
   4   0   6   -7.10    4.40
   4   0   6   -0.90    4.30
   4   0   6    4.20    7.90
   4   0   6    3.10    4.50
  -5   0  -6    1.50    4.80
  -5   0  -6    1.10    6.70
  -5   0  -6    0.60    5.80
   5   0   6    9.30    5.20
   5   0   6    2.60    5.90
   5   0   6   -5.40    6.90
   5   0   6   10.00    5.80
   5   0   6   -4.30    6.60
  -6   0  -6    1.00    9.00
  -6   0  -6   16.40    7.80
  -6   0  -6   14.40   10.00
   6   0   6    0.10    8.10
   6   0   6   15.40    7.70
   6   0   6   11.40    6.90
   6   0   6    2.80    6.70
   6   0   6   41.20   11.70
   6   0   6    1.40    9.00
  -7   0  -6    0.70   12.10
  -7   0  -6   17.00    7.90
   7   0   6   -8.70    8.70
   7   0   6    7.00   11.80
   7   0   6   -3.00    8.70
   7   0   6    0.10    9.80
   7   0   6   -0.50    9.40
   7  -1  -6    2.70   12.20
  -7   1   6  -13.00    5.90
   6  -1  -6   60.99   10.10
  -6   1   6   46.30    8.20
   5  -1  -6  583.24   23.50
  -5   1   6  624.84   25.40
   4  -1  -6  154.28    8.90
   4  -1  -6  181.58    9.90
   4  -1  -6  163.38    8.20
  -4   1   6  165.98    9.80
  -4   1   6  156.08   10.80
   3  -1  -6  186.78    8.60
   3  -1  -6  182.98    9.40
   3  -1  -6  186.78    8.90
   3  -1  -6  190.98    9.20
  -3   1   6  182.68    9.60
  -3   1   6  191.08    8.80
  -3   1   6  198.48   11.00
  -3   1   6  201.68   10.20
   2  -1  -6    5.60    4.00
   2  -1  -6    2.40    2.50
   2  -1  -6    3.70    3.00
   2  -1  -6    1.30    2.40
  -2   1   6    5.60    2.50
  -2   1   6    5.10    3.00
  -2   1   6    5.20    2.10
  -2   1   6    9.10    3.10
   1  -1  -6    6.30    2.30
   1  -1  -6    8.70    4.20
   1  -1  -6    4.80    3.00
   1  -1  -6    8.00    3.20
  -1   1   6    6.20    2.80
  -1   1   6    3.00    3.80
  -1   1   6    4.30    2.50
  -1   1   6   11.70    3.30
   0  -1  -6  129.89    7.90
   0  -1  -6  129.19    8.90
   0  -1  -6  127.49    7.30
   0  -1  -6  140.69    8.10
   0  -1  -6  131.49    7.10
   0   1   6  124.49    7.10
   0   1   6  131.89    6.40
   0   1   6  129.09    7.90
   0   1   6  127.39    8.50
   0   1   6  129.59    7.60
   0   1   6  133.39    6.60
  -1  -1  -6  194.78   10.40
  -1  -1  -6  220.38   11.60
  -1  -1  -6  189.38    9.50
  -1  -1  -6  218.48   10.80
  -1  -1  -6  181.88   10.30
  -1  -1  -6  196.98    8.60
   1   1   6  212.28   10.60
   1   1   6  206.98    9.60
   1   1   6  222.38    9.80
   1   1   6  206.18   10.00
   1   1   6  197.78   11.20
   1   1   6  204.38    7.60
  -2  -1  -6   36.20    6.00
  -2  -1  -6   30.00    5.50
  -2  -1  -6   27.70    4.40
  -2  -1  -6   25.90    4.70
  -2  -1  -6   37.20    4.80
  -2  -1  -6   31.40    4.20
   2   1   6   30.60    4.10
   2   1   6   19.50    4.50
   2   1   6   32.60    4.60
   2   1   6   26.10    5.00
   2   1   6   27.50    4.80
  -3  -1  -6  101.79    7.40
  -3  -1  -6  123.99    9.50
  -3  -1  -6   85.99    8.10
  -3  -1  -6  102.89    8.50
  -3  -1  -6  110.59   10.10
  -3  -1  -6  120.29   10.60
   3   1   6   89.19    9.00
   3   1   6   96.39    9.60
   3   1   6   97.49    9.90
   3   1   6  111.09    8.00
   3   1   6   97.39    8.80
  -4  -1  -6   13.90    4.20
  -4  -1  -6    7.40    5.30
  -4  -1  -6   -0.60    4.80
  -4  -1  -6    1.30    5.70
  -4  -1  -6   12.60    5.10
   4   1   6   -1.70    5.90
   4   1   6   12.40    6.00
   4   1   6   15.90    4.90
   4   1   6   13.60    5.10
   4   1   6   11.70    7.00
   4   1   6    8.70    5.30
  -5  -1  -6    3.40    4.10
  -5  -1  -6    2.60    6.20
  -5  -1  -6  -12.00    5.50
   5   1   6  -15.90   10.00
   5   1   6   -8.10    6.30
   5   1   6    1.00    5.30
   5   1   6    5.00    6.40
   5   1   6   -1.50    5.80
   5   1   6    3.40    7.70
  -6  -1  -6   11.10    9.00
  -6  -1  -6  -13.20   10.10
  -6  -1  -6   -6.40    7.70
   6   1   6   -0.10    6.80
   6   1   6    5.10    8.40
   6   1   6   -4.70    8.00
   6   1   6   14.70   12.30
   6   1   6    4.10    7.30
   6   1   6    7.00    9.70
  -7  -1  -6    8.40    7.80
   7   1   6   20.50    9.80
   7   1   6    9.30   10.00
   7   1   6  -19.40   10.90
   7   1   6   21.80   13.40
   7   1   6    1.70    9.60
   7  -2  -6    0.80   11.60
  -7   2   6    0.10    6.70
   6  -2  -6   56.49    9.60
  -6   2   6   56.69   10.10
   5  -2  -6  100.29   10.30
   5  -2  -6  102.39    8.60
  -5   2   6   89.89    9.90
   4  -2  -6  208.98   10.20
   4  -2  -6  188.38   10.10
   4  -2  -6  201.38   10.00
  -4   2   6  198.58   10.50
  -4   2   6  183.68   11.10
  -4   2   6  190.98   12.10
   3  -2  -6  100.29    8.00
   3  -2  -6  111.79    8.10
   3  -2  -6  103.59    7.50
   3  -2  -6  111.49    6.40
  -3   2   6  102.19    8.50
  -3   2   6  123.69    9.00
  -3   2   6  100.49    8.50
   2  -2  -6  231.08   10.20
   2  -2  -6  232.08   11.10
   2  -2  -6  245.18   11.10
   2  -2  -6  218.48   11.80
  -2   2   6  226.68   12.20
  -2   2   6  223.38    9.90
  -2   2   6  229.48    9.70
  -2   2   6  246.48   11.30
  -2   2   6  229.18   11.70
   1  -2  -6  239.38   11.10
   1  -2  -6  213.08   10.90
   1  -2  -6  198.88   11.60
   1  -2  -6  225.68   10.10
  -1   2   6  221.88   10.20
  -1   2   6  229.48   11.10
  -1   2   6  214.48   10.20
  -1   2   6  217.98    9.80
  -1   2   6  218.88   12.00
   0  -2  -6    3.50    4.40
   0  -2  -6    0.40    3.20
   0  -2  -6    1.20    2.40
   0  -2  -6    1.00    3.60
   0   2   6   -2.10    2.90
   0   2   6    0.70    4.50
   0   2   6    2.40    2.90
   0   2   6   -0.50    3.30
   0   2   6    1.60    3.20
   0   2   6   -4.40    2.60
  -1  -2  -6   70.39    7.80
  -1  -2  -6   77.19    7.90
  -1  -2  -6   89.69    6.30
  -1  -2  -6   76.79    7.30
   1   2   6   77.59    6.30
   1   2   6   76.79    6.90
   1   2   6   76.89    7.30
   1   2   6   78.19    6.40
   1   2   6   62.89    6.50
   1   2   6   75.49    5.10
   1   2   6   68.79    7.10
  -2  -2  -6   23.10    4.60
  -2  -2  -6   19.20    4.90
  -2  -2  -6   22.40    5.00
  -2  -2  -6   13.00    5.50
  -2  -2  -6   15.30    3.80
   2   2   6   13.90    4.90
   2   2   6   15.70    2.50
   2   2   6   19.10    6.10
   2   2   6   14.60    4.60
   2   2   6   13.10    4.20
   2   2   6   26.80    5.00
   2   2   6   13.00    4.20
  -3  -2  -6   -5.80    4.80
  -3  -2  -6    0.50    3.40
  -3  -2  -6   -4.20    4.70
  -3  -2  -6    4.30    4.80
   3   2   6    2.50    5.50
   3   2   6   -3.20    5.60
   3   2   6    4.10    4.30
   3   2   6    2.90    3.80
   3   2   6    4.80    5.00
   3   2   6    7.80    4.90
  -4  -2  -6   15.10    6.00
  -4  -2  -6    8.40    6.50
  -4  -2  -6   11.30    5.90
  -4  -2  -6   21.90    4.90
  -4  -2  -6    8.90    6.60
   4   2   6   20.50    5.80
   4   2   6   10.40    9.00
   4   2   6   15.90    7.50
   4   2   6    9.70    6.00
   4   2   6   15.50    6.80
  -5  -2  -6   21.00    6.40
  -5  -2  -6   14.90    5.10
  -5  -2  -6    5.90    6.40
  -5  -2  -6   19.80    7.10
   5   2   6   12.50    7.60
   5   2   6   14.00    9.20
   5   2   6   27.60    7.10
   5   2   6    3.80    7.20
   5   2   6   10.50    6.70
  -6  -2  -6   11.10    6.80
  -6  -2  -6   14.60   10.40
  -6  -2  -6   21.20   11.60
   6   2   6    5.80    7.60
   6   2   6   -3.20   11.40
   6   2   6    7.10    9.90
   6   2   6   -0.60    8.80
   6   2   6    8.60    8.50
   6   2   6   28.10   15.20
   7  -3  -6   18.00   11.90
  -7   3   6   -6.60    6.60
   6  -3  -6  273.67   16.00
   6  -3  -6  313.97   14.20
   6  -3  -6  296.97   18.20
  -6   3   6  305.87   18.40
   5  -3  -6  686.03   24.60
   5  -3  -6  686.13   25.40
   5  -3  -6  692.63   24.60
   5  -3  -6  678.83   25.30
   5  -3  -6  703.53   24.70
  -5   3   6  672.43   25.70
  -5   3   6  700.43   25.30
  -5   3   6  624.14   27.70
   4  -3  -6   93.59    7.90
   4  -3  -6   83.99    8.40
   4  -3  -6   76.39    8.40
   4  -3  -6   85.39    9.00
  -4   3   6   99.29    8.40
  -4   3   6   89.49    9.10
  -4   3   6   79.99    8.60
   3  -3  -6   56.89    6.30
   3  -3  -6   43.50    6.30
   3  -3  -6   52.39    6.00
   3  -3  -6   57.09    6.30
  -3   3   6   50.39    4.80
  -3   3   6   46.90    7.10
  -3   3   6   57.89    5.10
  -3   3   6   47.20    6.60
   2  -3  -6  194.08   10.60
   2  -3  -6  179.38   11.10
   2  -3  -6  197.48   12.10
   2  -3  -6  198.28    9.40
  -2   3   6  177.48    9.40
  -2   3   6  183.28    9.00
  -2   3   6  188.58   10.90
  -2   3   6  183.28   11.60
  -2   3   6  175.08   10.40
   1  -3  -6  480.15   20.30
   1  -3  -6  489.05   18.30
   1  -3  -6  477.65   19.10
   1  -3  -6  484.85   19.30
  -1   3   6  450.85   18.10
  -1   3   6  465.75   19.80
  -1   3   6  486.15   18.20
  -1   3   6  472.45   18.30
  -1   3   6  497.65   19.70
   0  -3  -6   35.20    5.70
   0  -3  -6   42.50    5.30
   0  -3  -6   45.80    7.10
   0  -3  -6   37.90    5.90
   0   3   6   41.40    4.70
   0   3   6   42.30    6.30
   0   3   6   42.50    5.10
   0   3   6   37.10    5.20
   0   3   6   32.10    7.10
   0   3   6   51.89    6.00
  -1  -3  -6   -2.60    6.00
  -1  -3  -6   -5.00    5.10
  -1  -3  -6    6.80    4.40
  -1  -3  -6   -3.30    3.10
   1   3   6    1.60    3.70
   1   3   6    0.60    5.60
   1   3   6   -2.20    4.10
   1   3   6    3.00    3.90
   1   3   6   -1.30    4.60
   1   3   6    1.20    3.60
   1   3   6    2.40    3.40
  -2  -3  -6   24.70    7.10
  -2  -3  -6   23.10    4.80
  -2  -3  -6   27.70    5.60
  -2  -3  -6   18.70    5.90
   2   3   6   25.10    6.90
   2   3   6   38.60    6.50
   2   3   6   26.50    4.80
   2   3   6   26.70    5.60
   2   3   6   35.50    6.00
   2   3   6   26.60    7.10
  -3  -3  -6    1.50    4.10
  -3  -3  -6    0.40    5.20
  -3  -3  -6   12.30    5.90
  -3  -3  -6    5.40    6.00
  -3  -3  -6   10.10    6.70
   3   3   6   14.90    7.30
   3   3   6    5.00    6.80
   3   3   6    1.60    8.00
   3   3   6   13.30    5.70
   3   3   6    1.70    4.80
  -4  -3  -6   -6.40    4.40
  -4  -3  -6   -8.00    7.70
  -4  -3  -6    3.50    6.30
  -4  -3  -6   -4.60    5.80
  -4  -3  -6    7.00    7.40
   4   3   6    4.20    6.20
   4   3   6   -1.50    6.80
   4   3   6    5.20    8.30
   4   3   6   -0.80    8.40
   4   3   6    2.30    6.20
  -5  -3  -6    7.80    5.60
  -5  -3  -6    7.00    9.70
  -5  -3  -6    7.80    7.40
  -5  -3  -6    2.90    7.20
   5   3   6   13.50    8.20
   5   3   6    2.30    9.60
   5   3   6    9.50    8.80
   5   3   6   16.60    7.10
   5   3   6    9.20    8.30
  -6  -3  -6    7.40    6.90
   6   3   6    9.60   15.10
   6   3   6    4.90   11.50
   6   3   6   11.90   12.80
   6   3   6    1.30    9.60
   6   3   6   14.90   15.10
   6   3   6    8.90   10.00
   7  -4  -6   -0.90   10.50
   7  -4  -6    9.50   13.40
   7  -4  -6   -9.10    7.80
  -7   4   6    7.20    7.60
   6  -4  -6   30.00    9.10
   6  -4  -6   13.50    6.40
   6  -4  -6   17.00    9.10
  -6   4   6   15.90    6.70
   5  -4  -6   81.49    8.00
   5  -4  -6   85.39    9.60
   5  -4  -6   67.39    8.20
   5  -4  -6   88.69    8.90
  -5   4   6   76.39    9.60
  -5   4   6   60.89    8.70
   4  -4  -6   71.49    8.50
   4  -4  -6   70.49    7.90
   4  -4  -6   60.29    7.40
   4  -4  -6   63.89    6.80
  -4   4   6   58.49    8.80
  -4   4   6   61.29    8.40
   3  -4  -6   16.90    5.30
   3  -4  -6   29.80    5.20
   3  -4  -6   22.20    6.30
   3  -4  -6   24.60    6.90
  -3   4   6   35.90    7.20
  -3   4   6   30.20    4.20
  -3   4   6   27.70    5.80
  -3   4   6   29.30    7.10
  -3   4   6   29.90    5.10
   2  -4  -6  192.58   13.70
   2  -4  -6  184.78   12.40
   2  -4  -6  189.58   11.70
   2  -4  -6  194.18   10.80
  -2   4   6  175.38   11.30
  -2   4   6  196.98   11.10
  -2   4   6  180.58   13.20
  -2   4   6  205.88   10.50
  -2   4   6  208.88   12.80
   1  -4  -6   71.89    7.60
   1  -4  -6   81.69    9.00
   1  -4  -6   78.59    9.60
  -1   4   6   93.99   10.20
  -1   4   6   71.09    7.90
  -1   4   6   61.39    7.00
  -1   4   6   75.19    8.40
  -1   4   6   63.99    8.50
   0  -4  -6    4.00    5.80
   0  -4  -6    3.70    4.80
   0  -4  -6    3.70    6.50
   0  -4  -6    6.40    4.10
   0   4   6    3.20    4.70
   0   4   6    6.20    5.60
   0   4   6   10.80    5.70
   0   4   6    6.60    6.40
   0   4   6   10.00    4.50
  -1  -4  -6   28.70    5.20
  -1  -4  -6   29.60    6.60
  -1  -4  -6   26.30    8.20
  -1  -4  -6   28.30    6.20
   1   4   6   27.80    5.70
   1   4   6   25.50    6.40
   1   4   6   23.60    6.90
   1   4   6   29.70    6.10
   1   4   6   25.30    6.70
   1   4   6   39.30    7.80
  -2  -4  -6   18.10    5.00
  -2  -4  -6   13.90    6.50
  -2  -4  -6   27.20    7.10
  -2  -4  -6   15.20    8.00
   2   4   6   25.10    7.10
   2   4   6   21.50    7.40
   2   4   6   25.90    5.90
   2   4   6   29.30    7.20
   2   4   6   29.40    7.50
   2   4   6   27.90    8.90
  -3  -4  -6   23.90    8.10
  -3  -4  -6   28.00    6.40
  -3  -4  -6   34.70    8.00
  -3  -4  -6   16.10    9.80
   3   4   6    7.80    7.50
   3   4   6   37.80    8.50
   3   4   6   21.10    9.30
   3   4   6   23.80   16.70
   3   4   6   17.20    7.00
   3   4   6   22.70    6.40
  -4  -4  -6   -1.60    6.70
  -4  -4  -6    5.60    6.00
  -4  -4  -6   10.10    8.30
  -4  -4  -6    3.60    8.80
  -4  -4  -6  -19.40   10.00
   4   4   6   -4.20    7.80
   4   4   6    0.10   11.40
   4   4   6   13.80   11.30
   4   4   6    8.40    9.90
   4   4   6   -5.60    6.90
   4   4   6   -2.80    7.70
  -5  -4  -6  -19.70   12.50
  -5  -4  -6   -0.10    6.00
  -5  -4  -6  -10.10    9.50
  -5  -4  -6    5.40    6.50
   5   4   6    8.00    9.30
   5   4   6  -16.30    9.60
   5   4   6    5.00    9.10
   5   4   6   11.70   12.40
   5   4   6   -2.60   15.30
   5   4   6   -8.70   12.30
   6  -5  -6  151.28   15.10
   6  -5  -6  151.98   14.90
   6  -5  -6  120.69   11.90
   6  -5  -6  162.78   18.70
  -6   5   6  131.99   13.60
  -6   5   6  114.39   12.80
  -6   5   6  127.99   13.30
   5  -5  -6  131.49   11.10
   5  -5  -6   94.49   12.10
   5  -5  -6  115.89   10.70
   5  -5  -6  130.59   13.40
  -5   5   6  115.39   13.10
  -5   5   6  116.39   11.50
   4  -5  -6   55.19   10.20
   4  -5  -6   55.89    7.90
   4  -5  -6   46.70    7.10
   4  -5  -6   43.20    9.90
  -4   5   6   41.80    8.70
  -4   5   6   31.00    8.00
   3  -5  -6  -11.30    5.10
   3  -5  -6    4.20    6.10
   3  -5  -6   -1.20    7.70
   3  -5  -6    0.30    7.10
  -3   5   6    7.40    4.60
  -3   5   6    1.90    6.70
  -3   5   6    1.90    6.00
  -3   5   6   12.90    5.70
  -3   5   6    6.70    7.70
   2  -5  -6   97.89   10.10
   2  -5  -6   99.39   11.40
   2  -5  -6   80.39   10.90
   2  -5  -6   94.29   10.20
  -2   5   6  119.89    9.90
  -2   5   6   89.99   10.20
  -2   5   6  112.59   10.70
  -2   5   6  102.09   11.90
  -2   5   6  104.89   10.70
   1  -5  -6   70.09    9.00
   1  -5  -6   85.09    9.40
   1  -5  -6   91.59   11.70
  -1   5   6   87.89   10.60
  -1   5   6   73.19    8.20
  -1   5   6   77.79    8.40
  -1   5   6   85.09    9.70
   0  -5  -6   18.70    5.10
   0  -5  -6    9.10    6.40
   0  -5  -6    9.50    8.20
   0   5   6   30.80    7.20
   0   5   6    3.10    7.90
   0   5   6   13.90    6.00
   0   5   6   17.00    7.00
   0   5   6   16.90    5.70
  -1  -5  -6   -0.70    6.50
  -1  -5  -6   19.70   15.20
  -1  -5  -6   14.70    6.30
  -1  -5  -6    3.90    6.50
   1   5   6    4.60    5.40
   1   5   6   14.80    9.60
   1   5   6    2.30    7.30
   1   5   6   14.80    7.60
  -2  -5  -6    3.60    6.20
  -2  -5  -6    3.40    7.00
  -2  -5  -6    5.80    9.30
  -2  -5  -6  -16.40    7.30
   2   5   6   19.00    8.10
   2   5   6   -0.20    5.50
   2   5   6   12.70    7.50
   2   5   6   -1.20    9.00
   2   5   6   -0.20    8.40
   2   5   6    6.30    8.60
  -3  -5  -6    0.40    6.50
  -3  -5  -6  -10.80   11.00
  -3  -5  -6    7.20    9.50
  -3  -5  -6   -8.90    7.80
   3   5   6    5.70   11.90
   3   5   6    8.90    7.00
   3   5   6    8.40    8.60
   3   5   6   -5.10   11.20
   3   5   6  -16.00    8.20
   3   5   6    9.20    9.50
  -4  -5  -6    6.60   10.60
  -4  -5  -6   -3.40   10.50
  -4  -5  -6   -0.10    5.80
  -4  -5  -6  -17.90   12.70
  -4  -5  -6   -1.10    8.20
   4   5   6   31.40   11.10
   4   5   6   34.00   12.80
   4   5   6   14.40    9.90
   4   5   6  -19.20   10.60
   4   5   6   -1.50   14.40
  -5  -5  -6  -19.10   11.30
  -5  -5  -6   -6.90    7.20
   5   5   6   -4.20   11.90
   5   5   6   -1.10   17.60
   5   5   6    2.10   13.80
   5   5   6    6.60   17.90
   5   5   6   20.40   17.00
   5  -6  -6   44.70    9.30
   5  -6  -6   31.50   11.00
   5  -6  -6   40.30   12.70
   5  -6  -6   55.99   10.60
  -5   6   6   31.10    8.10
  -5   6   6   53.19   18.60
   4  -6  -6    5.00   11.60
   4  -6  -6    9.70    8.80
   4  -6  -6    5.80   10.90
   4  -6  -6    9.70    7.80
  -4   6   6   12.30    8.70
  -4   6   6    2.50    7.70
  -4   6   6    6.80    7.40
  -4   6   6   18.20    5.80
  -4   6   6    6.30    9.80
   3  -6  -6   53.29   10.30
   3  -6  -6   40.50   12.00
   3  -6  -6   54.49    9.40
   3  -6  -6   42.10    9.40
  -3   6   6   51.69    7.80
  -3   6   6   47.60   10.20
  -3   6   6   39.20   11.30
  -3   6   6   42.10    8.40
  -3   6   6   46.10    8.60
   2  -6  -6    9.30    7.20
   2  -6  -6    8.40    6.90
   2  -6  -6    9.10    9.40
   2  -6  -6   13.30   10.20
  -2   6   6    1.40    6.10
  -2   6   6   23.40   10.90
  -2   6   6    3.20    8.30
  -2   6   6   21.50    8.10
  -2   6   6    0.50    7.10
   1  -6  -6    2.30    7.80
   1  -6  -6   25.10    9.60
   1  -6  -6    1.10   12.00
  -1   6   6    9.00    7.00
  -1   6   6   10.20    8.50
  -1   6   6    0.80   10.40
   0  -6  -6   11.20    8.50
   0  -6  -6   -0.20    6.60
   0   6   6   -5.80    9.60
   0   6   6   -0.30    9.50
   0   6   6   -7.20    6.00
   0   6   6    2.20   10.20
  -1  -6  -6   -9.10    8.90
  -1  -6  -6    9.40   12.70
  -1  -6  -6    7.80    7.00
  -1  -6  -6    8.90    9.60
   1   6   6   -5.00   10.30
   1   6   6  -11.00    7.20
   1   6   6    6.20    8.90
   1   6   6   10.20   11.20
  -2  -6  -6   16.20   11.80
  -2  -6  -6   17.50    9.80
  -2  -6  -6   18.60   14.10
  -2  -6  -6   18.30    7.90
   2   6   6   10.00    8.80
   2   6   6    7.90   11.70
   2   6   6    7.50   12.60
   2   6   6   -6.30   10.60
   2   6   6   24.50    9.50
  -3  -6  -6  -10.80   13.60
  -3  -6  -6   -0.30   11.20
  -3  -6  -6   -3.70    8.50
  -3  -6  -6    8.00   16.30
   3   6   6  -13.40   10.20
   3   6   6   -3.70   12.30
   3   6   6    7.60   12.00
   3   6   6   15.10   12.70
   3   6   6    5.30   15.30
   4  -7  -6  -12.10   12.40
   4  -7  -6    7.10   10.30
   4  -7  -6   25.90   13.10
   4  -7  -6    8.70   14.70
  -4   7   6   15.10   11.20
  -4   7   6   24.60   13.10
  -4   7   6    3.50    7.20
  -4   7   6    6.10   10.10
   3  -7  -6  -23.30   10.70
   3  -7  -6    7.10    9.90
   3  -7  -6  -26.30   11.50
   3  -7  -6    8.80   14.90
  -3   7   6    6.30    9.60
  -3   7   6    1.20   11.10
  -3   7   6   -1.90   11.00
  -3   7   6    9.60    6.90
   2  -7  -6   16.20   11.50
   2  -7  -6    5.40   15.10
   2  -7  -6   38.30   11.50
   2  -7  -6   12.00   10.00
  -2   7   6   31.10   10.60
  -2   7   6   29.40    9.30
  -2   7   6   40.80   13.80
  -2   7   6   31.20   12.30
  -2   7   6   29.70   12.20
   1  -7  -6   37.30   12.90
   1  -7  -6   42.10   20.80
   1  -7  -6   25.30   13.10
  -1   7   6    9.10   13.60
  -1   7   6   26.40   10.80
  -1   7   6   47.90   13.00
  -1   7   6   35.60   10.40
   0  -7  -6   23.50   10.50
   0  -7  -6    3.20    8.70
   0  -7  -6   -9.10   11.60
   0  -7  -6    7.50   11.60
   0  -7  -6    3.80   15.10
   0   7   6   -1.60   14.50
   0   7   6   26.90   13.20
   0   7   6    7.90    9.10
   0   7   6    5.80   10.70
  -1  -7  -6   13.90   17.70
  -1  -7  -6    5.10   11.20
  -1  -7  -6    4.70   13.50
  -1  -7  -6    1.30   12.00
   1   7   6   -4.40   10.30
   1   7   6   -2.80   10.70
   1   7   6  -17.60   12.10
   1   7   6   -8.40   13.60
  -2  -7  -6    6.30   13.70
  -2  -7  -6    3.80   11.00
  -2  -7  -6    2.20   14.10
  -2  -7  -6   30.30   17.70
   2   7   6    4.80   15.20
   2   7   6    8.10   16.10
   2   7   6  -31.60   17.20
   2   7   6   -4.40   11.20
   2   7  -7    6.80   13.60
   2   7  -7   18.20   13.90
   2   7  -7  -22.20   18.50
  -2  -7   7   17.70   11.50
  -2  -7   7   18.40   14.30
  -2  -7   7   -1.50   10.50
  -2  -7   7    1.20   11.70
   1   7  -7   -6.50   16.90
   1   7  -7   -0.70   13.00
   1   7  -7   20.60   12.70
  -1  -7   7    5.40   12.10
  -1  -7   7  -10.20    9.50
  -1  -7   7  -17.10   10.80
  -1  -7   7  -23.30   13.70
  -1  -7   7   -6.70   13.50
   0   7  -7    5.50   11.30
   0   7  -7   19.70   12.20
   0   7  -7    1.30   11.90
   0   7  -7   11.40   16.60
   0   7  -7   -7.00   14.20
   0  -7   7   -0.70   12.40
   0  -7   7   16.20   17.00
   0  -7   7    8.50   10.00
  -1   7  -7   17.70   12.00
  -1   7  -7    6.30   11.70
  -1   7  -7   34.90   16.50
  -1   7  -7    9.90   11.50
  -1   7  -7   17.80   15.20
   1  -7   7    5.50   11.30
   1  -7   7   -4.70   11.90
   1  -7   7    7.00   16.10
   1  -7   7    4.00   10.60
  -2   7  -7    6.20   12.60
  -2   7  -7  -12.80   14.40
  -2   7  -7    6.20   16.80
  -2   7  -7   12.20   16.40
  -2   7  -7   23.30   11.50
   2  -7   7    8.20   16.70
   2  -7   7   -7.10   10.10
   2  -7   7  -11.00   11.10
   2  -7   7   10.20   21.40
  -3   7  -7    0.20   11.00
  -3   7  -7    9.60   13.90
  -3   7  -7   16.00   16.60
   3  -7   7   16.40   11.70
   3  -7   7   29.00   14.00
   3  -7   7  -10.90   19.00
   4   6  -7   23.90   12.10
   4   6  -7    6.40   12.30
  -4  -6   7   24.60   14.10
  -4  -6   7    3.40   11.80
   3   6  -7   13.50   10.60
   3   6  -7   20.10   11.20
   3   6  -7   20.20   15.20
   3   6  -7   28.30   11.30
   3   6  -7    5.00   10.20
  -3  -6   7   33.20   13.10
  -3  -6   7    9.40    9.00
  -3  -6   7   30.20   10.80
  -3  -6   7    8.70   12.70
  -3  -6   7    4.30   10.00
  -3  -6   7    5.30    7.40
   2   6  -7    1.80   10.90
   2   6  -7   -5.70    8.90
   2   6  -7   -1.60    9.80
   2   6  -7   -6.90   12.70
   2   6  -7  -22.10    9.90
  -2  -6   7   -8.50   10.10
  -2  -6   7    4.70    7.50
  -2  -6   7  -18.70    7.30
  -2  -6   7    3.20    8.80
  -2  -6   7    7.60   12.50
   1   6  -7   14.30   12.80
   1   6  -7   22.80   10.80
   1   6  -7   37.80    9.40
   1   6  -7   34.50   11.00
   1   6  -7   39.70   11.90
  -1  -6   7   28.90   10.20
  -1  -6   7   27.30    8.00
  -1  -6   7   21.30   12.50
  -1  -6   7   31.20    8.60
   0   6  -7   10.20    7.60
   0   6  -7    9.10    9.90
   0   6  -7   10.10   12.20
   0   6  -7    1.80   10.60
   0   6  -7    2.50   15.60
   0  -6   7   19.20   10.80
   0  -6   7    3.30    9.30
   0  -6   7    8.40   12.50
   0  -6   7   -1.20    7.40
  -1   6  -7   15.80   11.20
  -1   6  -7   26.10    8.10
  -1   6  -7   21.90   10.90
   1  -6   7   22.20    8.00
   1  -6   7   23.00   13.10
   1  -6   7   21.90   10.60
   1  -6   7   34.40   10.80
  -2   6  -7   -3.30   13.30
  -2   6  -7    8.00    9.30
  -2   6  -7    8.70   12.20
  -2   6  -7  -12.50   11.10
  -2   6  -7    7.80    8.40
   2  -6   7    6.60    7.60
   2  -6   7   -0.10    9.00
   2  -6   7    6.30   13.20
  -3   6  -7   16.40   11.20
  -3   6  -7   21.10    9.80
  -3   6  -7   25.20   11.80
  -3   6  -7   13.30   12.20
  -3   6  -7   38.20   11.60
   3  -6   7    9.70    9.40
   3  -6   7   39.70    9.80
   3  -6   7    9.30   12.00
   3  -6   7   15.10   15.40
   3  -6   7    4.90   10.20
  -4   6  -7    8.70   13.00
  -4   6  -7    8.00   13.70
  -4   6  -7   -0.50   14.10
  -4   6  -7   -2.20    9.30
  -4   6  -7    3.50   13.10
   4  -6   7    6.60   11.10
   4  -6   7  -11.30   17.90
   4  -6   7    3.80   10.20
   4  -6   7   27.10   11.90
   4  -6   7   26.60   12.50
  -5   6  -7   11.40   13.80
  -5   6  -7  -35.60   18.10
  -5   6  -7   17.40   10.40
   5  -6   7    8.00   21.20
   5  -6   7    9.30   13.50
   5  -6   7   10.70   12.80
   5  -6   7   26.90   13.00
   5   5  -7   11.30   12.20
   5   5  -7    7.50   11.60
   5   5  -7  -10.70   10.00
  -5  -5   7   18.30   15.40
  -5  -5   7   -1.50   10.20
   4   5  -7    5.80    9.70
   4   5  -7  -14.70   10.80
   4   5  -7  -13.90    8.10
   4   5  -7   -4.00    8.90
  -4  -5   7  -22.70   10.20
  -4  -5   7   13.20   10.10
  -4  -5   7   18.10    7.80
   3   5  -7   89.09   12.40
   3   5  -7   85.49   10.70
   3   5  -7   88.39   11.80
   3   5  -7   97.89   11.40
   3   5  -7   72.89   12.90
  -3  -5   7   97.09    9.90
  -3  -5   7   85.39   12.60
  -3  -5   7  116.69   13.70
  -3  -5   7  107.09    8.70
  -3  -5   7  115.79   12.50
  -3  -5   7   79.49   11.50
   2   5  -7   44.30    9.70
   2   5  -7   49.10    9.00
   2   5  -7   54.79    9.20
   2   5  -7   46.70    7.80
   2   5  -7   50.39   12.00
  -2  -5   7   65.39    8.60
  -2  -5   7   59.79    7.50
  -2  -5   7   68.19   11.30
  -2  -5   7   60.99    9.50
  -2  -5   7   37.00    7.30
   1   5  -7   -3.20    8.50
   1   5  -7    8.50    7.00
   1   5  -7    9.00    7.00
   1   5  -7   27.40    7.30
   1   5  -7   18.00    8.40
  -1  -5   7    9.80    7.00
  -1  -5   7   -1.30    6.10
  -1  -5   7    9.30    6.60
  -1  -5   7    1.50    9.30
   0   5  -7    9.20    7.40
   0   5  -7   -0.50    6.30
   0   5  -7   -6.90    7.40
   0   5  -7    0.60    8.20
   0  -5   7   -1.70    6.50
   0  -5   7    0.60    7.00
   0  -5   7   -5.30    7.80
   0  -5   7    0.60    5.00
  -1   5  -7  133.79   12.50
  -1   5  -7  160.38   14.80
  -1   5  -7  132.89   13.30
   1  -5   7  138.29   14.00
   1  -5   7  132.09   12.00
   1  -5   7  166.88   14.60
   1  -5   7  128.89   15.40
  -2   5  -7   13.40    7.50
  -2   5  -7   10.70    7.10
  -2   5  -7   -8.60    8.50
  -2   5  -7   -1.40    7.00
   2  -5   7   12.20   10.30
   2  -5   7    6.60    6.30
   2  -5   7   -2.00    5.50
  -3   5  -7   24.60   10.90
  -3   5  -7   31.90    7.80
  -3   5  -7   17.40    8.70
  -3   5  -7   21.30    7.90
   3  -5   7   15.40    9.20
   3  -5   7   27.90    9.40
   3  -5   7   26.40    7.30
   3  -5   7   23.60    7.80
   3  -5   7   28.80   10.80
  -4   5  -7    8.30    9.90
  -4   5  -7    0.30   12.10
  -4   5  -7  -15.20   10.20
  -4   5  -7    9.40   10.80
  -4   5  -7   -2.90    7.80
   4  -5   7    5.60   10.40
   4  -5   7   -3.40    8.10
   4  -5   7   10.40   14.10
   4  -5   7    2.00    9.10
   4  -5   7   34.10    9.10
  -5   5  -7   39.50   12.70
  -5   5  -7   -6.90   12.60
  -5   5  -7    7.90   13.30
  -5   5  -7   18.70   11.20
  -5   5  -7   22.10    9.20
   5  -5   7   25.20   12.00
   5  -5   7    6.50   17.00
   5  -5   7    4.40   11.90
   5  -5   7   30.20   10.00
   5  -5   7   12.10    9.90
   5   4  -7   27.60    8.80
   5   4  -7   17.60    9.00
   5   4  -7   29.80    9.50
   5   4  -7   26.70    9.20
  -5  -4   7   14.30   10.60
  -5  -4   7   15.60   11.10
  -5  -4   7    1.20   10.70
  -5  -4   7   42.50    9.30
   4   4  -7    1.80    7.70
   4   4  -7  -19.00    6.60
   4   4  -7   -7.20    7.00
   4   4  -7   -3.30    7.70
  -4  -4   7    2.70    6.80
  -4  -4   7    1.20    8.90
  -4  -4   7   11.30    7.00
   3   4  -7  -10.00    5.30
   3   4  -7   -2.30    6.20
   3   4  -7    4.00    8.00
   3   4  -7   -4.80    6.80
   3   4  -7   -0.40    6.00
  -3  -4   7   -7.80    5.10
  -3  -4   7    9.60    6.00
  -3  -4   7   -2.70    6.80
  -3  -4   7   -1.10    3.80
  -3  -4   7    6.20    5.30
   2   4  -7   19.10    6.10
   2   4  -7   20.50    7.60
   2   4  -7   10.10    6.50
   2   4  -7   20.60    6.60
   2   4  -7   25.10    6.50
  -2  -4   7   16.60    6.10
  -2  -4   7   13.40    4.90
  -2  -4   7   19.10    6.10
  -2  -4   7   15.40    4.40
  -2  -4   7   12.00    7.10
   1   4  -7   10.70    5.70
   1   4  -7    8.80    5.40
   1   4  -7    7.10    9.30
   1   4  -7   11.00    5.90
   1   4  -7    6.70    8.00
  -1  -4   7   11.80    4.30
  -1  -4   7    5.30    5.90
  -1  -4   7    4.10    5.70
  -1  -4   7    6.20    7.10
   0   4  -7   13.60    6.30
   0   4  -7   26.10    8.40
   0   4  -7   24.30    5.70
   0   4  -7   28.10    7.20
   0  -4   7    6.80    4.40
   0  -4   7   23.30    5.90
   0  -4   7    2.50    7.50
   0  -4   7   16.90    6.40
  -1   4  -7   -0.90    6.50
  -1   4  -7   -8.30    8.90
  -1   4  -7    5.30    5.30
  -1   4  -7   10.50    5.60
  -1   4  -7    2.60    5.90
   1  -4   7   -2.10    7.00
   1  -4   7    7.90    5.80
   1  -4   7   -2.80    5.60
  -2   4  -7   -2.70    6.80
  -2   4  -7    2.80    5.60
  -2   4  -7    3.50    5.50
  -2   4  -7    2.10    6.40
  -2   4  -7   -0.30    7.60
   2  -4   7   -0.20    4.60
   2  -4   7    4.00    4.60
   2  -4   7    3.30    6.30
   2  -4   7    0.40    7.50
   2  -4   7   -0.80    5.80
  -3   4  -7   -0.10    6.40
  -3   4  -7   -7.30    8.70
  -3   4  -7   10.80    6.40
   3  -4   7    3.70    6.80
   3  -4   7   -3.00    6.90
   3  -4   7   -0.10    5.20
   3  -4   7   -1.10    5.70
   3  -4   7    8.20    8.90
  -4   4  -7    2.50    7.30
  -4   4  -7   12.00    8.10
  -4   4  -7   -3.20    8.90
  -4   4  -7   -1.10    7.90
   4  -4   7   -1.60    6.60
   4  -4   7    9.80    8.00
   4  -4   7   -1.50    6.30
   4  -4   7    5.30    6.40
   4  -4   7   -9.10   11.90
  -5   4  -7   -4.00    6.00
  -5   4  -7    7.60    7.40
  -5   4  -7    6.30   12.20
  -5   4  -7   -8.90    8.60
  -5   4  -7   -2.10    9.70
  -5   4  -7    6.90   10.10
   5  -4   7   -8.90    9.20
   5  -4   7   -0.50   12.50
   5  -4   7    5.20    7.10
   5  -4   7    3.30    8.70
   5  -4   7   -2.60    8.60
  -6   4  -7    4.60   11.20
  -6   4  -7    9.20    8.80
  -6   4  -7   -6.70   16.40
   6  -4   7    4.60    9.50
   6  -4   7  -12.50   11.90
   6  -4   7  -16.80   13.60
   6  -4   7   -0.80   10.90
   6  -4   7    5.30   10.50
  -6  -3   7   20.20    9.30
  -6  -3   7   42.30   12.60
   5   3  -7    6.90    6.80
   5   3  -7   17.40    7.90
   5   3  -7   23.90    6.10
   5   3  -7   21.00    7.10
  -5  -3   7   19.50    8.70
  -5  -3   7   26.20    9.30
  -5  -3   7   21.40    7.10
  -5  -3   7   29.10    9.50
   4   3  -7    2.80    6.20
   4   3  -7    7.30    5.40
   4   3  -7   14.10    6.30
   4   3  -7   14.80    5.40
  -4  -3   7   18.60    6.10
  -4  -3   7   19.10    6.30
  -4  -3   7   -0.10    7.50
   3   3  -7    9.10    4.90
   3   3  -7    7.50    5.00
   3   3  -7    0.30    6.50
   3   3  -7    4.90    5.80
  -3  -3   7    4.70    4.70
   2   3  -7  283.97   14.20
   2   3  -7  285.27   16.00
   2   3  -7  288.67   13.80
   2   3  -7  281.27   14.10
   2   3  -7  288.57   14.60
  -2  -3   7  284.17   13.10
  -2  -3   7  287.37   12.20
  -2  -3   7  296.87   14.30
  -2  -3   7  290.77   14.40
  -2  -3   7  276.27   15.50
  -2  -3   7  285.47   12.40
   1   3  -7  200.68   11.70
   1   3  -7  185.88   11.60
   1   3  -7  224.78   12.00
   1   3  -7  196.18   14.10
   1   3  -7  215.88   11.40
  -1  -3   7  208.98   10.50
  -1  -3   7  203.28   11.40
  -1  -3   7  182.78   12.20
  -1  -3   7  198.38   13.40
   0   3  -7   15.70    4.80
   0   3  -7    4.90    4.70
   0   3  -7    8.30    4.20
   0   3  -7    2.80    6.50
   0  -3   7    6.90    4.80
   0  -3   7   13.20    5.10
   0  -3   7   10.40    6.20
   0  -3   7   15.90    4.30
  -1   3  -7    9.20    4.80
  -1   3  -7    0.80    4.60
  -1   3  -7   -8.00    3.70
  -1   3  -7    5.70    6.20
   1  -3   7    2.10    3.90
   1  -3   7   -4.60    3.50
   1  -3   7    0.50    4.50
   1  -3   7    1.70    4.60
   1  -3   7    5.20    5.70
  -2   3  -7   15.80    6.30
  -2   3  -7   21.60    5.60
  -2   3  -7   23.60    4.80
  -2   3  -7   20.40    6.60
   2  -3   7   13.10    5.10
   2  -3   7   25.30    5.40
   2  -3   7   26.80    7.60
   2  -3   7   13.20    5.40
   2  -3   7   17.00    5.70
  -3   3  -7   24.30    6.50
  -3   3  -7   35.80    5.90
  -3   3  -7   29.70    7.90
  -3   3  -7   31.90    6.20
  -3   3  -7   31.70    8.10
   3  -3   7   20.50    8.60
   3  -3   7   21.70    6.80
   3  -3   7   35.90    6.30
   3  -3   7   33.10    6.20
   3  -3   7   40.60    6.70
  -4   3  -7   31.10    9.00
  -4   3  -7   27.60    6.20
  -4   3  -7   26.20    8.60
   4  -3   7   16.50    6.30
   4  -3   7   15.60    7.30
   4  -3   7   13.00    6.70
   4  -3   7   25.70    7.50
   4  -3   7   27.10   10.20
  -5   3  -7    0.80    5.70
  -5   3  -7  -13.30    8.90
  -5   3  -7    8.60    5.70
  -5   3  -7   -4.40    7.10
  -5   3  -7  -15.20   10.90
   5  -3   7   -0.10    8.20
   5  -3   7  -16.50    6.30
   5  -3   7    1.10    7.30
   5  -3   7    7.50    7.40
   5  -3   7   10.10   10.60
  -6   3  -7   -1.20    7.80
  -6   3  -7   -8.00    9.80
  -6   3  -7   19.30   10.70
  -6   3  -7  -34.10   12.90
   6  -3   7    7.60    8.90
   6  -3   7   -9.90   10.40
   6  -3   7   18.30   12.90
   6  -3   7  -16.00   10.00
   6  -3   7  -14.20    8.50
   6   2  -7   23.00    7.80
   6   2  -7   19.30    6.40
  -6  -2   7   11.10   10.20
  -6  -2   7   25.10    9.10
   5   2  -7    8.30    5.20
   5   2  -7   17.00    6.20
  -5  -2   7   13.10    6.70
  -5  -2   7    8.50    8.70
   4   2  -7    3.90    4.60
   4   2  -7    5.80    5.10
   4   2  -7   13.10    5.10
   4   2  -7   17.00    4.80
  -4  -2   7    9.40    5.30
  -4  -2   7   12.80    6.00
  -4  -2   7   13.30    6.10
  -4  -2   7   13.30    6.20
   3   2  -7   14.00    4.30
   3   2  -7   11.60    4.80
   3   2  -7   22.10    4.70
   3   2  -7    8.60    5.10
   3   2  -7   26.20    5.20
  -3  -2   7   15.70    5.60
  -3  -2   7    7.80    5.30
  -3  -2   7   14.50    4.10
  -3  -2   7    9.80    4.60
   2   2  -7  114.79   10.60
   2   2  -7  120.99    8.80
   2   2  -7  132.79    8.20
   2   2  -7  122.89    8.40
  -2  -2   7  119.29    7.70
  -2  -2   7  133.49    7.20
  -2  -2   7  117.39   10.30
  -2  -2   7  126.59    8.80
  -2  -2   7  120.19    8.00
   1   2  -7    3.40    3.60
   1   2  -7   -1.00    4.00
   1   2  -7    2.00    3.90
   1   2  -7    0.30    2.90
   1   2  -7   -0.50    4.50
  -1  -2   7   -2.20    4.30
  -1  -2   7   -1.50    3.60
  -1  -2   7    4.50    3.70
  -1  -2   7    0.70    3.00
   0   2  -7   -2.20    3.80
   0   2  -7    0.80    4.10
   0   2  -7   -1.00    5.30
   0   2  -7    1.50    3.30
   0   2  -7    1.50    3.90
   0  -2   7    0.20    2.80
   0  -2   7    5.90    5.10
   0  -2   7   -6.00    4.10
   0  -2   7   -2.80    3.60
   0  -2   7    0.30    2.70
  -1   2  -7   50.29    6.30
  -1   2  -7   63.99    7.50
  -1   2  -7   60.79    6.80
  -1   2  -7   64.09    6.60
  -1   2  -7   58.09    6.80
   1  -2   7   51.89    6.10
   1  -2   7   61.39    7.40
   1  -2   7   64.69    6.70
   1  -2   7   63.19    6.40
   1  -2   7   50.59    5.90
  -2   2  -7   15.20    5.00
  -2   2  -7   10.20    3.90
  -2   2  -7    1.40    5.90
  -2   2  -7   12.80    6.30
  -2   2  -7   16.10    5.10
   2  -2   7    8.20    4.60
   2  -2   7   14.30    4.20
   2  -2   7   13.30    4.80
   2  -2   7   22.20    4.80
   2  -2   7   10.50    5.20
  -3   2  -7   -4.40    4.10
  -3   2  -7   -0.70    4.90
  -3   2  -7    0.40    5.50
  -3   2  -7   10.00    6.10
   3  -2   7    0.60    4.30
   3  -2   7   -3.50    6.10
   3  -2   7   11.70    4.70
   3  -2   7    4.40    6.20
   3  -2   7    4.40    4.80
  -4   2  -7   16.80    5.80
  -4   2  -7   12.30    6.60
  -4   2  -7   18.70    8.40
  -4   2  -7   22.80    4.40
  -4   2  -7   17.20    5.20
   4  -2   7   18.20    6.70
   4  -2   7   17.10    8.50
   4  -2   7   11.60    5.90
   4  -2   7   20.90    5.80
   4  -2   7   11.50    5.50
  -5   2  -7   -2.70    8.40
  -5   2  -7    1.20    5.10
  -5   2  -7   -0.60    6.70
  -5   2  -7    5.30    6.50
  -5   2  -7   13.30    5.50
   5  -2   7    5.70    7.50
   5  -2   7  -13.90    6.70
   5  -2   7   -2.80    6.40
   5  -2   7    6.80    9.00
   5  -2   7  -12.30    5.60
  -6   2  -7   16.90   15.50
  -6   2  -7   10.90    6.40
  -6   2  -7   10.20    9.20
  -6   2  -7    3.90    7.90
  -6   2  -7    9.00   10.60
   6  -2   7    5.40    7.30
   6  -2   7    5.70    8.60
   6  -2   7   -4.70   10.00
   6  -2   7   26.90   12.40
   6  -2   7  -16.50    9.80
   7  -2   7   -7.90    9.80
   7  -2   7   19.50   13.00
   7  -2   7   22.50   10.70
   7  -2   7   21.80   14.40
   7   1  -7  -24.90   12.20
   7   1  -7    0.00   13.40
   6   1  -7   -1.40    8.50
  -6  -1   7   12.70    7.40
  -6  -1   7   -0.30    9.60
   5   1  -7   14.10    5.40
   5   1  -7   11.80    5.00
  -5  -1   7   29.30   12.20
  -5  -1   7   19.50    6.30
   4   1  -7  321.17   13.50
   4   1  -7  296.67   13.90
   4   1  -7  334.57   13.90
  -4  -1   7  318.37   15.00
  -4  -1   7  334.57   14.50
  -4  -1   7  318.37   15.10
  -4  -1   7  323.47   15.60
   3   1  -7   10.40    4.20
   3   1  -7    7.60    4.40
   3   1  -7    8.50    4.20
   3   1  -7    7.50    3.80
   3   1  -7   13.50    4.20
  -3  -1   7    9.60    3.80
  -3  -1   7   10.90    4.60
  -3  -1   7   14.80    3.90
   2   1  -7  222.88   11.00
   2   1  -7  232.98   12.20
   2   1  -7  222.68   10.50
   2   1  -7  220.88   10.60
   2   1  -7  222.68   11.10
  -2  -1   7  216.78   12.10
  -2  -1   7  255.97   11.80
  -2  -1   7  217.08    9.70
  -2  -1   7  236.88   10.40
  -2  -1   7  230.88    9.70
   1   1  -7  194.88   10.70
   1   1  -7  199.98   10.50
   1   1  -7  189.78   11.70
   1   1  -7  211.88   10.40
   1   1  -7  225.68   10.10
  -1  -1   7  223.58    9.50
  -1  -1   7  221.28   11.00
  -1  -1   7  215.28   10.10
  -1  -1   7  202.48   11.60
   0   1  -7   17.90    5.10
   0   1  -7   14.50    4.70
   0   1  -7   19.40    4.30
   0   1  -7   24.80    4.60
   0   1  -7   14.70    3.60
   0  -1   7   23.60    3.50
   0  -1   7   21.40    5.80
   0  -1   7   34.30    4.40
   0  -1   7   24.30    4.50
   0  -1   7   18.10    4.00
  -1   1  -7   44.70    6.90
  -1   1  -7   40.00    5.90
  -1   1  -7   35.40    5.10
  -1   1  -7   38.90    5.70
  -1   1  -7   30.40    4.40
   1  -1   7   40.20    5.10
   1  -1   7   46.10    5.60
   1  -1   7   37.30    6.60
   1  -1   7   39.20    5.30
   1  -1   7   43.80    5.40
  -2   1  -7   23.00    4.40
  -2   1  -7   35.80    6.00
  -2   1  -7   32.20    5.60
  -2   1  -7   27.40    5.20
  -2   1  -7   27.80    4.20
  -2   1  -7   31.80    6.60
   2  -1   7   29.30    5.20
   2  -1   7   26.60    4.40
   2  -1   7   34.80    6.60
   2  -1   7   36.10    4.90
   2  -1   7   28.40    5.70
  -3   1  -7   10.40    4.60
  -3   1  -7   12.30    6.60
  -3   1  -7    6.70    4.00
  -3   1  -7    8.00    4.80
  -3   1  -7   14.20    5.10
   3  -1   7    9.20    6.70
   3  -1   7   12.20    4.00
   3  -1   7    8.90    5.20
   3  -1   7   22.00    5.60
   3  -1   7   21.30    5.20
  -4   1  -7   -2.60    5.40
  -4   1  -7    4.90    7.30
  -4   1  -7    4.60    4.10
  -4   1  -7  -12.90    7.20
  -4   1  -7    1.20    5.60
  -4   1  -7    7.30    5.60
   4  -1   7    4.20    5.20
   4  -1   7    8.90    5.30
   4  -1   7    7.00    6.20
   4  -1   7   12.20    6.20
   4  -1   7   15.60    6.50
  -5   1  -7    2.60    5.80
  -5   1  -7    9.50    5.90
  -5   1  -7   -6.70    4.50
  -5   1  -7   10.60    6.70
   5  -1   7    1.50    5.60
   5  -1   7    8.10    6.90
   5  -1   7    6.60    9.20
   5  -1   7    2.90    7.30
   5  -1   7   14.50    6.20
  -6   1  -7    1.70    9.90
  -6   1  -7    9.50    9.10
  -6   1  -7   24.50   14.10
   6  -1   7   -8.40    9.60
   6  -1   7    1.30    8.90
   6  -1   7   -2.20    7.80
   6  -1   7    6.70    7.60
   6  -1   7    4.60   11.10
  -7   1  -7   -0.10    7.10
   7  -1   7    1.30   13.50
   7  -1   7    0.80   12.30
   7  -1   7    5.30   10.40
   7  -1   7   11.50   10.70
   7  -1   7   14.00   12.60
   7   0  -7    2.30   13.60
   7   0  -7   -3.10   10.00
  -7   0   7    7.30    7.50
   6   0  -7   98.69   12.70
  -6   0   7   79.29   11.00
  -5   0   7   -5.00    5.80
  -5   0   7   -0.90    5.30
   4   0  -7    0.30    3.40
   4   0  -7   -8.00    4.00
   4   0  -7   -0.50    4.50
   4   0  -7   -2.60    3.90
  -4   0   7   -1.40    4.20
  -4   0   7   -3.80    4.50
  -4   0   7   -5.40    4.40
  -4   0   7   -0.90    4.90
   3   0  -7   61.69    6.80
   3   0  -7   65.39    6.20
   3   0  -7   54.49    5.70
   3   0  -7   65.89    6.30
  -3   0   7   62.89    6.50
  -3   0   7   59.39    6.60
  -3   0   7   63.89    6.30
  -3   0   7   58.19    6.80
   2   0  -7    5.60    3.00
   2   0  -7    8.80    3.40
   2   0  -7    8.30    4.50
   2   0  -7    7.60    3.60
  -2   0   7    6.50    4.00
  -2   0   7    9.90    3.70
  -2   0   7    6.80    2.40
  -2   0   7    8.10    2.60
  -2   0   7   12.80    4.80
   1   0  -7  229.88   10.60
   1   0  -7  235.38   12.10
   1   0  -7  227.78   10.10
   1   0  -7  203.68   10.90
   1   0  -7  230.78   11.30
  -1   0   7  229.38   11.20
  -1   0   7  220.58   10.60
  -1   0   7  222.08   12.00
  -1   0   7  225.18   10.50
  -1   0   7  243.58    9.90
  -1   0   7  248.48    9.30
   0   0  -7    2.60    2.90
   0   0  -7    1.70    2.60
   0   0  -7    1.90    4.30
   0   0  -7   -3.10    3.40
   0   0  -7   -2.40    2.80
   0   0   7    1.60    3.10
   0   0   7    2.80    4.50
   0   0   7    2.70    2.40
   0   0   7    6.40    2.50
   0   0   7    1.10    3.10
  -1   0  -7  125.79    9.70
  -1   0  -7  120.39    6.20
  -1   0  -7  129.79    8.80
  -1   0  -7  117.59   10.40
  -1   0  -7  137.29    7.90
  -1   0  -7  122.59    8.70
   1   0   7  116.59    8.60
   1   0   7  120.39    8.30
   1   0   7  128.49    7.70
   1   0   7  137.49   10.50
   1   0   7  113.69    7.40
  -2   0  -7   28.90    5.50
  -2   0  -7   39.90    6.20
  -2   0  -7   43.00    6.60
  -2   0  -7   41.70    4.70
  -2   0  -7   37.30    6.40
  -2   0  -7   37.40    4.80
   2   0   7   36.40    4.60
   2   0   7   40.10    5.30
   2   0   7   39.60    5.90
   2   0   7   54.39    7.20
   2   0   7   38.80    5.50
  -3   0  -7   82.89    7.80
  -3   0  -7   72.19    8.40
  -3   0  -7   92.69    9.10
  -3   0  -7   84.89    7.60
  -3   0  -7   65.89    7.60
   3   0   7   90.79    7.60
   3   0   7   82.49    9.10
   3   0   7   69.19    7.60
   3   0   7   72.99    8.60
   3   0   7   70.89    8.00
  -4   0  -7   39.10    7.40
  -4   0  -7   17.80    7.40
  -4   0  -7   38.10    8.60
  -4   0  -7   34.60    6.30
  -4   0  -7   34.40    5.40
  -4   0  -7   35.00    6.50
   4   0   7   49.80    8.20
   4   0   7   29.20    6.10
   4   0   7   36.00    6.60
   4   0   7   29.00    6.80
   4   0   7   38.80    7.30
  -5   0  -7    0.80    5.50
  -5   0  -7    1.00    4.70
  -5   0  -7   -4.20    6.20
  -5   0  -7    0.40    6.10
   5   0   7    3.70    7.30
   5   0   7    8.00    5.40
   5   0   7    2.80    6.80
   5   0   7    5.70    6.50
   5   0   7   -2.70    8.10
  -6   0  -7   16.40   15.50
  -6   0  -7    6.50   10.60
   6   0   7   11.60    7.60
   6   0   7   -3.10    9.70
   6   0   7    1.00   12.80
   6   0   7   -5.00    7.90
   6   0   7    5.50    7.60
   6   0   7   -7.60   10.10
  -7   0  -7    7.80    7.70
   7   0   7    4.10   12.80
   7   0   7   14.60   10.50
   7   0   7  -13.50   10.50
   7   0   7   -8.10   13.00
   7  -1  -7   -4.70   12.60
  -7   1   7   -1.40    6.60
   6  -1  -7   26.10    9.90
  -6   1   7   25.70    9.00
   5  -1  -7   94.39    9.00
   5  -1  -7  119.49    8.20
   5  -1  -7  121.49   11.00
  -5   1   7  115.99   11.10
   4  -1  -7  610.54   22.50
   4  -1  -7  642.64   22.50
   4  -1  -7  655.13   22.70
   4  -1  -7  639.84   22.20
  -4   1   7  609.24   25.40
  -4   1   7  619.24   23.50
  -4   1   7  613.74   23.00
   3  -1  -7   -4.10    3.30
   3  -1  -7    6.60    4.00
   3  -1  -7   -4.40    3.50
   3  -1  -7   -1.20    2.90
  -3   1   7    1.10    4.30
  -3   1   7   -3.30    4.20
  -3   1   7    0.50    3.00
  -3   1   7    1.10    4.40
   2  -1  -7   43.30    5.10
   2  -1  -7   46.50    4.80
   2  -1  -7   38.40    5.00
   2  -1  -7   37.80    6.00
  -2   1   7   41.90    5.20
  -2   1   7   41.70    4.00
  -2   1   7   38.80    4.90
  -2   1   7   40.60    4.10
  -2   1   7   42.30    5.70
   1  -1  -7  216.98   11.30
   1  -1  -7  226.28   11.30
   1  -1  -7  219.28   12.20
   1  -1  -7  239.58   10.60
  -1   1   7  237.18   10.20
  -1   1   7  244.78   11.60
  -1   1   7  225.88   11.70
  -1   1   7  236.28   10.40
   0  -1  -7  109.69    9.40
   0  -1  -7  112.89    8.20
   0  -1  -7   95.69    7.90
   0  -1  -7  101.19    8.00
   0  -1  -7  116.29    7.30
   0   1   7  103.99    6.30
   0   1   7  104.69    7.30
   0   1   7  104.79    6.90
   0   1   7  104.89    8.90
   0   1   7  101.89    6.50
   0   1   7  108.29    7.90
  -1  -1  -7  336.17   15.80
  -1  -1  -7  367.26   16.40
  -1  -1  -7  368.56   17.10
  -1  -1  -7  364.96   15.20
  -1  -1  -7  378.36   16.20
  -1  -1  -7  363.26   13.80
   1   1   7  359.46   15.70
   1   1   7  379.96   15.00
   1   1   7  393.06   15.00
   1   1   7  368.06   12.90
   1   1   7  357.66   15.80
   1   1   7  395.06   16.80
  -2  -1  -7   12.10    4.00
  -2  -1  -7   17.90    4.10
  -2  -1  -7   19.60    6.60
  -2  -1  -7    8.10    4.60
  -2  -1  -7   10.50    6.00
  -2  -1  -7    7.00    4.60
   2   1   7    5.70    5.20
   2   1   7   15.60    4.60
   2   1   7   14.20    4.80
   2   1   7   19.80    4.60
   2   1   7   21.30    4.10
  -3  -1  -7   75.39    8.00
  -3  -1  -7   74.79    7.60
  -3  -1  -7   63.09   11.20
  -3  -1  -7   74.49    7.40
  -3  -1  -7   72.89    6.80
   3   1   7   75.99    8.00
   3   1   7   88.59    8.90
   3   1   7   75.99    7.50
   3   1   7   67.79    8.80
  -4  -1  -7   10.00    5.90
  -4  -1  -7    8.20    5.50
  -4  -1  -7   10.00    4.80
  -4  -1  -7    4.70    7.10
  -4  -1  -7   14.30    6.40
   4   1   7   13.20    5.70
   4   1   7   11.20    5.80
   4   1   7   13.50    7.10
   4   1   7   10.20    6.00
   4   1   7   15.00    6.70
   4   1   7    8.50    7.50
  -5  -1  -7    4.10    4.80
  -5  -1  -7   19.70    6.50
  -5  -1  -7    6.70    7.50
  -5  -1  -7    9.10    7.20
   5   1   7   17.00    7.10
   5   1   7   13.10    9.40
   5   1   7   11.10    7.20
   5   1   7   22.40    6.80
   5   1   7    9.60    6.10
  -6  -1  -7   27.60    7.20
  -6  -1  -7   31.40   10.40
   6   1   7    5.10   14.00
   6   1   7   11.90   11.80
   6   1   7   25.80    7.60
   6   1   7   14.50    9.10
   6   1   7    8.80   12.20
   6   1   7   10.30   10.10
   7  -2  -7   16.20   12.30
  -7   2   7   27.30    9.00
   6  -2  -7   35.50    9.70
  -6   2   7   11.40    8.50
   5  -2  -7   42.90    7.60
   5  -2  -7   41.90    6.80
   5  -2  -7   49.10    5.90
  -5   2   7   32.00    7.90
   4  -2  -7   14.10    5.00
   4  -2  -7   17.20    4.40
   4  -2  -7   17.70    5.20
   4  -2  -7   13.90    4.70
  -4   2   7   10.80    5.20
  -4   2   7   12.10    6.00
  -4   2   7   23.20    5.40
   3  -2  -7   -0.10    4.00
   3  -2  -7    2.30    4.60
   3  -2  -7    9.10    4.00
   3  -2  -7    8.20    3.50
  -3   2   7    4.80    4.80
  -3   2   7   10.10    5.40
  -3   2   7    9.20    4.80
   2  -2  -7   13.90    5.10
   2  -2  -7    9.40    4.20
   2  -2  -7    7.40    3.90
   2  -2  -7   15.80    3.60
  -2   2   7    9.70    4.20
  -2   2   7   10.60    4.90
  -2   2   7   10.40    3.00
  -2   2   7    6.50    4.00
  -2   2   7   14.60    4.00
   1  -2  -7   32.10    5.10
   1  -2  -7   21.90    4.50
   1  -2  -7   37.80    4.50
   1  -2  -7   37.30    6.40
  -1   2   7   24.10    5.60
  -1   2   7   33.00    4.40
  -1   2   7   28.90    4.90
  -1   2   7   29.20    4.20
  -1   2   7   23.70    5.10
   0  -2  -7   -4.10    4.20
   0  -2  -7   -1.10    5.40
   0  -2  -7   -3.90    4.50
   0  -2  -7   -1.00    3.10
   0   2   7   -0.50    2.90
   0   2   7    6.00    4.30
   0   2   7   -0.50    3.30
   0   2   7    3.90    4.50
   0   2   7   -1.20    2.80
   0   2   7   -5.60    4.90
  -1  -2  -7   15.90    3.90
  -1  -2  -7    4.40    4.60
  -1  -2  -7    1.30    4.40
  -1  -2  -7   12.40    5.80
   1   2   7    4.30    6.10
   1   2   7    3.30    4.10
   1   2   7    5.20    3.20
   1   2   7    8.00    3.90
   1   2   7    7.60    4.20
   1   2   7    9.40    3.90
   1   2   7    7.70    3.40
  -2  -2  -7   16.80    5.70
  -2  -2  -7   18.50    5.10
  -2  -2  -7    8.90    4.30
  -2  -2  -7   12.80    6.50
  -2  -2  -7   14.20    3.90
   2   2   7   14.70    4.60
   2   2   7   19.50    5.10
   2   2   7   11.70    5.10
   2   2   7   21.40    6.90
   2   2   7   11.60    5.60
  -3  -2  -7    6.60    7.10
  -3  -2  -7    8.30    5.60
  -3  -2  -7   10.70    5.90
  -3  -2  -7   -0.50    4.30
  -3  -2  -7    6.50    5.40
   3   2   7   -1.20    5.40
   3   2   7    0.70    5.80
   3   2   7   10.60    8.80
   3   2   7   -8.10    6.20
   3   2   7   -0.20    7.00
   3   2   7   -4.20    5.20
  -4  -2  -7    7.60    6.80
  -4  -2  -7   11.30    8.00
  -4  -2  -7    0.60    4.60
  -4  -2  -7   16.60    6.80
  -4  -2  -7   12.90    5.70
   4   2   7   10.40    7.50
   4   2   7   17.90    8.80
   4   2   7   10.40    8.40
   4   2   7    1.30    5.80
   4   2   7   24.70    6.90
   4   2   7   15.10    6.50
  -5  -2  -7   -2.00    7.60
  -5  -2  -7    4.40    7.40
  -5  -2  -7    1.50    5.60
  -5  -2  -7   12.80    7.60
  -5  -2  -7   -3.90    9.60
   5   2   7   16.30    9.40
   5   2   7   13.00    7.40
   5   2   7   -8.50    7.80
   5   2   7    7.20    6.80
   5   2   7   -5.50    9.90
  -6  -2  -7   -6.90    6.60
  -6  -2  -7    8.90   10.10
   6   2   7  -11.00    8.70
   6   2   7    0.80   11.10
   6   2   7    0.40   15.80
   6   2   7    0.50   12.80
   6   2   7   18.50    9.10
   6   2   7   24.50   12.30
   7  -3  -7    8.40   12.90
  -7   3   7   17.90    7.60
   6  -3  -7   21.80    7.50
   6  -3  -7   29.60    8.30
  -6   3   7   23.20    7.10
   5  -3  -7   42.90    7.60
   5  -3  -7   52.39    6.40
   5  -3  -7   48.80    6.20
  -5   3   7   52.59    9.10
  -5   3   7   47.00    7.70
   4  -3  -7  496.75   20.70
   4  -3  -7  505.75   20.50
   4  -3  -7  525.45   20.60
  -4   3   7  502.75   21.20
  -4   3   7  499.65   22.20
  -4   3   7  509.95   21.30
   3  -3  -7  137.69   11.10
   3  -3  -7  103.59   12.30
   3  -3  -7  164.68    9.70
   3  -3  -7  156.88   11.80
  -3   3   7  146.39    8.80
  -3   3   7  155.08   11.70
  -3   3   7  144.99   10.80
  -3   3   7  149.99    8.20
  -3   3   7  154.38   11.00
   2  -3  -7   98.19    8.90
   2  -3  -7   89.89   10.00
   2  -3  -7  105.69   10.80
   2  -3  -7   80.79    7.70
  -2   3   7   92.69    7.70
  -2   3   7   68.49    7.90
  -2   3   7   78.89    6.90
  -2   3   7   98.49    9.30
   1  -3  -7   77.09    8.90
   1  -3  -7   67.99    7.40
   1  -3  -7   80.09    8.70
   1  -3  -7   82.69    8.90
  -1   3   7   74.49    8.80
  -1   3   7   82.59    8.20
  -1   3   7   75.39    7.00
  -1   3   7   86.49    7.70
  -1   3   7   89.59    9.20
   0  -3  -7  200.88   10.70
   0  -3  -7  194.58   12.50
   0  -3  -7  195.58   11.80
   0  -3  -7  186.68   13.20
   0   3   7  206.58   12.20
   0   3   7  181.38    9.60
   0   3   7  186.58   11.70
   0   3   7  199.58   13.10
   0   3   7  198.68   10.50
   0   3   7  184.88   10.70
  -1  -3  -7    1.80    5.60
  -1  -3  -7   -8.20    4.80
  -1  -3  -7   -0.50    6.10
  -1  -3  -7   -0.70    3.50
   1   3   7    4.60    3.60
   1   3   7   -3.60    4.90
   1   3   7    4.40    6.10
   1   3   7    7.00    4.60
   1   3   7    0.10    4.90
   1   3   7   -1.80    4.40
   1   3   7    3.40    4.10
  -2  -3  -7    3.30    4.20
  -2  -3  -7   -3.50    6.90
  -2  -3  -7    7.70    5.60
  -2  -3  -7   -6.70    5.40
   2   3   7    0.00    6.80
   2   3   7    5.50    5.80
   2   3   7    2.90    5.60
   2   3   7    7.20    4.80
   2   3   7    7.70    5.60
   2   3   7   -6.00    6.00
   2   3   7    1.60    3.80
  -3  -3  -7   -5.40    6.30
  -3  -3  -7   10.10    7.90
  -3  -3  -7   -8.30    6.00
  -3  -3  -7    2.40    5.10
  -3  -3  -7    8.00    6.70
   3   3   7    9.30    8.90
   3   3   7   -1.10    3.30
   3   3   7   -0.40    6.20
   3   3   7   10.00    8.00
   3   3   7    5.00    5.80
   3   3   7    6.90    7.10
  -4  -3  -7   28.70    9.30
  -4  -3  -7   34.90    8.00
  -4  -3  -7   20.60    8.00
  -4  -3  -7   24.80    6.70
  -4  -3  -7   18.80    8.20
   4   3   7    9.40    8.00
   4   3   7    9.20   10.70
   4   3   7   27.70    6.50
   4   3   7   37.40   10.60
   4   3   7   29.10    9.70
  -5  -3  -7   11.40   15.30
  -5  -3  -7  -14.30   10.90
  -5  -3  -7   -9.20    5.60
  -5  -3  -7    3.40    6.30
  -5  -3  -7    1.30    9.50
   5   3   7    0.90   10.90
   5   3   7   -7.80   14.60
   5   3   7   27.40    9.00
   5   3   7   -0.90    7.30
   5   3   7    8.50   11.20
  -6  -3  -7    5.10    6.90
   6   3   7   -2.10   11.90
   6   3   7   16.40   13.10
   6   3   7   -0.80   28.50
   6   3   7   15.90   11.10
   6   3   7   20.60   17.00
   6  -4  -7    6.90   10.00
   6  -4  -7    9.90    6.70
   6  -4  -7   -0.50    9.00
  -6   4   7   -2.60    6.40
   5  -4  -7    3.70    6.40
   5  -4  -7   -6.80    6.00
   5  -4  -7   -0.70    8.40
   5  -4  -7    4.20   10.60
  -5   4   7    6.60    8.00
  -5   4   7    8.20    6.60
  -5   4   7    4.60    8.10
   4  -4  -7   -5.90    5.20
   4  -4  -7    5.80    7.50
   4  -4  -7   -2.00    6.40
  -4   4   7    3.00    5.30
  -4   4   7    7.40    8.10
   3  -4  -7   -5.30    5.80
   3  -4  -7   10.50    6.10
   3  -4  -7    3.20    7.20
  -3   4   7    6.30    4.80
  -3   4   7   -5.40    6.70
  -3   4   7    5.10    5.80
  -3   4   7   -0.70    3.50
  -3   4   7    3.00    5.70
   2  -4  -7   33.90    8.10
   2  -4  -7   34.40    7.90
   2  -4  -7   30.10    7.70
   2  -4  -7   38.10    6.10
  -2   4   7   39.80    8.10
  -2   4   7   27.40    6.50
  -2   4   7   49.99    7.50
  -2   4   7   36.10    5.50
  -2   4   7   39.60    5.90
   1  -4  -7   -2.90    6.20
   1  -4  -7    6.00    6.60
   1  -4  -7    9.30    5.50
  -1   4   7    0.50    7.90
  -1   4   7    5.10    4.00
  -1   4   7    6.70    5.50
  -1   4   7    9.40    5.20
  -1   4   7   20.70    6.80
   0  -4  -7    1.00    6.00
   0  -4  -7   12.30    7.40
   0  -4  -7    9.10    4.30
   0  -4  -7    4.30    6.80
   0   4   7    9.50    7.40
   0   4   7    7.20    5.00
   0   4   7   15.40    6.40
   0   4   7   22.00    5.60
   0   4   7    6.10    6.00
   0   4   7    0.20    6.10
  -1  -4  -7   20.10    8.80
  -1  -4  -7   51.49    7.60
  -1  -4  -7   39.80    6.10
  -1  -4  -7   22.60    6.80
   1   4   7   40.80    6.50
   1   4   7   41.70    6.10
   1   4   7   38.70    7.50
   1   4   7   33.90    7.10
   1   4   7   49.00    6.00
   1   4   7   28.60    8.40
  -2  -4  -7   -2.50    9.00
  -2  -4  -7    9.10    6.90
  -2  -4  -7   -0.40    4.70
  -2  -4  -7   -1.20    7.00
   2   4   7    2.10    8.20
   2   4   7    9.10    7.50
   2   4   7   15.70   11.20
   2   4   7    2.30    7.30
   2   4   7   10.50    7.40
   2   4   7    2.70    6.50
  -3  -4  -7   11.30    8.50
  -3  -4  -7   12.80    7.70
  -3  -4  -7    7.90    6.50
  -3  -4  -7   -1.40    9.20
  -3  -4  -7    6.00    8.40
   3   4   7   18.10    9.70
   3   4   7    9.90    9.70
   3   4   7    0.10    7.50
   3   4   7    7.70   10.00
   3   4   7    4.30    7.60
   3   4   7   14.70    6.80
  -4  -4  -7    5.30    9.40
  -4  -4  -7   11.40   12.40
  -4  -4  -7   -3.10    8.90
  -4  -4  -7    0.00    7.70
   4   4   7   -0.60    8.00
   4   4   7   17.80   12.90
   4   4   7   -7.40    9.80
   4   4   7    4.70    9.40
   4   4   7   -0.90    8.60
   4   4   7   -0.10   12.70
  -5  -4  -7   -2.00   11.00
  -5  -4  -7   10.30    7.00
  -5  -4  -7  -12.10    7.60
  -5  -4  -7   14.20   11.40
   5   4   7    0.60   11.20
   5   4   7  -14.20   14.80
   5   4   7  -14.00   12.00
   5   4   7   13.90   10.60
   5   4   7   16.60   12.60
   5   4   7   26.30   17.50
   6  -5  -7   14.40    9.20
   6  -5  -7   32.40    9.60
   6  -5  -7   15.20   12.20
   6  -5  -7   21.20    9.60
  -6   5   7    9.60    6.10
   5  -5  -7   62.39    9.30
   5  -5  -7   74.09   10.00
   5  -5  -7   60.29   11.80
   5  -5  -7   71.49   10.50
  -5   5   7   67.29   12.00
  -5   5   7   69.99   11.00
  -5   5   7   70.79   10.30
   4  -5  -7   40.10   10.60
   4  -5  -7   40.00    8.10
   4  -5  -7   13.50    8.70
   4  -5  -7   40.10    8.30
  -4   5   7   23.40    9.20
  -4   5   7   11.80    8.00
   3  -5  -7   28.50    7.00
   3  -5  -7   27.10    9.20
   3  -5  -7    8.60    7.80
  -3   5   7    9.30    6.00
  -3   5   7   26.30    5.50
  -3   5   7   19.70    7.80
  -3   5   7   20.40    8.90
  -3   5   7   18.90    8.00
   2  -5  -7    5.80    8.60
   2  -5  -7   20.10    5.80
   2  -5  -7   17.90    8.00
   2  -5  -7   16.50    7.00
  -2   5   7   20.90    5.70
  -2   5   7   16.50    7.30
  -2   5   7   20.80    6.60
  -2   5   7   21.30    9.70
  -2   5   7   23.10    7.10
   1  -5  -7   -1.30    6.90
   1  -5  -7    6.20    7.80
   1  -5  -7   12.40    9.50
   1  -5  -7   -0.90    5.70
  -1   5   7    8.30    5.80
  -1   5   7    7.30    5.60
  -1   5   7   -4.60    5.50
  -1   5   7   12.40    8.50
  -1   5   7    8.70    7.40
   0  -5  -7   21.90    6.00
   0  -5  -7   21.20    7.80
   0  -5  -7    4.90    9.10
   0   5   7   16.90    9.60
   0   5   7   15.90    6.80
   0   5   7   15.50    6.00
   0   5   7   22.70    7.10
   0   5   7    9.60    6.80
   0   5   7   14.90    6.00
  -1  -5  -7  -12.00    5.60
  -1  -5  -7    0.80   10.50
  -1  -5  -7    0.30    7.50
   1   5   7   12.50    9.10
   1   5   7    9.80    7.70
   1   5   7    1.00    6.20
   1   5   7   -0.40    7.90
  -2  -5  -7    2.50   10.90
  -2  -5  -7  -15.90    8.30
  -2  -5  -7   -8.40    5.90
   2   5   7   -0.90   11.50
   2   5   7   10.30    8.60
   2   5   7  -11.00    8.10
   2   5   7   13.50    8.30
   2   5   7    2.80    7.10
   2   5   7    3.30    9.60
  -3  -5  -7    7.10    9.40
  -3  -5  -7    0.30    7.10
  -3  -5  -7    1.90   12.70
   3   5   7   -3.80   12.40
   3   5   7   11.60   10.40
   3   5   7   -1.50    9.60
   3   5   7  -11.00    8.30
   3   5   7   -3.70   12.20
   3   5   7   29.70   12.80
  -4  -5  -7  -31.80   10.90
  -4  -5  -7   -8.40   15.80
  -4  -5  -7    0.20   13.60
  -4  -5  -7    6.50    6.80
  -4  -5  -7   13.60    9.30
   4   5   7   -4.30   11.10
   4   5   7    1.30   13.00
   4   5   7  -11.00   18.20
   4   5   7   -3.30   11.00
   4   5   7    8.30   15.90
   4   5   7   13.00   14.80
   5  -6  -7  -15.50   12.50
   5  -6  -7    3.70    9.80
   5  -6  -7    0.40   11.50
   5  -6  -7   31.20   11.30
  -5   6   7    7.90    6.50
   4  -6  -7    6.20   11.50
   4  -6  -7   -3.50    9.40
   4  -6  -7   -2.10   11.90
   4  -6  -7   10.70    9.20
  -4   6   7    4.60    9.80
  -4   6   7   26.20   10.40
  -4   6   7   27.40    6.60
  -4   6   7   21.90    7.70
  -4   6   7   23.40    8.40
   3  -6  -7    9.80    9.20
   3  -6  -7   17.60    8.10
   3  -6  -7    8.40   11.80
   3  -6  -7   -8.70   10.90
  -3   6   7   -3.70   10.80
  -3   6   7    0.80    8.50
  -3   6   7    4.00    6.60
  -3   6   7    6.40    9.60
   2  -6  -7   -7.20   12.70
   2  -6  -7   -9.30    8.60
   2  -6  -7    2.00    9.00
  -2   6   7   16.50   10.10
  -2   6   7   18.60   11.50
  -2   6   7   15.90    9.70
  -2   6   7   -8.30    6.60
  -2   6   7    6.10    7.10
   1  -6  -7   43.60   13.50
   1  -6  -7   36.40    8.90
   1  -6  -7   36.20    9.80
   1  -6  -7   23.20   10.00
  -1   6   7   46.60    9.40
  -1   6   7   33.80   11.10
  -1   6   7   35.10   12.60
  -1   6   7   34.80    7.60
  -1   6   7   19.80    8.20
   0  -6  -7   -3.30    8.20
   0  -6  -7    6.80   13.90
   0  -6  -7    4.30    9.40
   0   6   7    1.20    9.40
   0   6   7   -4.30   10.20
   0   6   7   -8.60    9.20
   0   6   7   -8.60    7.30
   0   6   7   21.70    9.50
  -1  -6  -7   -2.50   10.10
  -1  -6  -7   -1.50   10.20
  -1  -6  -7   -9.90   12.90
  -1  -6  -7    0.30    8.30
   1   6   7  -11.40    7.50
   1   6   7  -10.90   14.50
   1   6   7   -1.00   10.00
   1   6   7   -8.80   11.00
   1   6   7    7.00   11.50
  -2  -6  -7  -25.10   12.10
  -2  -6  -7   -0.90   15.90
  -2  -6  -7    8.00   10.00
  -2  -6  -7    0.80   11.50
   2   6   7  -19.30   15.40
   2   6   7   -6.10   11.70
   2   6   7    7.60    9.20
   2   6   7    9.90   10.30
   2   6   7  -14.70   12.80
  -3  -6  -7    9.00    9.80
  -3  -6  -7  -21.90   14.60
  -3  -6  -7  -20.00   14.20
  -3  -6  -7   28.30   13.70
   3   6   7    7.50   16.70
   3   6   7  -17.60   14.70
   3   6   7    1.70   13.60
   3   6   7    5.60   11.30
   4  -7  -7   -8.90   12.20
   4  -7  -7    8.30   14.40
  -4   7   7    6.40    7.90
  -4   7   7   17.90   11.20
   3  -7  -7    3.80   14.70
   3  -7  -7    8.80   10.90
   3  -7  -7   33.40   16.20
   3  -7  -7   -3.40   11.40
  -3   7   7    3.50    9.30
  -3   7   7    6.80   13.30
  -3   7   7    3.60    6.60
  -3   7   7   13.20   12.80
   2  -7  -7   10.30   11.00
   2  -7  -7  -13.70   12.00
   2  -7  -7   -5.30   16.90
  -2   7   7    9.80   14.20
  -2   7   7    7.20   11.40
  -2   7   7   28.50   12.00
  -2   7   7    1.40    9.70
  -2   7   7   12.60    7.50
   1  -7  -7    0.40   16.40
   1  -7  -7  -19.00   13.80
   1  -7  -7   -3.10    9.00
   1  -7  -7   -4.90   11.30
  -1   7   7    9.40   12.10
  -1   7   7  -23.00   11.80
  -1   7   7   -7.80   12.10
  -1   7   7  -12.50   14.20
  -1   7   7   -3.00    7.90
  -1   7   7   -3.70   10.20
   0  -7  -7    0.30   12.60
   0  -7  -7   16.00   11.00
   0  -7  -7   -1.00   18.50
   0   7   7   17.80   11.30
   0   7   7   14.90   15.70
   0   7   7    2.60   11.70
   0   7   7   -3.80   14.30
   0   7   7    9.80   13.60
  -1  -7  -7   -5.50   18.70
  -1  -7  -7    9.60   14.30
  -1  -7  -7   -4.60   11.90
   1   7   7   -1.00   15.50
   1   7   7   12.10   13.20
   1   7   7   -7.40   11.90
   1   7   7   17.30   17.20
   1   7  -8   22.70   21.20
   1   7  -8   -2.80   15.40
   1   7  -8  -11.20   12.90
  -1  -7   8  -10.20   11.60
  -1  -7   8  -12.20   12.90
  -1  -7   8    1.80   14.40
  -1  -7   8    5.80   10.30
  -1  -7   8   -6.00   17.30
   0   7  -8    0.60   12.20
   0   7  -8   10.30   14.50
   0   7  -8   16.90   18.60
   0  -7   8    2.60   12.50
   0  -7   8   -8.60   16.60
   0  -7   8  -10.40   12.10
   0  -7   8   -8.40   11.10
  -1   7  -8   34.60   19.50
  -1   7  -8   -2.80   12.80
  -1   7  -8    6.10   13.90
   1  -7   8   27.30   11.10
   1  -7   8    7.30   18.30
   1  -7   8    9.50   14.70
  -2   7  -8  -24.00   15.00
  -2   7  -8   -2.80   16.80
  -2   7  -8   11.30   13.80
   2  -7   8    4.90   13.10
   2  -7   8  -12.70   19.70
   2  -7   8  -18.50   14.00
   3   6  -8   -8.30   12.20
   3   6  -8   16.00   11.80
   3   6  -8   -6.10   11.50
   3   6  -8    2.10   15.40
  -3  -6   8   30.90   10.20
  -3  -6   8    7.30   12.30
  -3  -6   8   44.50   16.00
  -3  -6   8  -14.40    8.80
  -3  -6   8    5.80   10.90
   2   6  -8   24.50   11.60
   2   6  -8   13.80   10.70
   2   6  -8    4.30   12.40
   2   6  -8   34.20   16.50
   2   6  -8   12.20   11.50
  -2  -6   8   20.00   11.10
  -2  -6   8   22.30    8.80
  -2  -6   8    0.90    9.60
  -2  -6   8  -18.30   12.40
   1   6  -8    9.80   10.90
   1   6  -8   31.30   11.40
   1   6  -8    7.30   12.90
   1   6  -8    9.60   10.50
   1   6  -8   23.90   10.80
  -1  -6   8  -15.20   14.60
  -1  -6   8  -17.70   10.00
  -1  -6   8    8.90    9.10
  -1  -6   8   16.60    8.60
  -1  -6   8  -18.20    9.80
   0   6  -8   11.00   10.80
   0   6  -8    0.70   10.40
   0   6  -8   13.20    9.70
   0   6  -8  -12.90   10.20
   0   6  -8    0.40   13.00
   0  -6   8   21.10   11.30
   0  -6   8    5.50   10.00
   0  -6   8   19.80    8.20
   0  -6   8   -0.40   12.60
  -1   6  -8    7.90   14.30
  -1   6  -8   15.20    9.80
  -1   6  -8    1.90   10.30
  -1   6  -8   20.90   11.70
  -1   6  -8   29.90    9.90
   1  -6   8    7.00   10.00
   1  -6   8    5.80    9.90
   1  -6   8   23.60   14.10
   1  -6   8   17.50   11.30
  -2   6  -8   15.40   10.80
  -2   6  -8   -8.50    9.00
  -2   6  -8   -3.50   13.10
  -2   6  -8  -17.10   11.80
  -2   6  -8   20.50   12.60
   2  -6   8   -8.90   14.80
   2  -6   8    5.20   10.80
   2  -6   8    7.10    9.50
   2  -6   8   -9.40   11.60
  -3   6  -8   -7.90   11.90
  -3   6  -8   13.60   12.10
  -3   6  -8   38.60    9.90
  -3   6  -8  -18.40   12.70
  -3   6  -8    3.90   15.50
   3  -6   8    3.40   11.40
   3  -6   8    6.60   11.50
   3  -6   8    9.30   10.80
   3  -6   8   18.80   10.40
  -4   6  -8   53.39   15.00
  -4   6  -8   -1.80   15.70
  -4   6  -8   30.90   11.40
  -4   6  -8    0.20   13.90
   4  -6   8   43.20   12.70
   4  -6   8   15.00   11.60
   4  -6   8   -4.00   20.50
   4  -6   8   28.40   13.70
   4   5  -8    4.90   10.30
   4   5  -8   -7.00   11.00
   4   5  -8    5.90   11.50
   4   5  -8    6.60   20.30
   4   5  -8   13.70   10.50
  -4  -5   8   14.30    9.10
  -4  -5   8   13.30   12.50
   3   5  -8   25.20    9.80
   3   5  -8   24.30   12.70
   3   5  -8    7.40    8.90
   3   5  -8   15.80   11.40
   3   5  -8    8.70   10.20
  -3  -5   8   23.10    8.30
  -3  -5   8   -8.90   10.40
  -3  -5   8   29.80    6.70
  -3  -5   8   19.80    9.20
  -3  -5   8   12.90   11.00
  -3  -5   8    7.60    8.60
   2   5  -8   12.30    8.90
   2   5  -8    0.80    9.70
   2   5  -8   22.40   11.70
   2   5  -8   -3.00    7.00
   2   5  -8   13.30    8.80
  -2  -5   8    3.10    8.50
  -2  -5   8   15.90    6.60
  -2  -5   8   -8.50    9.80
  -2  -5   8   11.10    7.80
  -2  -5   8   -6.10    6.50
   1   5  -8   -0.90    8.30
   1   5  -8    3.90    8.20
   1   5  -8    7.90    8.30
   1   5  -8   -3.10    7.40
   1   5  -8   -1.60   10.90
  -1  -5   8    4.80    7.80
  -1  -5   8    0.70    5.90
  -1  -5   8    3.00    9.80
  -1  -5   8   -1.40    7.40
   0   5  -8    7.70    8.50
   0   5  -8   -6.10    8.10
   0   5  -8   10.60    9.30
   0   5  -8   -3.70   10.30
   0   5  -8   13.50    6.50
   0  -5   8   21.50    9.70
   0  -5   8   17.40    6.40
   0  -5   8   15.20    7.50
   0  -5   8   -4.00    8.60
  -1   5  -8   50.89    8.70
  -1   5  -8   32.40   10.10
  -1   5  -8   53.49   14.50
  -1   5  -8   46.40   11.90
   1  -5   8   45.00    7.50
   1  -5   8   49.90   11.30
   1  -5   8   49.40    9.30
  -2   5  -8    2.60    8.70
  -2   5  -8    1.40    7.60
  -2   5  -8   -6.00   11.00
   2  -5   8   -4.20    6.30
   2  -5   8    4.50    6.90
   2  -5   8   10.40    8.90
   2  -5   8    4.10   12.00
  -3   5  -8   31.30   10.80
  -3   5  -8   42.40   11.40
  -3   5  -8   44.80   12.20
  -3   5  -8   38.70    8.70
   3  -5   8   41.20    8.60
   3  -5   8   30.30   11.00
   3  -5   8   25.30   14.10
   3  -5   8   44.70    9.60
   3  -5   8   33.60    9.60
  -4   5  -8    5.50   12.40
  -4   5  -8   -2.30    8.20
  -4   5  -8    1.30   12.60
  -4   5  -8   10.20   13.30
  -4   5  -8   15.30   11.80
   4  -5   8   -8.90    9.30
   4  -5   8    9.60    8.60
   4  -5   8   -3.00    9.50
   4  -5   8    7.20   11.40
   4  -5   8    3.70   15.10
  -5   5  -8    1.80   10.20
  -5   5  -8    7.30   13.60
   5  -5   8    6.50   11.30
   5  -5   8    6.10   12.40
   5  -5   8    2.90   11.70
   5  -5   8   23.90   11.60
   5  -5   8    1.50   18.40
   5   4  -8    9.30    9.40
   5   4  -8   11.20   10.90
   5   4  -8   23.10   13.20
   5   4  -8   15.70    8.60
   5   4  -8    5.10    9.70
  -5  -4   8   -1.00    8.30
  -5  -4   8  -23.70   11.30
  -5  -4   8    1.60   12.10
   4   4  -8   17.50    8.80
   4   4  -8    6.90   10.50
   4   4  -8    2.90    9.10
   4   4  -8   -4.90    7.70
   4   4  -8   11.40    7.80
  -4  -4   8    0.50    9.10
  -4  -4   8    1.00    7.70
  -4  -4   8   -5.40    9.20
  -4  -4   8    4.40    8.00
   3   4  -8   87.29   11.20
   3   4  -8   67.49   11.50
   3   4  -8   70.39    8.90
   3   4  -8   59.79    9.70
   3   4  -8   54.29    9.50
  -3  -4   8   81.49    8.10
  -3  -4   8   75.39    6.70
  -3  -4   8   65.59    9.00
  -3  -4   8   67.79    7.30
  -3  -4   8  102.09   12.10
   2   4  -8   14.60    7.80
   2   4  -8    2.00    8.80
   2   4  -8   21.90    6.80
   2   4  -8    6.40    5.70
   2   4  -8    3.60    6.70
  -2  -4   8    8.30    5.20
  -2  -4   8    8.70    4.70
  -2  -4   8   10.30    6.00
  -2  -4   8   14.00    7.60
  -2  -4   8   10.20    6.30
  -2  -4   8    2.10    7.20
   1   4  -8   56.19    7.70
   1   4  -8   44.60   11.30
   1   4  -8   49.20    8.70
   1   4  -8   50.99    8.20
   1   4  -8   50.29    8.20
  -1  -4   8   56.99    7.50
  -1  -4   8   53.39    6.50
  -1  -4   8   63.79    9.70
  -1  -4   8   45.30    8.00
   0   4  -8   10.40    9.30
   0   4  -8   21.90    7.00
   0   4  -8   37.70    8.60
   0   4  -8   27.20    7.80
   0   4  -8   38.80    6.50
   0  -4   8   16.00    7.60
   0  -4   8   33.00    6.70
   0  -4   8   37.80    8.00
   0  -4   8   16.70    6.40
  -1   4  -8   25.20    8.00
  -1   4  -8   26.50    8.00
  -1   4  -8   24.90    6.70
  -1   4  -8   26.90    8.90
   1  -4   8   30.60    7.90
   1  -4   8   35.50    6.80
   1  -4   8   22.50    6.40
   1  -4   8   43.00    9.20
   1  -4   8   31.70    6.80
  -2   4  -8    3.90    6.70
  -2   4  -8    7.40    6.20
  -2   4  -8   -3.70    9.20
  -2   4  -8   -8.60    7.20
  -2   4  -8   -2.70    9.30
   2  -4   8    4.70    6.00
   2  -4   8   -5.30    6.60
   2  -4   8    1.20    8.60
   2  -4   8   -3.70    5.90
  -3   4  -8   -8.10    8.10
  -3   4  -8    3.20    6.80
  -3   4  -8   -5.60    7.80
  -3   4  -8   13.90    9.10
   3  -4   8    5.10    5.90
   3  -4   8   -0.10    5.80
   3  -4   8   16.70   11.30
   3  -4   8   15.40    8.70
   3  -4   8    5.20    7.80
  -4   4  -8   44.50    8.60
  -4   4  -8   31.60    9.80
  -4   4  -8   46.50   11.50
  -4   4  -8   51.89   10.70
   4  -4   8   58.49   13.40
   4  -4   8   46.90    8.80
   4  -4   8   36.90   10.20
   4  -4   8   70.69   10.80
   4  -4   8   39.50    8.50
  -5   4  -8    8.50   10.20
  -5   4  -8    8.40   14.70
  -5   4  -8   -2.40   12.00
  -5   4  -8   -3.00    8.60
  -5   4  -8   -7.30   11.70
  -5   4  -8    9.60    7.00
   5  -4   8   16.70   14.60
   5  -4   8    2.10    9.10
   5  -4   8   -1.90    9.30
   5  -4   8    9.70   10.80
   5  -4   8    6.60   10.60
  -6   4  -8  -13.30    8.10
  -6   4  -8    6.10    8.80
  -6   4  -8   -4.90   11.40
   6  -4   8  -10.30   11.60
   6  -4   8  -26.60   11.80
   6  -4   8   -8.40   13.20
   6  -4   8  -12.00   11.10
   6   3  -8    2.60    8.90
   6   3  -8    0.50   11.40
  -6  -3   8   12.10   13.70
  -6  -3   8    7.20   10.20
   5   3  -8   22.00    7.80
   5   3  -8   -9.70    7.50
   5   3  -8   11.90    7.30
   5   3  -8   -0.20    8.70
   5   3  -8    9.20   10.60
  -5  -3   8   -1.60    9.40
  -5  -3   8  -11.10    7.00
  -5  -3   8   12.70    9.20
  -5  -3   8   -4.60    9.30
   4   3  -8   42.10    9.30
   4   3  -8   27.30    6.80
   4   3  -8   36.00    7.60
   4   3  -8   38.40    8.40
  -4  -3   8   25.10    7.30
  -4  -3   8   45.30    8.60
  -4  -3   8   36.50    9.30
  -4  -3   8   50.99    9.20
   3   3  -8  151.58   14.40
   3   3  -8  177.48   13.00
   3   3  -8  164.18   13.40
   3   3  -8  173.58   11.90
   3   3  -8  160.58   12.20
  -3  -3   8  161.68   10.30
  -3  -3   8  160.78    9.40
  -3  -3   8  159.88    9.20
  -3  -3   8  159.58   12.50
  -3  -3   8  133.99   14.90
   2   3  -8  129.09   10.60
   2   3  -8  120.89   10.20
   2   3  -8  114.39   13.50
   2   3  -8  114.69   10.20
  -2  -3   8  122.29   10.00
  -2  -3   8  107.19    7.50
  -2  -3   8  108.59   12.90
  -2  -3   8  117.59   11.00
  -2  -3   8  103.39    9.60
  -2  -3   8  121.89    8.60
   1   3  -8  107.69   10.70
   1   3  -8  101.69   10.40
   1   3  -8   88.49    9.40
   1   3  -8   99.49    9.50
   1   3  -8  110.19   12.50
  -1  -3   8   94.69    6.90
  -1  -3   8   94.19    9.50
  -1  -3   8  105.79   12.10
  -1  -3   8   96.79   10.40
  -1  -3   8   94.79    8.30
   0   3  -8    6.80    6.50
   0   3  -8   11.10    4.70
   0   3  -8    4.90    5.40
   0  -3   8    4.50    5.70
   0  -3   8   10.70    4.20
   0  -3   8   12.50    6.90
   0  -3   8   11.30    5.90
  -1   3  -8  106.09   10.90
  -1   3  -8  110.99   13.30
  -1   3  -8   97.59   11.80
  -1   3  -8  103.79   11.10
  -1   3  -8   93.99   10.20
   1  -3   8   98.09    9.00
   1  -3   8  102.39   10.50
   1  -3   8  108.89    9.30
   1  -3   8  134.29   13.90
   1  -3   8   95.49   11.30
  -2   3  -8   21.60    6.30
  -2   3  -8   31.80    8.20
  -2   3  -8   26.30    6.40
  -2   3  -8   22.60    7.60
   2  -3   8   11.30    6.10
   2  -3   8   32.90    5.70
   2  -3   8   28.10    8.30
   2  -3   8   21.00    6.90
   2  -3   8   12.90    4.90
  -3   3  -8    3.70    8.10
  -3   3  -8    7.70    6.70
  -3   3  -8   17.50    6.00
  -3   3  -8    4.40    9.40
   3  -3   8    9.20    6.20
   3  -3   8    0.60    6.70
   3  -3   8    1.60    5.30
   3  -3   8   -3.60    5.60
   3  -3   8    6.20    8.60
  -4   3  -8   -1.90   11.70
  -4   3  -8   11.50    8.10
  -4   3  -8   24.10    9.10
  -4   3  -8   15.20    8.30
   4  -3   8   12.50    6.70
   4  -3   8   14.80   10.90
   4  -3   8   16.80    7.20
   4  -3   8   21.60    6.90
   4  -3   8   12.70    6.80
  -5   3  -8  -13.30    8.70
  -5   3  -8   10.90    7.40
  -5   3  -8    9.20   10.60
  -5   3  -8   -1.90    6.30
  -5   3  -8   -7.70   12.30
   5  -3   8   12.50    8.30
   5  -3   8    3.30    8.40
   5  -3   8   15.80    8.30
   5  -3   8   18.00   12.20
   5  -3   8   -5.40   10.00
  -6   3  -8    4.00    8.00
  -6   3  -8    5.00    9.90
  -6   3  -8    3.00    7.90
   6  -3   8   29.90   14.70
   6  -3   8   16.80   11.10
   6  -3   8  -26.10    9.70
   6  -3   8   -6.00   11.30
   6  -3   8   14.90   11.60
   6   2  -8    8.20    7.30
   6   2  -8   -0.10    8.70
  -6  -2   8    8.20   11.30
  -6  -2   8    5.00    8.50
   5   2  -8    8.70    7.60
   5   2  -8    0.60    6.00
   5   2  -8    9.70    5.90
   5   2  -8    7.80    6.00
  -5  -2   8    5.80    8.00
  -5  -2   8    6.10    8.10
  -5  -2   8    4.00    6.80
  -5  -2   8   -3.30    7.30
   4   2  -8   16.90    6.10
   4   2  -8   16.00    5.50
   4   2  -8    3.50    6.10
   4   2  -8   12.80    6.10
   4   2  -8   15.90    5.30
  -4  -2   8    9.50    6.90
  -4  -2   8   15.30    7.20
  -4  -2   8   12.70   11.60
  -4  -2   8    8.40    5.50
   3   2  -8   76.39    7.50
   3   2  -8   84.89    8.50
   3   2  -8   80.39    9.70
   3   2  -8   76.79    8.00
  -3  -2   8   81.59    8.80
  -3  -2   8   79.89    7.90
   2   2  -8   -4.50    5.00
   2   2  -8   -0.90    4.90
   2   2  -8   -0.70    5.90
   2   2  -8    2.20    4.20
  -2  -2   8   -6.00    5.10
  -2  -2   8    2.60    3.90
  -2  -2   8   -5.40    3.80
  -2  -2   8   -0.10    3.00
  -2  -2   8   -5.70    4.30
   1   2  -8    1.80    5.60
   1   2  -8   -0.60    4.00
   1   2  -8  -12.20    4.20
   1   2  -8    1.10    4.80
   1   2  -8    0.50    4.50
  -1  -2   8   -1.40    3.20
  -1  -2   8   -0.70    4.50
  -1  -2   8    6.60    5.60
  -1  -2   8   -1.70    4.10
   0   2  -8    3.60    4.50
   0   2  -8    4.80    5.50
   0   2  -8    7.00    5.60
   0   2  -8    3.60    4.10
   0   2  -8    9.10    4.50
   0  -2   8    2.60    3.40
   0  -2   8    2.10    6.10
   0  -2   8    4.00    4.50
   0  -2   8   -9.00    4.20
   0  -2   8    3.00    3.40
  -1   2  -8   20.00    5.70
  -1   2  -8   20.20    5.80
  -1   2  -8    6.10    4.20
  -1   2  -8   20.20    6.60
   1  -2   8   15.20    5.20
   1  -2   8   18.60    4.40
   1  -2   8   15.20    7.50
   1  -2   8   21.10    4.30
   1  -2   8   22.10    6.40
  -2   2  -8   18.50    4.90
  -2   2  -8   21.90    6.30
  -2   2  -8   25.00    5.30
  -2   2  -8   26.10    7.30
  -2   2  -8   20.10    7.10
   2  -2   8   24.00    6.10
   2  -2   8   22.20    5.60
   2  -2   8   27.80    5.40
   2  -2   8   18.80    7.70
   2  -2   8   22.90    5.20
  -3   2  -8   10.20    4.90
  -3   2  -8   11.70    7.70
  -3   2  -8   -4.60    7.20
  -3   2  -8    5.60    5.40
  -3   2  -8   -6.30    5.10
   3  -2   8    3.40    5.50
   3  -2   8   -5.30    5.50
   3  -2   8    3.60    5.60
   3  -2   8    0.60    4.70
   3  -2   8   -8.10    7.70
  -4   2  -8   32.80    7.60
  -4   2  -8   47.60    5.70
  -4   2  -8   53.69    7.30
  -4   2  -8   41.80    7.50
  -4   2  -8   46.20    8.60
   4  -2   8   39.00    7.40
   4  -2   8   30.00   10.30
   4  -2   8   47.70    8.80
   4  -2   8   59.49    8.40
   4  -2   8   45.20    8.60
  -5   2  -8    3.30    6.00
  -5   2  -8   10.60    9.80
  -5   2  -8   18.20    8.70
  -5   2  -8   -4.60    8.80
  -5   2  -8    3.60    4.90
   5  -2   8    0.90    6.60
   5  -2   8   -5.10    9.80
   5  -2   8   10.80    7.70
   5  -2   8   -3.60    8.10
   5  -2   8    0.40    8.20
  -6   2  -8   14.00    9.60
  -6   2  -8    7.90   11.70
  -6   2  -8    1.60   15.40
   6  -2   8    3.90   11.10
   6  -2   8  -17.20    8.30
   6  -2   8    5.90    9.60
   6  -2   8   -7.20   10.70
   6  -2   8  -11.50   13.00
   6   1  -8   50.89    8.40
   6   1  -8   58.49    8.00
  -6  -1   8   46.20    8.80
  -6  -1   8   52.59   12.10
   5   1  -8    1.60    5.30
   5   1  -8    2.20    5.90
   5   1  -8   -7.70    7.00
  -5  -1   8    4.90    7.30
  -5  -1   8    9.10    5.90
   4   1  -8    1.60    5.20
   4   1  -8    1.60    4.50
   4   1  -8   -2.70    5.40
   4   1  -8   -1.60    4.80
   4   1  -8   11.70    4.70
  -4  -1   8    1.50    5.60
  -4  -1   8    2.20    5.40
  -4  -1   8    6.80    6.00
  -4  -1   8    3.40    5.20
   3   1  -8   32.10    6.30
   3   1  -8   22.50    5.00
   3   1  -8   30.70    4.80
   3   1  -8   25.40    5.90
  -3  -1   8   32.50    5.40
  -3  -1   8   26.20    6.20
  -3  -1   8   26.20    6.10
   2   1  -8   -4.60    3.50
   2   1  -8    1.10    4.30
   2   1  -8   -2.50    4.50
   2   1  -8   -1.20    3.90
   2   1  -8   -3.80    4.90
  -2  -1   8    0.10    4.00
  -2  -1   8   -3.60    2.90
  -2  -1   8    0.10    3.30
  -2  -1   8   -3.50    3.70
   1   1  -8   11.50    4.40
   1   1  -8   27.50    6.30
   1   1  -8   15.80    4.40
   1   1  -8   22.10    4.00
   1   1  -8   28.30    5.20
  -1  -1   8   16.80    4.30
  -1  -1   8   17.70    4.00
  -1  -1   8   20.40    6.00
  -1  -1   8   18.80    4.70
   0   1  -8   26.60    6.10
   0   1  -8   21.80    4.40
   0   1  -8   25.20    5.30
   0   1  -8   20.10    5.10
   0   1  -8   30.00    5.20
   0  -1   8   27.20    6.60
   0  -1   8   20.40    3.80
   0  -1   8   27.20    5.40
   0  -1   8   30.30    5.10
   0  -1   8   26.40    4.20
  -1   1  -8  196.98   13.20
  -1   1  -8  185.58   11.50
  -1   1  -8  173.08   12.10
  -1   1  -8  199.48   11.10
  -1   1  -8  163.68   11.40
   1  -1   8  181.38   13.30
   1  -1   8  192.58   11.50
   1  -1   8  178.18   11.00
   1  -1   8  191.88    9.90
   1  -1   8  189.58   10.30
  -2   1  -8    0.80    4.60
  -2   1  -8   -4.00    5.70
  -2   1  -8   12.40    4.90
  -2   1  -8    2.60    6.10
  -2   1  -8    9.20    3.80
  -2   1  -8    5.90    5.60
   2  -1   8    6.30    5.10
   2  -1   8    7.70    6.50
   2  -1   8   16.60    4.80
   2  -1   8   -0.40    6.60
   2  -1   8   10.40    4.30
  -3   1  -8    0.40    6.00
  -3   1  -8    6.10    7.70
  -3   1  -8   -6.70    5.20
  -3   1  -8    1.20    4.50
  -3   1  -8    0.00    6.40
  -3   1  -8    7.80    4.40
   3  -1   8    0.10    7.50
   3  -1   8   -2.90    7.20
   3  -1   8   -6.80    4.40
   3  -1   8   -3.00    5.70
  -4   1  -8    0.30    5.90
  -4   1  -8   -1.10    7.60
  -4   1  -8    5.30    8.80
  -4   1  -8    4.10    6.60
  -4   1  -8    8.60    9.90
  -4   1  -8    9.00    5.40
   4  -1   8   -1.60    8.90
   4  -1   8   -4.30    6.30
   4  -1   8   -2.90    6.40
   4  -1   8    3.70    6.40
   4  -1   8  -15.30    5.50
  -5   1  -8    6.60    9.40
  -5   1  -8   20.40    8.00
  -5   1  -8    7.30    5.80
  -5   1  -8    9.30    8.00
  -5   1  -8   16.60    7.90
   5  -1   8   16.20    7.90
   5  -1   8   17.20    6.90
   5  -1   8   11.50    7.80
   5  -1   8    9.70    7.10
   5  -1   8    6.90   10.40
  -6   1  -8    7.70    9.20
  -6   1  -8   14.00   13.10
  -6   1  -8   15.50   10.80
   6  -1   8    4.80   12.50
   6  -1   8   -3.20    9.00
   6  -1   8   12.10   11.50
   6  -1   8    5.20   11.10
   6  -1   8    8.60    8.70
  -7   0   8   30.60    8.60
  -6   0   8   12.20    7.50
   5   0  -8   30.00    5.20
   5   0  -8   20.80    6.60
  -5   0   8   19.10    6.90
  -5   0   8   11.80    7.30
   4   0  -8  124.89    9.90
   4   0  -8  109.49    9.90
   4   0  -8  116.89    8.80
   4   0  -8  108.19    9.50
  -4   0   8  102.99   11.10
  -4   0   8   92.99    9.80
  -4   0   8   84.39    9.30
  -4   0   8  101.69   10.60
   3   0  -8  115.39    9.20
   3   0  -8   98.09    8.60
   3   0  -8  101.49    8.90
   3   0  -8   85.79    8.00
  -3   0   8   96.59   10.30
  -3   0   8   80.09    9.60
  -3   0   8  104.79    7.70
  -3   0   8   98.89    9.20
   2   0  -8  207.18   11.00
   2   0  -8  198.18   12.60
   2   0  -8  219.68   10.70
   2   0  -8  206.48   11.60
  -2   0   8  210.98   11.70
  -2   0   8  206.98    9.50
  -2   0   8  210.08   11.40
  -2   0   8  219.68    9.80
  -2   0   8  199.58   12.30
   1   0  -8    0.40    3.90
   1   0  -8    5.60    3.30
   1   0  -8   -1.60    4.30
   1   0  -8   -1.60    3.60
   1   0  -8   -7.10    4.60
  -1   0   8   -0.30    3.40
  -1   0   8   -2.30    3.60
  -1   0   8    0.40    2.50
  -1   0   8   -2.40    3.50
  -1   0   8  -10.00    4.20
  -1   0   8    2.60    2.90
   0   0  -8   24.50    4.10
   0   0  -8   27.00    5.20
   0   0  -8   31.60    5.00
   0   0  -8   21.10    4.90
   0   0  -8   21.30    5.60
   0   0   8   18.70    5.00
   0   0   8   19.70    4.00
   0   0   8   25.50    5.30
   0   0   8   21.10    3.50
   0   0   8   25.70    6.20
  -1   0  -8  268.27   10.60
  -1   0  -8  273.37   14.10
  -1   0  -8  275.97   13.90
  -1   0  -8  272.17   14.00
  -1   0  -8  278.27   12.90
  -1   0  -8  263.87   15.20
   1   0   8  256.97   12.80
   1   0   8  260.17   15.20
   1   0   8  285.67   12.50
   1   0   8  278.97   13.90
   1   0   8  295.47   13.50
  -2   0  -8   15.00    6.30
  -2   0  -8   17.30    4.40
  -2   0  -8   19.10    6.60
  -2   0  -8   18.30    4.80
  -2   0  -8   14.80    5.10
  -2   0  -8   10.30    5.30
   2   0   8   10.70    4.50
   2   0   8   21.30    5.30
   2   0   8   13.40    5.40
   2   0   8    3.40    6.00
  -3   0  -8   34.20    6.10
  -3   0  -8   11.30    5.00
  -3   0  -8   24.10    6.90
  -3   0  -8   23.00    7.60
  -3   0  -8    9.50    6.10
   3   0   8   21.10    6.40
   3   0   8   27.10    6.30
   3   0   8   20.30    9.70
   3   0   8   22.20    7.00
   3   0   8   21.40    8.30
  -4   0  -8   26.40   10.90
  -4   0  -8    5.20    5.40
  -4   0  -8   10.40    6.70
  -4   0  -8    5.40    6.50
  -4   0  -8  -14.20   12.00
  -4   0  -8    8.70    8.30
   4   0   8    1.10    8.30
   4   0   8    4.20    6.20
   4   0   8   -5.80    6.80
   4   0   8   18.70    6.50
   4   0   8    8.60    6.30
  -5   0  -8   13.70    7.60
  -5   0  -8   19.00   12.90
  -5   0  -8   16.70    5.80
  -5   0  -8   10.20    9.40
  -5   0  -8    7.10    7.90
  -5   0  -8   -3.30    8.00
   5   0   8   20.70    8.00
   5   0   8    2.00    7.40
   5   0   8    7.10    8.60
   5   0   8   17.00    6.60
   5   0   8    0.90    9.50
  -6   0  -8   -5.80    9.60
  -6   0  -8    0.00    7.00
  -6   0  -8  -15.00   10.90
   6   0   8    0.30   10.40
   6   0   8   -7.60    8.50
   6   0   8   17.10   11.30
   6   0   8   -1.20    9.10
   6   0   8    6.80   13.40
   6   0   8  -18.50   12.30
   7  -1  -8   11.60   13.30
  -7   1   8    6.60    6.90
  -6   1   8   55.39    9.20
   5  -1  -8    7.10    5.70
   5  -1  -8   -7.10    5.00
  -5   1   8    4.20    6.30
   4  -1  -8    2.60    4.40
   4  -1  -8    9.70    4.90
   4  -1  -8    5.70    4.90
   4  -1  -8    3.00    4.20
  -4   1   8    1.80    6.10
  -4   1   8    9.20    5.70
  -4   1   8    0.90    5.70
   3  -1  -8   -6.00    3.50
   3  -1  -8    2.00    4.20
   3  -1  -8    0.90    4.60
   3  -1  -8    2.50    4.70
  -3   1   8   -4.50    4.70
  -3   1   8    6.50    3.60
  -3   1   8   -2.70    5.00
  -3   1   8    1.70    4.70
   2  -1  -8   75.59    7.60
   2  -1  -8   70.79    7.00
   2  -1  -8   71.09    7.80
   2  -1  -8   73.19    6.90
  -2   1   8   73.99    7.40
  -2   1   8   61.59    5.90
  -2   1   8   62.39    7.30
  -2   1   8   72.39    7.70
  -2   1   8   58.79    6.80
   1  -1  -8   24.50    4.90
   1  -1  -8   32.40    4.40
   1  -1  -8   20.70    6.30
   1  -1  -8   25.00    5.20
  -1   1   8   22.80    4.10
  -1   1   8   21.20    5.80
  -1   1   8   25.30    5.10
  -1   1   8   27.10    4.70
   0  -1  -8   43.50    6.00
   0  -1  -8   50.59    5.50
   0  -1  -8   44.70    5.90
   0  -1  -8   44.90    6.90
   0  -1  -8   49.40    6.70
   0   1   8   31.90    4.80
   0   1   8   39.00    6.00
   0   1   8   39.60    7.30
   0   1   8   33.30    6.10
   0   1   8   52.59    5.50
   0   1   8   45.80    5.10
  -1  -1  -8  211.68   11.30
  -1  -1  -8  212.38    9.60
  -1  -1  -8  203.98   12.40
  -1  -1  -8  189.88   12.50
  -1  -1  -8  230.58   12.70
  -1  -1  -8  199.98   13.70
   1   1   8  220.48   13.40
   1   1   8  210.28   12.40
   1   1   8  214.68   11.10
   1   1   8  201.68   11.60
   1   1   8  202.08   10.90
  -2  -1  -8    3.20    6.90
  -2  -1  -8   -4.30    4.10
  -2  -1  -8   -3.70    6.00
  -2  -1  -8    3.20    4.90
  -2  -1  -8   -1.60    3.70
   2   1   8    6.50    4.60
   2   1   8    1.30    6.00
   2   1   8   -3.60    4.30
   2   1   8   -6.10    4.30
   2   1   8    6.90    4.40
  -3  -1  -8   29.50    8.20
  -3  -1  -8   29.30    6.40
  -3  -1  -8   22.50    6.80
  -3  -1  -8   29.80    6.60
  -3  -1  -8   29.80    5.90
  -3  -1  -8   36.60    8.70
   3   1   8   26.10    6.00
   3   1   8   33.30    7.00
   3   1   8   16.10    7.70
   3   1   8   27.60    9.90
  -4  -1  -8   -0.60    8.50
  -4  -1  -8    8.00    6.80
  -4  -1  -8    9.90    7.00
  -4  -1  -8    2.30   10.00
  -4  -1  -8    8.50    6.10
   4   1   8    9.70    6.40
   4   1   8    7.90    7.30
   4   1   8   10.60    6.70
   4   1   8    7.30    8.80
   4   1   8    3.20    8.10
   4   1   8    7.10    7.00
  -5  -1  -8   35.70    9.30
  -5  -1  -8   27.00    8.50
  -5  -1  -8   28.40    6.60
  -5  -1  -8   40.40   11.40
   5   1   8   39.40    9.70
   5   1   8   19.20    8.00
   5   1   8   10.40    8.50
   5   1   8   37.00   11.10
   5   1   8   12.50    8.70
   5   1   8   28.00   13.00
  -6  -1  -8   33.50   10.50
  -6  -1  -8   22.60    8.10
   6   1   8    1.50   12.60
   6   1   8   16.60   13.20
   6   1   8   11.50    9.70
   6   1   8    4.60    9.00
   6   1   8    3.30   10.40
   6   1   8   -1.20   14.80
   7  -2  -8    7.30   13.00
  -7   2   8   -1.50    7.10
   6  -2  -8   -0.40    8.60
   6  -2  -8   14.90    6.00
   6  -2  -8   -5.30    6.70
  -6   2   8    3.90    6.80
   5  -2  -8   61.49    8.40
   5  -2  -8   71.99    7.80
   5  -2  -8   75.99    8.80
  -5   2   8   82.99    9.60
  -5   2   8   75.19   10.80
   4  -2  -8   22.80    5.90
   4  -2  -8   21.00    5.40
   4  -2  -8   19.70    6.10
   4  -2  -8    9.80    4.40
  -4   2   8    5.70    6.10
  -4   2   8   16.50    6.10
  -4   2   8   14.90    5.80
   3  -2  -8   37.00    5.70
   3  -2  -8   43.80    6.50
   3  -2  -8   37.80    7.60
   3  -2  -8   34.50    5.10
  -3   2   8   40.50    6.60
  -3   2   8   39.50    7.10
   2  -2  -8   47.50    5.50
   2  -2  -8   31.30    5.70
   2  -2  -8   47.40    6.70
   2  -2  -8   54.49    7.70
  -2   2   8   36.40    6.70
  -2   2   8   47.70    6.60
  -2   2   8   44.70    5.10
  -2   2   8   49.70    6.40
  -2   2   8   53.19    5.50
   1  -2  -8  263.77   13.70
   1  -2  -8  262.07   13.70
   1  -2  -8  276.47   12.80
   1  -2  -8  269.07   15.50
  -1   2   8  295.47   14.40
  -1   2   8  265.77   13.20
  -1   2   8  262.97   12.10
  -1   2   8  269.57   12.70
  -1   2   8  261.47   15.10
   0  -2  -8    1.70    6.00
   0  -2  -8   -0.90    3.70
   0  -2  -8   -3.30    5.00
   0  -2  -8   -4.50    4.30
   0   2   8   -6.20    6.20
   0   2   8    8.80    5.70
   0   2   8    2.60    3.70
   0   2   8   -5.10    3.30
   0   2   8    2.90    3.90
  -1  -2  -8    9.20    5.10
  -1  -2  -8   17.50    4.80
  -1  -2  -8   17.20    6.50
  -1  -2  -8   20.70    5.70
   1   2   8   13.70    4.70
   1   2   8   13.00    3.70
   1   2   8    8.70    4.20
   1   2   8   10.80    5.30
   1   2   8   19.90    5.30
   1   2   8    9.30    4.90
   1   2   8   14.30    6.60
  -2  -2  -8    5.50    5.60
  -2  -2  -8    7.50    5.00
  -2  -2  -8    7.20    5.20
  -2  -2  -8   21.40    7.50
  -2  -2  -8    7.20    5.10
   2   2   8    9.00    7.70
   2   2   8   10.90    5.80
   2   2   8   10.30    5.00
   2   2   8   10.00    5.70
   2   2   8    5.50    6.00
   2   2   8    8.20    4.90
  -3  -2  -8    9.20    6.30
  -3  -2  -8   19.10    5.70
  -3  -2  -8   -1.80    6.40
  -3  -2  -8   12.70    7.80
  -3  -2  -8   17.00    5.60
   3   2   8    6.70    5.40
   3   2   8   17.70    8.30
   3   2   8   10.30    8.00
   3   2   8    9.50    6.30
   3   2   8   20.50    6.50
   3   2   8   15.20    6.90
  -4  -2  -8    9.20    8.20
  -4  -2  -8    2.30    6.80
  -4  -2  -8    5.30    5.80
  -4  -2  -8   11.20    8.70
  -4  -2  -8    4.60    7.00
   4   2   8   11.20    9.40
   4   2   8    4.70    7.50
   4   2   8    2.90   10.20
   4   2   8    7.20    7.60
   4   2   8   -3.30    6.20
   4   2   8   -2.10    6.90
  -5  -2  -8    8.50    7.80
  -5  -2  -8  -13.60   11.00
  -5  -2  -8   -5.80    8.90
  -5  -2  -8    5.10    6.60
  -5  -2  -8   -1.90    8.60
   5   2   8    4.10    8.10
   5   2   8    5.80   10.60
   5   2   8   -8.30    9.60
   5   2   8    7.00   13.80
   5   2   8    9.20    8.30
   5   2   8   -4.50   11.70
  -6  -2  -8   -7.80    7.10
   6   2   8   16.60   12.20
   6   2   8  -10.90    9.90
   6   2   8  -10.90   16.10
   6   2   8   -3.40   11.10
   6   2   8   11.00   14.90
   6  -3  -8   34.60    8.10
   6  -3  -8   24.20    9.80
  -6   3   8   55.69    9.30
   5  -3  -8   17.20    7.80
   5  -3  -8    6.60    6.10
   5  -3  -8   12.60    6.30
   5  -3  -8   26.00    6.40
  -5   3   8   16.00    7.40
  -5   3   8    4.10    6.80
  -5   3   8   16.70    7.90
   4  -3  -8   31.20    6.10
   4  -3  -8   21.30    6.30
   4  -3  -8   26.70    7.50
   4  -3  -8   23.20    6.40
  -4   3   8   16.10    7.50
  -4   3   8   36.50    8.30
   3  -3  -8   70.29    8.80
   3  -3  -8  108.99   10.50
   3  -3  -8  104.39    9.30
   3  -3  -8   81.09    9.60
  -3   3   8   93.19    7.40
  -3   3   8   87.59    9.90
  -3   3   8   81.49    8.40
  -3   3   8   82.39    8.60
   2  -3  -8  258.67   15.50
   2  -3  -8  260.77   13.40
   2  -3  -8  186.78   17.00
  -2   3   8  245.98   12.00
  -2   3   8  230.48   15.20
  -2   3   8  249.38   12.80
  -2   3   8  255.77   13.70
  -2   3   8  287.47   14.80
   1  -3  -8   22.50    6.50
   1  -3  -8   21.90    7.50
   1  -3  -8   24.80    6.50
   1  -3  -8   27.50    6.00
  -1   3   8   35.10    5.90
  -1   3   8   23.40    5.60
  -1   3   8   20.30    6.20
  -1   3   8   18.40    4.80
   0  -3  -8   94.19   11.10
   0  -3  -8  115.69   13.30
   0  -3  -8  111.09   11.50
   0   3   8  111.89   11.00
   0   3   8  123.49    8.40
   0   3   8  119.09   12.90
   0   3   8  124.89    9.00
   0   3   8  117.89   10.80
   0   3   8  105.99    9.40
  -1  -3  -8   18.70    5.00
  -1  -3  -8   39.40    7.30
  -1  -3  -8   28.20    7.70
  -1  -3  -8   28.40    7.70
   1   3   8   47.90    6.50
   1   3   8   26.20    5.20
   1   3   8   28.10    6.40
   1   3   8   26.30    5.50
   1   3   8   39.30    6.70
   1   3   8   25.50    7.70
   1   3   8   18.50    6.80
  -2  -3  -8   21.20    7.40
  -2  -3  -8   24.40    8.80
  -2  -3  -8   31.50    6.70
  -2  -3  -8   35.20    7.80
   2   3   8   35.30    7.30
   2   3   8    6.10    7.40
   2   3   8   31.10    9.80
   2   3   8   17.90    6.60
   2   3   8   26.60    4.40
   2   3   8   30.90    7.60
   2   3   8   24.20    7.20
  -3  -3  -8    3.50    7.30
  -3  -3  -8   10.10    7.10
  -3  -3  -8    1.10    9.70
  -3  -3  -8    7.30    6.10
  -3  -3  -8    3.20    6.10
   3   3   8    1.40    9.80
   3   3   8   -4.10    8.00
   3   3   8    2.40    6.20
   3   3   8    6.40    7.80
   3   3   8   -3.40    9.60
  -4  -3  -8    6.60    8.80
  -4  -3  -8    0.30    6.70
  -4  -3  -8    7.60    7.10
  -4  -3  -8    2.90    9.40
  -4  -3  -8    1.40   11.80
   4   3   8   11.30    7.90
   4   3   8   -5.10   11.70
   4   3   8    8.20   11.40
   4   3   8   -3.00    8.60
   4   3   8   21.30    8.60
  -5  -3  -8   10.60   10.40
  -5  -3  -8   -3.70   10.20
  -5  -3  -8    3.30   10.80
  -5  -3  -8   12.40   12.70
  -5  -3  -8   -1.30    6.50
   5   3   8  -23.00   15.40
   5   3   8   -7.90   13.90
   5   3   8    8.30   10.60
   5   3   8   -4.50   12.40
   5   3   8   -3.20    8.60
   6  -4  -8   -8.20    8.20
   6  -4  -8   -6.20   10.90
  -6   4   8    6.30    6.90
  -6   4   8    8.90   10.00
  -6   4   8   24.30   10.30
   5  -4  -8   -4.30    9.60
   5  -4  -8   14.40    6.90
   5  -4  -8    5.40    7.30
   5  -4  -8   13.30    8.10
  -5   4   8   13.10    9.10
  -5   4   8   -3.50    6.50
  -5   4   8   -2.60    9.10
   4  -4  -8   -2.00    6.00
   4  -4  -8   10.10    6.80
   4  -4  -8   12.90    8.00
  -4   4   8    3.60    6.70
   3  -4  -8   29.40    7.10
   3  -4  -8   16.30    7.80
   3  -4  -8   26.60    6.50
   3  -4  -8   18.50    8.00
  -3   4   8   26.50    5.30
  -3   4   8   24.70    6.30
  -3   4   8    7.30    7.10
  -3   4   8   18.90    6.50
   2  -4  -8   14.90    8.60
   2  -4  -8   15.40    6.70
   2  -4  -8   -0.40    4.80
   2  -4  -8    5.90    7.10
  -2   4   8   -6.10    6.20
  -2   4   8    8.70    5.70
  -2   4   8   -7.40    6.70
  -2   4   8   -1.00    4.50
   1  -4  -8   65.29   10.80
   1  -4  -8   67.99    8.70
   1  -4  -8   59.29   10.30
   1  -4  -8   59.39    8.90
  -1   4   8   59.29    7.40
  -1   4   8   51.59    9.50
  -1   4   8   47.20    7.30
  -1   4   8   61.89    7.80
  -1   4   8   75.39    9.50
   0  -4  -8   11.90    5.40
   0  -4  -8    4.80    8.00
   0  -4  -8   12.70    6.80
   0   4   8   11.60    6.90
   0   4   8    6.60    9.20
   0   4   8   16.40    5.40
   0   4   8   11.30    5.80
   0   4   8    8.60    4.70
   0   4   8   15.60    6.60
  -1  -4  -8    2.80   10.10
  -1  -4  -8    8.60    8.00
  -1  -4  -8    8.20    6.80
  -1  -4  -8    8.30    5.70
   1   4   8    9.00    5.30
   1   4   8   17.40    6.90
   1   4   8    5.10    8.60
   1   4   8   14.90    7.00
   1   4   8   -0.10    6.10
   1   4   8    5.80    6.40
  -2  -4  -8    0.80    6.10
  -2  -4  -8   -6.50    6.90
  -2  -4  -8   -5.60   10.50
   2   4   8   12.60    8.40
   2   4   8  -12.40    6.00
   2   4   8   -6.00   10.00
   2   4   8    4.00    4.80
   2   4   8   -5.40    7.80
   2   4   8    0.90    7.30
  -3  -4  -8    0.00   11.00
  -3  -4  -8   15.70    7.30
  -3  -4  -8   25.40   10.40
  -3  -4  -8   -0.30    7.50
   3   4   8    0.00    7.00
   3   4   8  -12.10   11.50
   3   4   8    0.50   12.00
   3   4   8   -8.60    9.50
   3   4   8   -3.40    9.00
   3   4   8   -2.60    8.90
  -4  -4  -8    8.80    8.10
[truncated: 129,412 more chars]
