# Supplementary material for: Reciprocal carbonyl–carbonyl interactions in small molecules and proteins
Source: Nat Commun. 2017 Jul 19;8:78. doi: 10.1038/s41467-017-00081-x (PMC5517579; doi:10.1038/s41467-017-00081-x)
Supplement: Supplementary file 8 — Supplementary Data 7 [file 41467_2017_81_MOESM8_ESM.cif]

 
data_comp_6_a
 
_audit_creation_method            SHELXL-2014/6
_chemical_name_systematic         'N'-(2-chloroacetyl)-4-methoxybenzohydrazide'
_chemical_name_common             ?
_chemical_melting_point           ?
_chemical_formula_moiety          'C10 H11 Cl N2 O3'
_chemical_formula_sum
 'C10 H11 Cl N2 O3' 
_chemical_formula_weight          242.66

loop_
 _atom_type_symbol
 _atom_type_description
 _atom_type_scat_dispersion_real
 _atom_type_scat_dispersion_imag
 _atom_type_scat_source
 'C'  'C'   0.0033   0.0016
 'International Tables Vol C Tables 4.2.6.8 and 6.1.1.4'
 'H'  'H'   0.0000   0.0000
 'International Tables Vol C Tables 4.2.6.8 and 6.1.1.4'
 'Cl'  'Cl'   0.1484   0.1585
 'International Tables Vol C Tables 4.2.6.8 and 6.1.1.4'
 'N'  'N'   0.0061   0.0033
 'International Tables Vol C Tables 4.2.6.8 and 6.1.1.4'
 'O'  'O'   0.0106   0.0060
 'International Tables Vol C Tables 4.2.6.8 and 6.1.1.4'
 
_space_group_crystal_system       orthorhombic
_space_group_IT_number            19
_space_group_name_H-M_alt         'P 21 21 21'
_space_group_name_Hall            'P 2ac 2ab'
 
_shelx_space_group_comment
;
The symmetry employed for this shelxl refinement is uniquely defined
by the following loop, which should always be used as a source of
symmetry information in preference to the above space-group names.
They are only intended as comments.
;
 
loop_
 _space_group_symop_operation_xyz
 'x, y, z'
 '-x+1/2, -y, z+1/2'
 '-x, y+1/2, -z+1/2'
 'x+1/2, -y+1/2, -z'
 
_cell_length_a                    4.6826(6)
_cell_length_b                    9.5057(10)
_cell_length_c                    25.199(3)
_cell_angle_alpha                 90
_cell_angle_beta                  90
_cell_angle_gamma                 90
_cell_volume                      1121.6(2)
_cell_formula_units_Z             4
_cell_measurement_temperature     296(2)
_cell_measurement_reflns_used     2062
_cell_measurement_theta_min       2.68
_cell_measurement_theta_max       23.29
 
_exptl_crystal_description        'Rod'
_exptl_crystal_colour             'colourless'
_exptl_crystal_density_meas       ?
_exptl_crystal_density_method     ?
_exptl_crystal_density_diffrn     1.437          
_exptl_crystal_F_000              504
_exptl_transmission_factor_min    ?
_exptl_transmission_factor_max    ?
_exptl_crystal_size_max           0.099
_exptl_crystal_size_mid           0.064
_exptl_crystal_size_min           0.033
_exptl_absorpt_coefficient_mu     0.334
_shelx_estimated_absorpt_T_min    0.968
_shelx_estimated_absorpt_T_max    0.989
_exptl_absorpt_correction_type    'Multi-Scan'
_exptl_absorpt_correction_T_min   0.755
_exptl_absorpt_correction_T_max   0.958
_exptl_absorpt_process_details    SADABS
_exptl_absorpt_special_details    ?
_diffrn_ambient_temperature       296(2)
_diffrn_radiation_wavelength      0.71073
_diffrn_radiation_type            MoK\a
_diffrn_source                    'X-ray'
_diffrn_measurement_device_type   'Bruker PHOTON100 CMOS'
_diffrn_measurement_method        '\f and \w scans'
_diffrn_detector_area_resol_mean  ?
_diffrn_reflns_number             5748
_diffrn_reflns_av_unetI/netI      0.0656
_diffrn_reflns_av_R_equivalents   0.0496
_diffrn_reflns_limit_h_min        -5
_diffrn_reflns_limit_h_max        4
_diffrn_reflns_limit_k_min        -11
_diffrn_reflns_limit_k_max        10
_diffrn_reflns_limit_l_min        -28
_diffrn_reflns_limit_l_max        30
_diffrn_reflns_theta_min          2.290
_diffrn_reflns_theta_max          25.689
_diffrn_reflns_theta_full         25.242
_diffrn_measured_fraction_theta_max   0.998
_diffrn_measured_fraction_theta_full  0.999
_diffrn_reflns_Laue_measured_fraction_max    0.998
_diffrn_reflns_Laue_measured_fraction_full   0.999
_diffrn_reflns_point_group_measured_fraction_max   0.997
_diffrn_reflns_point_group_measured_fraction_full  0.998
_reflns_number_total              2127
_reflns_number_gt                 1527
_reflns_threshold_expression      'I > 2\s(I)'
_reflns_Friedel_coverage          0.654
_reflns_Friedel_fraction_max      0.995
_reflns_Friedel_fraction_full     0.995
 
_reflns_special_details
;
 Reflections were merged by SHELXL according to the crystal
 class for the calculation of statistics and refinement.
 
 _reflns_Friedel_fraction is defined as the number of unique
 Friedel pairs measured divided by the number that would be
 possible theoretically, ignoring centric projections and
 systematic absences.
;
 
_computing_data_collection        'Bruker APEX2'
_computing_cell_refinement        'Bruker SAINT'
_computing_data_reduction         'Bruker SAINT'
_computing_structure_solution     'SHELXS-97 (Sheldrick 2008)'
_computing_structure_refinement 'SHELXL-2014/6 (Sheldrick, 2014)'
_computing_molecular_graphics     'Bruker SHELXTL'
_computing_publication_material   'Bruker SHELXTL'
_refine_special_details           ?
_refine_ls_structure_factor_coef  Fsqd
_refine_ls_matrix_type            full
_refine_ls_weighting_scheme       calc
_refine_ls_weighting_details
'w=1/[\s^2^(Fo^2^)+(0.0389P)^2^+0.4746P] where P=(Fo^2^+2Fc^2^)/3'
_atom_sites_solution_primary      ?
_atom_sites_solution_secondary    ?
_atom_sites_solution_hydrogens    mixed
_refine_ls_hydrogen_treatment     mixed
_refine_ls_extinction_method      SHELXL
_refine_ls_extinction_coef        0.011(3)
_refine_ls_extinction_expression
 'Fc^*^=kFc[1+0.001xFc^2^\l^3^/sin(2\q)]^-1/4^'
_refine_ls_abs_structure_details
;
 Flack x determined using 479 quotients [(I+)-(I-)]/[(I+)+(I-)]
 (Parsons, Flack and Wagner, Acta Cryst. B69 (2013) 249-259).
;
_refine_ls_abs_structure_Flack    -0.06(7)
_chemical_absolute_configuration  ?
_refine_ls_number_reflns          2127
_refine_ls_number_parameters      155
_refine_ls_number_restraints      0
_refine_ls_R_factor_all           0.0875
_refine_ls_R_factor_gt            0.0526
_refine_ls_wR_factor_ref          0.1189
_refine_ls_wR_factor_gt           0.1060
_refine_ls_goodness_of_fit_ref    1.068
_refine_ls_restrained_S_all       1.068
_refine_ls_shift/su_max           0.000
_refine_ls_shift/su_mean          0.000
 
loop_
 _atom_site_label
 _atom_site_type_symbol
 _atom_site_fract_x
 _atom_site_fract_y
 _atom_site_fract_z
 _atom_site_U_iso_or_equiv
 _atom_site_adp_type
 _atom_site_occupancy
 _atom_site_site_symmetry_order  
 _atom_site_calc_flag
 _atom_site_refinement_flags_posn
 _atom_site_refinement_flags_adp
 _atom_site_refinement_flags_occupancy
 _atom_site_disorder_assembly
 _atom_site_disorder_group
Cl1 Cl 0.9077(3) 0.65577(18) 0.04281(5) 0.0763(6) Uani 1 1 d . . . . .
O2 O 0.8404(8) 0.4235(3) 0.24489(12) 0.0536(9) Uani 1 1 d . . . . .
O3 O 0.6876(7) 0.6302(4) 0.15171(13) 0.0529(9) Uani 1 1 d . . . . .
O1 O 0.1596(8) 0.6974(4) 0.43580(12) 0.0576(10) Uani 1 1 d . . . . .
N1 N 1.0106(8) 0.6424(4) 0.23960(15) 0.0419(10) Uani 1 1 d . . . . .
N2 N 1.1189(9) 0.6186(4) 0.18958(15) 0.0398(9) Uani 1 1 d . . . . .
C1 C 0.6761(9) 0.5855(4) 0.30935(16) 0.0333(10) Uani 1 1 d . . . . .
C9 C 0.9433(9) 0.6133(4) 0.14807(17) 0.0374(11) Uani 1 1 d . . . . .
C4 C 0.3261(10) 0.6539(5) 0.39469(16) 0.0411(11) Uani 1 1 d . . . . .
C8 C 0.8473(10) 0.5427(4) 0.26255(17) 0.0371(11) Uani 1 1 d . . . . .
C6 C 0.6371(11) 0.7242(5) 0.32453(17) 0.0433(12) Uani 1 1 d . . . . .
H6 H 0.7294 0.7958 0.3062 0.052 Uiso 1 1 calc R U . . .
C5 C 0.4619(11) 0.7563(5) 0.36677(18) 0.0486(13) Uani 1 1 d . . . . .
H5 H 0.4361 0.8499 0.3764 0.058 Uiso 1 1 calc R U . . .
C2 C 0.5355(12) 0.4829(5) 0.33769(18) 0.0480(13) Uani 1 1 d . . . . .
H2A H 0.5585 0.3893 0.3277 0.058 Uiso 1 1 calc R U . . .
C3 C 0.3619(12) 0.5138(5) 0.38023(19) 0.0499(13) Uani 1 1 d . . . . .
H3A H 0.2705 0.4425 0.3989 0.060 Uiso 1 1 calc R U . . .
C10 C 1.0885(11) 0.5774(6) 0.09627(17) 0.0545(14) Uani 1 1 d . . . . .
H10A H 1.0912 0.4761 0.0916 0.065 Uiso 1 1 calc R U . . .
H10B H 1.2844 0.6103 0.0971 0.065 Uiso 1 1 calc R U . . .
C7 C 0.0160(14) 0.5946(6) 0.4668(2) 0.0687(17) Uani 1 1 d . . . . .
H7A H -0.1106 0.5413 0.4446 0.103 Uiso 1 1 calc R U . . .
H7B H -0.0920 0.6403 0.4942 0.103 Uiso 1 1 calc R U . . .
H7C H 0.1536 0.5325 0.4827 0.103 Uiso 1 1 calc R U . . .
H1N H 1.016(8) 0.725(4) 0.2489(14) 0.021(11) Uiso 1 1 d . . . . .
H2N H 1.293(13) 0.610(5) 0.1866(18) 0.054(16) Uiso 1 1 d . . . . .
 
loop_
 _atom_site_aniso_label
 _atom_site_aniso_U_11
 _atom_site_aniso_U_22
 _atom_site_aniso_U_33
 _atom_site_aniso_U_23
 _atom_site_aniso_U_13
 _atom_site_aniso_U_12
Cl1 0.0798(11) 0.1034(12) 0.0456(7) 0.0077(8) -0.0032(7) 0.0179(9)
O2 0.070(2) 0.0318(17) 0.059(2) -0.0063(17) 0.018(2) 0.0013(18)
O3 0.0250(18) 0.076(2) 0.058(2) 0.0055(19) 0.0064(16) 0.0060(18)
O1 0.062(2) 0.062(2) 0.0482(19) -0.0062(17) 0.0166(18) -0.0008(19)
N1 0.045(2) 0.037(2) 0.044(2) -0.012(2) 0.0115(19) -0.007(2)
N2 0.023(2) 0.053(2) 0.044(2) -0.0031(19) 0.0055(19) -0.0007(18)
C1 0.033(2) 0.034(2) 0.033(2) 0.001(2) -0.005(2) 0.000(2)
C9 0.025(3) 0.039(3) 0.048(3) 0.001(2) 0.003(2) 0.003(2)
C4 0.040(3) 0.049(3) 0.034(2) -0.003(2) 0.002(2) 0.005(3)
C8 0.037(3) 0.035(2) 0.039(2) 0.001(2) -0.002(2) 0.001(2)
C6 0.050(3) 0.032(2) 0.048(3) 0.003(2) 0.014(2) 0.000(2)
C5 0.057(3) 0.032(2) 0.057(3) -0.010(3) 0.008(3) 0.002(2)
C2 0.062(4) 0.034(3) 0.049(3) 0.000(2) 0.007(3) -0.004(3)
C3 0.058(4) 0.043(3) 0.049(3) 0.010(2) 0.010(3) -0.003(3)
C10 0.037(3) 0.086(4) 0.040(2) 0.002(3) 0.003(2) 0.008(3)
C7 0.067(4) 0.087(4) 0.052(3) 0.007(3) 0.023(3) 0.009(3)
 
_geom_special_details
;
 All esds (except the esd in the dihedral angle between two l.s. planes)
 are estimated using the full covariance matrix.  The cell esds are taken
 into account individually in the estimation of esds in distances, angles
 and torsion angles; correlations between esds in cell parameters are only
 used when they are defined by crystal symmetry.  An approximate (isotropic)
 treatment of cell esds is used for estimating esds involving l.s. planes.
;
 
loop_
 _geom_bond_atom_site_label_1
 _geom_bond_atom_site_label_2
 _geom_bond_distance
 _geom_bond_site_symmetry_2
 _geom_bond_publ_flag
Cl1 C10 1.757(5) . ?
O2 C8 1.218(5) . ?
O3 C9 1.211(5) . ?
O1 C4 1.361(5) . ?
O1 C7 1.421(6) . ?
N1 C8 1.348(6) . ?
N1 N2 1.377(5) . ?
N1 H1N 0.82(4) . ?
N2 C9 1.332(6) . ?
N2 H2N 0.82(6) . ?
C1 C2 1.376(6) . ?
C1 C6 1.385(6) . ?
C1 C8 1.483(6) . ?
C9 C10 1.511(6) . ?
C4 C5 1.359(6) . ?
C4 C3 1.390(7) . ?
C6 C5 1.378(6) . ?
C6 H6 0.9300 . ?
C5 H5 0.9300 . ?
C2 C3 1.377(7) . ?
C2 H2A 0.9300 . ?
C3 H3A 0.9300 . ?
C10 H10A 0.9700 . ?
C10 H10B 0.9700 . ?
C7 H7A 0.9600 . ?
C7 H7B 0.9600 . ?
C7 H7C 0.9600 . ?
 
loop_
 _geom_angle_atom_site_label_1
 _geom_angle_atom_site_label_2
 _geom_angle_atom_site_label_3
 _geom_angle
 _geom_angle_site_symmetry_1
 _geom_angle_site_symmetry_3
 _geom_angle_publ_flag
C4 O1 C7 118.8(4) . . ?
C8 N1 N2 119.1(4) . . ?
C8 N1 H1N 125(3) . . ?
N2 N1 H1N 114(3) . . ?
C9 N2 N1 119.9(4) . . ?
C9 N2 H2N 122(3) . . ?
N1 N2 H2N 118(3) . . ?
C2 C1 C6 117.9(4) . . ?
C2 C1 C8 118.5(4) . . ?
C6 C1 C8 123.5(4) . . ?
O3 C9 N2 123.1(4) . . ?
O3 C9 C10 122.7(4) . . ?
N2 C9 C10 114.2(4) . . ?
O1 C4 C5 116.4(4) . . ?
O1 C4 C3 124.0(4) . . ?
C5 C4 C3 119.6(4) . . ?
O2 C8 N1 120.8(4) . . ?
O2 C8 C1 122.1(4) . . ?
N1 C8 C1 117.0(4) . . ?
C5 C6 C1 120.2(4) . . ?
C5 C6 H6 119.9 . . ?
C1 C6 H6 119.9 . . ?
C4 C5 C6 121.3(4) . . ?
C4 C5 H5 119.3 . . ?
C6 C5 H5 119.3 . . ?
C3 C2 C1 122.3(4) . . ?
C3 C2 H2A 118.8 . . ?
C1 C2 H2A 118.8 . . ?
C2 C3 C4 118.7(4) . . ?
C2 C3 H3A 120.7 . . ?
C4 C3 H3A 120.7 . . ?
C9 C10 Cl1 110.5(3) . . ?
C9 C10 H10A 109.6 . . ?
Cl1 C10 H10A 109.6 . . ?
C9 C10 H10B 109.6 . . ?
Cl1 C10 H10B 109.6 . . ?
H10A C10 H10B 108.1 . . ?
O1 C7 H7A 109.5 . . ?
O1 C7 H7B 109.5 . . ?
H7A C7 H7B 109.5 . . ?
O1 C7 H7C 109.5 . . ?
H7A C7 H7C 109.5 . . ?
H7B C7 H7C 109.5 . . ?
 
_refine_diff_density_max    0.328
_refine_diff_density_min   -0.279
_refine_diff_density_rms    0.047

_shelxl_version_number 2014/6

_shelx_res_file
;
TITL comp_7_a.res in P2(1)2(1)2(1)
CELL  0.71073   4.6826   9.5057  25.1988   90.000   90.000   90.000
ZERR    4.000   0.0006   0.0010   0.0027    0.000    0.000    0.000
LATT -1
SYMM 1/2-X, -Y, 1/2+Z
SYMM -X, 1/2+Y, 1/2-Z
SYMM 1/2+X, 1/2-Y, -Z
SFAC C  H  Cl N  O
UNIT 40  44  4  8  12
OMIT -3 51.4
L.S. 30
ACTA
BOND $H
FMAP 2
PLAN 20
SIZE 0.033 0.064 0.099
TEMP 22.740
WGHT    0.038900    0.474600
EXTI    0.011346
FVAR       0.68787
CL1   3    0.907747    0.655775    0.042808    11.00000    0.07979    0.10339 =
         0.04564    0.00765   -0.00319    0.01794
O2    5    0.840412    0.423463    0.244891    11.00000    0.06964    0.03179 =
         0.05938   -0.00629    0.01783    0.00130
O3    5    0.687630    0.630175    0.151708    11.00000    0.02497    0.07573 =
         0.05814    0.00551    0.00635    0.00598
O1    5    0.159629    0.697361    0.435802    11.00000    0.06230    0.06214 =
         0.04824   -0.00622    0.01661   -0.00085
N1    4    1.010601    0.642383    0.239601    11.00000    0.04452    0.03678 =
         0.04448   -0.01198    0.01146   -0.00655
N2    4    1.118860    0.618581    0.189578    11.00000    0.02322    0.05251 =
         0.04375   -0.00313    0.00553   -0.00066
C1    1    0.676099    0.585482    0.309349    11.00000    0.03332    0.03407 =
         0.03257    0.00050   -0.00487    0.00038
C9    1    0.943251    0.613253    0.148066    11.00000    0.02510    0.03947 =
         0.04756    0.00084    0.00279    0.00301
C4    1    0.326119    0.653875    0.394689    11.00000    0.03990    0.04911 =
         0.03429   -0.00332    0.00171    0.00468
C8    1    0.847273    0.542651    0.262546    11.00000    0.03719    0.03496 =
         0.03920    0.00139   -0.00184    0.00056
C6    1    0.637124    0.724170    0.324527    11.00000    0.04975    0.03241 =
         0.04760    0.00280    0.01399   -0.00033
AFIX  43
H6    2    0.729427    0.795830    0.306165    11.00000   -1.20000
AFIX   0
C5    1    0.461934    0.756291    0.366766    11.00000    0.05714    0.03192 =
         0.05681   -0.00993    0.00839    0.00199
AFIX  43
H5    2    0.436125    0.849907    0.376356    11.00000   -1.20000
AFIX   0
C2    1    0.535484    0.482874    0.337685    11.00000    0.06161    0.03370 =
         0.04868    0.00012    0.00743   -0.00394
AFIX  43
H2A   2    0.558492    0.389335    0.327749    11.00000   -1.20000
AFIX   0
C3    1    0.361936    0.513849    0.380230    11.00000    0.05802    0.04312 =
         0.04852    0.01011    0.01043   -0.00283
AFIX  43
H3A   2    0.270512    0.442509    0.398917    11.00000   -1.20000
AFIX   0
C10   1    1.088460    0.577366    0.096265    11.00000    0.03696    0.08625 =
         0.04038    0.00212    0.00310    0.00832
AFIX  23
H10A  2    1.091220    0.476082    0.091605    11.00000   -1.20000
H10B  2    1.284445    0.610347    0.097073    11.00000   -1.20000
AFIX   0
C7    1    0.016033    0.594553    0.466846    11.00000    0.06735    0.08666 =
         0.05206    0.00725    0.02333    0.00855
AFIX 137
H7A   2   -0.110589    0.541329    0.444605    11.00000   -1.50000
H7B   2   -0.091960    0.640335    0.494239    11.00000   -1.50000
H7C   2    0.153634    0.532537    0.482666    11.00000   -1.50000
AFIX   0
H1N   2    1.016089    0.725382    0.248929    11.00000    0.02059
H2N   2    1.292745    0.610484    0.186556    11.00000    0.05389
HKLF 4

REM  comp_7_a.res in P2(1)2(1)2(1)
REM R1 =  0.0526 for    1527 Fo > 4sig(Fo)  and  0.0875 for all    2127 data
REM    155 parameters refined using      0 restraints

END

WGHT      0.0435      0.4328

REM Highest difference peak  0.328,  deepest hole -0.279,  1-sigma level  0.047
Q1    1   1.0753  0.6974  0.0556  11.00000  0.05    0.33
Q2    1   0.3522  0.8647  0.3515  11.00000  0.05    0.18
Q3    1   0.7390  0.4751  0.2419  11.00000  0.05    0.18
Q4    1   0.9232  0.5686  0.0486  11.00000  0.05    0.17
Q5    1   0.6453  0.7810  0.1377  11.00000  0.05    0.17
Q6    1   0.8229  0.3755  0.2390  11.00000  0.05    0.16
Q7    1   1.0944  0.5794  0.0476  11.00000  0.05    0.16
Q8    1   0.1970  0.5864  0.3797  11.00000  0.05    0.16
Q9    1   0.9777  0.4399  0.2348  11.00000  0.05    0.15
Q10   1   1.2578  0.6387  0.0858  11.00000  0.05    0.15
Q11   1   1.2633  0.3068  0.0593  11.00000  0.05    0.15
Q12   1   0.8979  0.4186  0.2783  11.00000  0.05    0.14
Q13   1   0.6322  0.3305  0.4166  11.00000  0.05    0.14
Q14   1   1.0925  0.7624  0.0088  11.00000  0.05    0.14
Q15   1   0.9295  0.3885  0.2717  11.00000  0.05    0.14
Q16   1   0.0056  0.5994  0.5016  11.00000  0.05    0.14
Q17   1   0.5346  0.6971  0.1764  11.00000  0.05    0.13
Q18   1   0.7339  0.5407  0.1394  11.00000  0.05    0.13
Q19   1   1.1292  0.3800  0.2473  11.00000  0.05    0.13
Q20   1   0.5047  0.4275  0.3021  11.00000  0.05    0.13
;
_shelx_res_checksum   87184

_shelx_hkl_file
;
  -1   0   0    0.20    0.80
   1   0   0   -0.70    0.70
   2   0   0  213.28   14.80
  -2   0   0  280.97   13.70
  -3   0   0    0.50    2.30
  -3   0   0   -1.00    2.50
  -4   0   0  229.38   14.50
  -5   0   0    3.60    5.50
  -1   1   0  579.34   27.30
  -1  -1   0  526.75   27.40
   1   1   0  546.05   27.40
  -2  -1   0  130.19    7.60
   2   1   0  132.49    7.70
  -2   1   0  111.79    7.40
  -3   1   0    9.10    2.70
   3   1   0    5.80    3.10
  -3   1   0   10.50    3.10
  -3  -1   0   10.00    2.90
  -3  -1   0    5.60    3.00
  -4   1   0  132.89   10.00
  -5  -1   0   -2.00    5.30
  -5   1   0    6.10    5.50
   0   2   0   70.49    4.30
   0  -2   0   79.39    4.30
  -1   2   0 3952.80  199.88
   1   2   0 4264.57  200.18
  -1  -2   0 4095.99  200.08
   1  -2   0 4165.38  199.98
   2  -2   0    8.70    1.90
  -2   2   0   11.90    2.60
   2   2   0   13.60    2.80
  -2   2   0    9.30    2.00
  -2  -2   0    7.50    2.00
   3   2   0  425.76   23.60
  -3   2   0  421.56   23.40
  -3   2   0  463.25   23.50
  -3  -2   0  448.06   23.60
  -4   2   0    5.20    3.60
  -4  -2   0   -0.70    3.60
  -5   2   0   83.99   10.90
  -5  -2   0  103.09   11.10
   0  -3   0    0.30    0.90
   0   3   0    0.90    0.90
  -1  -3   0   18.60    2.30
  -1   3   0   17.40    2.20
   1  -3   0   21.00    2.40
   1   3   0   20.80    2.30
  -2  -3   0   40.50    4.10
   2  -3   0   44.80    3.90
   2   3   0   39.30    4.10
  -2   3   0   37.90    3.80
  -3   3   0   47.10    5.40
   3   3   0   52.09    6.00
  -3   3   0   58.39    5.40
  -3  -3   0   59.49    5.70
  -4  -3   0   -2.20    3.90
  -4   3   0    5.80    4.40
  -5  -3   0    1.40    6.30
  -5   3   0    6.00    6.10
   0  -4   0 1662.03   84.79
   0   4   0 1807.82   84.89
  -1  -4   0  102.59    7.00
   1   4   0  112.19    7.20
  -1   4   0  116.19    6.90
   1  -4   0  140.59    7.10
   2   4   0    1.30    2.20
   2  -4   0    0.00    1.70
  -2  -4   0    2.20    2.00
  -2   4   0    2.20    2.10
  -3  -4   0   26.00    4.40
  -3   4   0   23.00    4.00
   3   4   0   19.30    4.10
  -3   4   0   22.00    4.10
   3  -4   0   23.80    4.00
  -4   4   0    6.30    7.10
  -4  -4   0    6.00    4.40
  -5   4   0    2.00    6.10
  -5  -4   0   -1.70    6.90
   0   5   0    3.90    1.60
   0  -5   0   -0.70    1.50
  -1  -5   0  249.08   13.00
   1  -5   0  229.58   12.80
   1   5   0  229.48   13.00
  -2   5   0   85.89    6.40
  -2  -5   0   82.29    6.50
   2   5   0   91.29    6.90
  -3   5   0   26.50    4.80
   3  -5   0   29.80    4.40
   3   5   0   29.40    5.50
  -3  -5   0   30.40    5.00
  -4  -5   0   -1.80    4.70
  -4   5   0    2.50    4.30
  -5  -5   0   -1.10    7.20
  -5   5   0   12.60    6.90
   0   6   0    2.30    2.00
   0  -6   0    5.00    2.00
   1  -6   0   59.99    5.10
  -1   6   0   69.59    5.20
   1   6   0   65.69    5.60
  -1  -6   0   74.99    5.60
  -2  -6   0   15.70    3.20
   2  -6   0   10.70    2.80
   2   6   0    7.30    3.60
  -2   6   0    9.10    3.10
  -3   6   0   27.40    5.20
   3  -6   0   46.30    6.00
  -4   6   0    5.80    5.00
  -4  -6   0   12.20    5.30
  -5   6   0   13.60    7.80
  -5  -6   0   31.90    9.10
   0   7   0   -0.90    2.40
   0  -7   0    0.40    2.10
   1   7   0   33.60    4.60
   1  -7   0   29.90    4.20
  -1   7   0   35.60    4.30
  -1  -7   0   30.10    4.20
  -2   7   0  151.78   10.30
  -2  -7   0  162.28   10.50
   2   7   0  133.29   11.00
   2  -7   0  164.38   10.00
  -3  -7   0    2.40    3.90
   3  -7   0    6.90    4.00
  -3   7   0    5.70    4.80
  -4   7   0   27.40    6.30
  -4  -7   0   19.60    6.50
   0  -8   0   44.80    5.40
   0   8   0   54.59    6.10
  -1   8   0   45.30    5.60
   1   8   0   47.60    5.80
  -1  -8   0   42.30    5.50
   1  -8   0   40.70    5.20
  -2  -8   0   49.30    6.80
   2   8   0   42.60    9.00
  -2   8   0   37.80    5.50
   2  -8   0   41.40    5.80
   3  -8   0   10.10    4.50
  -3  -8   0    7.40    4.90
   4  -8   0   -5.00    6.30
  -4   8   0    4.40    6.90
  -4  -8   0   12.30    6.80
   0   9   0   -1.60    4.10
   0  -9   0    0.20    3.00
   1  -9   0    2.00    3.50
   1   9   0   -3.60    4.40
  -1  -9   0    3.30    3.70
  -1   9   0    2.70    4.10
  -2  -9   0  117.59   10.20
   2  -9   0  108.79    9.20
  -2   9   0  125.79   10.60
   3  -9   0    7.70    5.20
  -3  -9   0    2.10    5.50
   0 -10   0    6.00    3.90
   0  10   0   12.80    5.80
  -1  10   0    6.70    5.70
   1 -10   0   19.20    4.70
  -1 -10   0   11.80    4.90
  -2 -10   0   -0.40    4.70
   2 -10   0    7.30    4.70
   3 -10   0   -4.90    6.10
  -3 -10   0    3.90    7.10
   0 -11   0    2.90    4.60
   1 -11   0    4.30    4.90
  -1 -11   0    0.90    5.50
   2 -11   0   10.20    5.70
  -2 -11   0   -3.30    6.20
   1   0  -1  653.73   32.80
  -1   0  -1  649.34   32.80
  -1   0   1  689.53   32.80
  -2   0  -1  145.29    8.60
  -2   0  -1  142.59    8.70
  -2   0   1  152.48    8.60
  -3   0   1   40.90    4.60
   3   0  -1   35.90    4.80
  -3   0  -1   40.30    4.80
  -3   0   1   36.00    4.70
  -3   0  -1   35.60    4.50
  -4   0  -1   39.70    6.50
  -4   0   1   35.30    5.60
  -5   0  -1   46.40    7.50
  -5   0   1   46.60    8.00
   0   1   1    3.40    0.50
   0   1  -1    4.50    0.80
  -1   1   1  992.50   49.40
  -1  -1  -1 1022.40   49.60
   1   1  -1 1019.30   49.50
  -1   1   1  968.00   49.40
  -1  -1   1 1022.00   49.50
   1  -1  -1 1054.49   49.40
   1   1   1  975.80   49.50
  -2   1   1   69.59    4.90
  -2   1   1   70.19    5.00
   2   1  -1   69.99    5.00
  -2  -1  -1   72.39    5.10
  -2  -1   1   75.69    5.10
  -2   1  -1   75.99    5.00
  -2   1  -1   61.69    5.30
   2   1   1   75.79    5.10
  -3   1   1   29.00    4.00
  -3   1   1   19.10    3.50
  -3  -1  -1   23.50    3.60
  -3  -1  -1   21.90    3.80
   3   1  -1   24.70    3.80
  -3  -1   1   22.90    3.50
  -3   1  -1   26.50    3.90
   3   1   1   28.40    4.20
  -3   1  -1   37.90    4.70
  -4   1   1   11.50    4.20
  -4  -1  -1   11.30    5.30
  -4   1  -1   16.00    4.40
  -5  -1  -1   24.30    6.50
  -5   1   1   36.00    6.80
  -5   1  -1   23.90    6.60
  -5  -1   1   26.10    6.40
   0   2   1 6109.89  299.37
   0   2  -1 6255.57  299.57
   1   2  -1  861.21   40.20
  -1  -2  -1  799.62   40.00
  -1   2   1  761.62   39.80
   1  -2   1  883.01   40.00
  -1   2  -1  822.92   40.00
   1   2   1  736.33   40.00
  -1  -2   1  808.52   40.10
  -2   2   1  292.47   14.70
   2  -2   1  291.27   14.80
  -2  -2  -1  246.58   14.70
   2   2  -1  258.77   14.80
  -2   2   1  263.47   15.10
   2   2   1  288.17   14.90
  -2   2  -1  289.57   14.70
  -2  -2   1  261.07   14.70
   3   2  -1  109.09    7.90
  -3   2   1  106.79    7.40
  -3  -2  -1  104.39    7.60
  -3  -2   1   96.39    7.50
  -3   2  -1  100.29    7.60
  -3   2  -1  100.09    7.60
   3   2   1  108.19    7.80
  -4   2   1   16.70    4.30
  -4  -2  -1   16.20    4.60
  -4  -2   1   27.70    5.30
  -4   2  -1   25.30    5.40
  -5  -2  -1   -5.00    5.50
  -5   2   1   10.30    5.70
  -5   2  -1    1.60    5.60
  -5  -2   1    2.10    5.90
   0   3   1 1000.70   48.70
   0   3  -1  932.91   48.80
   0  -3   1  999.20   48.80
   0  -3  -1 1034.90   48.70
  -1   3   1  117.09    6.70
   1   3  -1  120.39    7.10
  -1  -3  -1  112.59    6.90
   1  -3  -1  141.19    6.80
  -1   3  -1  121.29    6.90
   1   3   1  116.99    7.00
  -1  -3   1  114.39    7.00
  -2  -3  -1  175.48   10.50
   2   3  -1  186.58   10.70
   2  -3   1  191.58   10.40
  -2   3   1  175.38   10.30
  -2   3  -1  169.08   10.30
  -2  -3   1  193.48   10.70
   2   3   1  195.98   10.70
   2  -3  -1  172.08   10.30
  -3  -3  -1   18.00    3.80
   3   3  -1   16.30    3.70
   3  -3   1   30.30    4.20
  -3   3   1   18.50    3.50
  -3   3   1   21.60    3.60
  -3  -3   1   20.50    3.70
   3   3   1   28.90    4.60
  -3   3  -1   17.70    3.80
  -3   3  -1   23.60    3.90
  -4  -3  -1   62.39    7.60
  -4   3   1   58.19    7.20
  -4  -3   1   58.59    7.60
  -5   3   1   23.60    6.70
  -5  -3  -1    6.90    6.30
  -5  -3   1   24.80    7.00
  -5   3  -1   20.40    6.50
   0   4  -1  171.38    9.30
   0  -4   1  164.78    9.30
   0  -4  -1  176.38    9.10
   0   4   1  162.38    9.10
   1  -4   1 1430.06   71.39
  -1  -4  -1 1595.74   71.59
  -1   4   1 1524.75   71.29
   1   4  -1 1341.67   72.09
   1   4   1 1405.56   71.49
  -1  -4   1 1377.76   71.49
   1  -4  -1 1449.76   71.19
  -1   4  -1 1495.55   71.49
   2  -4   1   22.40    3.00
  -2  -4  -1   15.00    3.00
   2   4  -1   19.30    3.30
  -2   4   1   24.80    3.40
   2   4   1   16.90    3.20
  -2  -4   1   22.90    3.30
  -2   4  -1   19.30    3.20
   2  -4  -1   23.80    3.00
  -3  -4  -1  132.29    9.10
  -3   4   1  128.29    8.60
  -3   4   1  123.59    8.50
   3   4  -1  122.99    9.30
   3  -4   1  122.59    8.60
  -3  -4   1  114.89    8.90
  -3   4  -1  130.39    8.80
  -3   4  -1  110.19    8.80
   3   4   1  131.99    9.30
   3  -4  -1  115.39    8.30
  -4  -4  -1   47.80    6.90
  -4   4   1   46.00    7.80
  -4   4  -1   54.89    7.40
  -4  -4   1   45.80    6.60
  -5  -4  -1   24.80    7.20
  -5   4   1   18.40    6.70
  -5   4  -1   28.60    7.10
  -5  -4   1   18.80    7.10
   0   5   1  572.14   28.10
   0  -5   1  545.75   28.20
   0  -5  -1  548.25   28.00
  -1  -5  -1    5.40    1.90
   1   5  -1    3.30    2.20
  -1   5   1    3.30    1.80
   1  -5   1    1.40    1.80
   1  -5  -1    6.50    1.80
  -1   5  -1    4.90    2.00
  -1  -5   1    3.20    2.00
   1   5   1    5.40    2.00
  -2   5   1   32.30    3.90
   2  -5   1   31.90    4.00
   2   5  -1   37.80    5.00
  -2  -5  -1   33.40    4.30
   2  -5  -1   37.50    4.00
   2   5   1   32.90    4.40
  -2  -5   1   32.30    4.40
  -2   5  -1   31.40    4.20
  -3  -5  -1   20.20    4.30
  -3   5   1   12.80    3.70
  -3   5   1   13.80    4.20
   3  -5   1   12.90    3.60
   3   5  -1   21.40    5.00
  -3   5  -1   20.50    4.50
   3  -5  -1   22.40    3.90
  -3  -5   1   17.00    4.20
   3   5   1   12.30    4.20
  -4  -5  -1   24.00    6.00
  -4   5   1   18.90    5.00
  -4  -5   1   40.00    6.60
  -4   5  -1   24.40    5.30
  -5   5   1   33.90    7.90
  -5  -5  -1   11.20    7.30
  -5  -5   1   10.80    7.30
  -5   5  -1   30.80    7.50
   0   6   1  194.38   10.70
   0  -6  -1  176.08   10.60
   0  -6   1  185.28   10.80
   0   6  -1  199.58   11.00
  -1  -6  -1   14.10    2.60
   1  -6   1   11.60    2.60
   1   6  -1   10.70    2.90
  -1   6   1    8.80    2.30
  -1   6  -1   10.40    2.70
   1  -6  -1   11.70    2.40
   1   6   1   12.50    2.90
  -1  -6   1   10.30    2.70
  -2   6   1   44.80    5.00
   2   6  -1   47.50    5.80
  -2  -6  -1   38.00    5.30
   2  -6   1   53.59    5.10
   2   6   1   54.79    6.10
   2  -6  -1   42.60    4.80
  -2  -6   1   47.70    5.30
  -2   6  -1   52.79    5.40
  -3  -6  -1   14.50    4.70
  -3   6   1   18.80    4.40
   3  -6   1   13.10    4.00
   3  -6  -1   16.50    4.10
  -3  -6   1    9.60    4.80
  -3   6  -1   16.80    4.70
  -4   6   1   53.89    7.40
  -4  -6  -1   24.20    6.40
  -4   6  -1   43.00    6.90
  -4  -6   1   45.90    7.60
  -5   6   1   -1.30    7.20
  -5  -6  -1  -20.10    7.70
  -5   6  -1   -1.30    7.70
  -5  -6   1    7.40    7.20
   0  -7   1   -0.30    2.20
   0   7   1    1.90    2.30
   0  -7  -1   -1.30    2.10
   0   7  -1    3.00    2.70
  -1  -7  -1   70.79    6.20
   1  -7   1   77.89    6.40
   1   7  -1   69.69    6.80
  -1   7   1   79.39    6.10
  -1  -7   1   86.19    6.50
  -1   7  -1   87.09    6.50
   1  -7  -1   82.89    6.00
   1   7   1   84.69    6.80
  -2   7   1   38.70    5.50
  -2  -7  -1   38.40    5.50
   2  -7   1   39.90    5.30
   2   7  -1   40.40    6.00
  -2   7  -1   47.70    5.60
  -2  -7   1   42.90    5.60
   2   7   1   44.00    5.90
   2  -7  -1   48.20    5.10
  -3  -7  -1    9.60    4.40
  -3   7   1   -6.20    4.40
   3  -7   1   -5.90    3.80
  -3  -7   1    4.40    4.10
   3  -7  -1    4.50    3.90
  -3   7  -1   -5.60    4.50
  -4   7   1   12.10    5.70
   4  -7   1    9.70    5.60
  -4  -7  -1   -4.10    5.40
  -4   7  -1    4.10    6.30
  -4  -7   1   14.30    6.20
   0   8  -1   11.20    3.60
   0   8   1    6.00    3.20
   0  -8  -1    7.80    2.90
   0  -8   1    9.40    3.10
   1  -8   1   58.29    6.00
  -1   8   1   65.19    6.10
  -1  -8  -1   65.39    6.20
   1   8  -1   60.69    7.10
   1  -8  -1   68.99    5.80
  -1   8  -1   55.49    6.50
   1   8   1   52.39    6.60
  -1  -8   1   68.49    6.60
  -2   8   1   18.60    4.30
  -2  -8  -1    9.10    4.00
   2  -8   1    7.20    3.60
  -2   8  -1   12.50    4.40
   2   8   1    5.90    4.90
  -2  -8   1    5.30    3.90
   2  -8  -1    6.50    3.30
  -3  -8  -1   13.50    5.20
  -3   8   1   34.50    6.70
   3  -8  -1   32.60    5.50
  -3  -8   1   30.40    5.80
  -4   8   1    4.90    6.50
   4  -8   1    4.10    6.20
  -4  -8  -1   10.10    6.70
  -4  -8   1   18.60    7.10
  -4   8  -1    5.60    7.10
   0  -9  -1    5.80    3.20
   0   9  -1    6.60    4.30
   0   9   1    8.30    4.00
   0  -9   1    8.20    3.60
   1  -9   1    5.60    3.50
  -1   9   1    6.60    4.20
  -1  -9  -1    3.30    3.50
   1   9  -1   -2.40    4.50
  -1   9  -1    4.30    4.30
  -1  -9   1   -3.10    3.70
   1   9   1   -1.70    4.10
   1  -9  -1    2.50    3.30
  -2  -9  -1   38.30    6.00
  -2   9   1   35.80    6.00
   2  -9   1   42.80    5.90
   2  -9  -1   47.70    6.60
  -2  -9   1   55.29    7.30
  -2   9  -1   45.30    6.60
   3  -9   1    0.30    5.30
  -3  -9  -1   10.50    5.80
  -3  -9   1    6.70    5.80
   0 -10  -1   43.20    5.40
   0  10   1   24.80    5.80
   0 -10   1   33.90    5.40
  -1  10   1   -4.20    4.90
   1 -10   1    2.60    4.00
  -1 -10  -1    5.40    5.10
   1 -10  -1    1.80    4.10
  -1 -10   1    9.50    5.20
  -1  10  -1   11.30    5.90
  -2 -10  -1   11.30    5.00
   2 -10   1    8.90    4.70
  -2 -10   1    7.20    5.20
   2 -10  -1   -0.70    4.40
  -3 -10  -1    4.40    6.80
   3 -10   1    1.70    6.60
  -3 -10   1   -0.60    7.10
   3 -10  -1   -1.50    6.00
   0 -11   1    2.70    4.90
  -1 -11  -1    8.10    5.50
   1 -11   1   -0.60    5.10
   1 -11  -1    8.00    5.00
  -1 -11   1   -6.70    5.40
  -2 -11  -1   10.30    6.30
   2 -11   1   -8.90    5.50
  -2 -11   1   -6.40    6.10
  -1   0  -2  862.71   41.90
  -1   0  -2  766.52   42.10
   1   0   2  877.31   42.20
  -1   0   2  889.61   41.80
   1   0  -2  854.61   41.80
  -2   0  -2  102.49    6.30
  -2   0   2  102.59    6.30
  -2   0  -2   92.29    6.40
  -3   0   2    3.30    2.30
  -3   0   2    1.30    2.50
  -3   0  -2    2.60    2.70
   3   0  -2    4.20    2.70
  -3   0  -2   -0.60    2.40
  -4   0   2   -0.60    3.60
  -5   0   2   -0.10    5.20
  -5   0  -2   -1.80    5.20
   0  -1   2    8.80    1.00
   0   1   2    8.90    0.60
   0   1  -2   11.10    1.00
  -1   1   2 2488.25  114.69
  -1   1   2 2474.15  114.69
  -1  -1  -2 2269.77  114.79
   1  -1   2 2147.49  114.69
   1   1  -2 2333.67  114.79
  -1  -1   2 2406.66  114.79
  -1   1  -2 2396.66  114.79
   1   1   2 2340.37  114.79
   2  -1   2  659.83   29.20
  -2   1   2  600.34   29.00
  -2   1   2  548.25   28.90
  -2  -1  -2  524.55   28.90
   2   1  -2  583.84   29.10
  -2  -1  -2  568.84   29.10
  -2   1  -2  549.65   29.00
  -2  -1   2  558.34   29.00
   2   1   2  539.65   29.00
  -2   1  -2  576.14   29.10
   3   1  -2   22.10    3.60
  -3   1   2   24.20    3.60
  -3  -1  -2   28.90    4.30
  -3  -1  -2   26.10    3.80
  -3   1   2   30.50    4.20
  -3   1  -2   22.50    3.60
  -3  -1   2   27.50    4.00
  -3   1  -2   33.70    4.20
  -4   1   2    7.50    3.40
  -4  -1  -2    6.10    4.20
  -4   1   2    1.10    4.90
  -5  -1  -2   39.00    6.80
  -5   1   2   27.40    6.70
  -5   1  -2   24.70    7.10
  -5  -1   2   24.60    6.60
   0  -2   2  949.71   44.00
   0   2  -2  952.60   44.00
   0  -2  -2  857.51   43.60
   0   2   2  824.92   43.60
   1   2  -2  591.04   28.00
  -1  -2  -2  556.14   27.80
   1  -2   2  559.44   27.80
  -1   2   2  563.74   27.50
  -1  -2   2  523.65   27.90
   1  -2  -2  529.65   27.60
   1   2   2  576.24   27.90
  -2   2   2   64.09    4.50
  -2   2   2   62.89    4.50
   2   2  -2   60.29    4.90
   2  -2   2   60.69    4.70
  -2  -2  -2   64.89    4.70
   2   2   2   66.19    4.90
  -2  -2   2   55.49    4.60
  -2   2  -2   55.99    4.50
  -3   2   2  187.88   11.40
   3   2  -2  175.78   11.50
  -3  -2  -2  177.18   11.40
  -3   2   2  200.68   11.30
  -3   2  -2  194.48   11.50
   3   2   2  196.88   11.80
  -3   2  -2  183.68   11.40
  -3  -2   2  181.88   11.40
  -4   2   2   60.69    7.10
  -4  -2  -2   61.49    7.30
  -4   2   2   56.49    7.30
  -4  -2   2   85.79    7.80
  -5   2   2    1.80    5.40
  -5  -2  -2   15.90    6.50
  -5  -2   2   -6.90    6.00
  -5   2  -2   -2.00    5.70
   0  -3  -2 1489.65   75.39
   0   3   2 1538.95   75.49
   0   3  -2 1747.73   75.89
   0  -3   2 1421.16   75.69
  -1   3   2  121.99    6.80
   1  -3   2  123.49    7.20
  -1  -3  -2  120.39    7.10
   1   3  -2  119.49    7.40
   1  -3  -2  128.89    6.90
  -1  -3   2  126.29    7.30
   1   3   2  129.09    7.20
  -1   3  -2  128.59    7.20
  -2   3   2  307.17   16.10
  -2   3   2  266.27   16.20
   2  -3   2  301.77   16.30
  -2  -3  -2  306.67   16.40
   2   3  -2  346.07   16.80
   2  -3  -2  298.17   16.00
  -2   3  -2  304.07   16.30
  -2  -3   2  294.57   16.50
   2   3   2  316.87   16.50
  -3   3   2  177.28   10.20
  -3  -3  -2  163.68   10.40
  -3   3   2  169.78   10.20
   3   3  -2  153.68   10.70
   3  -3   2  148.69   10.40
  -3  -3   2  164.48   10.60
  -3   3  -2  138.89   10.30
  -3   3  -2  177.18   10.70
   3   3   2  175.08   10.90
  -4   3   2   27.40    6.00
  -4   3   2   24.30    4.80
  -4  -3  -2   28.90    5.50
  -4   3  -2   23.70    4.90
  -4  -3   2   29.30    5.80
  -5   3   2   11.90    6.20
  -5  -3  -2   27.30    6.50
  -5  -3   2   19.20    7.10
  -5   3  -2   26.20    7.00
   0  -4   2    1.40    1.40
   0   4  -2    2.30    1.50
   0   4   2    3.00    1.20
   0  -4  -2    1.50    1.00
   1  -4   2   95.19    5.80
   1   4  -2   88.49    6.00
  -1   4   2   89.29    5.30
  -1  -4  -2   90.49    5.60
   1  -4  -2   79.69    5.30
   1   4   2   85.39    5.60
  -1  -4   2   84.09    5.70
  -1   4  -2   86.79    5.70
   2  -4   2  179.48   10.20
  -2  -4  -2  179.78   10.20
   2   4  -2  162.48   10.40
  -2   4   2  176.18    9.80
  -2  -4   2  159.08   10.20
  -2   4  -2  169.88   10.20
   2  -4  -2  165.08    9.80
   2   4   2  171.08   10.30
  -3  -4  -2    7.80    3.20
   3   4  -2   13.20    4.50
  -3   4   2   12.00    3.40
  -3   4   2   10.80    3.10
   3  -4   2    9.90    3.50
  -3  -4   2    8.00    3.50
  -3   4  -2    8.90    3.70
   3   4   2   12.60    4.20
  -4  -4  -2   22.20    5.50
  -4   4   2   27.50    5.10
  -4   4  -2   27.70    5.50
  -4  -4   2   32.20    5.90
  -5  -4  -2   11.40    6.70
  -5   4   2    8.00    6.50
  -5   4  -2   16.30    7.00
  -5  -4   2    7.40    6.90
   0   5   2  857.01   47.40
   0   5  -2 1054.59   48.00
   0  -5  -2  935.51   47.50
   0  -5   2  997.30   47.90
  -1   5   2   16.10    2.30
   1   5  -2   17.60    3.10
   1  -5   2   12.80    2.50
  -1  -5  -2   15.10    2.50
  -1  -5   2   19.40    2.90
  -1   5  -2   14.20    2.70
   1   5   2   15.90    2.70
   1  -5  -2   15.80    2.30
   2  -5   2   93.49    7.40
   2   5  -2  120.99    8.30
  -2  -5  -2  113.29    7.70
  -2   5   2  120.99    7.40
   2  -5  -2  111.49    7.20
  -2   5  -2  114.99    7.90
  -2  -5   2  113.59    7.90
   2   5   2  119.39    8.10
  -3  -5  -2   10.10    3.80
   3   5  -2   -3.20    4.20
  -3   5   2    3.50    3.50
   3  -5   2   11.20    3.50
  -3   5   2    9.20    3.40
  -3  -5   2    6.10    3.60
   3  -5  -2    7.80    2.80
   3   5   2    0.50    4.00
  -3   5  -2    6.50    4.10
  -4  -5  -2   39.10    6.80
  -4   5  -2   34.00    6.20
  -4  -5   2   43.40    6.90
  -5  -5  -2   13.20    7.60
  -5   5   2   17.70    7.00
  -5  -5   2   10.10    7.50
  -5   5  -2   -3.00    7.00
   0  -6  -2  364.36   17.90
   0  -6   2  322.87   18.10
   0   6  -2  333.07   18.20
   0   6   2  337.87   19.00
   1  -6   2  232.28   12.90
   1   6  -2  229.58   13.20
  -1  -6  -2  219.68   12.70
  -1  -6   2  207.88   12.80
   1  -6  -2  232.68   12.40
   1   6   2  239.78   12.80
  -1   6  -2  219.98   12.80
  -2   6   2   56.19    5.20
   2  -6   2   51.59    5.40
   2   6  -2   59.89    6.60
  -2  -6  -2   61.99    5.80
  -2  -6   2   66.79    6.10
   2   6   2   63.79    6.30
  -2   6  -2   47.10    5.60
   2  -6  -2   69.09    5.30
  -3   6   2    5.20    3.90
  -3   6   2    5.50    3.50
  -3  -6  -2   10.50    3.80
   3  -6   2    8.40    3.80
   3  -6  -2    8.50    3.40
  -3  -6   2   13.30    4.40
  -3   6  -2    3.20    4.40
  -4  -6  -2   75.99    9.80
   4  -6   2   80.69    9.30
  -4   6   2   77.99    9.00
  -4  -6   2   84.79   10.10
  -4   6  -2   65.69    8.60
  -5  -6  -2   13.70    7.80
  -5   6   2    5.70    7.70
  -5   6  -2   -0.20    8.00
  -5  -6   2   15.10    8.40
   0  -7  -2   34.10    4.00
   0   7  -2   34.90    4.30
   0   7   2   34.30    4.10
   0  -7   2   37.90    4.60
   1  -7   2  239.58   13.70
   1   7  -2  227.78   14.10
  -1  -7  -2  243.78   13.60
  -1   7   2  235.18   13.20
   1   7   2  233.78   13.70
   1  -7  -2  241.38   13.20
  -1   7  -2  243.18   13.80
  -1  -7   2  236.48   13.80
  -2   7   2   49.50    5.60
   2  -7   2   46.50    5.70
  -2  -7  -2   56.09    5.80
   2   7  -2   60.09    7.30
  -2  -7   2   43.00    5.60
   2   7   2   50.09    6.60
  -2   7  -2   47.60    5.90
   2  -7  -2   44.40    5.30
   3  -7   2   39.20    5.90
  -3   7   2   37.60    5.90
  -3  -7  -2   46.10    6.10
  -3  -7   2   40.80    6.30
  -3   7  -2   32.80    7.20
   3  -7  -2   41.70    5.40
  -4   7   2    4.50    5.50
  -4  -7  -2   25.50    6.50
   4  -7   2   14.90    6.00
  -4  -7   2    9.30    6.20
  -4   7  -2   28.50    7.30
   0   8  -2   15.10    4.00
   0   8   2   13.00    3.40
   0  -8   2   15.60    3.70
   0  -8  -2   14.10    3.20
  -1   8   2   35.60    4.50
   1  -8   2   45.30    5.60
  -1  -8  -2   42.40    5.40
   1   8  -2   53.69    6.80
  -1   8  -2   38.10    5.30
   1  -8  -2   38.10    5.00
   1   8   2   46.60    6.00
  -1  -8   2   46.40    5.80
  -2   8   2   62.89    7.00
   2  -8   2   65.89    6.80
  -2  -8  -2   62.99    7.20
  -2   8  -2   54.89    7.60
   2  -8  -2   68.29    6.60
   2   8   2   62.19    7.60
   3  -8   2   14.70    5.40
  -3   8   2   17.70    5.80
  -3  -8  -2   11.10    5.10
   3  -8  -2    7.90    4.60
  -3  -8   2    8.60    5.10
  -4  -8  -2   17.10    7.00
  -4   8   2   13.60    6.70
   4  -8   2    5.60    6.70
  -4   8  -2    8.30    7.10
  -4  -8   2   14.40    7.20
   0   9   2    7.10    4.00
   0  -9  -2    5.70    3.00
   0   9  -2    2.50    4.40
   0  -9   2   -3.00    3.20
   1  -9   2    6.40    3.60
  -1   9   2    1.00    3.80
  -1  -9  -2    6.90    3.60
   1   9   2   10.30    4.70
  -1  -9   2    2.10    3.80
  -1   9  -2   11.20    4.70
   1  -9  -2   10.00    3.40
  -2   9   2   -0.40    4.70
   2  -9   2    1.00    3.90
  -2  -9  -2    5.70    4.50
   2  -9  -2   -3.60    3.60
  -2  -9   2    2.60    4.10
  -3  -9  -2    7.80    5.50
   3  -9   2   -0.80    5.60
  -3  -9   2  -13.90    5.20
   3  -9  -2    9.30    5.00
   0 -10  -2    0.70    3.40
   0  10   2    6.10    5.10
  -1 -10  -2   53.99    7.50
  -1  10   2   36.60    6.20
   1 -10   2   58.49   10.20
  -1 -10   2   29.30    5.90
   1  10   2   36.00    7.20
   1 -10  -2   44.50    5.50
  -2 -10  -2   10.80    4.60
   2 -10   2    3.80    5.00
   2 -10  -2    2.50    4.40
  -2 -10   2    3.90    4.90
  -3 -10  -2    2.60    6.60
   3 -10   2    1.70    6.70
  -3 -10   2   17.00    7.00
   0 -11  -2    6.80    4.50
   0 -11   2   10.80    5.10
   1 -11   2   11.10    5.30
  -1 -11  -2   -5.00    5.30
  -1 -11   2  -15.20    5.50
   1 -11  -2   -0.10    4.70
   2 -11   2    8.10    6.30
  -2 -11  -2    4.90    6.30
  -2 -11   2   12.60    7.00
   0   0   3   -0.30    0.30
   0   0  -3    0.00    0.30
   1   0   3    1.00    1.00
  -1   0   3    1.00    0.80
   1   0  -3    2.00    0.90
  -1   0  -3    1.40    1.00
  -2   0  -3  740.63   38.30
  -2   0  -3  811.42   38.40
  -2   0   3  736.33   38.20
  -3   0  -3   26.40    3.90
  -3   0   3   32.00    4.30
   3   0  -3   25.20    3.70
  -3   0   3   35.60    4.30
  -3   0  -3   38.20    4.70
  -4   0   3   -0.10    3.60
  -4   0  -3    3.10    5.40
  -5   0  -3   57.49    7.80
  -5   0   3   52.09    8.40
   0  -1  -3   67.59    3.30
   0  -1   3   60.59    3.70
   0   1  -3   65.89    3.70
   1   1  -3 1232.48   62.89
   1  -1   3 1234.98   62.89
  -1   1   3 1326.57   62.69
  -1  -1  -3 1279.17   62.89
   1   1   3 1249.68   62.89
   1  -1  -3 1266.47   62.69
  -1  -1   3 1375.66   62.99
  -1   1  -3 1305.37   62.89
  -2   1   3   20.70    2.70
  -2  -1  -3   19.00    2.70
  -2  -1  -3   12.50    2.40
   2   1  -3   16.80    2.60
   2  -1   3   15.80    2.60
  -2   1   3   15.70    2.30
   2   1   3   16.30    2.50
  -2   1  -3   17.30    2.70
   2  -1  -3   22.80    2.70
  -2  -1   3   21.50    2.80
  -2   1  -3   18.10    2.70
  -3  -1  -3   40.90    4.80
   3   1  -3   41.10    5.00
  -3   1   3   37.50    4.50
  -3   1   3   40.00    4.80
  -3  -1  -3   42.40    5.00
  -3   1  -3   42.40    4.70
  -3  -1   3   41.80    4.70
  -3   1  -3   36.20    4.90
  -4   1   3   20.10    5.40
  -4   1   3   25.80    4.80
  -4  -1  -3   15.60    4.70
  -4   1  -3   24.40    7.60
  -5  -1  -3    9.50    5.60
  -5   1   3    0.80    5.70
  -5  -1   3   11.50    5.80
  -5   1  -3    8.70    6.00
   0   2   3 2691.03  131.79
   0  -2   3 2742.43  132.29
   0  -2  -3 2683.13  131.79
   0   2  -3 2760.22  132.29
  -1  -2  -3  309.47   15.30
   1  -2   3  284.97   15.40
  -1   2   3  290.47   15.00
  -1   2   3  322.47   15.00
   1   2  -3  290.97   15.50
  -1  -2   3  277.87   15.40
   1  -2  -3  288.87   15.00
   1   2   3  314.67   15.30
   2  -2   3   45.70    4.00
  -2  -2  -3   47.60    4.00
   2   2  -3   47.30    4.10
  -2   2   3   47.60    3.70
  -2   2   3   48.20    3.90
  -2  -2   3   41.20    4.00
  -2   2  -3   44.30    4.00
   2   2   3   41.70    4.00
  -3  -2  -3  337.17   19.60
   3  -2   3  337.57   19.60
  -3   2   3  335.67   19.30
  -3   2   3  376.36   19.60
   3   2  -3  358.36   19.90
   3   2   3  378.26   20.00
  -3   2  -3  366.96   19.70
  -3   2  -3  362.46   19.70
  -3  -2   3  385.36   19.90
  -4   2   3   53.69    7.10
  -4  -2  -3   64.69    7.40
  -4   2   3   60.69    7.80
  -4   2  -3   68.39    7.20
  -4  -2   3   66.09    7.40
  -5   2   3   14.20    6.10
  -5  -2  -3   12.00    6.60
  -5   2  -3   13.90    6.30
  -5  -2   3   10.60    6.20
   0   3  -3 1599.54   78.69
   0   3   3 1541.85   78.19
   0  -3  -3 1591.74   78.19
   0  -3   3 1699.03   78.79
   1   3  -3  328.67   16.40
  -1  -3  -3  323.17   16.10
  -1   3   3  306.67   15.70
   1  -3   3  278.07   16.10
   1   3   3  297.27   16.00
   1  -3  -3  303.37   15.70
  -1  -3   3  325.97   16.30
  -1   3  -3  327.07   16.30
  -2  -3  -3  373.06   19.80
   2   3  -3  389.76   20.10
   2  -3   3  373.26   19.80
  -2   3   3  351.16   19.30
  -2   3   3  370.06   19.40
  -2  -3   3  383.76   20.00
  -2   3  -3  369.76   19.80
   2   3   3  396.06   20.00
   3   3  -3    7.30    3.60
   3  -3   3    8.60    3.20
  -3   3   3    8.20    3.00
  -3   3   3   11.70    3.00
  -3  -3  -3   11.00    3.00
  -3   3  -3    7.40    3.10
  -3   3  -3    7.60    3.50
   3   3   3   13.30    3.70
  -3  -3   3   11.90    3.30
  -4  -3  -3   20.60    5.10
  -4   3   3   22.30    4.60
  -4   3   3   14.00    4.90
  -4   3  -3    8.80    4.60
  -4  -3   3   19.10    5.00
  -5   3   3    2.20    5.40
  -5  -3  -3    0.00    6.50
  -5   3  -3   -4.80    6.10
  -5  -3   3    0.40    6.40
   0  -4  -3   61.89    4.20
   0   4  -3   66.29    4.70
   0  -4   3   63.79    4.60
   0   4   3   64.99    4.00
   1  -4   3   30.80    3.40
   1   4  -3   32.90    3.60
  -1   4   3   33.70    2.80
  -1  -4  -3   32.90    3.20
  -1   4  -3   34.70    4.00
   1  -4  -3   34.40    2.80
   1   4   3   39.90    3.30
  -1  -4   3   36.30    3.50
   2   4  -3  265.37   14.70
   2  -4   3  220.38   14.10
  -2  -4  -3  255.37   14.20
   2  -4  -3  260.67   13.80
  -2   4  -3  262.67   14.40
   2   4   3  259.17   14.40
  -2  -4   3  275.07   14.60
   3   4  -3   43.40    6.20
   3  -4   3   68.99    6.40
  -3   4   3   51.89    5.50
  -3   4   3   55.79    5.70
  -3  -4  -3   47.40    5.70
  -3  -4   3   58.59    6.10
  -3   4  -3   52.39    6.40
   3   4   3   52.69    6.40
  -4   4   3   14.40    5.90
  -4  -4  -3   23.10    5.30
  -4   4   3   18.90    4.60
  -4  -4   3   10.60    5.00
  -4   4  -3   22.40    5.50
  -5   4   3    9.60    6.70
  -5  -4  -3    7.70    7.20
  -5  -4   3    7.80    6.80
  -5   4  -3   17.50    7.10
   0   5   3  156.18    8.90
   0   5  -3  167.18    9.60
   0  -5  -3  164.88    8.90
   0  -5   3  161.78    9.40
   1   5  -3   79.29    6.00
   1  -5   3   70.89    5.60
  -1   5   3   75.69    5.00
  -1  -5  -3   76.99    5.40
  -1   5  -3   91.09    6.00
   1  -5  -3   77.79    5.10
  -1  -5   3   83.19    5.80
   2  -5   3   28.20    3.80
  -2  -5  -3   24.30    3.80
   2   5  -3   26.50    4.40
  -2   5   3   21.80    3.20
  -2  -5   3   31.10    4.30
   2  -5  -3   22.20    3.20
   2   5   3   23.50    3.90
  -2   5  -3   27.70    3.80
  -3   5   3  114.49    8.20
   3  -5   3  108.99    8.50
  -3  -5  -3  114.49    8.80
  -3   5   3  114.09    8.30
   3   5   3  102.49    9.50
  -3   5  -3  107.69    9.00
  -3  -5   3  108.59    8.90
  -4  -5  -3    5.60    4.80
   4  -5   3    2.40    4.70
  -4   5   3   -1.50    4.50
  -4  -5   3    6.50    5.40
  -4   5  -3    4.80    5.10
  -5   5   3   -5.40    6.40
  -5  -5  -3    1.60    7.00
  -5  -5   3  -17.70    7.30
  -5   5  -3   -5.50    6.90
   0   6   3   34.20    3.40
   0  -6   3   27.00    3.90
   0  -6  -3   30.50    3.40
   1  -6   3   28.90    4.00
  -1   6   3   24.10    3.00
   1   6  -3   26.70    4.10
  -1  -6  -3   29.90    3.50
   1   6   3   25.00    3.40
   1  -6  -3   24.40    3.20
  -1   6  -3   23.60    3.60
  -1  -6   3   28.70    3.90
  -2   6   3   95.19    7.00
  -2  -6  -3  108.99    7.60
   2  -6   3  100.59    7.60
   2   6  -3  101.19    8.40
   2   6   3   99.59    7.90
  -2   6  -3   96.09    7.70
  -2  -6   3  107.19    7.80
   2  -6  -3  112.39    7.10
  -3  -6  -3    6.20    4.10
  -3   6   3    7.00    4.00
  -3   6   3    7.70    3.50
   3  -6   3   10.50    4.00
  -3  -6   3   16.50    4.50
   3  -6  -3    9.90    3.40
  -3   6  -3   12.30    4.60
   4  -6   3   16.30    5.70
  -4   6   3   14.60    5.90
  -4  -6  -3   14.30    5.40
  -4  -6   3   14.20    5.90
  -4   6  -3   10.60    5.40
  -5  -6  -3    1.10    8.00
  -5   6   3   -3.50    7.80
  -5  -6   3    8.10    8.60
  -5   6  -3    6.20    8.10
   0   7   3   28.50    3.90
   0  -7   3   33.40    4.50
   0   7  -3   43.20    5.10
   0  -7  -3   39.50    4.10
   1   7  -3   49.90    6.10
   1  -7   3   50.09    5.40
  -1  -7  -3   56.19    5.00
  -1   7   3   58.39    4.90
   1  -7  -3   54.19    4.70
   1   7   3   54.09    5.40
  -1   7  -3   46.30    5.50
  -1  -7   3   40.70    5.30
   2  -7   3  200.68   11.80
   2   7  -3  181.18   12.60
  -2  -7  -3  179.38   11.70
  -2   7   3  181.08   11.20
   2  -7  -3  193.48   11.10
   2   7   3  169.88   12.00
  -2  -7   3  188.68   12.10
  -2   7  -3  187.28   12.10
  -3   7   3   45.40    5.90
   3  -7   3   46.90    7.30
  -3   7   3   40.40    6.00
  -3  -7  -3   50.99    6.70
   3  -7  -3   45.90    6.20
  -3  -7   3   40.50    6.10
   4  -7   3    5.40    5.90
  -4   7   3   11.70    5.90
  -4  -7  -3    2.80    5.50
  -4   7  -3   -8.50    6.00
  -4  -7   3    4.50    6.60
   0  -8   3    5.90    3.30
   0  -8  -3    7.20    2.70
   0   8   3    3.50    2.90
   0   8  -3    0.40    3.40
  -1   8   3   55.49    5.50
   1  -8   3   64.29    6.40
   1   8  -3   57.79    7.40
  -1  -8  -3   57.49    5.90
  -1   8  -3   52.69    6.60
   1  -8  -3   60.99    5.60
  -1  -8   3   62.29    6.70
   1   8   3   54.69    6.50
  -2   8   3    9.60    4.00
   2  -8   3   15.80    4.30
  -2  -8  -3   15.80    4.20
  -2  -8   3   12.90    4.20
   2  -8  -3   12.90    3.80
  -2   8  -3   12.90    4.70
   2   8   3   16.30    5.10
  -3  -8  -3   11.80    5.00
  -3   8   3   -2.70    5.40
   3  -8   3   10.00    5.00
   3  -8  -3    4.90    4.30
  -3  -8   3    8.30    5.00
  -4   8   3   20.50    7.10
  -4  -8  -3   15.70    7.00
   4  -8   3    6.50    7.20
  -4  -8   3    1.30    6.80
   0  -9   3   -1.00    3.30
   0  -9  -3    0.80    2.90
   0   9  -3    6.90    4.70
   0   9   3   -1.40    3.70
  -1   9   3   60.69    6.90
   1  -9   3   57.19    6.70
  -1  -9  -3   66.29    6.70
   1  -9  -3   64.69    6.20
   1   9   3   64.19    8.20
  -1   9  -3   54.19    7.20
  -2   9   3   12.30    4.80
   2  -9  -3   18.40    4.20
   3  -9   3   10.00    5.90
  -3  -9  -3   10.80    5.70
  -3  -9   3    2.00    5.90
   3  -9  -3   -4.70    4.80
   0 -10   3   41.20    6.00
   0  10   3   34.70    6.10
   0 -10  -3   45.00    5.40
  -1  10   3   23.30    5.50
  -1 -10  -3   28.70    5.00
   1 -10  -3   20.90    4.40
   1  10   3   24.10    6.80
  -1 -10   3   24.70    5.70
  -2 -10  -3    9.60    4.80
   2 -10   3    9.40    5.10
   2 -10  -3    8.40    4.60
  -2 -10   3    0.30    5.20
  -3 -10  -3    3.60    6.50
   3 -10   3  -15.70    6.50
  -3 -10   3    0.20    7.00
   0 -11  -3   44.80    5.70
   0 -11   3   42.50    6.70
   1 -11   3    7.20    5.40
  -1 -11  -3   11.50    5.40
  -1 -11   3    0.50    6.20
  -2 -11  -3    3.60    6.20
   2 -11   3   -6.00    6.10
  -2 -11   3   13.60    6.80
   0   0   4  153.68    7.80
   0   0  -4  153.08    7.80
   1   0   4 2581.24  129.09
   1   0  -4 2725.83  129.09
  -2   0  -4   51.59    4.30
  -2   0   4   55.19    4.20
  -2   0  -4   53.69    4.40
  -3   0  -4  331.67   16.70
  -3   0  -4  278.57   16.20
  -3   0   4  263.67   16.00
   3   0  -4  282.87   16.10
  -4   0  -4   -3.60    3.40
  -4   0   4    1.40    3.50
  -5   0   4   39.60    7.30
  -5   0  -4   45.20    7.70
   0  -1   4   12.00    1.40
   0   1   4   11.20    0.80
   0  -1  -4   12.20    0.90
   0   1  -4   13.60    1.40
  -1  -1  -4  976.50   46.60
  -1  -1  -4  934.21   46.60
  -1   1   4  974.70   46.40
   1  -1   4  936.41   46.60
   1   1  -4  941.71   46.70
   1  -1  -4  984.20   46.40
  -1   1  -4  901.31   46.60
  -1  -1   4  915.91   46.60
  -2  -1  -4   37.10    3.70
  -2   1   4   35.90    3.40
  -2  -1  -4   48.20    4.00
   2  -1   4   35.20    3.90
   2   1  -4   44.90    3.90
  -2   1   4   39.90    3.50
  -2  -1   4   42.70    3.70
  -2   1  -4   38.20    3.90
   2  -1  -4   43.70    3.60
  -3   1   4   30.60    4.20
  -3  -1  -4   35.50    5.00
  -3   1   4   29.70    4.10
   3   1  -4   31.10    4.40
  -3  -1  -4   37.80    4.60
  -3   1  -4   37.40    5.10
  -3  -1   4   33.80    4.50
  -3   1  -4   28.90    3.90
  -4   1   4    3.40    3.80
  -4   1   4   11.90    5.10
  -4  -1  -4   12.30    4.40
  -4   1  -4    6.10    4.30
  -5   1   4   29.70    7.10
  -5  -1  -4   43.40    7.50
  -5  -1   4   47.20    8.00
  -5   1  -4   35.80    7.70
   0  -2   4   43.50    3.20
   0   2   4   49.30    2.50
   0   2  -4   46.20    3.30
   0  -2  -4   49.99    2.50
   1  -2   4  681.93   32.90
  -1  -2  -4  640.54   32.60
  -1   2   4  628.04   32.30
  -1   2   4  637.84   32.30
   1   2  -4  652.73   32.90
  -1   2  -4  666.43   32.90
  -1  -2   4  704.63   33.00
   1   2   4  654.73   32.70
  -2  -2  -4  503.85   25.30
  -2  -2  -4  500.35   25.30
  -2   2   4  518.45   25.00
   2  -2   4  410.26   25.10
  -2   2   4  499.95   25.00
   2   2  -4  523.45   25.60
  -2   2  -4  437.46   25.20
   2   2   4  516.85   25.40
  -2  -2   4  513.15   25.50
  -3   2   4   42.60    4.70
  -3  -2  -4   38.30    4.80
  -3  -2  -4   41.70    5.20
   3  -2   4   43.90    4.90
   3   2  -4   35.30    5.00
  -3   2   4   43.90    4.90
  -3  -2   4   41.40    4.90
   3   2   4   44.70    5.30
  -3   2  -4   39.20    5.00
  -3   2  -4   36.60    5.10
  -4  -2  -4    8.40    4.00
  -4   2   4   -1.20    3.20
  -4   2   4    0.20    4.60
  -4   2  -4    1.90    3.70
  -4  -2   4    6.50    4.20
  -5   2   4   18.20    6.00
  -5  -2  -4   24.80    6.50
  -5   2  -4   20.20    7.00
  -5  -2   4   16.60    6.40
   0  -3   4  314.37   17.20
   0   3  -4  327.97   17.30
   0   3   4  348.07   16.60
   0  -3  -4  345.67   16.60
  -1  -3  -4   99.19    5.80
  -1   3   4  100.29    5.50
   1   3  -4  104.49    6.80
   1  -3   4   97.39    6.20
   1   3   4  103.29    5.90
  -1  -3   4  106.29    6.20
   1  -3  -4   91.79    5.40
  -1   3  -4   91.79    6.10
  -2  -3  -4   34.90    3.70
   2   3  -4   42.70    4.30
  -2   3   4   32.20    3.30
   2  -3   4   29.00    3.70
  -2   3   4   32.70    3.30
  -2  -3   4   25.40    3.70
  -2   3  -4   39.70    4.10
   2   3   4   36.90    3.90
   3  -3   4   50.19    5.50
  -3   3   4   50.49    5.00
  -3  -3  -4   46.90    5.40
  -3   3   4   59.39    5.40
  -3  -3  -4   51.39    5.80
   3   3  -4   52.59    6.10
  -3   3  -4   43.20    5.70
  -3  -3   4   47.70    5.60
   3   3   4   48.40    5.80
  -4  -3  -4   19.20    4.90
  -4   3   4   10.80    4.00
  -4   3   4   10.30    4.80
  -4   3  -4   12.60    4.80
  -4  -3   4   12.30    4.70
  -5   3   4    1.90    6.10
  -5  -3  -4   22.00    6.60
  -5   3  -4    0.40    6.30
  -5  -3   4    2.20    6.30
   0  -4   4  360.56   19.60
   0   4   4  374.16   19.00
   0  -4  -4  399.46   19.00
  -1   4   4  223.98   11.80
   1   4  -4  204.78   12.60
   1  -4   4  220.58   12.60
  -1  -4  -4  238.78   12.20
  -1   4  -4  219.28   12.50
  -1  -4   4  231.08   12.60
   1   4   4  252.87   12.30
  -2   4   4  403.96   20.60
  -2  -4  -4  388.26   21.00
  -2   4   4  437.86   20.60
   2   4  -4  400.06   21.50
   2  -4  -4  398.06   20.50
   2   4   4  375.06   21.00
  -2  -4   4  342.07   21.00
  -2   4  -4  433.96   21.30
  -3  -4  -4   31.60    4.80
  -3   4   4   30.00    4.20
   3   4  -4   21.80    4.50
   3  -4   4   43.90    5.40
  -3   4   4   26.40    3.80
  -3  -4   4   27.60    4.40
   3   4   4   27.50    4.80
  -3   4  -4   39.40    5.30
  -4   4   4    7.80    4.80
  -4   4   4    5.50    4.00
  -4  -4  -4   -2.60    4.00
  -4  -4   4    7.40    5.00
  -4   4  -4    6.00    4.50
  -5  -4  -4   -3.50    7.00
  -5   4   4   -0.30    6.00
  -5   4  -4    5.40    6.70
  -5  -4   4    3.20    6.40
   0  -5  -4   87.99    5.20
   0  -5   4   83.49    5.90
   0   5   4   77.09    5.10
   0   5  -4   89.89    6.00
   1   5  -4   52.09    4.90
   1  -5   4   63.29    4.90
  -1  -5  -4   49.60    4.20
  -1   5   4   54.29    3.80
  -1   5  -4   57.49    5.00
  -1  -5   4   50.89    4.80
   1  -5  -4   48.30    3.70
   1   5   4   51.99    4.30
  -2   5   4  104.69    8.00
  -2  -5  -4  132.59    8.20
   2   5  -4  119.49    8.70
   2  -5   4  131.69    8.20
   2   5   4  118.89    8.30
   2  -5  -4  117.59    7.40
  -2   5  -4  120.09    8.40
  -2  -5   4  121.39    8.40
  -3   5   4   51.79    5.50
   3  -5   4   39.30    5.60
  -3   5   4   45.80    5.80
  -3  -5  -4   49.00    6.00
  -3   5  -4   47.50    6.10
  -3  -5   4   44.00    6.30
   3   5   4   50.89    6.30
  -4  -5  -4    9.10    5.20
  -4   5   4    4.90    4.20
   4  -5   4   -1.20    4.70
  -4  -5   4    4.60    4.90
  -4   5  -4   -0.60    5.00
  -5  -5  -4    0.50    7.10
  -5   5   4    1.50    6.80
  -5   5  -4   -7.80    7.30
  -5  -5   4   -7.40    7.20
   0  -6   4   11.40    2.70
   0  -6  -4   10.10    2.10
   0   6  -4   12.10    2.90
   0   6   4   10.90    2.20
   1   6  -4   35.90    4.60
   1  -6   4   32.20    4.40
  -1  -6  -4   31.30    3.70
  -1   6   4   27.50    3.30
   1  -6  -4   33.20    3.40
  -1  -6   4   28.90    4.00
  -1   6  -4   29.10    3.90
   1   6   4   33.00    4.10
  -2   6   4  113.19    7.60
  -2  -6  -4  120.49    8.20
   2   6  -4  122.79    9.30
   2  -6   4  124.39    8.40
  -2  -6   4  119.79    8.60
  -2   6  -4  115.59    8.50
   2  -6  -4  112.39    7.40
   2   6   4  106.99    8.40
  -3   6   4   43.70    5.30
  -3  -6  -4   47.80    6.40
   3  -6   4   46.60    6.00
  -3   6   4   41.00    5.40
  -3   6  -4   36.00    6.30
  -3  -6   4   44.60    6.40
   4  -6   4    4.40    5.40
  -4   6   4    8.20    6.10
  -4  -6  -4    1.00    4.90
  -4  -6   4   11.70    5.70
  -4   6  -4    1.30    5.40
   0   7   4    7.40    2.50
   0  -7   4   11.20    3.00
   0  -7  -4   10.60    2.40
   0   7  -4    5.60    3.20
   1   7  -4  130.39    9.60
   1  -7   4  131.89    9.10
  -1  -7  -4  152.58    8.70
   1   7   4  130.49    8.80
  -1   7  -4  137.59    9.20
   1  -7  -4  132.49    8.10
  -1  -7   4  127.49    9.20
  -2  -7  -4   31.30    4.40
  -2   7   4   26.40    3.80
   2   7  -4   26.50    5.80
   2  -7   4   28.70    4.70
  -2   7  -4   25.30    4.90
   2  -7  -4   28.60    3.90
  -2  -7   4   31.20    5.00
   2   7   4   26.30    4.70
  -3  -7  -4   -4.60    4.10
  -3   7   4    9.40    4.60
  -3   7   4    0.80    3.80
   3  -7   4    2.20    4.20
  -3  -7   4   -1.00    4.00
   3  -7  -4   -0.90    3.40
  -4  -7  -4   13.80    5.90
  -4   7   4   17.60    5.80
   4  -7   4    8.80    6.30
  -4  -7   4   19.30    6.70
   0  -8  -4  144.79    9.10
   0  -8   4  155.68   10.10
   0   8  -4  141.19   10.60
   0   8   4  148.89    9.30
  -1   8   4   79.09    6.40
   1   8  -4   82.59    8.20
  -1  -8  -4   90.59    6.70
   1  -8   4   83.59    7.40
  -1  -8   4   73.99    7.40
   1  -8  -4   83.29    6.20
   1   8   4   81.79    7.40
  -1   8  -4   67.79    7.60
  -2  -8  -4   48.00    6.60
  -2   8   4   50.39    6.20
   2  -8   4   48.60    6.80
  -2   8  -4   49.99    6.80
   2   8   4   57.99    6.90
   2  -8  -4   48.20    5.60
  -2  -8   4   63.09    7.20
   3  -8   4   27.40    6.20
  -3  -8  -4   31.50    5.90
  -3   8   4   32.30    5.50
  -3   8   4   14.60    5.80
   3  -8  -4   23.60    4.60
   4  -8   4   -1.40    7.20
  -4   8   4    7.00    6.10
  -4  -8  -4   -1.80    6.50
  -4  -8   4   10.00    7.20
   0   9   4   10.70    4.00
   0  -9   4   15.30    4.10
   0  -9  -4   14.10    3.30
   0   9  -4   14.90    5.70
  -1   9   4   37.40    5.00
  -1  -9  -4   45.20    5.30
   1  -9   4   38.20    5.80
  -1  -9   4   38.60    5.90
   1  -9  -4   41.40    5.30
   1   9   4   39.20    5.90
  -1   9  -4   42.10    7.10
   2  -9   4    7.10    4.60
  -2  -9  -4   -4.90    4.10
  -2   9   4   -3.00    4.30
  -2  -9   4   15.30    4.90
   2  -9  -4    1.90    3.50
   3  -9   4   27.50    6.60
  -3  -9  -4   32.80    6.50
  -3   9   4   43.10    6.40
   3  -9  -4   28.20    5.50
  -3  -9   4   23.00    6.40
   0 -10   4    5.90    4.40
   0  10   4   17.70    4.80
   0 -10  -4   11.90    3.80
   1 -10   4    4.10    4.80
  -1 -10  -4   10.40    4.20
   1 -10  -4    5.80    3.70
   1  10   4   -2.60    5.80
  -2 -10  -4   -3.70    4.60
   2 -10   4   -1.10    5.40
   2 -10  -4   -2.00    4.10
  -2 -10   4   -2.10    5.30
  -3 -10  -4   16.30    7.10
   3 -10   4   13.70    7.20
  -3 -10   4   23.10    7.90
   0 -11  -4   -4.10    4.10
   0 -11   4    8.50    5.40
   1 -11   4   -9.80    5.40
  -1 -11   4   -7.80    6.00
  -2 -11  -4   -6.80    5.80
   2 -11   4  -10.20    6.00
  -2 -11   4    7.60    7.20
   0   0   5   -3.20    0.60
   0   0  -5   -2.70    0.70
   1   0  -5 9142.19  455.05
   1   0   5 9999.00  455.25
  -1   0  -5 9043.29  455.15
  -2   0  -5  511.25   26.20
  -2   0   5  528.95   26.10
   2   0   5  488.95   26.10
  -3   0  -5  338.97   19.10
  -3   0   5  345.77   19.00
  -3   0  -5  367.36   19.40
   3   0  -5  343.47   19.10
  -4   0  -5    3.90    3.70
  -4   0   5    1.00    3.60
  -5   0   5   19.80    6.30
  -5   0  -5   34.90    7.50
   0   1  -5  277.57   13.80
   0  -1   5  230.98   13.90
   0   1   5  284.97   13.30
   0  -1  -5  283.67   13.30
   1  -1   5  283.97   14.50
  -1  -1  -5  275.17   14.40
   1   1  -5  292.47   14.60
  -1   1   5  275.87   14.10
  -1  -1   5  291.57   14.60
   1  -1  -5  271.47   14.20
  -1   1  -5  280.37   14.60
   1   1   5  275.97   14.40
  -2  -1  -5  770.42   35.50
  -2   1   5  672.43   35.10
   2  -1   5  641.84   35.30
  -2  -1  -5  704.23   35.40
   2   1  -5  713.63   35.40
  -2  -1   5  727.43   35.40
   2  -1  -5  670.93   35.10
  -3  -1  -5  104.19    7.70
   3   1  -5   96.09    7.30
  -3   1   5   90.39    7.00
  -3  -1  -5   96.09    7.20
  -3   1   5   95.79    7.10
   3  -1  -5   95.49    7.20
  -3   1  -5  105.79    7.50
  -3  -1   5   92.89    7.30
  -4   1   5   36.10    6.00
  -4   1   5   27.70    5.10
  -4  -1  -5   33.80    5.30
  -4   1  -5   32.60    5.70
  -5  -1  -5    6.10    6.50
  -5   1   5    2.00    6.00
  -5  -1   5    6.40    5.50
  -5   1  -5    9.90    6.20
   0  -2  -5  418.76   21.30
   0   2  -5  418.66   22.00
   0  -2   5  473.55   22.10
   1   2  -5  508.85   25.80
  -1  -2  -5  483.65   25.40
  -1   2   5  515.55   25.10
  -1   2   5  553.54   25.10
  -1  -2  -5  519.25   25.50
  -1  -2   5  512.55   25.80
   1   2   5  490.05   25.50
  -1   2  -5  488.05   25.70
   2  -2   5  646.14   33.70
  -2  -2  -5  669.83   33.70
  -2   2   5  670.63   33.30
  -2  -2  -5  644.24   33.60
   2   2  -5  659.83   33.80
  -2   2   5  662.63   33.30
   2   2   5  680.93   33.70
  -2   2  -5  680.23   33.70
  -2  -2   5  658.23   33.80
  -3  -2  -5   10.30    3.30
  -3   2   5   12.00    3.10
   3   2  -5   14.90    3.70
  -3   2   5   10.00    3.00
   3  -2   5   13.40    3.30
  -3  -2  -5   10.20    3.30
  -3   2  -5   10.20    3.40
  -3  -2   5   11.90    3.30
  -3   2  -5    8.30    3.20
  -4  -2  -5   -4.60    3.70
  -4   2   5    1.00    3.60
  -4   2   5    4.10    4.80
  -4  -2   5   -1.10    4.00
  -4   2  -5   -4.50    3.70
  -5   2   5   38.00    7.20
  -5  -2  -5   33.60    7.10
  -5   2  -5   46.90    7.80
  -5  -2   5   39.30    7.90
   0   3   5  131.39    6.60
   0  -3  -5  130.79    6.60
   0  -3   5  132.19    7.50
   0   3  -5  125.09    7.50
   1   3  -5  273.27   14.90
   1  -3   5  261.17   14.70
  -1   3   5  288.07   13.90
  -1   3   5  252.77   13.80
  -1  -3  -5  265.57   14.30
   1   3   5  287.97   14.40
  -1  -3   5  305.07   14.90
  -2   3   5  113.39    6.40
   2   3  -5  100.59    7.30
  -2  -3  -5  106.79    6.90
  -2   3   5  102.59    6.40
  -2   3  -5  107.19    7.20
   2   3   5  102.29    6.90
  -2  -3   5   93.09    7.00
   3   3  -5   13.40    3.90
  -3  -3  -5   12.20    3.60
  -3  -3  -5   13.80    3.60
  -3   3   5   16.10    3.10
   3  -3   5   18.30    3.80
  -3   3   5   15.20    3.10
   3   3   5    5.30    3.40
  -3   3  -5   11.60    3.90
  -3  -3   5   11.50    3.60
  -4  -3  -5    3.60    4.50
  -4   3   5    3.50    3.70
  -4   3   5   -6.90    4.30
  -4   3  -5    3.40    4.10
  -4  -3   5    8.40    4.30
  -5  -3  -5   27.90    7.40
  -5   3   5   43.70    7.40
  -5   3  -5   21.30    7.30
  -5  -3   5   36.20    7.70
   0   4  -5  809.82   39.20
   0   4   5  767.62   38.20
   0  -4  -5  772.52   38.20
   0  -4   5  767.52   39.10
  -1  -4  -5    1.70    1.40
   1   4  -5    0.60    1.90
   1  -4   5    1.30    1.90
  -1   4   5   -0.20    1.00
  -1  -4   5    1.70    1.80
  -1   4  -5    1.10    2.00
   1   4   5   -0.20    1.40
   1  -4  -5    0.40    0.90
  -2  -4  -5   10.10    2.40
   2   4  -5   17.00    3.60
  -2   4   5   16.70    2.40
   2  -4   5   13.70    2.80
  -2   4   5   13.50    2.40
  -2   4  -5   13.70    3.00
  -2  -4   5   13.40    2.90
   2   4   5   16.70    3.10
   3  -4   5   29.90    4.90
  -3   4   5   21.80    3.70
  -3  -4  -5   20.00    4.00
   3   4  -5   19.60    4.90
  -3   4   5   25.30    3.80
  -3   4  -5   25.40    4.90
  -3  -4   5   21.20    4.30
   3   4   5   20.90    4.20
  -4   4   5    8.80    4.30
   4  -4   5   12.60    5.00
  -4  -4  -5   10.00    4.80
  -4   4   5   13.10    4.90
  -4   4  -5   13.00    5.40
  -4  -4   5    6.20    4.90
  -5   4   5    7.40    6.40
  -5  -4  -5    1.50    6.40
  -5  -4   5    3.30    6.90
  -5   4  -5    5.10    6.80
   0   5   5  537.75   26.50
   0  -5  -5  545.15   26.40
   0  -5   5  521.85   27.40
   0   5  -5  514.75   27.30
   1   5  -5   14.90    3.00
  -1  -5  -5    9.10    2.10
  -1   5   5    9.80    1.70
   1  -5   5   10.10    2.70
   1   5   5    8.30    2.10
  -1   5  -5   20.40    3.30
   1  -5  -5   14.60    1.80
  -1  -5   5   13.50    2.80
   2   5  -5   56.69    6.00
  -2  -5  -5   53.29    5.10
   2  -5   5   57.99    5.30
  -2   5   5   53.49    4.40
  -2   5   5   55.49    4.50
  -2  -5   5   50.09    5.20
   2   5   5   44.50    5.10
  -2   5  -5   48.10    5.50
   2  -5  -5   44.20    4.20
  -3   5   5   47.10    5.80
  -3   5   5   47.50    5.40
   3  -5   5   50.99    6.80
  -3  -5  -5   57.19    6.60
  -3   5  -5   47.90    6.30
  -3  -5   5   61.39    9.80
   3   5   5   55.99    6.90
  -4   5   5  107.99    9.30
  -4   5   5   88.69   10.30
   4  -5   5  111.29   10.20
  -4  -5  -5   94.09    9.50
  -4   5  -5  112.59   10.20
  -4  -5   5  105.69   10.60
  -5   5   5    1.20    6.60
  -5  -5  -5    9.10    7.80
  -5   5  -5   -3.70    7.40
  -5  -5   5   20.90    7.50
   0  -6  -5   98.99    5.80
   0  -6   5   88.69    6.70
   0   6  -5   83.19    6.70
   0   6   5   87.49    5.70
  -1   6   5   53.39    3.90
  -1  -6  -5   52.49    4.50
   1   6  -5   48.60    5.50
   1  -6   5   52.59    5.30
  -1   6  -5   49.30    5.30
  -1  -6   5   46.00    5.10
   1  -6  -5   49.80    3.90
   1   6   5   43.90    4.50
   2   6  -5   14.90    4.10
  -2  -6  -5   12.60    3.10
   2  -6   5   10.60    3.30
  -2   6   5    9.90    2.70
  -2   6  -5   14.00    4.00
  -2  -6   5   17.70    3.80
   2  -6  -5   14.70    2.70
   2   6   5    7.90    3.30
  -3   6   5   -1.00    3.60
  -3   6   5    4.90    3.20
   3  -6   5    3.20    3.80
  -3  -6  -5   -2.00    3.60
   3   6   5    8.90    5.50
  -3  -6   5    6.90    4.10
  -4   6   5   -2.40    4.50
  -4  -6  -5   -0.40    5.00
   4  -6   5   -2.70    5.80
  -4  -6   5   -8.40    5.00
   0   7   5   17.80    3.00
   0   7  -5   19.50    4.10
   0  -7  -5   22.30    2.90
   0  -7   5   21.80    3.70
  -1  -7  -5   48.30    5.10
   1   7  -5   63.59    6.50
  -1   7   5   55.79    4.60
   1  -7   5   51.39    5.90
   1  -7  -5   60.79    4.70
  -1  -7   5   60.89    6.00
  -1   7  -5   52.69    6.30
   1   7   5   58.69    5.60
  -2  -7  -5    6.10    3.20
  -2   7   5    0.40    2.70
   2  -7   5   -0.10    3.30
  -2  -7   5   -3.90    3.40
   2  -7  -5    2.90    2.50
  -2   7  -5    2.40    4.10
   2   7   5   -1.30    3.60
  -3   7   5   64.29    7.10
   3  -7   5   79.99    8.70
  -3  -7  -5   75.39    8.00
  -3   7   5   70.19    7.90
  -3  -7   5   63.39    8.00
  -4  -7  -5    9.70    5.70
   4  -7   5    7.00    6.30
  -4  -7   5   -7.20    6.30
   0   8  -5  179.48   12.50
   0  -8  -5  194.18   11.00
   0   8   5  197.98   11.20
   0  -8   5  186.38   12.20
   1  -8   5    7.50    3.40
  -1  -8  -5    5.40    2.70
  -1   8   5    3.20    2.60
   1   8  -5    0.90    4.10
  -1   8  -5   11.20    4.40
   1   8   5    3.70    3.40
  -1  -8   5    3.50    3.30
   1  -8  -5    5.40    2.60
   2  -8   5    6.50    4.30
  -2   8   5    7.10    3.50
  -2  -8  -5   15.30    3.80
  -2  -8   5    9.60    4.50
   2  -8  -5    9.20    3.00
   2   8   5   11.30    4.90
  -3   8   5   11.20    4.70
  -3   8   5   -3.40    5.40
   3  -8   5   15.60    5.60
  -3  -8  -5    4.90    4.80
  -3  -8   5    9.30    5.10
  -4  -8  -5   21.40    7.30
   4  -8   5    6.70    7.60
  -4   8   5    6.70    6.20
  -4  -8   5   10.80    7.70
   0   9   5   81.39    7.50
   0  -9  -5   83.59    6.70
   0  -9   5   97.49    8.90
  -1   9   5   50.19    6.30
  -1  -9  -5   71.09    6.50
   1  -9  -5   50.79    5.70
  -1  -9   5   60.99    8.00
   1   9   5   59.89    7.70
  -2  -9  -5    8.50    4.60
  -2   9   5    9.90    4.70
   2  -9   5   14.60    4.90
   2   9   5   13.00    6.60
  -2  -9   5    8.60    4.60
   2  -9  -5   15.80    3.90
  -3   9   5   23.10    5.90
  -3  -9  -5   26.70    6.00
   3  -9   5   10.50    6.60
  -3  -9   5   28.10    6.90
   0  10   5    4.50    4.50
   0 -10   5   -0.10    4.40
   0 -10  -5    2.90    3.40
  -1 -10  -5   20.00    4.70
   1 -10   5   15.80    5.20
   1 -10  -5   15.70    3.90
   1  10   5   31.40    6.30
  -1 -10   5   32.80    6.00
  -2 -10  -5   -8.10    4.30
   2 -10   5    7.50    5.50
  -2 -10   5   20.70    6.20
   3 -10   5   -5.00    7.40
  -3 -10  -5    9.80    6.80
  -3 -10   5    1.70    7.20
   0 -11   5    7.70    5.60
   1 -11   5   -7.70    5.70
  -1 -11  -5    3.80    4.80
  -1 -11   5    4.60    6.70
   0   0   6   54.49    3.20
   0   0  -6   50.49    3.20
  -1   0  -6  349.47   18.10
  -1   0   6  369.56   18.00
   1   0  -6  346.17   18.00
   2   0   6   16.30    2.60
  -2   0  -6   12.20    2.40
  -2   0   6   11.20    2.30
  -2   0  -6   10.30    2.40
   2   0  -6   14.10    2.30
  -3   0  -6   43.50    5.40
  -3   0  -6   36.30    4.80
   3   0  -6   42.70    5.20
  -3   0   6   45.70    5.00
  -4   0  -6    0.00    3.80
  -4   0   6    5.00    4.00
  -5   0   6    3.50    5.70
  -5   0  -6   13.10    6.80
   0   1   6   34.40    2.10
   0   1  -6   36.10    2.70
   0  -1  -6   36.70    2.20
   0  -1   6   38.90    2.80
  -1  -1  -6  116.09    6.90
   1   1  -6  118.59    7.10
  -1   1   6  113.89    6.60
  -1  -1  -6  122.19    7.00
   1  -1   6  114.89    7.10
   1   1   6  137.29    7.00
  -1   1  -6  143.59    7.30
  -1  -1   6  135.99    7.20
   1  -1  -6  124.39    6.70
  -2   1   6   17.30    2.50
   2  -1   6   19.70    3.00
   2   1  -6   14.70    2.60
  -2  -1  -6   18.30    2.80
  -2  -1  -6   18.30    2.90
  -2   1  -6   20.70    3.00
   2  -1  -6   20.10    2.70
  -2  -1   6   21.00    2.90
  -3  -1  -6   37.50    4.70
  -3   1   6   34.20    4.50
  -3  -1  -6   31.20    4.70
  -3   1   6   39.70    4.50
   3   1  -6   27.00    4.20
   3  -1   6   35.80    4.90
  -3   1  -6   32.20    4.50
  -3   1  -6   35.70    4.70
  -3  -1   6   39.30    4.80
   3  -1  -6   30.70    4.20
  -4   1   6   65.89    8.20
  -4  -1  -6  100.49    8.40
  -4   1   6   58.99    7.40
  -4   1  -6   96.09    8.40
  -4  -1   6   80.79    9.10
  -5  -1  -6   25.40    6.80
  -5   1   6   28.90    7.10
  -5   1  -6   37.70    8.10
  -5  -1   6   27.00    7.00
   0  -2  -6   41.50    2.40
   0   2  -6   47.20    3.40
   0  -2   6   47.90    3.50
   0  -2  -6   49.40    2.50
  -1   2   6  199.78   10.30
   1   2  -6  207.08   11.10
  -1  -2  -6  202.18   10.70
  -1  -2  -6  214.58   10.80
  -1   2   6  199.18   10.30
   1  -2   6  191.48   10.90
  -1   2  -6  193.48   11.00
  -1  -2   6  206.28   11.00
  -2   2   6  572.74   27.40
  -2   2   6  537.05   27.20
  -2  -2  -6  506.55   27.60
   2  -2   6  532.35   27.80
  -2  -2  -6  490.75   27.50
   2   2  -6  564.14   27.90
  -2  -2   6  572.14   27.90
  -2   2  -6  536.75   27.80
   3   2  -6   27.00    4.50
  -3   2   6   16.60    3.50
  -3  -2  -6   13.70    3.90
  -3   2   6   14.10    3.20
  -3  -2  -6   18.20    3.60
   3  -2   6   21.40    3.90
  -3   2  -6   18.80    4.10
  -3  -2   6   20.20    3.90
  -4  -2  -6   33.90    5.50
  -4   2   6   35.50    5.70
  -4   2   6   49.90    6.10
  -4   2  -6   32.80    5.60
  -4  -2   6   32.80    5.80
  -5  -2  -6   27.50    6.90
  -5   2   6   12.00    6.70
  -5  -2   6    9.20    6.70
  -5   2  -6   33.00    7.40
   0   3   6  195.98    9.80
   0  -3   6  200.28   10.80
   0   3  -6  215.88   10.90
   0  -3  -6  178.38    9.70
  -1  -3  -6  435.16   22.40
   1   3  -6  426.56   23.00
  -1   3   6  461.15   22.00
  -1   3   6  459.15   22.00
   1  -3   6  459.35   23.00
  -1   3  -6  435.06   22.90
  -1  -3   6  431.16   22.90
   1   3   6  449.06   22.50
   2   3  -6   60.19    5.50
  -2  -3  -6   70.19    5.10
  -2  -3  -6   66.99    5.10
  -2   3   6   71.49    4.70
  -2   3   6   58.79    4.60
   2  -3   6   63.99    5.40
   2   3   6   66.49    5.20
  -2   3  -6   65.79    5.50
  -2  -3   6   64.29    5.40
  -3  -3  -6   48.80    5.30
   3  -3   6   47.60    5.90
  -3   3   6   48.70    4.90
   3   3  -6   31.40    5.40
  -3   3   6   46.30    5.10
  -3  -3  -6   40.00    5.40
  -3  -3   6   42.60    5.60
  -3   3  -6   43.50    5.90
  -4  -3  -6   55.79    7.50
  -4   3   6   59.09    8.10
  -4   3   6   60.19    7.10
  -4  -3   6   59.49    7.50
  -4   3  -6   57.19    7.90
  -5   3   6   -4.80    6.10
  -5  -3  -6   -7.80    6.20
  -5  -3   6   17.10    7.00
  -5   3  -6   -0.20    6.70
   0   4  -6    1.10    1.90
   0  -4  -6    2.00    0.80
   0  -4   6    0.00    1.60
   0   4   6    0.90    0.80
   1   4  -6  164.98    9.30
  -1   4   6  147.29    7.80
   1  -4   6  149.19    9.00
  -1  -4  -6  149.09    8.40
   1  -4  -6  155.98    7.80
  -1  -4   6  143.89    9.00
   1   4   6  140.69    8.40
  -1   4  -6  147.79    9.10
  -2  -4  -6  189.48   10.90
  -2   4   6  180.78   10.20
   2  -4   6  175.78   11.10
   2   4  -6  194.08   11.60
  -2   4   6  195.28   10.30
   2   4   6  181.88   11.00
  -2  -4   6  188.08   11.30
  -2   4  -6  195.48   11.40
  -3   4   6   38.60    5.00
  -3   4   6   49.80    5.10
   3  -4   6   51.89    6.20
   3   4  -6   42.20    5.90
  -3  -4  -6   48.30    5.90
  -3  -4  -6   45.20    5.70
  -3  -4   6   44.80    6.00
  -3   4  -6   50.19    6.30
   3   4   6   42.90    5.80
  -4   4   6    6.20    4.30
   4  -4   6    4.70    4.50
  -4  -4  -6    9.40    4.80
  -4   4   6    4.80    4.70
  -4   4  -6    7.60    5.00
  -4  -4   6   16.30    5.50
  -5  -4  -6   10.00    6.90
  -5   4   6  -11.50    6.20
  -5   4  -6   -5.30    6.60
  -5  -4   6   -5.10    6.80
   0  -5   6  135.29    8.20
   0   5  -6  117.79    8.10
   0   5   6  125.99    6.90
   1  -5   6  463.85   23.40
   1   5  -6  460.55   23.60
  -1  -5  -6  434.66   22.60
  -1   5   6  433.86   22.00
  -1  -5   6  465.35   23.40
   1   5   6  433.16   22.60
   1  -5  -6  405.06   22.10
  -2   5   6   31.60    3.60
   2  -5   6   46.70    4.80
   2   5  -6   38.50    5.30
  -2  -5  -6   37.00    4.40
  -2   5   6   30.20    3.60
  -2   5  -6   37.70    5.10
   2   5   6   34.30    4.40
  -2  -5   6   38.80    4.90
  -3  -5  -6    0.40    3.20
  -3   5   6    3.80    2.90
  -3   5   6   11.50    3.20
   3  -5   6    9.50    4.20
  -3   5  -6    3.10    4.60
  -3  -5   6    5.30    5.10
   3   5   6   11.90    4.20
  -4   5   6   -0.90    4.40
   4  -5   6   16.00    5.50
  -4   5   6    4.30    5.20
  -4  -5  -6    3.60    4.80
  -4   5  -6    5.40    5.50
  -4  -5   6    3.00    5.60
  -5   5   6    4.20    7.40
  -5  -5  -6   -5.10    7.50
  -5   5  -6   -6.60    7.70
  -5  -5   6   11.60    8.10
   0   6   6   14.80    2.00
   0  -6  -6   15.50    2.10
   0   6  -6   10.50    2.90
   0  -6   6    8.10    2.70
  -1   6   6   39.00    3.40
  -1  -6  -6   42.10    4.00
   1  -6   6   41.90    4.90
   1   6  -6   49.90    5.50
   1  -6  -6   44.60    3.40
  -1  -6   6   45.90    5.00
   1   6   6   46.10    4.30
  -1   6  -6   39.70    5.20
   2   6  -6    8.30    3.90
   2  -6   6   -0.10    3.00
  -2   6   6   -1.20    2.20
  -2  -6  -6    4.20    2.70
  -2   6   6    1.90    2.40
  -2  -6   6    0.80    3.00
  -2   6  -6   -2.10    3.30
   2   6   6    1.50    3.10
   2  -6  -6    2.10    2.00
  -3   6   6   75.49    7.10
   3  -6   6   62.69    8.60
  -3  -6  -6   58.29    7.30
  -3   6   6   65.39    6.50
   3   6   6   76.09    8.20
  -3  -6   6   67.29    7.80
   4  -6   6   -1.80    5.60
  -4   6   6    1.80    4.80
  -4   6   6    6.10    6.40
  -4  -6  -6    5.60    5.20
  -4  -6   6    2.60    5.40
   0   7   6  372.06   18.50
   0  -7   6  356.16   19.70
   0   7  -6  316.37   19.70
   0  -7  -6  374.16   18.50
   1  -7   6   30.30    4.60
  -1  -7  -6   29.00    3.70
   1   7  -6   26.70    4.90
  -1   7   6   26.30    3.40
   1  -7  -6   27.30    3.00
   1   7   6   22.60    3.70
  -1  -7   6   24.40    4.60
  -1   7  -6   20.80    4.50
  -2  -7  -6    7.50    3.30
   2  -7   6    2.00    3.40
  -2   7   6    6.40    2.70
  -2   7  -6    2.60    4.30
   2   7   6   12.10    3.90
  -3   7   6   88.19    8.50
  -3   7   6   85.49    8.00
  -3  -7  -6  107.69    9.20
   3  -7   6  102.59    9.60
  -3  -7   6  103.49    9.50
  -4  -7  -6   25.70    6.30
   4  -7   6   26.10    7.50
  -4   7   6   17.50    5.70
   0  -8   6  184.78   12.30
   0  -8  -6  198.58   11.10
   0   8   6  201.08   11.20
   0   8  -6  196.58   13.00
   1  -8   6   31.30    4.90
  -1   8   6   33.10    4.60
  -1  -8  -6   34.70    4.20
   1   8   6   22.40    4.30
  -1   8  -6   25.90    5.20
  -1  -8   6   27.70    4.80
   1  -8  -6   29.60    3.50
  -2   8   6   12.50    3.50
   2  -8   6    9.10    5.40
  -2  -8  -6   19.80    4.30
  -2  -8   6   16.20    4.50
   2   8   6   12.00    5.10
   2  -8  -6   18.80    3.30
   3  -8   6   23.10    5.90
  -3   8   6   19.90    4.90
  -3  -8  -6   21.40    5.40
  -3  -8   6   15.80    5.90
  -4  -8  -6   13.50    7.10
   4  -8   6   31.90    8.10
  -4   8   6   13.60   10.10
  -4  -8   6   10.90    7.80
   0  -9  -6   21.70    3.50
   0   9   6   27.70    4.20
   0  -9   6   15.90    4.60
  -1   9   6   20.60    4.00
   1  -9   6   14.40    4.90
  -1  -9  -6   12.70    3.70
   1  -9  -6   15.90    3.40
  -1  -9   6   12.40    4.80
   1   9   6   15.00    4.70
  -2  -9  -6   29.40    5.10
   2  -9   6   23.30    5.70
  -2  -9   6   31.00    6.00
   2   9   6   21.60    6.50
   2  -9  -6   23.30    4.10
  -3   9   6   -0.50    4.80
   3  -9   6    1.70    6.10
  -3  -9  -6    9.70    5.70
  -3  -9   6   19.30    7.00
   0 -10   6   22.20    5.60
   0 -10  -6   27.40    4.20
   1 -10   6   -1.30    5.00
  -1 -10  -6    1.40    3.80
   1 -10  -6    2.20    3.00
  -1 -10   6    2.90    5.30
  -2 -10  -6    9.60    4.80
   2 -10   6    8.60    5.90
  -2 -10   6    7.50    5.70
   0 -11   6  -10.10    5.50
   1 -11   6   -1.80    5.70
  -1 -11   6    6.50    6.80
   0   0   7    0.20    0.90
   0   0  -7   -0.20    0.90
  -1   0  -7   77.29    4.70
   1   0  -7   68.69    4.50
  -1   0   7   73.09    4.60
   1   0   7   78.29    4.70
  -2   0  -7  190.08   10.50
   2   0  -7  184.08   10.30
  -2   0   7  173.18   10.20
  -3   0  -7    2.40    2.70
   3   0  -7   -0.50    2.70
  -3   0  -7    1.20    3.20
  -3   0   7    5.50    2.60
  -4   0   7  117.39    9.10
  -4   0  -7  108.89    9.50
  -5   0   7   31.90    6.70
  -5   0  -7   25.00    7.40
   0   1   7   25.40    1.80
   0  -1   7   29.20    2.40
   0  -1  -7   28.90    1.90
   0   1  -7   24.40    2.40
   1   1  -7 1098.29   52.99
  -1  -1  -7 1028.50   52.69
  -1   1   7 1071.29   52.49
   1  -1  -7 1052.69   52.49
  -1   1  -7 1070.09   52.99
  -1  -1   7 1121.09   52.89
   1   1   7 1060.29   52.79
   2   1  -7  734.63   36.10
  -2  -1  -7  762.52   36.10
  -2  -1  -7  702.23   36.00
   2  -1   7  722.73   36.10
  -2   1   7  696.93   35.60
  -2  -1   7  675.43   35.90
   2  -1  -7  692.53   35.70
  -2   1  -7  708.33   36.10
  -3   1   7  126.39    8.30
  -3  -1  -7  117.59    8.80
   3  -1   7  128.49    8.80
  -3  -1  -7  120.89    8.50
   3   1  -7  129.99    8.90
  -3  -1   7  116.59    8.40
   3  -1  -7  128.59    8.30
  -3   1  -7  118.19    8.70
  -3   1  -7  120.49    8.90
  -4   1   7  130.39   10.00
  -4   1   7  142.79   10.70
  -4  -1  -7  131.19   10.50
  -4  -1   7  132.59   10.60
  -4   1  -7  133.59   10.40
  -5   1   7    1.30    5.70
  -5  -1  -7    5.60    6.00
  -5  -1   7    5.50    6.30
  -5   1  -7    2.10    6.10
   0  -2  -7 2111.69  104.29
   0  -2   7 2341.57  105.29
   0  -2  -7 1988.90  104.29
   0   2  -7 2167.28  105.19
   1   2  -7  540.25   28.00
  -1  -2  -7  578.64   27.60
   1  -2   7  617.34   28.10
  -1  -2  -7  534.65   27.50
  -1   2   7  534.25   27.10
   1  -2  -7  557.14   27.10
  -1   2  -7  534.75   28.40
  -1  -2   7  514.35   27.90
  -2   2   7  172.58    9.50
   2   2  -7  173.48   10.30
  -2  -2  -7  172.58   10.10
  -2  -2  -7  164.18    9.90
  -2   2   7  176.48    9.60
  -2   2  -7  168.28   10.20
  -2  -2   7  165.18   10.10
   2  -2  -7  172.68    9.60
   3   2  -7   12.80    3.70
  -3  -2  -7    7.60    3.10
  -3  -2  -7    7.70    3.60
   3  -2   7    9.50    3.30
  -3   2   7   10.50    3.00
  -3   2   7    4.60    2.70
  -3   2  -7    8.40    4.00
  -3  -2   7   11.30    3.30
  -4   2   7   84.49    7.70
  -4  -2  -7   79.89    8.20
  -4   2   7   65.49    8.30
  -4   2  -7   78.49    8.20
  -4  -2   7   57.89    7.70
  -5  -2  -7    0.30    6.60
  -5   2   7    1.10    6.00
  -5   2  -7    0.20    6.30
  -5  -2   7   15.40    6.70
   0  -3   7  207.18   12.30
   0  -3  -7  242.48   11.20
   1   3  -7  396.06   21.30
  -1  -3  -7  417.36   20.70
  -1  -3  -7  404.16   20.70
  -1   3   7  412.86   20.10
   1  -3   7  395.06   21.30
  -1   3   7  410.26   20.10
   1   3   7  413.46   20.70
  -1  -3   7  440.26   21.40
  -1   3  -7  382.86   22.30
  -2   3   7   76.09    5.30
   2   3  -7   86.39    6.40
   2  -3   7   67.59    5.90
  -2  -3  -7   83.89    6.00
  -2  -3  -7   84.19    5.90
  -2   3   7   87.49    5.40
   2   3   7   81.09    5.90
  -2   3  -7   84.29    6.40
  -2  -3   7   81.39    6.10
  -3  -3  -7    7.00    3.20
  -3  -3  -7    6.60    3.50
   3  -3   7    3.10    3.30
  -3   3   7    6.50    2.80
  -3   3   7    7.10    2.80
   3   3  -7   -1.80    3.20
  -3   3  -7   12.20    4.40
  -3  -3   7    3.20    3.30
   4  -3   7   65.29    8.70
  -4  -3  -7   65.19    8.10
  -4   3   7   66.19    7.60
  -4   3   7   61.59    8.20
  -4   3  -7   68.39    8.30
  -4  -3   7   81.49    8.30
  -5   3   7    5.90    6.40
  -5  -3  -7   12.90    6.70
  -5   3  -7    3.30    6.90
  -5  -3   7   -1.00    6.50
   0   4   7   15.40    1.50
   0  -4   7   18.40    2.70
   0  -4  -7   16.10    1.40
   0   4  -7   18.40    3.00
   1  -4   7  577.64   30.10
  -1   4   7  609.84   28.70
  -1  -4  -7  610.74   29.40
   1   4  -7  630.44   30.30
  -1   4   7  571.84   28.70
   1   4   7  542.65   29.30
  -1   4  -7  558.04   30.10
  -1  -4   7  581.94   30.10
   2   4  -7   34.50    4.70
   2  -4   7   31.70    4.20
  -2   4   7   31.00    3.30
  -2  -4  -7   34.90    3.90
  -2   4   7   32.30    3.20
   2   4   7   30.40    3.90
  -2   4  -7   35.00    4.80
  -2  -4   7   30.20    4.20
   3  -4   7   57.49    6.60
   3   4  -7   43.60    6.00
  -3   4   7   37.00    5.00
  -3  -4  -7   46.30    6.30
  -3  -4  -7   42.80    5.60
  -3   4   7   50.89    5.20
  -3   4  -7   43.60    6.30
  -3  -4   7   44.20    6.10
   3   4   7   46.50    6.40
   4  -4   7   66.39    8.20
  -4   4   7   40.80    6.60
  -4   4   7   60.49    7.00
  -4  -4  -7   61.99    7.90
  -4  -4   7   57.89    7.30
  -4   4  -7   65.29    8.60
  -5   4   7   23.50    7.30
  -5  -4  -7   17.50    7.60
  -5   4  -7   20.80    8.00
  -5  -4   7    3.70    7.70
   0   5   7    2.80    1.10
   0  -5   7    3.30    2.00
   0  -5  -7    0.60    1.10
   0   5  -7    0.20    2.20
   1   5  -7   76.99    6.60
  -1   5   7   81.29    4.80
  -1  -5  -7   78.29    5.50
   1  -5   7   85.59    6.50
   1   5   7   93.09    5.60
  -1  -5   7   89.59    6.40
  -1   5  -7   80.09    6.60
   1  -5  -7   90.09    4.80
  -2   5   7    0.90    1.60
  -2   5   7    4.20    2.00
   2   5  -7    1.40    3.60
   2  -5   7    1.30    2.90
  -2  -5  -7    4.30    2.40
  -2   5  -7    3.10    3.00
  -2  -5   7    2.30    2.70
   2   5   7   -1.20    2.50
  -3   5   7  113.49    7.90
  -3  -5  -7  103.79    8.70
  -3   5   7   96.19    7.70
  -3  -5  -7  108.59    8.50
   3  -5   7  126.19    9.60
  -3  -5   7  111.89    9.10
   3   5   7  113.49    9.40
  -4  -5  -7   10.80    5.40
  -4   5   7    7.90    4.50
   4  -5   7   10.90    6.00
  -4   5   7   12.20    5.50
  -4  -5   7   11.90    5.70
  -5  -5  -7   -4.60    7.30
  -5   5   7    9.10    7.10
  -5  -5   7   -4.20    8.00
  -5   5  -7   -0.10    8.30
   0  -6  -7   59.29    4.00
   0  -6   7   58.69    5.50
   0   6   7   57.79    4.00
   0   6  -7   53.99    5.60
  -1   6   7  134.09    7.70
  -1  -6  -7  146.09    8.40
   1  -6   7  142.39    9.50
   1   6  -7  143.39    9.90
  -1  -6   7  143.89    9.40
  -2   6   7   10.80    2.40
   2  -6   7   14.70    3.90
  -2  -6  -7   14.50    3.30
   2   6  -7   14.30    4.50
  -2   6   7   12.10    2.50
  -2  -6   7   10.80    3.80
  -2   6  -7   17.60    4.30
   2   6   7   12.40    3.60
  -3   6   7  180.18   11.80
  -3  -6  -7  207.98   12.70
  -3   6   7  190.88   11.60
   3  -6   7  197.68   13.10
   3   6   7  193.28   13.30
  -3  -6   7  169.68   12.70
  -4   6   7   14.80    6.40
   4  -6   7   20.70    6.80
  -4   6   7   16.70    5.30
  -4  -6  -7   15.80    5.70
  -4  -6   7   22.30    6.20
   0  -7  -7   12.00    2.20
   0   7   7   12.30    2.40
   0   7  -7   12.80    4.00
   0  -7   7   17.40    3.80
  -1  -7  -7    5.30    2.40
   1   7  -7    5.30    4.00
   1  -7   7    8.10    3.40
  -1   7   7    6.60    2.00
  -1   7  -7    3.90    3.70
   1   7   7    8.20    2.70
  -1  -7   7    4.20    3.30
   1  -7  -7    7.10    1.90
  -2   7   7   37.30    4.50
  -2  -7  -7   37.40    4.70
  -2   7   7   37.40    4.90
   2  -7   7   34.90    5.40
  -2  -7   7   26.10    5.00
  -2   7  -7   42.00    6.30
   2   7   7   36.30    5.00
   2  -7  -7   33.40    4.00
  -3   7   7    9.30    4.60
   3  -7   7   13.50    5.10
  -3  -7  -7   14.00    5.50
  -3   7   7   12.20    3.90
  -3  -7   7    5.50    5.00
   4  -7   7   -4.30    6.60
  -4  -7  -7   -5.80    5.60
  -4   7   7    4.60    5.40
  -4  -7   7    4.70    6.50
   0   8  -7  177.38   12.40
   0   8   7  177.08   10.40
   0  -8  -7  166.48   10.00
   0  -8   7  192.28   11.90
  -1  -8  -7   12.40    3.00
   1  -8   7   11.90    4.30
  -1   8   7    6.70    2.60
   1  -8  -7   13.20    2.60
   1   8   7    6.30    3.50
  -1   8  -7    3.60    7.50
  -2   8   7    6.80    3.20
  -2  -8  -7    2.70    3.50
   2  -8   7    7.70    4.40
   2  -8  -7    7.00    2.80
   2   8   7    5.80    4.60
  -2  -8   7    4.80    4.30
  -3  -8  -7   24.90    5.60
  -3   8   7   31.70    5.00
   3  -8   7   31.20    6.60
  -3  -8   7   21.00    5.90
  -4  -8  -7    8.50    7.00
   4  -8   7   10.40    7.70
  -4  -8   7    3.30    7.50
   0   9   7   13.80    4.00
   0  -9   7   18.80    4.60
   0  -9  -7   15.30    3.00
   1  -9   7   17.40    4.90
  -1  -9  -7   11.10    3.40
  -1  -9   7   14.30    4.90
   1  -9  -7   13.60    3.00
   1   9   7    8.10    4.50
   2  -9   7   18.00    5.50
  -2  -9  -7   18.20    4.40
  -2  -9   7   14.90    5.30
   2  -9  -7   17.40    3.70
   2   9   7   21.20    6.30
  -3  -9  -7    0.70    5.30
   3  -9   7   11.30    6.30
  -3  -9   7   -2.30    6.50
   0 -10  -7   22.00    3.80
   0 -10   7   28.10    5.90
   1 -10   7   -7.70    5.40
  -1 -10  -7    9.00    3.80
  -1 -10   7    9.90    5.80
  -2 -10  -7   -1.30    8.80
   2 -10   7    6.80    5.80
  -2 -10   7   -6.10    5.70
   0 -11   7   16.00    6.50
   1 -11   7   13.80    6.40
  -1 -11   7   12.30    7.00
   0   0   8    2.50    1.10
   0   0  -8    2.30    1.00
  -1   0   8  634.64   32.30
  -1   0  -8  620.34   32.50
   1   0   8  749.13   32.60
   1   0  -8  597.84   32.30
  -2   0   8   52.79    4.40
   2   0  -8   53.49    4.40
   2   0   8   65.59    4.90
  -2   0  -8   46.40    4.50
  -3   0  -8  186.58   11.30
   3   0  -8  175.18   11.00
  -3   0   8  168.68   10.80
  -3   0  -8  167.28   11.20
  -4   0   8   48.60    6.80
  -4   0  -8   54.09    7.40
  -5   0  -8   18.20    7.30
  -5   0   8    2.80    5.90
   0  -1   8   58.89    3.90
   0   1   8   60.19    3.40
   0  -1  -8   57.29    3.50
   0   1  -8   59.09    3.90
  -1  -1  -8   78.19    4.90
   1   1  -8   80.99    5.20
   1  -1   8   67.49    5.10
  -1   1   8   77.09    4.90
  -1  -1   8   83.69    5.20
  -1   1  -8   86.59    5.40
   1  -1  -8   82.29    4.70
   1   1   8   86.59    5.00
  -2  -1  -8  346.27   19.70
   2  -1   8  374.46   19.90
   2   1  -8  367.96   19.80
  -2   1   8  396.06   19.50
  -2  -1  -8  356.36   19.70
  -2   1  -8  400.36   20.00
  -2  -1   8  398.46   19.80
   2  -1  -8  355.86   19.40
   3   1  -8    6.30    3.10
  -3  -1  -8    1.70    3.40
  -3   1   8    4.20    2.70
  -3  -1  -8    1.60    2.70
   3  -1   8    7.50    3.20
   3  -1  -8    4.20    2.60
  -3  -1   8    3.30    2.90
  -3   1  -8    2.80    2.90
  -3   1  -8    5.60    3.30
  -4   1   8   54.19    6.30
  -4   1   8   48.90    6.70
  -4  -1  -8   48.50    6.60
  -4  -1   8   55.69    7.00
  -4   1  -8   37.10    6.10
  -5  -1  -8   30.00    7.60
  -5   1   8   38.40    7.00
  -5  -1   8   21.20    7.50
  -5   1  -8   26.20    7.50
   0  -2   8  714.93   36.00
   0  -2  -8  721.03   35.10
   0   2   8  722.53   35.10
   0   2  -8  718.53   36.00
   1   2  -8  104.09    8.00
   1  -2   8  113.09    7.50
  -1  -2  -8  134.39    7.10
  -1   2   8  130.19    6.60
  -1  -2  -8  121.69    7.10
   1  -2  -8  131.19    6.60
  -1   2  -8  139.29    7.70
  -1  -2   8  124.29    7.50
   2   2  -8  538.35   28.30
  -2  -2  -8  504.45   28.00
  -2   2   8  539.05   27.50
  -2  -2  -8  563.24   28.10
  -2   2   8  586.64   27.60
   2  -2  -8  578.34   27.70
  -2   2  -8  500.25   28.20
  -2  -2   8  553.44   28.20
  -3  -2  -8  154.48   10.80
  -3  -2  -8  164.88   10.80
  -3   2   8  160.08   10.10
   3  -2   8  168.18   11.00
  -3   2   8  165.68   10.30
   3   2  -8  165.08   11.00
  -3   2  -8  182.88   11.20
  -3  -2   8  157.68   10.70
  -4   2   8  124.19   10.90
  -4  -2  -8  152.28   11.20
  -4   2   8  151.38   10.80
  -4   2  -8  158.18   11.50
  -4  -2   8  147.99   11.10
  -5  -2  -8   25.60    7.70
  -5   2   8   25.90    6.70
  -5   2  -8   13.90    7.20
  -5  -2   8   35.40    7.80
   0   3  -8 1146.79   55.39
   0  -3   8 1081.19   55.29
   1  -3   8  206.38   12.40
  -1  -3  -8  235.98   11.80
  -1   3   8  218.68   11.10
  -1  -3  -8  215.48   11.70
  -1   3   8  216.38   11.10
   1   3  -8  219.88   12.50
  -1   3  -8  259.77   12.70
  -1  -3   8  210.08   12.40
   2  -3   8   45.10    4.50
  -2  -3  -8   42.40    4.40
  -2   3   8   39.00    3.40
  -2   3   8   38.50    3.40
  -2  -3  -8   37.10    4.00
   2   3  -8   44.20    4.90
  -2   3  -8   34.80    4.80
  -2  -3   8   35.10    4.30
  -3  -3  -8   -1.00    3.40
  -3  -3  -8    6.30    3.00
   3  -3   8    4.10    3.20
  -3   3   8    1.80    2.70
   3   3  -8    2.30    3.30
  -3   3   8    0.40    2.30
  -3  -3   8    2.70    3.30
  -3   3  -8    3.00    4.10
   4  -3   8    5.20    4.90
  -4   3   8    0.80    3.90
  -4  -3  -8    6.70    4.40
  -4   3   8    3.80    4.60
  -4  -3   8   12.20    5.00
  -4   3  -8    8.50    5.30
  -5   3   8    4.90    6.40
  -5  -3  -8  -15.80    6.10
  -5   3  -8   12.90    7.10
  -5  -3   8  -11.70    6.40
   0  -4  -8   43.50    2.50
   0   4  -8   51.79    4.40
   0  -4   8   40.60    4.20
  -1  -4  -8  243.28   12.60
   1  -4   8  230.08   13.40
  -1  -4  -8  238.28   12.50
   1   4  -8  239.48   13.60
  -1   4  -8  245.58   13.60
  -1  -4   8  238.48   13.40
   1   4   8  230.58   12.60
   2   4  -8   -3.10    2.80
  -2  -4  -8    3.60    2.10
  -2  -4  -8    4.10    2.50
  -2   4   8    5.50    1.80
   2  -4   8    5.10    2.60
  -2   4   8    6.20    1.90
  -2  -4   8    3.70    2.60
   2   4   8    4.80    2.60
  -2   4  -8    0.70    2.90
  -3   4   8  118.49    8.10
  -3  -4  -8  131.29    8.90
   3  -4   8  124.09    9.50
  -3   4   8  124.29    8.20
  -3  -4  -8  116.29    9.40
  -3  -4   8  112.09    9.20
  -3   4  -8  125.09   10.10
  -4   4   8   21.30    5.30
  -4   4   8   37.80    5.80
  -4  -4  -8   30.50    5.80
   4  -4   8   32.30    6.50
  -4  -4   8   39.40    6.90
  -4   4  -8   24.50    6.10
  -5   4   8   12.70    7.10
  -5  -4  -8   10.40    7.40
  -5   4  -8   -1.80    7.80
  -5  -4   8   12.60    7.80
   0  -5   8   -0.10    2.10
   0  -5  -8    3.20    1.10
   0   5   8    2.30    1.10
   0   5  -8    4.20    2.40
   1   5  -8   26.30    4.20
  -1  -5  -8   32.00    3.20
  -1   5   8   27.40    2.00
  -1   5   8   23.30    2.00
   1  -5   8   23.90    3.60
   1   5   8   28.40    3.20
  -1  -5   8   28.70    3.90
  -1   5  -8   31.30    4.30
  -2  -5  -8   35.40    4.50
  -2   5   8   37.50    3.60
   2   5  -8   33.50    5.40
   2  -5   8   38.50    5.40
  -2   5   8   41.10    3.60
   2   5   8   37.70    4.80
  -2   5  -8   40.10    5.30
  -2  -5   8   30.90    4.60
  -3   5   8   67.09    6.20
  -3  -5  -8   65.39    6.80
  -3   5   8   65.29    6.10
  -3  -5  -8   67.49    7.70
  -3  -5   8   66.29    7.20
   3   5   8   62.89    7.80
  -4   5   8    7.00    4.60
  -4   5   8    2.60    5.30
   4  -5   8   -5.70    5.30
  -4  -5  -8    0.40    5.00
  -4  -5   8    0.60    5.20
  -5   5   8   40.80    8.20
  -5  -5  -8   25.50    8.20
  -5  -5   8   19.30    8.90
  -5   5  -8   22.80    9.00
   0   6   8   16.40    2.10
   0   6  -8   15.20    3.80
   0  -6   8   15.20    3.50
  -1  -6  -8    1.60    1.80
   1  -6   8    1.60    2.90
   1   6  -8   -2.30    3.30
  -1   6   8    1.20    1.30
  -1  -6   8    3.60    2.80
   1   6   8    1.80    2.10
  -1   6  -8    3.50    3.40
   1  -6  -8    0.20    1.10
   2  -6   8   18.90    4.30
  -2   6   8   20.00    2.60
  -2   6   8   16.20    2.70
  -2  -6  -8   18.20    3.50
   2   6  -8   13.80    5.20
  -2   6  -8   20.50    4.90
   2   6   8   14.00    3.70
  -2  -6   8   15.90    4.30
  -3  -6  -8   34.10    5.20
  -3  -6  -8   27.50    5.40
   3  -6   8   32.70    5.90
  -3   6   8   31.40    4.90
  -3   6   8   32.50    4.40
   3   6   8   28.60    5.80
  -3  -6   8   38.00    6.20
  -4   6   8   13.10    6.50
  -4   6   8   21.70    5.40
   4  -6   8   31.60    7.20
  -4  -6  -8   28.60    6.10
  -4  -6   8   24.20    6.50
   0   7   8  101.09    6.40
   0  -7   8  120.19    8.40
   0   7  -8   98.29    8.70
   0  -7  -8  107.09    6.30
  -1  -7  -8   32.50    3.70
   1  -7   8   29.10    4.60
   1   7  -8   25.30    5.10
  -1   7   8   32.60    3.10
   1   7   8   31.50    3.90
  -1   7  -8   27.90    4.90
  -1  -7   8   29.10    4.70
   2  -7   8   12.80    4.90
  -2   7   8   14.50    2.90
  -2  -7  -8   18.40    3.80
  -2   7   8   12.70    2.80
  -2  -7   8   15.10    4.60
   2   7   8   13.60    4.00
  -3   7   8   10.90    4.40
   3  -7   8    3.80    4.90
  -3   7   8    3.30    3.60
  -3  -7   8   12.60    5.40
  -4   7   8   29.60    6.40
  -4  -7  -8   30.10    6.80
   4  -7   8    9.20    7.60
  -4  -7   8   29.90    7.10
   0  -8  -8   18.30    2.80
   0  -8   8   23.30    4.80
   0   8   8   18.10    3.10
  -1   8   8    5.20    2.30
  -1  -8  -8   11.10    2.90
   1   8   8   11.20    3.40
   1  -8  -8   10.80    2.30
  -1  -8   8    3.40    4.10
   2  -8   8   11.20    4.80
  -2  -8  -8   17.00    4.10
  -2   8   8   17.60    3.40
  -2   8   8   16.20    3.30
   2   8   8   17.50    4.90
  -2  -8   8   13.00    4.80
   3  -8   8   -0.70    5.20
  -3   8   8    0.90    4.00
  -3  -8  -8    1.20    4.50
  -3  -8   8    6.20    5.60
  -4  -8  -8   14.70    7.40
   4  -8   8   16.70    8.10
  -4  -8   8   15.50    7.90
   0  -9  -8   12.80    2.90
   0  -9   8   23.20    4.90
   0   9   8   12.80    4.60
  -1  -9  -8    0.10    3.10
   1  -9   8   -1.10    4.30
  -1   9   8    2.00    2.90
   1  -9  -8    5.80    2.60
   1   9   8   -3.20    4.10
  -1  -9   8    9.00    4.90
   2  -9   8    2.20    5.10
  -2  -9  -8    5.70    4.10
  -2   9   8    0.60    3.40
  -2  -9   8   10.00    5.10
   2   9   8    9.70    6.00
   3  -9   8   -1.40    6.30
  -3  -9  -8   -4.50    5.20
  -3  -9   8    5.70    6.80
   0 -10  -8   35.80    4.80
   0 -10   8   25.70    6.00
  -1 -10  -8   17.90    4.10
   1 -10   8   -0.10    5.60
  -1 -10   8   20.80    6.20
  -2 -10  -8   13.50    5.00
   2 -10   8    1.10    6.00
  -2 -10   8   -8.40    5.80
   0 -11   8    7.50    6.20
   1 -11   8   -4.50    6.60
  -1 -11   8    2.70    7.00
   0   0  -9   -1.40    0.90
   0   0   9    2.00    1.00
  -1   0   9  710.93   34.80
   1   0   9  647.64   34.90
   1   0  -9  703.03   34.90
  -1   0  -9  741.63   35.10
  -2   0   9 1432.66   69.49
  -2   0  -9 1496.25   69.79
   2   0  -9 1350.86   69.49
   2   0   9 1346.47   69.69
   3   0  -9    4.90    3.10
  -3   0   9    4.20    2.70
  -3   0  -9    7.90    3.50
  -3   0  -9    9.20    3.20
  -4   0  -9   20.90    4.90
  -4   0   9   16.50    6.10
  -5   0  -9   -8.10    6.80
  -5   0   9    4.50    5.90
   0   1  -9  317.97   16.50
   0  -1  -9  330.67   16.00
   0  -1   9  301.27   16.40
   0   1   9  319.97   16.00
   1  -1   9  235.78   12.40
  -1  -1  -9  226.58   12.00
   1   1  -9  230.98   12.30
  -1   1   9  224.28   12.10
   1  -1  -9  221.58   11.70
  -1   1  -9  210.48   12.70
   1   1   9  242.68   12.10
  -1  -1   9  224.98   12.20
   2   1  -9  830.12   39.50
  -2   1   9  771.42   39.00
  -2  -1  -9  786.32   39.40
   2  -1   9  728.13   39.40
  -2  -1   9  732.13   39.20
  -2   1  -9  807.82   39.60
   2   1   9  780.72   39.30
   2  -1  -9  795.62   39.10
  -3  -1  -9   83.59    7.50
  -3  -1  -9   79.69    6.90
   3   1  -9   86.79    7.20
   3  -1   9  103.09    7.50
  -3   1   9   81.39    6.50
  -3  -1   9   84.09    6.80
   3  -1  -9   76.99    6.80
  -3   1  -9   79.79    7.20
  -3   1  -9   92.59    7.80
  -4   1   9    2.70    3.70
  -4   1   9    0.70    5.00
  -4  -1  -9   -2.80    4.00
   4  -1  -9    2.80    5.80
  -4   1  -9    0.30    4.10
  -4  -1   9    8.70    4.50
  -5   1   9   16.40    6.60
  -5  -1  -9   15.40    7.00
  -5   1  -9   16.50    7.30
  -5  -1   9    6.60    6.70
   0  -2   9  112.09    6.90
   0  -2  -9  113.49    6.00
   0   2   9  115.79    6.00
   0   2  -9  118.19    7.10
   1  -2   9  360.16   18.90
   1   2  -9  359.96   18.90
  -1   2   9  370.36   17.80
  -1  -2  -9  370.46   18.30
  -1  -2  -9  358.16   18.30
   1  -2  -9  352.26   17.80
  -1   2  -9  334.37   18.80
  -1  -2   9  357.56   18.80
  -2  -2  -9  295.17   16.30
   2   2  -9  315.37   16.70
   2  -2   9  305.27   16.60
  -2  -2  -9  308.27   16.40
  -2   2   9  303.97   15.80
  -2  -2   9  287.17   16.40
   2  -2  -9  314.67   15.80
  -2   2  -9  280.07   16.60
  -3   2   9   80.49    6.30
  -3  -2  -9   66.99    6.40
  -3   2   9   70.09    6.00
  -3  -2  -9   64.69    7.00
   3   2  -9   66.89    7.10
   3  -2   9   72.49    7.20
  -3   2  -9   67.89    7.60
  -3  -2   9   80.59    6.80
  -4  -2  -9   57.49    7.50
  -4   2   9   34.80    6.10
  -4   2   9   51.99    6.40
  -4   2  -9   46.70    7.30
  -4  -2   9   53.59    6.90
  -5   2   9    6.80    6.10
  -5  -2  -9    9.70    7.00
  -5  -2   9   28.00    7.20
  -5   2  -9   24.80    7.10
   0  -3   9  608.94   30.60
   0   3  -9  592.84   30.60
  -1   3   9   26.00    1.70
  -1  -3  -9   28.40    2.60
   1   3  -9   27.80    3.70
  -1  -3  -9   25.70    2.60
  -1   3   9   22.80    1.70
   1  -3   9   27.60    3.60
  -1   3  -9   35.80    3.90
  -1  -3   9   29.80    3.40
   2  -3   9  124.99    7.70
  -2   3   9   98.59    6.50
  -2  -3  -9  122.59    7.30
  -2  -3  -9  113.19    7.30
   2   3  -9  105.89    7.80
  -2   3   9  105.19    6.50
  -2  -3   9  105.39    7.50
  -2   3  -9  101.69    7.70
  -3   3   9   81.69    6.60
   3  -3   9   88.69    7.50
   3   3  -9   78.69    8.00
  -3  -3  -9   80.39    7.20
  -3  -3  -9   81.49    7.30
  -3   3   9   81.99    6.60
  -3  -3   9   83.09    7.60
  -3   3  -9   79.29    8.00
  -4   3   9   67.29    7.80
  -4  -3  -9   51.39    7.40
   4  -3   9   56.79    7.70
  -4   3   9   72.39    8.40
  -4  -3   9   65.59    8.10
  -4   3  -9   61.09    8.10
  -5   3   9   43.20    7.80
  -5  -3  -9   41.40    8.20
  -5   3  -9   34.00    8.40
  -5  -3   9   46.20    8.50
   0   4  -9  165.28   10.00
   0  -4   9  164.38    9.90
  -1  -4  -9  405.46   20.80
   1   4  -9  417.16   21.90
  -1  -4  -9  410.76   20.70
   1  -4   9  431.46   21.90
  -1  -4   9  403.86   21.60
  -1   4  -9  382.76   21.70
   2   4  -9    3.80    3.30
  -2   4   9    8.20    1.80
  -2   4   9    9.80    1.90
  -2  -4  -9    4.80    2.20
   2  -4   9    5.40    3.00
  -2  -4  -9    6.90    2.80
  -2  -4   9   10.30    3.10
  -2   4  -9    7.10    3.10
  -3   4   9   56.59    5.50
  -3   4   9   62.09    5.80
  -3  -4  -9   61.39    6.30
   3  -4   9   58.59    7.00
  -3  -4  -9   54.69    6.90
  -3  -4   9   61.79    7.00
  -4  -4  -9   13.70    5.00
  -4   4   9   22.80    4.80
   4  -4   9   10.10    5.80
  -4   4   9   12.00    4.80
  -4  -4   9    6.00    5.40
  -5  -4  -9    6.30    7.10
  -5   4   9    3.10    6.90
  -5   4  -9   11.00    8.80
  -5  -4   9   14.60    8.50
   0  -5   9  119.99    8.20
   0  -5  -9  127.69    6.30
   0   5  -9  109.09    8.20
   1  -5   9  250.67   15.10
  -1  -5  -9  278.17   14.10
   1   5  -9  258.17   15.30
   1   5   9  269.07   14.00
  -1  -5   9  265.37   15.10
  -2   5   9   36.00    3.40
  -2  -5  -9   37.60    4.40
  -2  -5  -9   33.40    4.10
   2  -5   9   41.80    5.40
  -2   5   9   38.80    3.50
   2   5  -9   41.60    5.50
  -2  -5   9   40.10    5.00
  -2   5  -9   44.90    5.80
   2   5   9   32.40    4.60
  -3  -5  -9   44.30    6.10
  -3  -5  -9   49.20    6.30
  -3   5   9   47.80    5.50
   3  -5   9   57.49    7.60
  -3   5   9   44.50    5.50
  -3  -5   9   53.89    6.70
  -4   5   9   26.60    5.20
  -4   5   9    6.90    5.80
   4  -5   9   42.00    7.60
  -4  -5  -9   26.50    5.90
  -4  -5   9   22.70    6.40
  -5  -5  -9   -4.00    7.30
  -5   5   9   12.20    7.70
  -5  -5   9   20.80    9.30
  -5   5  -9    5.20    9.30
   0   6   9  105.09    5.90
   0  -6  -9  110.49    5.90
   0   6  -9  109.39    8.20
   0  -6   9  107.59    8.00
   1  -6   9    3.90    2.90
  -1  -6  -9   -0.70    1.70
   1   6  -9    2.40    3.70
  -1   6  -9    1.60    3.30
   1   6   9    0.80    2.10
  -1  -6   9    1.60    2.60
   2  -6   9   70.59    7.60
  -2   6   9   78.19    5.40
  -2   6   9   80.49    5.30
  -2  -6  -9   85.99    6.60
  -2   6  -9   83.29    7.90
   2   6   9   74.69    6.70
  -2  -6   9   68.59    7.40
  -3  -6  -9   39.20    6.20
  -3   6   9   46.10    5.00
   3  -6   9   31.10    6.00
  -3   6   9   47.50    5.30
  -3  -6  -9   49.20    6.00
   3   6   9   31.90    6.20
  -3  -6   9   27.40    5.40
  -4  -6  -9    6.30    5.50
  -4   6   9    5.40    5.00
   4  -6   9   14.40    7.00
  -4  -6   9   13.60    6.20
   0  -7   9   37.50    5.40
   0   7  -9   32.30    5.50
   0   7   9   34.80    3.30
   0  -7  -9   36.50    3.20
  -1  -7  -9   12.70    2.60
   1  -7   9    3.20    3.60
  -1   7   9   11.10    1.60
   1   7  -9    6.50    6.10
   1  -7  -9    8.50    1.50
  -1   7  -9   11.10    4.50
   1   7   9   11.80    2.80
  -1  -7   9   12.80    3.60
  -2  -7  -9   24.10    4.20
  -2   7   9   23.60    3.00
   2  -7   9   32.40    5.30
  -2   7   9   23.90    3.00
   2   7   9   19.80    4.30
  -2  -7   9   17.10    4.90
  -3   7   9    6.40    4.40
  -3   7   9   10.80    3.60
   3  -7   9    9.90    4.80
  -3  -7   9    8.60    4.70
  -4  -7  -9   28.20    7.10
  -4   7   9   11.60    6.10
   4  -7   9   14.90    8.00
  -4  -7   9   22.00    7.30
   0  -8   9  162.78   11.70
   0   8   9  158.48    9.50
   0  -8  -9  181.38    9.40
  -1  -8  -9   10.20    2.70
  -1   8   9   12.30    2.20
   1  -8   9    7.30    4.20
   1   8   9   11.40    3.50
  -1  -8   9   14.90    4.50
  -2   8   9    0.80    2.50
  -2  -8  -9   -3.50    3.30
   2  -8   9    0.00    4.30
  -2   8   9   -0.20    2.70
   2   8   9    3.60    4.70
  -2  -8   9    1.30    4.20
   3  -8   9   37.10    7.20
  -3  -8  -9   21.60    5.70
  -3   8   9   30.10    4.60
  -3  -8   9   33.00    6.70
   0   9   9   65.39    6.20
   0  -9   9   65.19    8.30
   0  -9  -9   77.49    5.50
   1  -9   9   36.20    6.10
  -1   9   9   28.90    4.10
  -1  -9  -9   30.80    4.20
   1   9   9   35.90    5.30
  -1  -9   9   34.90    6.00
   1  -9  -9   29.30    3.50
   2  -9   9    6.00    5.40
  -2  -9  -9   -1.40    4.10
  -2  -9   9   -1.30    5.20
   2   9   9   -4.80    5.60
  -3  -9  -9    4.00    5.40
   3  -9   9   -3.00    6.60
  -3  -9   9    6.60    6.60
   0 -10   9    1.40    5.20
   1 -10   9   -2.90    5.70
  -1 -10  -9    9.20    4.00
  -1 -10   9   13.90    5.90
  -2 -10  -9    7.60    4.60
   2 -10   9   -2.70    6.20
  -2 -10   9   10.20    6.40
   1 -11   9   13.40    7.50
  -1 -11   9    5.70    7.40
   0   0 -10 3075.49  152.58
   0   0  10 3196.98  152.58
   1   0  10  575.64   32.00
  -1   0  10  677.53   32.10
   1   0 -10  638.74   32.00
  -1   0 -10  669.33   32.30
   2   0  10  295.57   14.50
  -2   0  10  249.08   14.00
  -2   0 -10  242.98   14.30
   2   0 -10  244.38   14.00
   3   0  10  190.18   12.10
  -3   0 -10  188.58   12.20
   3   0 -10  198.88   11.90
  -3   0 -10  186.68   12.10
  -3   0  10  197.78   11.90
  -4   0 -10    6.00    4.40
  -5   0 -10   16.10    7.10
  -5   0  10   -3.10    6.20
   0   1  10    0.00    1.00
   0   1 -10    1.30    1.30
   0  -1  10   -0.70    1.30
   0  -1 -10    0.20    0.90
   1  -1  10 1555.84   79.59
   1   1 -10 1606.84   79.59
  -1  -1 -10 1815.82   79.49
  -1   1  10 1692.23   79.09
   1   1  10 1577.04   79.39
  -1  -1  10 1484.75   79.49
   1  -1 -10 1546.55   79.09
  -1   1 -10 1677.43   79.79
  -2  -1 -10   97.09    6.60
  -2   1  10   89.29    6.00
  -2  -1 -10   98.79    6.60
   2   1 -10   91.49    6.50
   2  -1  10   88.79    6.60
   2   1  10   75.89    6.30
  -2   1 -10   89.39    6.70
  -2  -1  10   95.09    6.50
  -3   1  10  219.98   12.40
   3   1 -10  208.68   13.00
   3  -1  10  193.18   12.80
  -3  -1 -10  190.08   12.60
  -3  -1 -10  197.28   12.90
  -3  -1  10  222.58   12.70
   3  -1 -10  211.88   12.50
  -3   1 -10  216.68   13.20
  -4   1  10  105.69   11.40
  -4  -1 -10  136.59   11.30
  -4   1  10  132.29   10.40
  -4   1 -10  154.08   11.20
  -4  -1  10  139.29   10.90
   4  -1 -10  169.68   16.00
  -5   1  10    3.80    6.10
  -5  -1 -10    5.40    7.10
  -5  -1  10    4.50    6.70
  -5   1 -10    7.80    7.30
   0  -2  10  108.99    6.90
   0  -2 -10  111.99    6.00
   0   2 -10  111.69    7.00
   0   2  10  118.19    6.00
  -1   2  10  605.44   29.40
   1   2 -10  610.94   30.40
   1  -2  10  598.84   30.40
  -1  -2 -10  578.54   29.80
  -1  -2 -10  605.34   29.90
   1  -2 -10  580.34   29.40
   1   2  10  575.94   29.80
  -1  -2  10  613.04   30.40
  -1   2 -10  598.94   30.50
   2   2 -10    7.00    2.60
  -2   2  10   13.60    2.20
  -2  -2 -10   11.40    2.30
   2  -2  10    8.90    2.80
  -2  -2 -10   11.80    2.70
  -2   2 -10    6.60    3.00
   2  -2 -10    9.00    2.00
  -2  -2  10    8.40    2.50
  -3  -2 -10   43.20    6.10
  -3  -2 -10   44.20    5.50
  -3   2  10   36.50    5.10
   3   2 -10   44.30    6.10
   3  -2  10   41.50    5.90
  -3   2  10   46.10    5.10
   3  -2 -10   51.89    5.30
  -3  -2  10   50.79    5.70
  -3   2 -10   52.99    6.40
   4  -2  10   66.69    8.20
  -4   2  10   53.29    7.40
  -4   2  10   71.59    7.70
  -4  -2 -10   59.79    7.50
  -4   2 -10   77.29    8.90
  -4  -2  10   65.89    8.00
  -5   2  10    1.60    6.00
  -5  -2 -10    7.00    6.90
  -5  -2  10  -14.80    6.20
  -5   2 -10    4.40    7.00
   0   3 -10  528.15   25.70
   0  -3  10  462.95   25.50
   1   3 -10  235.88   13.10
  -1  -3 -10  227.78   12.10
   1  -3  10  226.68   13.00
  -1  -3 -10  237.98   12.10
  -1  -3  10  210.88   12.80
  -1   3 -10  233.38   13.10
  -2  -3 -10   79.39    6.10
  -2  -3 -10   75.49    5.70
  -2   3  10   69.49    5.00
  -2   3  10   73.89    5.00
   2  -3  10   79.49    6.20
   2   3 -10   79.99    6.50
  -2  -3  10   80.09    6.20
  -2   3 -10   79.19    6.50
  -3   3  10   32.90    4.20
   3   3 -10   32.00    5.50
  -3  -3 -10   34.60    5.30
  -3  -3 -10   29.00    4.70
  -3   3  10   28.20    4.00
   3  -3  10   27.10    5.10
  -3   3 -10   34.20    6.10
  -3  -3  10   25.10    4.80
  -4   3  10   27.00    5.60
   4  -3  10   27.10    6.30
  -4   3  10   14.20    5.60
  -4  -3 -10   36.50    6.20
  -4  -3  10   42.80    6.80
  -4   3 -10   31.40    6.60
  -5  -3 -10    6.30    6.70
  -5   3  10    0.50    6.40
  -5   3 -10    5.80    7.70
  -5  -3  10   10.40    7.70
   0   4 -10   92.49    6.70
   0  -4  10   86.29    6.40
   1   4 -10  200.78   11.90
   1  -4  10  191.68   11.80
  -1  -4 -10  195.78   10.60
  -1  -4 -10  194.78   10.60
  -1   4 -10  205.18   12.00
  -1  -4  10  193.58   11.60
  -2   4  10   19.20    2.40
   2   4 -10   19.40    4.10
  -2   4  10   22.10    2.60
  -2  -4 -10   21.50    3.50
   2  -4  10   19.30    3.80
  -2  -4 -10   22.30    3.40
  -2   4 -10   20.50    3.80
  -2  -4  10   24.70    3.90
  -3  -4 -10   15.40    3.70
  -3  -4 -10    6.50    4.10
  -3   4  10    6.30    2.90
  -3   4  10    7.90    3.00
  -4  -4 -10    3.00    4.80
  -4   4  10   -5.50    3.90
  -4   4  10   -1.90    4.90
   4  -4  10    6.10    5.80
  -4  -4  10   -8.30    4.60
  -5   4  10    3.70    6.60
  -5  -4 -10   10.30    7.20
  -5  -4  10   11.40    8.00
  -5   4 -10   -9.00    8.40
   0   5 -10   61.99    6.10
   0  -5  10   66.89    5.80
   1   5 -10  140.09    9.30
   1  -5  10  121.59    8.90
  -1  -5 -10  135.99    7.70
  -1  -5 -10  124.59    7.60
  -1  -5  10  131.59    9.00
  -1   5 -10  144.59    9.30
  -2  -5 -10   30.30    4.20
  -2  -5 -10   23.10    3.80
   2  -5  10   17.10    4.30
   2   5 -10   20.90    4.50
  -2   5  10   27.90    3.00
  -2   5  10   27.70    3.10
  -2   5 -10   35.70    5.40
  -2  -5  10   31.20    5.00
   3  -5  10   25.30    5.70
  -3   5  10   32.60    4.10
  -3  -5 -10   28.50    4.80
  -3   5  10   31.00    4.30
  -3  -5 -10   28.60    5.50
  -3  -5  10   37.20    5.90
  -4  -5 -10   24.40    5.50
  -4   5  10   18.10    6.10
   4  -5  10   14.50    6.80
  -4   5  10   24.10    5.20
  -4  -5  10   14.50    6.50
   0  -6  10   48.50    5.30
   0   6 -10   42.10    6.00
   1   6 -10    6.10    3.70
   1  -6  10    0.30    2.90
  -1  -6 -10    6.50    2.10
  -1  -6 -10    6.50    2.10
   1   6  10    2.20    2.20
  -1   6 -10   10.30    4.00
  -1  -6  10    5.00    3.00
  -2  -6 -10  137.89    8.50
  -2   6  10  127.79    7.00
  -2   6  10  123.29    7.00
   2  -6  10  104.39    9.20
  -2  -6 -10  113.09    8.30
   2   6  10  112.59    8.50
  -3   6  10   32.10    4.30
   3  -6  10   25.80    6.00
  -3   6  10   19.70    4.30
  -3  -6 -10   28.10    5.90
  -3  -6 -10   38.10    5.60
  -3  -6  10   32.30    6.10
  -4   6  10    4.00    5.00
   4  -6  10    4.90    7.10
  -4  -6 -10   11.40    5.70
  -4  -6  10   12.40    6.10
   0   7  10   16.10    2.00
   0  -7  10   16.60    4.00
   0  -7 -10   16.00    1.80
   0   7 -10   16.60    4.90
   1  -7  10   64.29    7.10
  -1  -7 -10   62.39    5.10
  -1  -7  10   68.59    9.00
   2  -7  10   40.80    6.10
  -2   7  10   40.60    4.00
  -2  -7 -10   44.30    5.30
  -2  -7 -10   48.90    5.90
  -2   7  10   50.69    4.10
   2   7  10   43.30    5.70
  -2  -7  10   61.59    7.10
  -3   7  10   11.30    5.00
   3  -7  10   12.50    5.60
  -3   7  10    0.90    3.60
  -3  -7  10    6.50    4.90
  -4  -7 -10   17.50    6.80
  -4   7  10   12.40    6.60
   4  -7  10    8.60    7.40
  -4  -7  10   -4.00    7.10
   0  -8  10    2.00    4.10
   0   8  10    4.30    2.20
   0  -8 -10    4.80    1.90
  -1  -8 -10   51.69    5.00
   1  -8  10   55.49    7.30
  -1  -8  10   54.39    7.00
   1   8  10   52.09    5.90
  -2   8  10   18.90    3.30
  -2   8  10   21.20    2.90
  -2  -8 -10   17.50    4.20
   2  -8  10   16.10    5.50
   2   8  10   19.30    5.10
  -2  -8  10   37.00    6.30
   3  -8  10   17.50    6.10
  -3  -8 -10   17.40    5.40
  -3  -8  10   12.80    6.50
   0  -9  10   -1.30    4.40
   0  -9 -10    3.10    2.30
   0   9  10    1.50    2.80
   1  -9  10   37.90    6.70
  -1  -9 -10   29.00    4.10
  -1  -9  10   44.60    6.90
   1   9  10   28.00    5.00
   2  -9  10    8.30    5.60
  -2  -9 -10    6.90    4.10
  -2  -9  10    7.60    5.70
  -3  -9 -10   15.80    5.90
   3  -9  10   -5.60    6.30
  -3  -9  10   11.80    7.50
   0 -10  10    8.60    5.90
   1 -10  10   12.40    6.40
  -1 -10  10   15.40    6.30
   2 -10  10   18.40    6.60
  -2 -10  10   -4.20    6.60
   0 -11  10   -6.30    6.80
   1 -11  10   15.70    7.60
  -1 -11  10  -12.40    7.50
   0   0  11    1.00    1.20
   0   0 -11    2.10    1.20
   1   0 -11  148.29    8.10
   1   0  11  132.39    8.10
  -1   0  11  138.29    8.00
  -2   0  11  185.28   10.80
  -2   0 -11  195.98   11.10
   2   0  11  172.78   11.00
   2   0 -11  198.58   10.90
   3   0 -11   64.29    6.30
  -3   0  11   53.79    5.70
   3   0  11   57.99    6.50
  -3   0 -11   60.39    6.70
  -3   0 -11   62.79    6.90
  -4   0  11   84.29   12.90
  -4   0 -11   92.49    9.00
  -5   0 -11   21.10    7.50
  -5   0  11    7.70    6.60
   0   1  11  421.16   20.40
   0   1 -11  380.06   20.80
   0  -1  11  396.26   20.80
   0  -1 -11  420.76   20.40
  -1   1  11   26.70    2.60
  -1  -1 -11   26.10    3.00
   1  -1  11   29.10    3.10
  -1   1 -11   26.50    3.30
  -1  -1  11   21.80    3.00
   1   1  11   24.60    2.90
   1  -1 -11   23.20    2.50
   2  -1  11    6.70    2.50
   2   1 -11    7.70    2.60
  -2  -1 -11    8.10    2.50
  -2   1  11    7.90    2.10
  -2  -1 -11    3.70    2.40
  -2   1 -11    1.20    2.60
   2  -1 -11    6.20    2.30
  -2  -1  11    5.10    2.20
   2   1  11    0.40    2.10
   3  -1  11   43.10    5.90
   3   1 -11   44.40    5.90
  -3  -1 -11   39.00    5.30
  -3  -1 -11   48.30    6.50
  -3   1  11   43.40    5.20
   3  -1 -11   47.60    5.40
  -3   1 -11   49.60    6.30
  -3  -1  11   45.60    5.50
  -4   1  11   12.90    4.50
  -4   1  11   18.50   10.10
  -4  -1 -11    8.20    5.00
  -4  -1  11   11.60    4.80
  -4   1 -11   20.60    5.60
  -5   1  11   10.30    6.80
  -5  -1 -11   12.90    7.50
  -5   1 -11    6.80    7.50
  -5  -1  11    0.80    6.80
   0   2 -11   26.30    3.40
   0  -2  11   27.20    3.10
   0   2  11   27.70    2.10
   0  -2 -11   26.40    2.10
  -1  -2 -11  638.54   32.20
  -1  -2 -11  639.94   32.30
  -1   2  11  649.64   31.80
   1   2 -11  622.84   32.80
   1  -2  11  636.24   32.90
  -1  -2  11  666.73   32.80
   1  -2 -11  641.94   31.80
   1   2  11  645.84   32.30
  -1   2 -11  669.03   33.00
  -2  -2 -11    9.20    2.60
   2  -2  11    5.90    2.60
   2   2 -11    7.00    2.80
  -2   2  11    9.20    2.00
  -2  -2 -11    9.90    2.60
  -2   2 -11    6.50    2.90
  -2  -2  11   11.80    2.90
   2  -2 -11    8.50    2.10
  -3   2  11  267.47   14.50
   3   2 -11  253.37   15.60
  -3  -2 -11  280.77   15.50
  -3  -2 -11  238.18   15.00
  -3   2  11  255.87   14.30
   3  -2  11  249.58   15.40
   3  -2 -11  240.78   14.40
  -3   2 -11  254.77   15.60
  -3  -2  11  236.68   14.90
  -4  -2 -11   34.00    6.00
   4  -2  11   30.80    6.40
  -4   2  11   42.70    6.10
  -4   2  11   31.20    6.00
  -4   2 -11   43.50    7.20
  -4  -2  11   28.90    6.20
  -5   2  11   -4.30    6.30
  -5  -2 -11   -5.70    6.80
  -5  -2  11   -7.60    6.60
  -5   2 -11   10.40    7.80
   0   3 -11    9.00    2.40
   0  -3  11    7.30    2.20
   1  -3  11  208.98   12.40
  -1  -3 -11  214.18   11.40
  -1  -3 -11  187.58   11.30
   1   3 -11  230.48   12.50
  -1  -3  11  224.58   12.40
  -1   3 -11  225.58   12.50
  -2   3  11   68.99    5.00
  -2   3  11   77.39    5.00
  -2  -3 -11   73.09    5.80
   2   3 -11   83.99    6.80
  -2  -3 -11   78.19    6.20
  -2  -3  11   84.09    6.30
  -2   3 -11   77.69    6.60
  -3   3  11   58.79    5.90
  -3   3  11   61.39    5.70
  -3  -3 -11   53.79    6.40
   3   3 -11   65.09    8.00
   3  -3  11   59.69    7.10
  -3  -3 -11   53.09    6.80
  -3  -3  11   72.99    6.80
  -4  -3 -11   55.79    7.50
  -4   3  11   38.80    6.60
  -4   3  11   46.10    6.20
   4  -3  11   45.00    7.70
  -4   3 -11   43.00    8.00
  -4  -3  11   58.99    8.10
  -5   3  11    5.10    6.60
  -5  -3 -11    7.90    6.90
  -5  -3  11    7.60    7.50
  -5   3 -11   11.30    8.60
   0   4 -11  477.25   24.70
   0  -4  11  456.85   24.60
  -1  -4 -11   24.30    3.10
   1   4 -11   35.50    4.60
   1  -4  11   27.80    3.90
  -1  -4 -11   29.30    2.90
  -1  -4  11   34.90    4.30
  -1   4 -11   31.60    4.20
  -2  -4 -11  335.87   18.20
  -2   4  11  341.57   17.30
   2  -4  11  338.87   19.00
  -2  -4 -11  316.17   18.30
   2   4 -11  345.77   19.40
  -2   4  11  342.07   17.40
  -2  -4  11  344.77   19.00
  -2   4 -11  357.36   19.30
  -3   4  11   41.40    5.10
   3  -4  11   47.90    6.70
  -3  -4 -11   40.00    5.90
  -3   4  11   39.30    5.10
  -3  -4 -11   41.50    5.50
  -3  -4  11   51.69    6.50
  -4  -4 -11   29.50    5.90
  -4   4  11   24.50    5.00
   4  -4  11   36.20    7.50
  -4   4  11   22.50    5.70
  -4  -4  11   35.30    6.80
  -5  -4 -11   -8.40    7.00
  -5   4  11   -2.00    7.00
  -5  -4  11   -2.90    7.90
  -5   4 -11   27.70    9.40
   0   5 -11  630.44   33.10
   0  -5  11  633.84   32.90
   1   5 -11   43.90    5.80
  -1  -5 -11   45.60    3.80
  -1  -5 -11   43.20    3.70
   1  -5  11   47.00    5.60
  -1   5 -11   38.20    5.50
  -1  -5  11   35.10    5.10
   2  -5  11  237.98   14.60
   2   5 -11  244.58   15.30
  -2  -5 -11  238.98   13.60
  -2   5  11  228.78   12.50
  -2  -5 -11  251.17   13.80
  -2  -5  11  257.17   14.90
  -2   5 -11  238.68   15.00
  -3  -5 -11    4.20    3.60
  -3   5  11   11.30    3.30
  -3   5  11   11.90    3.30
  -3  -5 -11   17.70    4.90
   3  -5  11    2.60    4.40
  -3  -5  11    7.70    4.30
   4  -5  11    3.30    6.60
  -4   5  11   -2.80    4.60
  -4  -5 -11    1.40    4.90
  -4   5  11   -9.60    5.20
  -4  -5  11    2.80    5.70
   0   6 -11    2.60    3.60
   0  -6  11   -0.60    3.00
  -1  -6 -11   46.90    3.90
  -1  -6 -11   37.80    3.90
   1   6 -11   37.20    5.80
   1  -6  11   40.70    5.50
  -1   6 -11   43.60    5.90
  -1  -6  11   38.20    5.30
   2  -6  11   62.99   10.60
  -2  -6 -11   46.80    5.90
  -2  -6 -11   64.69    5.90
  -2   6  11   56.99    4.00
  -2   6  11   58.99    3.90
  -2  -6  11   57.19    7.00
  -3  -6 -11    5.20    4.00
  -3   6  11   20.40    4.20
  -3   6  11   14.70    3.60
   3  -6  11   12.20    4.90
  -3  -6 -11   14.60    5.50
  -3  -6  11   10.20    5.30
  -4  -6 -11   15.30    6.00
   4  -6  11   10.10    7.50
  -4   6  11   13.10    5.40
  -4  -6  11   19.10    6.90
   0  -7  11    8.40    4.00
  -1  -7 -11   86.19    5.90
  -1  -7 -11   85.59    6.00
  -1  -7  11   93.99    8.10
   1   7  11   78.39    6.20
  -2  -7 -11   63.29    6.70
  -2  -7 -11   74.09    7.00
   2  -7  11   67.69    7.70
  -2  -7  11   69.29    7.70
   3  -7  11   10.40    5.60
  -3   7  11    4.60    3.40
  -3  -7 -11   16.20    8.70
  -3  -7  11   21.40    5.60
  -4  -7 -11   19.40    7.10
   4  -7  11    5.00    8.00
  -4  -7  11    4.50    7.70
   0  -8  11   -1.90    3.70
  -1  -8 -11   16.30    2.80
   1  -8  11   13.00    5.10
   1   8  11   15.40    3.50
  -1  -8  11   20.20    5.60
  -2  -8 -11    3.30    3.50
   2  -8  11    4.40    4.40
  -2  -8 -11    2.80    4.10
   2   8  11   -2.00    4.60
  -2  -8  11    6.70    4.70
  -3  -8 -11   27.70    5.80
   3  -8  11   29.50    6.70
  -3  -8  11   15.80    6.90
   0  -9  11    0.30    4.60
   1  -9  11   70.89    8.60
  -1  -9 -11   52.19    5.50
  -1  -9  11   43.10    7.50
   2  -9  11   -1.00    5.30
  -2  -9 -11    1.60    4.10
  -2  -9  11    9.60    6.10
  -3  -9 -11    9.70    5.90
   3  -9  11   18.00    7.20
  -3  -9  11   -2.50    6.90
   0 -10  11   13.40    6.20
   1 -10  11    7.50    6.10
  -1 -10  11    0.20    6.30
   2 -10  11    7.00    6.70
  -2 -10  11    0.50    7.00
   0 -11  11   -2.10    7.10
   0   0 -12    1.50    1.40
   0   0  12    0.90    1.40
  -1   0  12  826.42   42.50
   1   0 -12  924.41   42.70
   1   0  12  819.62   42.60
  -1   0 -12  852.21   42.80
  -2   0 -12   48.90    4.90
  -2   0  12   38.60    4.20
   2   0  12   34.60    4.30
   2   0 -12   38.80    4.20
   3   0 -12   50.99    5.80
  -3   0 -12   63.09    6.50
  -3   0  12   54.09    5.80
   3   0  12   42.10    5.70
  -3   0 -12   38.90    5.80
  -4   0 -12   -4.60    4.40
  -4   0  12    6.90    4.50
  -5   0 -12   -2.80    7.40
  -5   0  12    9.10    6.90
   0   1  12  185.58    9.90
   0  -1  12  191.78   10.30
   0  -1 -12  176.38    9.80
  -1  -1 -12  104.79    6.30
  -1   1  12   99.79    5.80
   1   1 -12   97.19    6.40
   1  -1  12  102.79    6.50
   1  -1 -12   95.99    5.80
   1   1  12   93.59    6.10
  -1  -1  12   96.59    6.30
  -1   1 -12   92.79    6.60
   2   1 -12  466.45   22.20
  -2  -1 -12  391.16   22.00
   2  -1  12  409.46   22.30
  -2   1  12  435.46   21.60
  -2  -1  12  413.16   21.90
   2   1  12  384.16   21.90
   2  -1 -12  418.46   21.60
  -2   1 -12  411.46   22.30
  -3  -1 -12  443.56   23.10
   3  -1  12  410.66   23.20
  -3   1  12  433.76   22.40
  -3  -1 -12  404.56   23.00
   3   1 -12  412.46   23.00
   3  -1 -12  415.16   22.50
  -3   1 -12  393.86   23.30
  -3  -1  12  423.76   22.80
  -4   1  12   32.40    5.70
  -4  -1 -12   37.20    6.00
  -4  -1  12   25.60    5.80
  -4   1 -12   30.60    6.40
  -5   1  12    5.60    6.60
  -5  -1 -12    8.30    7.50
  -5  -1  12    5.10    6.90
  -5   1 -12    3.60    7.70
   0  -2  12  164.38   10.00
   0   2  12  182.08    9.00
   0   2 -12  167.18   10.00
   0  -2 -12  176.38    9.00
  -1   2  12  239.78   12.40
   1   2 -12  252.47   13.70
  -1  -2 -12  227.78   12.90
   1  -2  12  228.38   13.50
  -1   2 -12  246.78   13.70
  -1  -2  12  241.58   13.50
   1  -2 -12  242.98   12.40
   1   2  12  258.87   13.00
   2  -2  12   76.99    6.60
   2   2 -12   81.49    6.70
  -2  -2 -12   92.89    6.40
  -2  -2 -12   85.49    6.30
  -2   2  12   91.69    5.80
  -2  -2  12   78.99    6.50
   2  -2 -12   81.89    5.70
  -2   2 -12  100.29    7.20
   3  -2  12   61.29    6.70
  -3  -2 -12   51.59    6.20
  -3   2  12   50.49    5.50
  -3  -2 -12   54.89    6.90
   3   2 -12   67.79    7.00
   3  -2 -12   47.30    5.60
  -3  -2  12   50.79    6.30
  -4  -2 -12   35.90    6.60
   4  -2  12   50.69    7.30
  -4   2  12   47.30    6.30
  -4   2  12   44.10    6.90
  -4  -2  12   45.00    6.80
  -4   2 -12   30.00    7.40
  -5   2  12    5.60    6.90
  -5  -2 -12    7.80    7.40
  -5   2 -12   23.70    8.30
  -5  -2  12    7.50    7.50
   0  -3 -12  191.48   10.00
   0  -3 -12  205.68   10.00
   0  -3  12  190.58   11.60
   0   3 -12  213.28   11.80
   1   3 -12  137.89    9.10
   1  -3  12  137.49    9.00
  -1  -3 -12  144.09    8.00
  -1  -3 -12  156.38    8.00
  -1   3 -12  125.19    8.90
  -1  -3  12  130.59    8.80
   2  -3  12   23.70    4.30
   2   3 -12   25.20    4.20
  -2   3  12   22.70    3.00
  -2  -3 -12   19.40    3.00
  -2   3  12   22.60    3.00
  -2  -3 -12   19.20    3.40
  -2  -3  12   25.20    4.00
  -2   3 -12   15.90    3.90
  -3  -3 -12  227.68   14.20
  -3   3  12  229.28   13.10
  -3   3  12  233.58   13.00
  -3  -3 -12  218.38   13.80
   3  -3  12  218.88   18.50
  -3  -3  12  219.68   14.10
  -4  -3 -12   11.70    5.50
  -4   3  12    2.40    5.60
   4  -3  12    2.50    5.40
  -4   3  12    7.10    4.40
  -4  -3  12    9.00    5.10
  -5  -3 -12  -12.10    6.90
  -5   3  12    0.40    6.70
  -5  -3  12   -4.00    7.90
  -5   3 -12    5.60    8.90
   0  -4  12   24.30    3.70
   0   4 -12   25.40    3.70
  -1  -4 -12  160.98    9.00
   1   4 -12  152.18   10.50
   1  -4  12  167.88   10.50
  -1  -4 -12  176.98    9.10
  -1  -4  12  170.48   10.40
  -1   4 -12  153.68   10.60
  -2  -4 -12   83.39    6.50
   2  -4  12   73.89    7.00
  -2   4  12   76.49    4.90
  -2   4  12   81.89    5.00
  -2  -4 -12   78.09    6.00
   2   4 -12   87.59    7.60
  -2   4 -12   77.69    7.40
  -2  -4  12   70.29    6.80
  -3  -4 -12   17.10    4.60
   3  -4  12   16.00    4.70
  -3   4  12   14.10    3.50
  -3  -4 -12   10.80    4.00
  -3   4  12   19.30    3.40
  -3  -4  12   11.50    4.20
  -4   4  12   51.09    7.10
  -4  -4 -12   61.49    7.80
   4  -4  12   59.99    8.80
  -4   4  12   50.99    6.50
  -4  -4  12   70.49    8.80
  -5  -4 -12   -3.60    7.70
  -5   4  12   -6.00    7.00
  -5   4 -12    8.20    9.90
  -5  -4  12   14.90    8.40
   0   5 -12  104.69    8.10
   0  -5  12   99.09    7.60
   1  -5  12   25.20    4.30
   1   5 -12   28.50    4.80
  -1  -5 -12   24.40    3.20
  -1  -5 -12   25.60    3.20
  -1   5 -12   28.70    4.90
  -1  -5  12   25.80    4.30
  -2   5  12   30.40    2.80
  -2  -5 -12   21.90    3.70
  -2  -5 -12   29.10    4.00
   2  -5  12   26.90    4.80
  -2   5  12   24.10    2.70
  -2  -5  12   29.90    4.80
  -2   5 -12   26.30    6.30
  -3  -5 -12    5.90    3.90
  -3   5  12    3.90    2.90
  -3   5  12    7.30    3.40
  -3  -5 -12    8.50    4.90
  -3  -5  12    0.30    4.00
  -4  -5 -12   16.20    5.50
   4  -5  12    7.50    6.60
  -4   5  12    6.40    4.80
  -4  -5  12    6.50    6.20
   0  -6  12   92.39    7.60
   0   6 -12   83.39    8.30
  -1  -6 -12   78.39    5.00
  -1  -6 -12   64.69    5.00
   1  -6  12   72.59    7.20
   1   6 -12   66.39    8.00
  -1  -6  12   66.19    6.90
  -1   6 -12   61.49    7.50
  -2  -6 -12   30.10    4.10
   2  -6  12   30.40    5.30
  -2  -6 -12   32.60    4.30
  -2  -6  12   20.60    4.70
  -3  -6 -12   24.70    4.90
  -3  -6 -12   15.90    5.60
  -3   6  12   24.80    4.30
  -3   6  12   25.70    3.90
   3  -6  12   27.70    5.90
  -3  -6  12   20.80    5.40
  -4  -6 -12   45.30    7.30
   4  -6  12   28.30    8.40
  -4   6  12   40.10    6.00
  -4  -6  12   27.10    8.10
   0  -7  12   12.90    4.10
   1  -7  12   23.70    4.90
  -1  -7 -12   29.40    3.40
  -1  -7 -12   25.50    3.60
  -1  -7  12   19.90    5.00
  -2  -7 -12   -0.80    3.60
   2  -7  12    1.60    4.30
  -2  -7 -12   -5.90    3.20
  -2  -7  12   -4.20    3.90
  -3  -7 -12    6.70    8.20
   3  -7  12   15.00    5.90
  -3   7  12   12.30    3.20
  -3  -7  12   -2.70    5.00
   4  -7  12   -7.00    7.80
  -4  -7 -12    2.20    6.70
  -4  -7  12    2.20    7.60
   0  -8  12    5.30    3.90
   1  -8  12   15.60    4.90
  -1  -8 -12   10.40    2.60
  -1  -8 -12   14.20    4.20
  -1  -8  12   24.90    5.80
  -2  -8 -12    1.90    4.30
  -2  -8 -12    2.80    3.50
   2  -8  12    1.70    5.00
  -2  -8  12  -11.10    4.90
   3  -8  12    9.80    5.70
  -3  -8 -12   -7.40    4.80
  -3  -8  12   -9.20    5.50
   0  -9  12    3.60    4.80
   1  -9  12   22.70    6.30
  -1  -9 -12   10.50    3.10
  -1  -9  12   -3.70    5.50
   2  -9  12    0.50    5.60
  -2  -9 -12    8.30    4.30
  -2  -9  12    2.20    5.70
  -3  -9 -12   -0.80    5.70
   3  -9  12   -2.40    6.90
  -3  -9  12   -5.10    7.20
   0 -10  12    1.80    5.80
   1 -10  12   21.50    7.20
  -1 -10  12   17.60    7.50
   2 -10  12   16.10    7.60
  -2 -10  12   -1.20    7.40
   0   0 -13    0.90    1.50
   0   0  13    0.30    1.50
  -1   0  13   33.50    3.40
  -1   0 -13   28.80    3.60
   1   0  13   37.80    3.60
   1   0 -13   30.70    3.30
  -2   0  13   23.80    3.40
   2   0 -13   28.40    4.00
   2   0  13   36.50    4.40
  -2   0 -13   23.60    3.80
   3   0  13   23.10    4.50
  -3   0  13   28.80    4.30
  -3   0 -13   33.60    5.20
   3   0 -13   20.90    4.40
  -3   0 -13   30.00    5.20
  -4   0 -13    9.70    5.20
  -4   0  13    9.50    4.60
  -5   0 -13   -5.60    7.80
  -5   0  13   14.50    7.50
   0   1  13    3.50    1.40
   0   1 -13    8.50    2.10
   0  -1 -13    4.20    1.40
   0  -1  13    3.10    1.80
  -1   1  13   86.49    5.30
   1  -1  13   81.39    5.90
   1   1 -13   84.69    6.00
   1   1  13   84.79    5.70
  -1   1 -13   82.69    6.00
  -1  -1  13   80.69    5.70
   1  -1 -13   85.19    5.30
  -2  -1 -13   12.10    3.00
  -2   1  13    9.10    2.40
   2  -1  13   15.00    3.10
   2   1 -13   19.10    3.30
  -2   1 -13    8.20    3.30
   2  -1 -13   11.30    2.40
   2   1  13   12.90    3.00
  -2  -1  13   10.60    2.80
   3  -1  13  361.36   21.00
   3   1 -13  381.86   20.70
  -3  -1 -13  378.76   20.70
  -3  -1 -13  375.66   20.80
  -3   1  13  372.46   20.10
  -3   1 -13  331.97   21.00
   3  -1 -13  383.96   20.30
  -3  -1  13  358.76   20.40
  -4  -1 -13  120.89   10.90
  -4   1  13  107.19    9.70
  -4  -1  13  127.29   10.70
  -4   1 -13  111.39   11.00
  -5   1  13   28.20    7.50
  -5  -1 -13   16.90    8.00
  -5   1 -13    8.70    7.70
  -5  -1  13    3.70    7.20
   0  -2  13    2.80    1.80
   0   2 -13    1.30    2.00
   0  -2 -13    0.70    1.10
  -1  -2 -13   56.09    4.20
   1  -2  13   52.89    4.90
   1   2 -13   55.99    5.20
  -1  -2  13   47.10    4.60
   1   2  13   59.59    4.30
  -1   2 -13   51.39    5.00
   1  -2 -13   50.49    3.60
   2   2 -13   37.50    4.80
  -2   2  13   24.80    3.40
   2  -2  13   27.00    4.10
  -2  -2 -13   28.80    4.00
  -2  -2 -13   31.10    4.10
   2  -2 -13   24.80    3.40
  -2  -2  13   31.10    4.20
  -2   2 -13   30.60    4.60
   3   2 -13  161.68   11.30
  -3  -2 -13  145.19   10.70
  -3  -2 -13  168.18   11.00
  -3   2  13  151.38   10.00
   3  -2  13  140.89   11.90
   3  -2 -13  157.78   10.00
  -3  -2  13  163.38   10.90
  -4  -2 -13   21.30    5.90
  -4   2  13   30.80    5.40
  -4   2  13   21.80    6.20
   4  -2  13   22.10    6.40
  -4  -2  13   18.90    5.50
  -4   2 -13   21.00    6.30
  -5   2  13   -0.50    6.70
  -5  -2 -13   -0.10    7.30
  -5  -2  13    0.80    7.60
  -5   2 -13    0.00    8.10
   0   3 -13   57.89    5.30
   0  -3 -13   58.79    3.40
   0  -3  13   57.29    5.20
   0  -3 -13   62.19    3.40
  -1  -3 -13  445.46   22.50
   1  -3  13  412.46   23.50
   1   3 -13  462.45   23.60
  -1  -3 -13  442.56   22.50
  -1   3 -13  488.85   23.90
  -1  -3  13  403.66   23.30
   2   3 -13    9.10    3.50
  -2   3  13    8.20    2.10
  -2  -3 -13    8.90    2.50
   2  -3  13   10.20    3.20
  -2  -3 -13    5.80    2.70
  -2   3  13    9.20    2.10
  -2  -3  13    9.90    3.10
  -2   3 -13   10.90    3.60
  -3  -3 -13  129.69    9.80
  -3   3  13  107.79    8.30
  -3  -3 -13  115.59    9.00
   3  -3  13  110.79    9.80
  -3   3  13  122.39    8.30
  -3  -3  13  127.59   10.90
  -4   3  13   38.60    5.90
   4  -3  13   27.70    7.00
  -4  -3 -13   43.50    7.00
  -4   3  13   29.90    6.50
  -4  -3  13   39.30    6.70
  -5  -3 -13    1.80    7.50
  -5   3  13    7.00    7.50
  -5   3 -13   22.90    9.80
  -5  -3  13    3.30    7.70
   0   4 -13   -5.90    2.70
   0  -4  13    0.50    2.20
  -1  -4 -13    9.30    2.00
   1  -4  13    7.30    3.00
   1   4 -13    8.80    3.60
  -1  -4 -13   10.60    2.00
  -1   4 -13    9.20    3.40
  -1  -4  13    4.30    2.70
   2   4 -13   43.70    6.00
  -2  -4 -13   38.70    4.60
  -2   4  13   37.70    3.30
  -2   4  13   41.30    3.30
  -2  -4 -13   39.80    4.80
   2  -4  13   47.20    6.10
  -2  -4  13   32.00    4.90
  -2   4 -13   46.60    6.30
  -3  -4 -13   25.60    5.30
   3  -4  13    4.00    4.60
  -3   4  13   15.30    3.40
  -3   4  13    8.80    3.30
  -3  -4 -13    9.40    4.10
  -3  -4  13   15.20    4.30
   4  -4  13    5.70    6.40
  -4   4  13    6.70    4.50
  -4  -4 -13    6.80    5.40
  -4   4  13   11.00    5.60
  -4  -4  13   13.50    6.10
   0   5 -13    4.40    3.40
   0  -5  13    5.60    3.20
  -1  -5 -13   46.60    4.00
   1  -5  13   48.00    6.00
  -1  -5 -13   53.89    4.10
   1   5 -13   44.70    5.90
  -1  -5  13   51.59    5.70
  -1   5 -13   50.19    6.20
  -2  -5 -13   28.10    3.70
  -2  -5 -13   23.30    4.00
   2  -5  13   27.00    7.80
  -2  -5  13   37.10    9.20
  -3   5  13   23.30    3.70
  -3  -5 -13   21.30    4.50
  -3  -5 -13   15.30    5.20
  -3   5  13   18.70    3.70
   3  -5  13    3.70    5.20
  -3  -5  13   20.50    5.50
   4  -5  13    8.30    7.20
  -4   5  13   16.60    5.40
  -4  -5 -13   12.40    5.90
  -4  -5  13   19.90    6.70
   0   6 -13    7.00    4.30
   0  -6  13    5.80    3.20
  -1  -6 -13   94.89    6.10
  -1  -6 -13   95.09    6.10
   1  -6  13   88.89    8.10
  -1  -6  13  109.29    9.30
   2  -6  13    3.00    4.10
  -2  -6 -13   -4.20    2.80
  -2  -6 -13    2.00    3.30
  -2  -6  13   -0.60    3.80
  -3  -6 -13   -7.20    3.60
  -3  -6 -13    5.00    6.50
   3  -6  13    6.90    5.00
  -3   6  13    0.80    4.90
  -3   6  13   -0.60    2.90
  -3  -6  13    4.50    5.20
  -4  -6 -13   17.70    6.20
  -4   6  13   16.20    7.20
   4  -6  13   13.40    8.00
  -4  -6  13   16.60    7.50
   0  -7  13   45.20    6.30
  -1  -7 -13    4.50    2.30
   1  -7  13    1.30    4.30
  -1  -7 -13    9.60    2.40
  -1  -7  13    4.20    4.20
   2  -7  13    2.20    4.90
  -2  -7 -13    6.60    3.40
  -2  -7 -13    8.40    3.70
  -2  -7  13   -0.10    4.30
  -3  -7 -13   20.80    8.80
   3  -7  13   25.40    6.60
  -3  -7  13   26.90    6.30
  -4  -7 -13   -4.60    6.70
   4  -7  13    4.60    8.30
  -4  -7  13  -10.50    7.50
   0  -8  13    3.60    4.60
  -1  -8 -13   50.29    4.90
  -1  -8 -13   48.90    4.60
   1  -8  13   59.79    8.30
  -1  -8  13   61.29    8.40
   2  -8  13   16.20    6.10
  -2  -8 -13    8.40    3.70
  -2  -8  13   -0.10    5.00
   3  -8  13   19.80    7.00
  -3  -8 -13   15.20    5.40
  -3  -8  13    3.50    6.50
   0  -9  13    6.00    5.20
   1  -9  13   -4.60    5.60
  -1  -9  13    8.70    5.90
   2  -9  13   21.50    6.60
  -2  -9  13    9.80    6.80
   0 -10  13   18.00    7.00
   1 -10  13    6.80    6.90
  -1 -10  13   15.60    7.20
   2 -10  13    1.90    7.30
  -2 -10  13    0.40    8.00
   0   0 -14 1811.92   88.29
   0   0  14 1787.02   88.29
  -1   0  14   17.70    2.50
  -1   0 -14   15.40    2.70
   1   0  14   20.50    2.90
  -2   0 -14   46.10    5.20
   2   0 -14   42.50    4.60
   2   0  14   39.70    4.80
  -2   0  14   41.80    4.50
   3   0  14   89.99    8.20
  -3   0  14   89.89    7.30
  -3   0 -14   96.09    9.00
   3   0 -14   87.59    8.00
  -3   0 -14   89.99    8.40
  -4   0  14   35.30    6.30
  -4   0 -14   46.50    7.50
  -5   0  14    3.80    7.40
  -5   0 -14   -3.00    8.20
   0   1 -14   19.70    2.90
   0   1  14   14.20    2.20
   0  -1  14   12.20    2.40
   0  -1 -14   15.90    2.20
  -1  -1 -14   90.29    6.00
  -1   1  14   95.49    5.50
   1   1 -14   77.89    6.00
   1  -1  14   89.59    6.30
  -1   1 -14   80.29    6.20
   1  -1 -14   84.09    5.50
   1   1  14   91.09    5.90
  -1  -1  14   81.09    6.00
  -2   1  14   54.39    4.80
  -2  -1 -14   56.39    5.30
   2  -1  14   56.19    5.60
   2   1 -14   48.50    5.40
  -2  -1  14   59.09    5.40
  -2   1 -14   69.59    6.40
   2  -1 -14   50.69    4.90
   2   1  14   64.99    5.60
   3  -1  14   22.80    5.10
  -3  -1 -14   30.90    5.20
  -3  -1 -14   21.40    5.20
   3   1 -14   22.20    4.70
  -3   1  14   28.70    4.50
   3  -1 -14   39.10    4.90
  -3  -1  14   26.80    4.40
  -4   1  14   33.30    6.40
  -4  -1 -14   20.20    5.60
  -4  -1  14   15.00    5.60
  -4   1 -14   23.30    6.70
  -5  -1 -14   12.70    8.20
  -5   1  14   -0.50    6.90
  -5  -1  14   11.80    8.00
  -5   1 -14   19.80    9.00
   0   2  14   97.39    5.50
   0  -2 -14   88.89    5.40
   0  -2  14   92.19    6.60
   0   2 -14   95.89    6.80
  -1  -2 -14  140.39    8.30
   1  -2  14  140.89    8.90
  -1   2  14  143.29    7.60
   1   2 -14  136.29    9.00
  -1   2 -14  129.69    9.00
   1  -2 -14  142.19    7.70
  -1  -2  14  141.99    8.80
   1   2  14  140.09    8.20
  -2  -2 -14  152.08    9.80
  -2  -2 -14  160.28    9.90
   2   2 -14  163.98   10.40
  -2   2  14  169.28    9.30
   2  -2  14  160.98   10.30
  -2   2 -14  164.38   10.80
   2  -2 -14  150.48    9.20
  -2  -2  14  165.78   10.30
  -3   2  14   32.10    4.50
  -3  -2 -14   27.70    5.00
  -3  -2 -14   34.20    4.80
   3   2 -14   35.40    6.00
   3  -2  14   27.20    5.40
  -3  -2  14   29.90    4.80
   3  -2 -14   29.80    4.20
  -4   2  14   23.40    5.10
   4  -2  14   17.60    6.10
  -4   2  14   19.40    6.40
  -4  -2 -14   22.00    5.50
  -4  -2  14   19.80    5.40
  -4   2 -14   11.10    6.10
  -5  -2 -14    3.70    7.70
  -5   2  14   20.70    7.70
  -5  -2  14    5.10    7.70
  -5   2 -14    4.70    8.40
   0  -3 -14    0.30    1.00
   0   3 -14    1.20    2.80
   0  -3  14   -1.40    2.20
   0  -3 -14   -1.60    0.90
   1  -3  14   19.90    3.50
  -1  -3 -14   17.00    2.50
   1   3 -14   18.30    3.60
  -1  -3 -14   21.20    2.90
  -1   3  14   14.40    1.60
  -1   3 -14   20.00    3.60
   1  -3 -14   17.40    1.60
  -1  -3  14   19.20    3.30
   2   3 -14    8.30    4.10
   2  -3  14   13.70    3.80
  -2  -3 -14    8.30    2.80
  -2   3  14    8.90    2.20
  -2  -3 -14   10.50    3.10
  -2   3  14   10.30    2.10
   2  -3 -14    7.10    2.00
  -2   3 -14    6.90    3.50
  -2  -3  14   10.10    3.50
   3  -3  14  187.68   12.60
  -3  -3 -14  174.58   12.20
  -3  -3 -14  174.98   11.80
  -3   3  14  191.58   11.00
  -3   3  14  172.48   11.10
  -3  -3  14  171.48   12.50
  -4   3  14   40.00    6.20
  -4  -3 -14   38.30    6.80
  -4   3  14   28.50    6.80
   4  -3  14   43.40    7.80
  -4  -3  14   30.70    6.50
  -5   3  14   -3.20    7.30
  -5  -3 -14   -5.50    7.90
  -5  -3  14    4.20    7.80
  -5   3 -14    9.30    9.20
   0  -4  14  200.78   11.80
   0   4 -14  180.28   11.80
   1  -4  14  128.29    9.20
   1   4 -14  124.19    9.10
  -1  -4 -14  120.69    7.30
  -1  -4 -14  125.89    7.40
  -1  -4  14  131.69    8.90
  -1   4 -14  127.99    9.40
  -2  -4 -14   20.50    3.50
  -2  -4 -14   21.80    3.50
   2  -4  14   18.10    4.60
  -2   4  14   17.90    2.30
   2   4 -14   27.10    5.20
  -2  -4  14   11.70    3.50
  -2   4 -14   11.70    5.10
  -3  -4 -14   -1.20    4.60
  -3   4  14    6.10    3.00
  -3  -4 -14    8.90    3.70
  -3   4  14    3.30    3.50
   3  -4  14    6.90    4.80
  -3  -4  14    8.30    4.20
   4  -4  14   10.00    6.80
  -4   4  14    3.60    4.70
  -4  -4 -14    3.70    5.30
  -4   4  14   -0.10    8.20
  -4  -4  14    4.90    5.70
   0   5 -14   51.69    6.40
   0  -5  14   49.60    5.80
   1   5 -14   31.30    5.80
  -1  -5 -14   36.00    3.60
  -1  -5 -14   34.30    3.50
   1  -5  14   37.10    5.20
  -1   5 -14   38.40    5.70
  -1  -5  14   27.30    4.50
   2  -5  14  118.79    9.40
  -2  -5 -14  112.39    8.00
  -2  -5 -14  119.39    8.20
  -2  -5  14  109.89    9.10
  -3   5  14   26.40    4.60
   3  -5  14   18.10    5.40
  -3   5  14   21.40    3.70
  -3  -5 -14   25.10    5.80
  -3  -5 -14   22.00    4.90
  -3  -5  14   24.50    5.70
  -4   5  14    3.90    4.90
   4  -5  14    9.80    7.50
  -4  -5 -14    3.30    5.70
  -4  -5  14   15.90    7.00
   0  -6  14    3.90    3.30
  -1  -6 -14  107.49    6.10
   1  -6  14   73.19    8.20
  -1  -6 -14   89.89    5.90
  -1  -6  14   85.59    8.30
   2  -6  14   20.50    5.10
  -2  -6 -14   23.70    4.00
  -2  -6 -14   32.60    4.60
  -2  -6  14   28.80    5.40
   3  -6  14    3.70    5.60
  -3   6  14   11.20    3.10
  -3  -6 -14   17.60    4.60
  -3  -6  14    5.90    5.80
   4  -6  14    4.20    8.10
  -4  -6 -14    7.70    6.10
  -4  -6  14   12.20    7.80
   0  -7  14   10.90    4.40
   1  -7  14   55.59    7.90
  -1  -7 -14   55.39    4.60
  -1  -7 -14   56.69    4.50
  -1  -7  14   66.99    8.00
  -2  -7 -14   74.39    7.40
   2  -7  14   80.29    9.30
  -2  -7 -14   85.49    7.10
  -2  -7  14   72.99    9.00
   3  -7  14    2.50    5.40
  -3  -7 -14    9.60    8.80
  -3  -7  14   -6.70    5.20
   0  -8  14    7.50    4.50
  -1  -8 -14   29.40    4.00
   1  -8  14   25.50    6.10
  -1  -8  14   52.79    7.40
   2  -8  14    2.00    5.40
  -2  -8 -14    4.00    3.60
  -2  -8  14    4.10    5.90
  -3  -8 -14   -1.80    5.40
   3  -8  14    8.10    7.40
  -3  -8  14    0.30    6.70
   0  -9  14    4.80    5.50
   1  -9  14    5.60    6.40
  -1  -9  14    1.00    6.10
   2  -9  14   12.40    6.90
  -2  -9  14   19.90    7.70
   0 -10  14   10.50    7.00
   1 -10  14    5.00    7.40
  -1 -10  14   -1.20    7.00
   0   0 -15    3.20    1.80
   0   0  15    4.20    2.00
  -1   0  15  170.18    9.90
   1   0  15  175.58   10.10
   1   0 -15  173.98    9.90
  -1   0 -15  167.88   10.10
   2   0  15    2.70    2.80
   2   0 -15    4.20    2.70
  -2   0  15    0.90    2.40
  -2   0 -15    3.00    3.10
  -3   0 -15   31.80    5.40
  -3   0  15   44.20    5.60
   3   0 -15   25.20    4.80
   3   0  15   35.20    5.40
  -4   0  15   51.29    7.10
  -4   0 -15   30.50    6.40
  -5   0 -15   14.30    8.90
  -5   0  15   -2.40    7.40
   0   1 -15  312.17   16.80
   0   1  15  312.17   16.20
   0  -1 -15  318.47   16.30
   0  -1  15  305.27   16.70
   1  -1  15  112.99    7.30
  -1   1  15  109.99    6.50
   1   1 -15  109.29    7.20
  -1  -1 -15  106.69    6.90
   1   1  15  108.29    6.90
  -1   1 -15  100.79    7.40
   1  -1 -15   98.39    6.60
  -1  -1  15  106.79    7.10
  -2   1  15  174.48   10.10
   2  -1  15  158.88   10.90
  -2  -1 -15  181.78   10.90
   2   1 -15  180.38   10.90
   2   1  15  177.38   10.80
  -2   1 -15  164.68   11.00
  -2  -1  15  177.48   10.60
   2  -1 -15  166.08   10.20
  -3  -1 -15   43.70    5.90
  -3   1  15   31.40    4.80
   3   1 -15   29.10    5.70
  -3  -1 -15   29.50    5.80
   3  -1 -15   33.50    5.00
  -3  -1  15   33.60    5.00
   4  -1  15    8.70    5.60
  -4  -1 -15    5.20    5.40
  -4  -1  15    5.50    5.00
  -4   1 -15    4.50    5.80
  -5  -1 -15    2.40    8.50
  -5   1  15   18.10    7.70
  -5  -1  15    1.90    7.70
  -5   1 -15   -9.60    8.20
   0   2 -15  176.58   10.80
   0  -2 -15  175.98    9.70
   0   2  15  184.08    9.70
   0  -2  15  190.38   10.80
   1   2 -15   26.70    4.00
   1  -2  15   31.20    4.20
  -1   2  15   25.10    2.70
  -1  -2  15   20.00    3.40
   1  -2 -15   24.20    2.70
   1   2  15   28.30    3.40
  -1   2 -15   33.70    4.40
  -2  -2 -15   22.90    3.90
   2   2 -15   20.90    4.00
  -2  -2 -15   27.10    3.90
   2  -2  15   25.30    4.30
  -2   2  15   24.00    3.10
  -2  -2  15   29.80    4.20
   2   2  15   28.30    4.00
   2  -2 -15   28.10    3.60
  -2   2 -15   21.20    4.40
  -3   2  15    9.00    3.40
  -3  -2 -15   15.20    3.90
  -3  -2 -15   14.40    5.10
   3  -2  15   13.90    4.70
   3  -2 -15   15.80    3.80
  -3  -2  15   13.70    4.00
  -4  -2 -15   22.70    6.00
   4  -2  15   31.40    7.10
  -4   2  15   20.50    5.30
  -4   2  15   15.80    6.80
  -4  -2  15   17.40    6.10
   4  -2 -15   12.50    6.30
  -4   2 -15   23.30    7.20
  -5  -2 -15   -2.80    8.10
  -5   2  15   13.70    7.90
  -5   2 -15  -15.30    8.70
  -5  -2  15    7.10    8.40
   0  -3 -15   23.10    2.20
   0   3 -15   24.80    4.10
   0  -3  15   25.70    3.60
   0   3  15   23.50    2.30
   1   3 -15  193.88   12.50
   1  -3  15  201.98   12.40
  -1  -3 -15  204.18   11.30
  -1   3  15  203.78   10.40
  -1  -3 -15  209.68   11.30
   1  -3 -15  210.38   10.40
  -1   3 -15  211.58   12.70
  -1  -3  15  208.38   12.40
  -2  -3 -15   -1.40    2.80
  -2   3  15    0.00    1.80
   2   3 -15    1.70    3.80
   2  -3  15   -2.20    2.90
  -2  -3 -15   -1.00    2.30
  -2  -3  15   -0.10    3.10
   2  -3 -15   -1.00    1.80
  -2   3 -15    0.80    3.60
   3  -3  15   36.50    6.00
  -3   3  15   37.40    5.30
  -3   3  15   38.10    5.00
  -3  -3 -15   36.90    5.90
  -3  -3 -15   41.20    5.40
  -3  -3  15   50.19    6.70
   4  -3  15   10.70    6.70
  -4  -3 -15    0.70    5.30
  -4   3  15    0.40    5.70
  -4   3  15   -1.70    4.70
  -4  -3  15    7.40    5.70
   0   4 -15  142.49    9.80
   0  -4  15  130.39    9.30
  -1  -4 -15   73.09    5.20
   1  -4  15   75.49    6.90
  -1  -4 -15   79.19    5.30
   1   4 -15   80.79    7.50
  -1   4 -15   78.69    7.50
   2  -4  15   11.30    4.50
  -2  -4 -15   13.60    3.30
  -2   4  15   13.50    2.00
  -2   4  15   11.40    3.10
   2   4 -15    7.70    8.20
  -2  -4 -15   11.00    3.10
  -2  -4  15    9.90    3.70
  -3   4  15   46.90    5.90
  -3  -4 -15   28.80    5.90
   3  -4  15   40.80    6.60
  -3   4  15   50.99    5.40
  -3  -4 -15   49.00    6.60
  -3  -4  15   50.79    6.50
  -4  -4 -15    6.70    5.70
  -4   4  15    1.90    4.70
   4  -4  15    1.90    7.30
  -4  -4  15   10.60    5.90
   0   5 -15   42.80    6.10
   0  -5  15   39.70    5.70
   1  -5  15   65.39    7.20
   1   5 -15   65.59    7.90
  -1  -5 -15   72.79    4.90
  -1  -5 -15   69.69    5.00
  -1   5 -15   68.99    8.90
  -1  -5  15   77.59    7.10
   2  -5  15   13.80    4.20
  -2  -5 -15   11.20    3.50
  -2  -5 -15   16.40    3.30
  -2  -5  15    8.60    3.80
   3  -5  15   -1.20    5.00
  -3  -5 -15    1.00    5.20
  -3  -5 -15    7.00    4.00
  -3   5  15    1.40    2.90
  -3  -5  15    9.80    5.30
  -4   5  15    6.80    5.10
   4  -5  15    7.60    7.50
  -4  -5 -15   13.10    6.10
  -4  -5  15    9.70    6.70
   0  -6  15   15.90    4.30
  -1  -6 -15  126.29    7.40
   1  -6  15  119.39   10.10
  -1  -6 -15  121.09    7.30
  -1  -6  15  137.29   10.20
  -2  -6 -15   -1.80    3.40
   2  -6  15   -4.70    4.30
  -2  -6 -15    4.30    3.20
  -2  -6  15    1.40    4.10
   3  -6  15    5.60    5.50
  -3  -6 -15    6.90    4.20
  -3   6  15    7.80    2.90
  -3  -6  15    9.10    5.70
  -4  -6 -15   12.00    6.30
   4  -6  15    6.30    8.50
  -4  -6  15   -6.00    7.20
   0  -7  15    1.90    4.30
  -1  -7 -15   16.20    2.70
   1  -7  15   16.80    5.30
  -1  -7 -15   16.10    2.40
  -1  -7  15   19.50    5.20
  -2  -7 -15   25.30    4.00
  -2  -7 -15   18.00    4.50
   2  -7  15   23.60    6.20
  -2  -7  15   28.90    6.30
   3  -7  15   25.90    7.20
  -3  -7  15   19.80    6.90
   0  -8  15   22.50    6.30
   1  -8  15   14.80    5.80
  -1  -8 -15   10.90    2.80
  -1  -8  15    8.20    5.30
   2  -8  15   28.90    7.00
  -2  -8 -15   19.50    4.10
  -2  -8  15   27.00    6.30
  -3  -8 -15    2.00    5.30
   3  -8  15    4.90    7.20
  -3  -8  15   10.80    7.10
   0  -9  15    2.00    6.10
   1  -9  15    3.00    6.50
  -1  -9  15   14.00    6.60
   2  -9  15   33.90    7.90
  -2  -9  15   44.70    8.50
   0 -10  15   -0.30    7.40
   1 -10  15   11.70    8.30
  -1 -10  15    6.40    8.00
   0   0  16   62.69    4.90
   0   0 -16   59.49    4.90
  -1   0  16   27.70    3.70
   1   0  16   30.90    3.80
  -1   0 -16   32.60    3.90
   1   0 -16   26.00    3.40
   2   0  16   60.39    6.10
  -2   0 -16   63.39    6.40
  -2   0  16   63.49    5.80
   2   0 -16   65.09    5.90
  -3   0  16    1.50    3.40
   3   0 -16    2.70    4.00
  -4   0 -16   26.50    6.80
  -4   0  16   18.90    5.70
  -5   0  16   -0.40    7.40
  -5   0 -16    6.90    9.20
   0   1  16    4.80    1.90
   0   1 -16    0.00    2.10
   0  -1 -16    3.20    1.70
   0  -1  16    5.70    2.40
   1  -1  16  186.18   10.80
  -1  -1 -16  179.78   10.40
   1   1 -16  180.58   10.70
  -1   1  16  173.08   10.00
  -1  -1  16  165.68   10.50
   1   1  16  182.28   10.40
  -1   1 -16  177.98   10.90
   1  -1 -16  178.38   10.00
  -2  -1 -16  151.28    9.90
   2   1 -16  138.29    9.60
  -2   1  16  149.19    9.10
   2  -1 -16  142.89    9.00
  -2  -1  16  142.89    9.50
   2   1  16  157.08    9.80
  -2   1 -16  137.79   10.00
   3  -1  16   21.90    5.40
   3   1 -16   29.00    5.60
  -3   1  16   36.20    4.80
  -3  -1 -16   29.50    5.20
  -3  -1  16   32.00    5.00
   3  -1 -16   33.70    4.90
   4  -1  16   -6.20    5.70
  -4   1  16    1.60    5.40
  -4  -1 -16   -0.90    5.40
  -4  -1  16   -6.90    4.90
  -4   1 -16   -2.50    6.30
  -5   1  16   -2.40    7.50
  -5  -1 -16   10.00    8.90
  -5   1 -16  -15.20    8.50
  -5  -1  16  -17.70    7.20
   0   2  16   27.20    2.90
   0   2 -16   34.30    4.70
   0  -2  16   36.50    4.40
   0  -2 -16   29.80    2.90
  -1   2  16   37.80    3.30
   1  -2  16   37.30    4.70
   1   2 -16   39.80    4.80
  -1  -2 -16   39.00    4.10
  -1  -2  16   40.10    4.80
  -1   2 -16   46.50    5.40
   1   2  16   38.80    4.10
   1  -2 -16   35.40    3.30
   2   2 -16   55.69    6.20
  -2  -2 -16   49.60    5.70
  -2  -2 -16   50.89    5.50
  -2   2  16   54.69    4.80
   2  -2  16   59.99    6.00
  -2   2 -16   50.79    6.60
  -2  -2  16   50.49    5.60
   2   2  16   43.50    5.20
  -3  -2 -16   21.00    4.50
  -3  -2 -16    8.60    5.70
   3  -2  16   15.40    5.20
  -3   2  16   18.20    3.90
   3  -2 -16   20.30    4.10
  -3  -2  16   15.10    4.50
  -4  -2 -16    2.70    5.20
  -4   2  16    5.50    4.80
   4  -2  16   16.00    6.50
  -4   2  16    5.40    6.80
  -4  -2  16    1.60    5.60
   4  -2 -16    8.60    7.00
  -4   2 -16   12.70    7.40
   0   3  16  166.78    9.30
   0   3 -16  192.78   11.40
   0  -3 -16  176.58    9.30
   0  -3  16  176.78   11.00
  -1  -3 -16   73.59    5.30
   1   3 -16   84.39    7.10
  -1   3  16   73.59    4.40
   1  -3  16   90.69    7.00
  -1  -3 -16   85.69    5.50
   1  -3 -16   73.39    4.40
  -1   3 -16   59.29    6.80
  -1  -3  16   75.19    6.70
  -2   3  16   93.49    6.00
   2  -3  16   91.59    8.10
  -2  -3 -16   92.89    7.20
   2   3 -16  107.69    8.80
  -2  -3 -16  103.19    7.20
   2  -3 -16   93.19    6.00
  -2  -3  16   83.49    7.80
  -2   3 -16  103.79    8.90
   3  -3  16   16.90    5.10
  -3   3  16   20.20    3.50
  -3   3  16   20.00    4.40
  -3  -3 -16   24.20    4.80
  -3  -3 -16   11.20    5.10
  -3  -3  16   25.50    5.10
  -4   3  16    1.40    4.90
  -4  -3 -16    1.40    5.30
   4  -3  16    2.00    6.70
  -4   3  16    2.80    6.80
  -4  -3  16    3.40    5.80
   0   4 -16   85.39    7.50
   0  -4  16   66.29    6.50
  -1  -4 -16  153.38    8.80
   1  -4  16  137.89   10.40
  -1  -4 -16  160.08    8.80
   1   4 -16  159.08   11.00
  -1   4 -16  162.88   11.00
  -1  -4  16  142.89   10.40
  -2  -4 -16   94.99    7.00
   2  -4  16   86.59    8.10
  -2   4  16   85.09    5.20
  -2   4  16   89.69    5.20
  -2  -4 -16   79.69    6.80
  -2  -4  16   80.39    9.00
  -3  -4 -16   13.70    5.40
   3  -4  16   16.30    5.40
  -3   4  16   24.30    4.40
  -3  -4 -16   20.80    4.70
  -3   4  16   20.30    3.80
  -3  -4  16   21.30    5.40
  -4   4  16    4.00    5.00
   4  -4  16   -3.30    7.30
  -4  -4 -16    6.70    6.00
  -4  -4  16    9.50    6.50
   0   5 -16    8.80    5.10
   0  -5  16    7.40    3.80
  -1  -5 -16  203.58   10.90
  -1  -5 -16  196.38   10.90
  -1  -5  16  201.18   14.10
  -2  -5 -16   22.10    3.70
   2  -5  16   28.40    5.30
  -2  -5 -16   13.10    3.80
  -2  -5  16   15.80    4.60
  -3   5  16    8.20    4.30
  -3  -5 -16    8.90    4.40
   3  -5  16    4.20    5.80
  -3   5  16    8.90    3.10
  -3  -5 -16    7.60    6.30
  -3  -5  16    1.50    5.20
   4  -5  16   21.50    8.40
  -4  -5 -16   17.40    6.10
  -4  -5  16    8.40    7.40
   0  -6  16   47.60    6.60
  -1  -6 -16   25.70    3.00
   1  -6  16   23.10    5.30
  -1  -6 -16   27.80    3.40
  -1  -6  16   40.40    5.80
  -2  -6 -16   18.70    4.10
   2  -6  16   19.00    5.50
  -2  -6 -16   23.30    3.80
  -2  -6  16    9.10    5.00
   3  -6  16   28.80    7.40
  -3  -6 -16   27.50    4.90
  -3  -6  16   34.70    6.70
   4  -6  16   -2.50    8.70
  -4  -6 -16  -13.60    6.00
  -4  -6  16   -4.20    7.70
   0  -7  16   -0.80    4.30
  -1  -7 -16   72.09    4.70
   1  -7  16   70.09    8.80
  -1  -7 -16   68.39    5.00
  -1  -7  16   53.99    7.60
  -2  -7 -16   19.70    4.00
   2  -7  16   23.90    5.90
  -2  -7  16   10.40    5.50
   3  -7  16   17.80    7.10
  -3  -7  16   42.30    8.10
   0  -8  16   -8.30    5.00
   1  -8  16   -7.80    5.50
  -1  -8  16    4.90    5.50
   2  -8  16    3.60    6.40
  -2  -8  16   10.90    6.80
   3  -8  16   -5.00    7.90
  -3  -8  16   15.70    7.90
   0  -9  16   30.40    7.70
   1  -9  16    4.80    6.60
  -1  -9  16    6.70    6.90
   2  -9  16   22.90    7.80
  -2  -9  16    9.00    8.00
   0 -10  16   18.10    8.30
   1 -10  16   14.00    8.60
  -1 -10  16   -5.50    8.00
   0   0  17   -3.40    2.10
   0   0 -17    0.60    2.20
  -1   0  17   23.40    3.40
   1   0 -17   23.10    3.30
  -1   0 -17   20.40    3.40
   1   0  17   18.50    3.50
  -2   0  17    1.40    2.70
  -2   0 -17    3.10    3.80
   2   0  17    0.30    3.10
   2   0 -17    1.20    2.80
  -3   0  17   31.00    5.00
   3   0  17   25.10    5.30
   3   0 -17   22.20    4.60
  -4   0 -17   47.20    7.80
  -4   0  17   34.10    6.40
   0   1  17  224.28   12.70
   0  -1  17  234.28   13.30
   0   1 -17  247.38   13.40
   1   1 -17  111.89    7.70
  -1   1  17  116.49    7.00
  -1  -1 -17  109.59    7.30
   1  -1  17  111.49    7.70
  -1   1 -17  104.49    7.90
  -1  -1  17   98.29    7.40
   1   1  17  110.19    7.30
   2   1 -17   89.79    7.50
  -2   1  17   95.49    6.70
   2  -1  17   94.59    7.60
  -2  -1 -17   96.69    7.70
   2  -1 -17   88.29    6.70
  -2  -1  17   83.49    7.10
   2   1  17   91.49    7.50
  -2   1 -17   88.69    8.00
   3  -1  17   80.49    8.70
   3   1 -17   64.99    8.70
  -3   1  17   75.89    7.10
  -3  -1  17   77.39    7.70
   3  -1 -17   80.09    7.70
  -4   1  17   18.30    5.50
  -4  -1 -17   20.60    6.30
   4  -1  17   24.10    7.10
  -4  -1  17   26.50    6.40
  -4   1 -17   26.00    7.20
   0   2 -17  176.08   11.40
   0   2  17  195.18   10.20
   0  -2 -17  184.28   10.20
   0  -2  17  191.18   11.40
   1   2 -17  104.89    7.60
  -1  -2 -17   83.89    6.40
   1  -2  17   85.09    7.10
  -1   2  17   98.29    5.80
   1  -2 -17   93.89    5.80
   1   2  17   95.59    6.50
  -1  -2  17   90.39    7.10
  -1   2 -17   97.19    7.80
   2   2 -17   73.79    7.20
  -2   2  17   73.39    5.50
   2  -2  17   69.29    6.60
  -2  -2 -17   75.09    6.70
  -2  -2 -17   65.49    6.40
  -2  -2  17   73.59    6.60
  -2   2 -17   70.49    7.40
   2  -2 -17   69.19    5.60
   2   2  17   77.79    6.60
   3  -2  17   37.20    6.40
  -3   2  17   29.90    4.40
  -3  -2 -17   31.80    5.30
   3  -2 -17   35.40    4.90
  -3  -2  17   25.80    6.20
  -4   2  17    1.40    5.00
  -4  -2 -17    6.60    5.80
   4  -2  17   -2.50    6.40
  -4   2 -17   26.50    7.60
  -4  -2  17   13.60    5.80
   0  -3 -17   32.70    2.80
   0  -3  17   28.20    4.30
   0   3 -17   29.00    4.70
   0   3  17   32.70    4.00
  -1  -3 -17    1.80    2.10
  -1   3  17    6.10    1.40
   1  -3  17    8.00    3.30
   1   3 -17    0.80    3.70
   1  -3 -17    4.00    1.40
  -1   3 -17    8.00    3.70
  -1  -3  17    2.90    3.00
   2   3 -17  237.28   15.80
  -2   3  17  263.47   13.50
  -2  -3 -17  275.87   14.60
   2  -3  17  270.37   16.20
  -2  -3 -17  242.58   14.60
  -2  -3  17  245.98   15.20
   2  -3 -17  245.58   13.50
  -3  -3 -17    0.60    4.20
   3  -3  17    3.50    5.30
  -3   3  17    2.70    4.00
  -3   3  17   -3.60    3.20
  -3  -3  17    4.30    4.70
   4  -3  17   25.70    8.10
  -4   3  17   18.10    5.50
  -4  -3 -17    5.20    6.00
  -4  -3  17   10.20    6.50
   0   4 -17   48.20    6.20
   0  -4  17   57.29    6.30
   1   4 -17   34.60    5.90
   1  -4  17   31.90    5.30
  -1  -4 -17   25.70    3.50
  -1  -4 -17   26.40    3.70
  -1  -4  17   24.50    4.70
  -1   4 -17   27.10    5.60
  -2  -4 -17    0.30    2.80
  -2   4  17    1.40    1.60
  -2  -4 -17   -5.80    3.10
   2  -4  17    5.90    4.10
  -2   4  17    0.10    1.70
  -2  -4  17    1.70    3.60
  -3   4  17   13.20    4.00
  -3   4  17    2.50    3.10
  -3  -4 -17    0.40    4.20
   3  -4  17    6.30    5.50
  -3  -4  17   -7.20    4.70
   4  -4  17   39.40    9.20
  -4   4  17   35.10    5.90
  -4  -4  17   33.00    7.80
   0  -5  17   25.70    8.00
  -1  -5 -17   22.60    2.80
  -1  -5 -17   18.80    2.90
   1  -5  17   17.60    4.70
  -1  -5  17   21.50    4.70
  -2  -5 -17    2.50    3.60
   2  -5  17   -4.30    4.50
  -2  -5 -17   -1.60    3.00
  -2  -5  17    5.20    4.00
   3  -5  17   24.40    6.70
  -3  -5 -17   35.60    5.70
  -3   5  17   30.90    3.60
  -3  -5  17   20.60    6.00
   4  -5  17    5.00    8.30
  -4  -5 -17   10.00    6.10
  -4  -5  17   -0.20    7.20
   0  -6  17    8.40    4.70
  -1  -6 -17    7.50    2.00
   1  -6  17    1.60    4.40
  -1  -6 -17    1.20    2.20
  -1  -6  17    3.30    4.30
  -2  -6 -17   19.80    3.80
  -2  -6 -17   17.90    4.20
   2  -6  17   18.40    5.80
  -2  -6  17   21.40    6.00
   3  -6  17    9.90    5.90
  -3  -6 -17    5.50    4.60
  -3  -6  17    4.30    6.20
   0  -7  17    2.50    4.80
   1  -7  17    2.60    5.30
  -1  -7  17   11.90    5.20
   2  -7  17    7.50    6.20
  -2  -7 -17   22.20    4.20
  -2  -7  17   18.70    5.90
   3  -7  17   -5.40    6.60
  -3  -7  17    5.70    6.70
   0  -8  17   11.40    6.30
   1  -8  17   -4.20    6.20
  -1  -8  17   -6.60    5.40
   2  -8  17   11.10    6.60
  -2  -8  17   10.50    6.30
   0  -9  17   -2.60    7.30
   1  -9  17   -5.00    6.90
  -1  -9  17    1.50    6.90
   2  -9  17   -4.10    7.90
  -2  -9  17    1.60    8.00
   0   0  18   59.09    5.20
   0   0 -18   53.99    5.20
  -1   0 -18  134.19    9.10
  -1   0  18  137.09    8.70
   1   0 -18  138.29    8.80
   1   0  18  139.79    8.90
   2   0  18   15.40    4.00
  -2   0  18   16.40    3.70
  -2   0 -18   13.80    4.30
   2   0 -18   26.20    4.20
   3   0 -18   36.70    5.90
  -3   0  18   35.50    5.40
   3   0  18   49.30    6.70
  -4   0 -18   11.40    6.40
  -4   0  18    6.10    5.20
   0   1  18  254.07   13.60
   0  -1  18  255.77   14.20
   0   1 -18  257.67   14.30
   0  -1 -18  231.78   13.50
   1  -1  18   64.29    6.10
  -1  -1 -18   60.59    5.70
   1   1 -18   68.79    6.00
  -1   1  18   66.39    5.20
   1  -1 -18   63.39    5.30
  -1  -1  18   67.59    6.10
   1   1  18   70.89    5.50
  -1   1 -18   69.59    6.40
   2   1 -18   20.70    4.30
   2  -1  18   24.80    4.40
  -2  -1 -18   28.70    4.70
  -2   1  18   21.30    3.60
   2   1  18   23.60    4.50
  -2  -1  18   25.20    4.20
   2  -1 -18   25.00    4.00
  -2   1 -18   24.90    4.90
   3  -1  18   38.60    5.80
  -3   1  18   17.60    4.10
   3   1 -18   15.30    6.10
  -3  -1 -18    9.40    4.70
   3  -1 -18   23.80    4.70
   3   1  18   15.10    5.10
  -3  -1  18   20.90    5.10
   4  -1  18   57.39    8.10
  -4   1  18   44.60    6.60
  -4  -1 -18   43.60    7.60
  -4  -1  18   49.30    7.40
  -4   1 -18   37.60    8.20
   0  -2 -18   23.80    3.20
   0   2  18   22.60    3.00
   0  -2  18   20.90    3.80
   0   2 -18   24.10    4.10
  -1  -2 -18   30.70    4.20
   1   2 -18   33.70    4.80
   1  -2  18   31.40    4.50
  -1   2  18   33.70    3.60
  -1  -2  18   34.20    4.60
   1   2  18   34.00    4.30
   1  -2 -18   33.90    3.50
  -1   2 -18   36.50    5.10
   2  -2  18   55.49    6.50
  -2  -2 -18   47.60    6.50
  -2  -2 -18   52.59    5.90
   2   2 -18   51.59    6.80
  -2   2  18   60.39    5.20
   2  -2 -18   55.49    5.10
  -2  -2  18   59.09    6.20
  -2   2 -18   66.39    8.20
   2   2  18   55.19    6.00
  -3   2  18   25.70    4.40
   3  -2  18   36.60    6.40
  -3  -2  18   24.50    5.10
   3  -2 -18   26.80    4.70
  -4   2  18   41.50    6.40
   4  -2  18   47.80    8.50
  -4  -2 -18   44.00    7.70
  -4  -2  18   33.00    7.60
   0  -3  18   90.69    7.50
   0   3 -18   97.59    8.20
   0   3  18   91.29    5.60
   0  -3 -18   92.89    5.50
  -1  -3 -18   22.50    3.10
   1   3 -18    9.60    4.40
   1  -3  18   25.10    4.40
  -1  -3 -18   22.40    3.10
  -1   3  18   17.10    2.30
  -1   3 -18   14.80    4.50
  -1  -3  18   21.30    4.10
   1  -3 -18   17.30    2.10
   2  -3  18  113.99    9.30
  -2  -3 -18  113.79    8.50
  -2   3  18  109.79    6.90
  -2  -3 -18  110.69    8.10
   2  -3 -18  109.19    7.10
  -2  -3  18  136.69    9.60
  -3   3  18    0.00    4.20
  -3  -3 -18    7.50    4.60
   3  -3  18    3.20    4.80
  -3   3  18    1.60    3.30
  -3  -3  18    3.90    4.80
  -4   3  18    2.00    5.10
   4  -3  18   16.50    8.00
  -4  -3 -18    9.90    6.50
  -4  -3  18   12.00    6.60
   0  -4  18  120.99    8.90
   0   4 -18   98.69    9.80
  -1  -4 -18  111.99    6.90
   1  -4  18  104.29    9.10
  -1  -4 -18  105.29    6.90
  -1  -4  18  105.59    8.80
  -2  -4 -18    8.50    4.00
  -2  -4 -18   10.60    3.30
  -2   4  18   10.00    1.90
   2  -4  18   10.90    4.60
  -2  -4  18   10.40    4.20
   3  -4  18   30.10    6.70
  -3   4  18   33.10    5.30
  -3  -4 -18   35.10    5.70
  -3   4  18   35.00    4.30
  -3  -4  18   34.30    6.50
  -4   4  18   17.40    6.70
  -4  -4 -18   20.80    6.90
   4  -4  18    7.20    8.30
  -4  -4  18   20.90    7.90
   0  -5  18   25.30    4.90
  -1  -5 -18   13.50    2.70
   1  -5  18    8.60    4.50
  -1  -5 -18   18.30    2.70
  -1  -5  18   15.40    4.70
  -2  -5 -18    0.10    3.70
  -2  -5 -18   -1.70    3.00
   2  -5  18    4.50    5.20
  -2  -5  18    2.60    4.50
   3  -5  18    9.60    5.80
  -3  -5 -18   -2.30    4.30
  -3  -5  18    8.10    5.40
   4  -5  18    6.60    8.30
  -4  -5 -18    2.80    6.40
  -4  -5  18    5.30    7.70
   0  -6  18  153.08   11.70
  -1  -6 -18   22.30    2.70
   1  -6  18   20.30    6.00
  -1  -6 -18   27.20    2.90
  -1  -6  18   34.70    6.50
   2  -6  18   12.90    5.70
  -2  -6 -18    8.80    4.70
  -2  -6 -18    4.90    3.30
  -2  -6  18   12.60    5.50
   3  -6  18   -1.30    6.10
  -3  -6  18    4.20    6.40
   0  -7  18   -0.60    4.70
   1  -7  18   27.80    6.60
  -1  -7  18   14.40    6.10
  -2  -7 -18    0.30    3.60
   2  -7  18    9.10    6.10
  -2  -7  18    3.10    5.70
  -3  -7 -18    3.00    8.20
   3  -7  18   -0.40    7.20
  -3  -7  18   -0.70    6.90
   0  -8  18    0.50    5.60
   1  -8  18    6.20    6.70
  -1  -8  18    6.80    6.40
   2  -8  18   40.20    8.20
  -2  -8  18   18.70    7.50
   0  -9  18   -5.80    7.30
   1  -9  18   16.40    8.30
  -1  -9  18   13.80    7.60
   0   0  19    4.20    2.50
   0   0 -19    0.90    2.70
  -1   0  19  498.55   25.80
   1   0  19  524.25   26.00
  -1   0 -19  469.55   26.10
   1   0 -19  484.15   25.80
   2   0  19   -4.40    3.20
  -2   0  19    1.60    3.00
  -2   0 -19   -1.50    4.10
   2   0 -19    8.00    3.50
  -3   0  19    1.90    4.20
   3   0  19    7.00    4.70
   3   0 -19    4.90    4.70
  -4   0  19   21.80    6.40
  -4   0 -19   35.40    7.50
   0   1 -19   80.79    6.70
   0  -1 -19   74.29    6.00
   0   1  19   86.89    6.00
   0  -1  19   84.59    6.70
   1  -1  19   71.09    6.40
   1   1 -19   66.69    6.30
  -1  -1 -19   65.09    6.00
  -1   1  19   63.49    5.30
   1  -1 -19   61.89    5.30
   1   1  19   66.79    5.60
  -1  -1  19   70.69    6.30
  -1   1 -19   63.29    6.80
   2  -1  19    0.50    3.60
  -2  -1 -19    5.90    4.10
   2   1 -19    2.50    3.60
  -2   1  19    4.70    3.00
  -2   1 -19    0.80    4.30
   2  -1 -19    3.70    3.10
  -2  -1  19    1.20    3.30
   2   1  19    3.20    3.40
   3  -1  19   17.80    5.40
  -3   1  19   12.00    4.10
  -3  -1 -19   14.90    5.40
   3  -1 -19   14.10    4.70
   3   1  19   16.80    5.00
  -3  -1  19   15.10    4.70
  -4  -1 -19   25.00    7.00
   4  -1  19    2.10    6.80
  -4   1  19    1.50    5.40
  -4   1 -19   13.90    7.70
  -4  -1  19    9.20    6.00
   0  -2 -19  379.16   20.60
   0  -2  19  402.36   21.80
   0   2 -19  418.36   22.00
   0   2  19  401.56   20.50
  -1  -2 -19  240.38   13.80
   1   2 -19  247.28   14.80
  -1   2  19  252.47   13.20
   1  -2  19  261.87   14.60
  -1   2 -19  229.18   14.90
   1  -2 -19  241.28   13.20
   1   2  19  258.07   13.80
  -1  -2  19  243.98   14.70
   2  -2  19   52.39    9.00
  -2  -2 -19   56.19    6.10
  -2  -2 -19   47.70    6.00
  -2   2  19   55.69    5.10
   2   2 -19   47.70    6.60
   2  -2 -19   53.49    5.30
   2   2  19   47.30    6.00
  -2  -2  19   53.69    6.70
   3  -2  19    8.00    5.50
  -3  -2 -19    8.90    4.50
  -3   2  19    5.60    3.80
   3  -2 -19    6.30    4.30
  -3  -2  19   12.80    5.10
  -4   2  19   -0.10    5.90
   4  -2  19   -7.00    7.40
  -4  -2 -19   13.60    6.60
  -4  -2  19   -4.40    6.50
   0  -3 -19   30.00    3.10
   0   3  19   28.90    3.30
   0   3 -19   24.10    4.90
   0  -3  19   29.50    4.90
   1  -3  19    7.20    3.80
  -1  -3 -19   11.10    2.60
   1   3 -19   13.60    4.40
  -1  -3 -19    7.70    2.80
   1   3  19   13.30    2.90
   1  -3 -19   12.80    1.90
  -1   3 -19    2.70    4.70
  -1  -3  19   23.00    4.30
  -2  -3 -19   97.29    8.30
  -2   3  19  109.29    6.60
  -2  -3 -19  100.99    7.90
   2  -3  19  110.19    8.70
  -2  -3  19  128.79   14.10
   2  -3 -19   95.59    6.70
  -3   3  19    5.90    4.40
   3  -3  19  -10.60    5.30
  -3  -3 -19    3.60    4.80
  -3   3  19    4.10    3.40
   3  -3 -19    1.40    4.40
  -3  -3  19   -4.00    4.60
   4  -3  19    2.60    8.10
  -4   3  19    5.40    5.20
  -4  -3 -19   11.30    6.70
  -4  -3  19   -1.50    6.90
   0  -4  19   15.60    4.10
  -1  -4 -19   42.00    4.50
   1  -4  19   47.70    6.20
  -1  -4 -19   54.09    4.60
   2  -4  19    7.50    3.90
  -2  -4 -19    5.00    4.00
  -2  -4 -19    2.10    3.30
  -2  -4  19    7.40    4.40
   3  -4  19    8.30    6.20
  -3   4  19   11.20    3.40
  -3  -4  19    3.80    5.00
   4  -4  19   25.30    9.10
  -4  -4 -19   21.80    6.90
  -4  -4  19    9.00    7.20
   0  -5  19  159.28   11.70
   1  -5  19   38.40    6.50
  -1  -5 -19   34.20    4.10
  -1  -5 -19   39.30    4.00
  -1  -5  19   45.10    6.50
  -2  -5 -19   11.60    4.60
  -2  -5 -19   19.70    3.80
   2  -5  19   15.70    5.60
  -2  -5  19   16.60    5.30
   3  -5  19   19.20    6.60
  -3  -5  19   27.60    7.00
   0  -6  19  168.18   12.70
  -1  -6 -19    3.30    2.20
   1  -6  19    3.30    5.30
  -1  -6  19    4.60    4.80
   2  -6  19    8.80    6.10
  -2  -6 -19   12.10    3.90
  -2  -6  19    5.50    5.60
  -3  -6 -19    7.80   10.00
   3  -6  19    7.90    6.80
  -3  -6  19    1.10    6.10
   0  -7  19    7.70    5.50
   1  -7  19    3.40    5.90
  -1  -7  19   14.00    6.10
   2  -7  19   -2.80    6.20
  -2  -7  19   -0.30    6.10
   3  -7  19   21.50    8.40
  -3  -7  19   26.60    8.30
   0  -8  19    3.70    7.00
   1  -8  19   12.20    7.20
  -1  -8  19   -3.10    6.70
   2  -8  19   -2.30    7.60
  -2  -8  19    2.50    7.80
   0  -9  19   -1.30    7.50
   1  -9  19    5.90    8.50
  -1  -9  19    2.30    7.80
   0   0  20  366.86   20.20
   0   0 -20  385.66   20.30
   1   0  20   56.79    5.70
  -1   0  20   61.19    5.60
  -1   0 -20   49.90    6.20
   1   0 -20   58.79    5.60
  -2   0 -20    5.00    4.70
   2   0  20    2.50    3.90
  -2   0  20   -0.70    3.30
   2   0 -20    0.70    3.60
   3   0  20   16.70    5.40
   3   0 -20   17.60    5.50
  -3   0  20   17.50    4.90
  -4   0 -20    9.40    7.10
  -4   0  20    4.80    6.10
   0  -1  20  209.58   12.60
   0   1 -20  227.38   12.90
   0  -1 -20  198.28   12.00
   0   1  20  208.78   11.90
   1   1 -20  205.58   13.30
  -1   1  20  230.18   12.70
  -1  -1 -20  235.08   13.40
   1  -1  20  233.98   13.60
  -1  -1  20  236.68   13.50
   1  -1 -20  227.38   12.70
   1   1  20  207.68   12.90
  -1   1 -20  221.78   13.80
   2  -1  20   48.60    6.70
  -2  -1 -20   56.39    7.00
  -2   1  20   47.30    5.60
   2   1 -20   43.30    5.80
   2  -1 -20   42.80    5.60
  -2  -1  20   48.80    6.40
   2   1  20   48.60    6.30
  -3   1  20    3.90    3.90
  -3  -1 -20   10.00    5.00
   3  -1  20    8.90    5.40
   3   1  20    9.30    4.90
   3  -1 -20    5.80    4.70
  -3  -1  20   13.00    7.10
   4  -1  20   18.60    7.40
  -4   1  20    4.20    5.70
  -4  -1 -20   15.80    6.80
  -4  -1  20   -2.20    6.20
  -4   1 -20   17.70    7.90
   0  -2  20    8.80    3.50
   0   2 -20    6.30    3.90
   1   2 -20   32.40    5.50
   1  -2  20   34.60    5.10
  -1   2  20   40.80    4.00
  -1  -2 -20   32.50    4.30
   1   2  20   37.60    5.00
   1  -2 -20   29.80    3.90
  -1  -2  20   40.70    5.20
  -1   2 -20   32.60    5.50
  -2   2  20   11.20    3.10
  -2  -2 -20   14.10    3.80
   2   2 -20   17.50    5.20
  -2  -2 -20   10.90    4.40
   2  -2  20    7.20    3.90
   2  -2 -20    9.50    3.10
   2   2  20    9.00    3.90
  -2  -2  20    5.30    4.10
  -3   2  20   24.00    4.80
   3  -2  20   22.30    6.50
  -3  -2 -20   24.30    5.60
   3  -2 -20   17.80    4.70
  -3  -2  20   26.20    5.90
  -4  -2 -20  -14.20    6.50
   4  -2  20    3.80    8.10
  -4  -2  20    2.50    6.70
   0   3 -20  179.48   13.00
   0   3  20  211.58   10.60
   0  -3 -20  186.08   10.50
   0  -3  20  194.88   12.60
  -1  -3 -20    6.80    2.70
  -1   3  20    1.10    1.90
   1  -3  20   10.00    3.80
  -1  -3 -20    2.40    2.80
   1   3 -20    1.40    4.60
   1  -3 -20    0.50    1.80
  -1  -3  20   -0.60    3.60
   1   3  20    3.50    2.60
  -2   3  20   31.80    4.10
  -2  -3 -20   32.60    5.20
   2  -3  20   35.20    6.00
  -2  -3 -20   40.60    4.80
   2  -3 -20   30.40    4.20
  -2  -3  20   28.90    5.60
  -3  -3 -20    7.00    4.60
   3  -3  20   -3.60    5.50
  -3   3  20    3.90    3.70
  -3  -3  20    2.00    5.20
  -4  -3 -20   30.20    7.70
   4  -3  20   21.20    9.50
  -4   3  20   14.30    6.00
  -4  -3  20   28.70    7.60
   0  -4  20  292.27   18.50
   1  -4  20    3.00    3.90
  -1  -4 -20   10.60    2.60
  -1  -4  20   -0.40    4.20
  -2  -4 -20    4.60    3.60
   2  -4  20   12.60    5.40
  -2  -4 -20   18.40    4.60
  -2  -4  20   20.60    5.10
   3  -4  20    1.80    5.80
  -3   4  20    5.70    3.30
  -3  -4 -20    7.50    4.80
  -3  -4  20    3.80    5.40
   4  -4  20   25.80    9.90
  -4  -4 -20    9.90    7.00
  -4  -4  20   26.20    8.40
   0  -5  20   22.10    5.30
  -1  -5 -20   50.19    4.70
   1  -5  20   51.19    7.30
  -1  -5 -20   44.90    4.40
  -1  -5  20   45.70    6.60
   2  -5  20   15.90    6.00
  -2  -5 -20   24.50    5.00
  -2  -5 -20   18.40    3.90
  -2  -5  20   17.40    5.80
   3  -5  20    4.40    6.50
  -3  -5 -20   -2.60    4.90
  -3  -5  20   -7.30    5.90
   0  -6  20    4.70    5.30
   1  -6  20    1.30    5.30
  -1  -6  20    4.40    5.20
   2  -6  20    6.60    5.80
  -2  -6 -20    0.90    3.40
  -2  -6  20    6.60    5.80
  -3  -6 -20   15.40    6.20
   3  -6  20    5.40    6.90
  -3  -6  20    7.40    7.20
   0  -7  20   60.39    8.80
   1  -7  20   -5.50    5.50
  -1  -7  20   -0.70    6.10
   2  -7  20    2.10    6.90
  -2  -7  20   10.40    6.90
   0  -8  20    0.60    6.50
   1  -8  20   -0.40    7.40
  -1  -8  20   -5.20    6.90
   2  -8  20  -10.20    7.50
  -2  -8  20    3.30    7.70
   0  -9  20   -8.00    7.70
   0   0 -21    2.70    3.40
   0   0  21    2.40    3.00
   1   0  21    6.70    3.20
  -1   0  21    9.40    3.20
  -1   0 -21    5.10    3.80
   1   0 -21    7.40    3.40
  -2   0 -21   -2.60    4.60
   2   0 -21   -6.60    3.50
  -2   0  21    1.70    3.40
   2   0  21    2.50    4.00
   3   0 -21    3.90    5.70
   3   0  21   -2.00    5.20
  -3   0  21   -2.20    4.40
  -4   0 -21    5.40    7.40
  -4   0  21   -1.80    6.50
   0   1 -21  252.67   14.50
   0  -1  21  230.98   14.00
   0  -1 -21  238.38   13.60
   0   1  21  234.58   13.40
  -1  -1 -21  107.79    8.40
   1   1 -21  108.99    8.70
   1  -1  21  115.09    8.70
  -1   1  21  115.49    7.80
  -1  -1  21  122.49    8.60
   1   1  21  109.19    8.20
  -1   1 -21  120.89    9.30
   1  -1 -21  114.59    7.80
  -2  -1 -21   41.40    6.10
   2   1 -21   37.70    5.80
  -2   1  21   37.80    4.80
  -2  -1  21   36.70    5.50
   2   1  21   45.10    5.90
   2  -1 -21   36.60    5.00
  -3   1  21    3.70    4.50
   3  -1  21   18.20    5.70
  -3  -1 -21   20.30    5.70
   3  -1 -21    2.40    5.10
  -3  -1  21   16.70    5.30
   3   1  21   16.70    5.70
  -4  -1 -21   12.70    7.00
   4  -1  21   12.90    7.90
  -4   1  21   11.60    6.50
  -4  -1  21    7.10    6.70
  -4   1 -21    4.50    8.30
   0   2  21    2.00    2.50
   0  -2  21   -2.40    3.40
   0   2 -21    5.80    4.20
   0  -2 -21    0.00    2.40
  -1   2  21   22.90    3.40
   1   2 -21   23.50    5.10
  -1  -2 -21   25.30    4.10
   1  -2  21   32.30    5.00
  -1   2 -21   25.50    5.50
   1   2  21   25.20    4.00
  -1  -2  21   26.90    5.00
  -2   2  21   32.30    4.20
  -2  -2 -21   35.10    5.10
  -2  -2 -21   27.00    5.20
   2  -2  21   31.90    5.60
  -2  -2  21   21.90    5.00
   2   2  21   29.30    5.00
   2  -2 -21   26.40    4.00
  -3   2  21   -1.00    4.00
  -3  -2 -21    2.40    4.50
   3  -2  21   -5.80    5.70
  -3  -2  21    8.30    5.10
  -4  -2 -21   10.50    7.10
   4  -2  21    9.30    8.60
  -4   2  21    3.90    7.10
  -4  -2  21   13.70    7.30
   0   3  21    5.70    2.20
   0  -3 -21    3.70    2.30
   0  -3  21    9.20    4.20
   1  -3  21  219.08   14.50
  -1   3  21  232.98   11.80
  -1  -3 -21  245.38   12.80
  -1  -3 -21  220.68   12.80
   1   3  21  209.78   12.70
  -1  -3  21  219.28   14.20
   1  -3 -21  210.98   11.80
  -2  -3 -21   41.00    5.80
  -2  -3 -21   45.50    6.00
   2  -3  21   39.80    6.10
  -2   3  21   37.50    4.50
   2  -3 -21   32.60    3.90
  -2  -3  21   41.50    6.40
  -3  -3 -21   -3.20    4.50
  -3   3  21   12.50    4.00
   3  -3  21    1.60    6.50
  -3  -3  21    8.10    5.50
   4  -3  21   -9.00    8.90
  -4  -3 -21   -1.00    7.00
  -4  -3  21    5.00    7.30
   0  -4  21    8.20    4.40
  -1  -4 -21  100.49    7.90
  -1  -4 -21  117.89    7.40
   1  -4  21  118.49   10.00
  -1  -4  21  127.39   10.10
  -2  -4 -21   15.20    5.00
  -2  -4 -21    6.10    3.90
   2  -4  21    7.90    5.20
  -2  -4  21   17.10    5.40
   3  -4  21   21.20    6.90
  -3  -4 -21   15.70    5.30
  -3  -4  21   17.60    6.30
   0  -5  21  129.49   11.00
  -1  -5 -21   42.40    4.40
  -1  -5 -21   34.10    4.50
   1  -5  21   50.99    7.10
  -1  -5  21   50.59    7.20
   2  -5  21    6.60    5.80
  -2  -5 -21    1.60    3.70
  -2  -5  21   12.60    5.90
   3  -5  21   15.60    7.90
  -3  -5 -21   -0.30    5.20
  -3  -5  21    1.80    6.50
   0  -6  21   -0.20    5.20
   1  -6  21   50.89    8.10
  -1  -6  21   49.00    8.00
  -2  -6 -21    2.30    4.20
   2  -6  21    9.80    7.00
  -2  -6  21   11.50    6.60
   3  -6  21    9.70    7.70
  -3  -6 -21   18.10    8.20
  -3  -6  21   14.00    7.90
   0  -7  21   -2.60    6.20
   1  -7  21    8.10    6.90
  -1  -7  21   13.20    6.70
   2  -7  21    6.60    7.60
  -2  -7  21   11.50    7.80
   0  -8  21   -3.60    7.10
   1  -8  21   -0.20    7.70
  -1  -8  21   16.00    7.40
   0   0  22   43.00    5.50
   0   0 -22   42.10    5.40
   1   0  22    0.70    3.30
  -1   0  22   -0.40    3.10
   1   0 -22   -1.20    3.40
  -1   0 -22    4.10    3.90
   2   0  22   26.00    5.20
   2   0 -22   26.90    5.00
  -2   0  22   31.10    4.80
   3   0  22   27.70    6.90
  -3   0  22   36.10    6.00
  -4   0 -22   -7.30    7.80
  -4   0  22   10.10    6.90
   0   1  22   42.90    5.20
   0  -1  22   47.90    5.80
   0   1 -22   46.00    5.80
   0  -1 -22   41.70    5.50
   1   1 -22   12.00    4.30
  -1   1  22   12.00    3.30
   1  -1  22   10.60    4.10
  -1  -1 -22    7.20    4.10
  -1  -1  22   15.30    4.00
   1  -1 -22   14.10    3.30
   1   1  22    7.70    3.40
  -1   1 -22    4.70    4.50
   2  -1  22   76.49    8.10
  -2   1  22   72.39    6.60
   2   1 -22   55.59    7.20
  -2  -1 -22   72.29    8.20
  -2  -1  22   63.09    7.60
   2   1  22   68.69    7.50
   2  -1 -22   58.79    7.00
  -3  -1 -22   15.00    5.90
  -3   1  22    6.30    4.50
   3  -1  22   10.00    6.30
   3  -1 -22    6.20    6.70
  -3  -1  22   14.50    5.40
   3   1  22    3.10    5.60
  -4   1  22    7.20    6.70
  -4  -1 -22    2.80    7.10
   4  -1  22    0.00    8.00
  -4  -1  22    3.50    6.80
  -4   1 -22   -7.70    8.30
   0  -2 -22   41.80    4.90
   0   2 -22   45.60    6.50
   0   2  22   47.40    4.80
   0  -2  22   40.70    5.80
  -1   2  22   91.39    7.10
  -1  -2 -22   97.79    7.90
   1  -2  22  115.29    8.80
   1   2 -22   89.39    9.10
   1  -2 -22  102.69    7.10
   1   2  22  109.79    8.00
  -1  -2  22  111.59    8.60
   2  -2  22   76.39    8.10
  -2   2  22   81.79    6.60
  -2  -2 -22   70.49    7.50
  -2  -2 -22   58.49    7.50
   2  -2 -22   74.79    6.60
   2   2  22   64.19    7.70
   3  -2  22    0.70    6.40
  -3   2  22   14.90    4.70
  -3  -2 -22   22.10    5.60
  -3  -2  22   21.70    5.90
  -4   2  22   17.00    6.70
  -4  -2 -22   -4.50    7.50
   4  -2  22   -1.40    8.50
  -4  -2  22   -7.70    7.10
   0  -3 -22   -2.30    2.20
   0   3  22    1.30    2.40
  -1  -3 -22   56.39    6.10
  -1   3  22   70.89    4.80
  -1  -3 -22   63.89    6.00
   1  -3  22   52.99    7.30
   1   3  22   73.99    6.20
  -1  -3  22   62.79    7.70
   1  -3 -22   66.79    4.90
  -2   3  22    0.90    2.80
   2  -3  22   16.70    5.60
  -2  -3 -22    9.00    4.90
  -2  -3 -22   10.20    3.70
  -2  -3  22    8.90    4.90
  -3  -3 -22   32.60    6.10
   3  -3  22   22.50    7.50
  -3   3  22   34.40    5.00
  -3  -3  22   38.10    6.90
   0  -4  22   22.00    5.40
  -1  -4 -22    8.40    2.80
   1  -4  22   13.80    4.60
  -1  -4 -22    4.50    3.10
  -1  -4  22   -1.80    4.60
  -2  -4 -22    6.00    3.80
  -2  -4 -22   12.10    4.90
   2  -4  22   -2.80    5.10
  -2  -4  22    5.50    5.30
  -3  -4 -22    4.60    5.40
   3  -4  22   18.50    7.50
  -3  -4  22   18.00    6.50
   0  -5  22   21.30    6.20
  -1  -5 -22   30.40    3.40
   1  -5  22   22.10    6.30
  -1  -5  22   27.40    6.30
   2  -5  22   31.10    7.00
  -2  -5 -22   24.80    4.40
  -2  -5  22   23.20    6.60
   3  -5  22    2.00    8.10
  -3  -5 -22   10.30    5.80
  -3  -5  22   26.30    7.70
   0  -6  22  -11.40    5.50
   1  -6  22    7.60    5.70
  -1  -6  22    6.00    6.40
   2  -6  22    5.00    6.90
  -2  -6  22    6.90    6.80
   0  -7  22   -2.00    6.80
   1  -7  22   19.40    7.60
  -1  -7  22   13.70    7.00
   2  -7  22   14.60    7.80
  -2  -7  22    2.20    7.90
   0  -8  22   -2.10    7.60
   1  -8  22   16.50    8.20
  -1  -8  22    9.80    8.00
   0   0 -23    7.30    4.00
   0   0  23    2.10    3.50
  -1   0 -23    5.50    4.20
  -1   0  23    3.20    3.30
   1   0  23    3.30    3.70
   1   0 -23   -0.10    3.90
  -2   0  23   66.59    7.30
   2   0  23   65.79    8.20
   2   0 -23   65.59    7.80
   3   0  23    6.40    6.10
   0   1 -23   31.70    5.30
   0   1  23   41.50    4.90
   0  -1  23   27.20    4.90
   0  -1 -23   23.30    4.30
  -1  -1 -23    0.80    4.00
   1  -1  23    5.70    3.90
   1   1 -23    6.60    4.30
  -1   1  23    8.70    3.30
   1  -1 -23    8.80    3.50
   1   1  23    2.90    3.60
  -1  -1  23    7.60    3.90
  -1   1 -23    7.20    5.00
  -2  -1 -23   30.50    8.30
   2   1 -23   23.10    5.80
  -2   1  23   31.10    5.00
   2  -1  23   26.20    5.50
   2   1  23   31.00    5.80
  -2  -1  23   32.00    5.60
   2  -1 -23   33.50    5.10
   3  -1  23    5.50    6.40
  -3  -1 -23   16.90    6.10
  -3   1  23    8.00    5.10
   3   1  23   12.70    6.00
  -3  -1  23    6.70    5.40
   0   2 -23   52.69    7.30
   0   2  23   68.99    5.60
   0  -2 -23   56.79    5.70
   0  -2  23   66.99    7.40
   1  -2  23   26.90    5.40
   1   2 -23   21.00    9.20
  -1  -2 -23   21.70    4.50
  -1   2  23   16.30    3.60
   1  -2 -23   26.00    3.70
  -1  -2  23   23.20    4.80
   1   2  23   26.60    4.50
  -2  -2 -23   14.70    4.60
  -2   2  23   12.50    3.70
  -2  -2 -23   22.80    5.70
   2  -2  23   10.80    5.00
  -2  -2  23   12.80    5.20
   2  -2 -23    4.00    3.70
   2   2  23   20.10    4.80
  -3   2  23   13.80    4.90
  -3  -2 -23   14.80    5.80
   3  -2  23   14.40    6.90
  -3  -2  23   22.30    6.40
   0  -3  23   16.60    5.10
   0   3  23   19.80    3.30
   0  -3 -23   16.50    3.00
  -1   3  23   19.90    2.70
   1  -3  23   21.80    5.30
  -1  -3 -23   12.30    3.70
  -1  -3 -23    6.50    3.80
   1   3  23   12.90    3.70
  -1  -3  23   21.10    5.20
   1  -3 -23    9.90    2.60
  -2   3  23    6.50    3.10
   2  -3  23    8.20    5.20
  -2  -3 -23    3.90    5.30
  -2  -3 -23    6.40    3.90
  -2  -3  23   -2.00    4.80
   3  -3  23    4.70    6.60
  -3  -3 -23   15.60    5.40
  -3  -3  23    5.40    6.60
   0  -4  23   14.80    5.40
   1  -4  23   40.50    7.30
  -1  -4 -23   49.10    6.50
  -1  -4 -23   46.00    5.00
  -1  -4  23   27.50    6.30
   2  -4  23   20.00    6.60
  -2  -4 -23   25.50    4.60
  -2  -4  23   18.30    6.30
   3  -4  23   18.80    8.20
  -3  -4 -23    8.80    5.70
  -3  -4  23   12.00    7.10
   0  -5  23   10.10    5.90
   1  -5  23   45.80    7.80
  -1  -5  23   34.60    7.10
  -2  -5 -23   12.10    4.10
   2  -5  23    2.50    6.30
  -2  -5  23   13.90    6.60
   3  -5  23    3.20    8.00
  -3  -5 -23   20.00    6.20
  -3  -5  23    8.80    8.00
   0  -6  23    5.20    6.30
   1  -6  23    9.20    6.60
  -1  -6  23   12.40    6.30
   2  -6  23   39.40    8.70
  -2  -6  23   19.60    7.80
   0  -7  23   72.29    9.90
   1  -7  23   13.00    7.60
  -1  -7  23   -1.30    7.00
   2  -7  23    1.00    8.80
  -2  -7  23    1.00    8.40
   0  -8  23    8.30    8.50
   0   0 -24   -0.20    4.10
   0   0  24    2.20    3.60
  -1   0 -24    0.40    5.00
   1   0  24    7.10    4.10
  -1   0  24   13.30    4.00
   1   0 -24    3.90    4.40
   2   0 -24   50.29    6.70
  -2   0  24   46.40    6.40
   2   0  24   53.49    7.10
  -3   0  24    6.30    5.50
   3   0  24   -1.90    6.10
   0  -1  24   13.70    4.70
   0  -1 -24   26.80    4.30
   0   1  24   21.10    4.20
   0   1 -24   20.90    5.20
   1   1 -24   16.20    5.30
  -1  -1 -24   32.60    5.50
  -1   1  24   32.90    4.60
   1  -1  24   35.20    5.70
   1  -1 -24   27.50    4.50
   1   1  24   23.10    4.90
  -1  -1  24   34.60    5.50
  -2   1  24   47.30    6.00
   2  -1  24   53.19    7.20
   2  -1 -24   65.49    7.50
  -2  -1  24   48.00    6.80
   3  -1  24   14.70    7.10
  -3  -1 -24   30.40    7.00
  -3   1  24   28.60    5.80
   3   1  24   13.50    6.60
  -3  -1  24   19.80    6.20
   0   2  24   -1.70    3.00
   0  -2  24   -1.40    5.00
   0  -2 -24    8.80    3.30
  -1  -2 -24   16.20    4.60
  -1   2  24   19.10    3.70
   1  -2  24   18.40    4.90
   1  -2 -24   18.40    3.70
   1   2  24   23.10    4.40
  -2  -2 -24    2.80    4.70
  -2   2  24    5.90    3.80
  -2  -2 -24    1.60    6.00
   2  -2  24    9.20    5.80
   2   2  24   11.40    4.90
  -2  -2  24    3.00    5.20
  -3  -2 -24   16.10    6.00
   3  -2  24   -2.70    7.20
  -3   2  24   -4.30    4.70
  -3  -2  24    1.50    6.10
   0   3  24   33.80    4.20
   0  -3  24   40.70    6.50
   0  -3 -24   38.30    4.90
  -1  -3 -24   61.59    6.20
   1  -3  24   65.19    7.90
  -1  -3 -24   59.79    6.50
  -1   3  24   56.09    4.80
  -1  -3  24   56.19    7.80
   1   3  24   49.60    6.50
   2  -3  24   11.50    5.60
  -2  -3 -24   12.60    4.40
  -2  -3 -24    6.90    7.20
  -2   3  24    6.00    3.20
  -2  -3  24    7.20    5.50
  -3  -3 -24   28.00    6.40
   3  -3  24   14.20    7.90
  -3  -3  24    2.80    6.90
   0  -4  24   13.70    5.80
   1  -4  24   18.70    5.80
  -1  -4 -24   15.60    3.40
  -1  -4  24   -0.40    5.40
   2  -4  24   -6.80    5.90
  -2  -4 -24   -2.60    4.00
  -2  -4  24    6.80    6.00
   3  -4  24    8.20    8.80
  -3  -4 -24   -9.40    6.10
  -3  -4  24   -7.20    6.80
   0  -5  24   16.10    6.60
   1  -5  24   45.30    8.20
  -1  -5  24   55.39    8.50
   2  -5  24   24.60    7.20
  -2  -5  24    6.00    6.90
   0  -6  24    6.00    7.10
   1  -6  24    0.30    6.50
  -1  -6  24   11.40    6.80
   2  -6  24   -3.90    7.90
  -2  -6  24    9.70    7.80
   0  -7  24   -5.40    7.50
   1  -7  24  -12.60    7.50
  -1  -7  24   10.30    8.10
   0   0  25    4.00    3.80
   0   0 -25   -2.70    4.60
   1   0 -25    0.20    4.60
   1   0  25   -2.10    4.10
  -1   0  25    5.60    4.10
  -1   0 -25   -5.50    5.10
   2   0 -25   11.40    5.50
  -2   0  25   12.80    5.20
   2   0  25    3.60    5.60
   3   0  25   32.30    8.00
  -3   0  25   23.40    6.50
   0   1  25  100.29    8.10
   0  -1  25   99.59    9.30
   0  -1 -25  112.39    8.40
   0   1 -25   93.89    9.70
   1  -1  25   16.60    5.00
   1   1 -25   18.20    5.90
  -1  -1 -25   17.80    5.10
  -1   1  25   18.10    4.40
  -1  -1  25   17.00    4.90
   1   1  25   26.30    5.00
   1  -1 -25   22.00    4.60
  -2   1  25   14.40    4.60
   2  -1  25   14.50    5.60
  -2  -1  25   17.70    7.00
   2   1  25   18.20    5.40
  -3   1  25  -11.70    5.30
  -3  -1 -25    5.20    6.60
   3  -1  25    1.70    7.20
  -3  -1  25   11.10    6.30
   3   1  25    2.80    6.60
   0  -2 -25   79.09    7.10
   0   2  25   86.19    7.10
   0  -2  25   83.49    9.00
  -1  -2 -25   11.20    4.50
  -1   2  25    0.80    3.30
   1  -2  25    1.80    4.70
  -1  -2  25    4.60    4.60
   1   2  25   -0.90    4.10
   2  -2  25   -4.70    5.20
  -2  -2 -25    1.60    4.60
  -2   2  25    0.40    4.00
  -2  -2  25    7.40    5.60
   2   2  25   -3.10    5.00
   3  -2  25   24.10    8.20
  -3  -2 -25   28.60    7.00
  -3  -2  25   23.90    7.10
   0   3  25   29.50    4.10
   0  -3  25   29.90    6.20
   1  -3  25   43.40    7.00
  -1   3  25   38.60    4.70
  -1  -3 -25   51.29    6.30
   1   3  25   39.10    5.50
  -1  -3  25   42.90    7.10
   2  -3  25   16.50    5.90
  -2  -3 -25    9.40    4.50
  -2  -3  25   17.40    6.40
  -3  -3 -25   -2.20    6.00
   3  -3  25   -7.10    7.50
  -3  -3  25   -2.60    7.10
   0  -4  25   18.90    6.50
  -1  -4 -25    8.30    3.60
   1  -4  25    3.30    5.90
  -1  -4  25   10.40    5.80
   2  -4  25   39.90    8.30
  -2  -4 -25   27.30    5.10
  -2  -4  25   33.80    7.90
   0  -5  25   93.59   11.20
   1  -5  25   15.30    7.00
  -1  -5  25   19.60    6.90
   2  -5  25  -12.90    6.60
  -2  -5  25    5.20    7.50
   0  -6  25    5.70    7.80
   1  -6  25    5.50    7.60
  -1  -6  25    9.60    7.20
   0  -7  25   -5.20    7.80
   0   0 -26   73.59    8.70
   0   0  26   75.99    7.70
   1   0 -26   -7.10    5.10
  -1   0  26    3.30    4.30
   1   0  26   -0.80    4.30
   2   0  26    1.60    5.70
  -2   0  26   -6.90    4.90
   3   0  26   -9.60    7.20
  -3   0  26   12.00    6.50
   0   1  26   12.20    4.40
   0  -1 -26    9.90    4.80
   0  -1  26    7.50    4.80
  -1  -1 -26   31.80    6.20
  -1   1  26   29.50    5.60
   1  -1  26   26.30    6.20
  -1  -1  26   34.40    5.90
   1   1  26   58.49    7.50
   1  -1 -26   33.10    6.30
   2  -1  26   12.10    6.10
  -2   1  26   14.80    5.00
   2   1  26   19.90    6.00
  -2  -1  26   26.00    6.10
   3  -1  26   19.40    7.70
  -3   1  26   18.60    6.20
  -3  -1 -26   12.10    7.40
   3   1  26   13.40    7.50
  -3  -1  26    2.50    6.60
   0   2  26   12.50    4.00
   0  -2  26   17.50    5.90
   1  -2  26   40.30    6.80
  -1   2  26   44.30    5.80
  -1  -2  26   35.50    6.60
   1   2  26   25.80    5.40
  -2   2  26    3.20    4.20
   2  -2  26    4.40    6.00
  -2  -2  26   -6.70    5.90
  -3  -2 -26    9.90    6.60
   3  -2  26   28.40    8.80
  -3  -2  26    1.00    7.00
   0  -3  26  130.09   11.50
   0   3  26  111.49    8.40
  -1  -3 -26   16.30    4.30
  -1   3  26   22.80    5.20
   1  -3  26   13.80    5.90
  -1  -3  26   26.20    6.10
   1   3  26   20.70    4.60
  -2  -3 -26    6.30    4.80
   2  -3  26    2.80    6.00
  -2  -3  26    9.40    7.00
   0  -4  26   80.69   10.90
   1  -4  26    5.90    6.00
  -1  -4  26   19.40    6.70
   2  -4  26   27.30    7.70
  -2  -4  26    8.70    7.80
   0  -5  26    2.20    6.80
   1  -5  26   18.60    7.50
  -1  -5  26    9.30    7.40
   2  -5  26  -17.60    7.00
  -2  -5  26    7.40    8.00
   0  -6  26    0.60    7.90
   1  -6  26   12.80    8.10
  -1  -6  26   18.00    7.90
   0   0  27    0.00    4.50
   0   0 -27    2.60    5.70
   1   0 -27    6.60    5.80
  -1   0  27   15.00    5.40
   1   0  27    6.90    5.00
   2   0  27   10.00    6.50
  -2   0  27   13.00    5.60
  -3   0  27    4.40    6.50
   3   0  27   -1.20    8.00
   0   1  27   11.40    4.60
   0  -1  27   14.50    5.40
  -1   1  27   31.20    5.60
  -1  -1 -27   32.90    6.70
   1  -1  27   41.20    6.60
   1   1  27   34.90    6.40
  -1  -1  27   32.50    6.40
  -2   1  27    4.00    5.10
   2  -1  27    8.60    6.80
  -2  -1  27    6.00    5.70
   2   1  27    5.10    6.10
   0  -2  27   20.00    6.70
   0   2  27   32.50    5.00
  -1   2  27   55.99    6.30
   1  -2  27   43.40    7.50
  -1  -2  27   40.10    7.10
   1   2  27   50.19    6.60
   2  -2  27   13.80    6.80
  -2  -2 -27    0.70    5.50
   2   2  27    3.40    6.00
  -2  -2  27    1.50    6.40
   0   3  27    3.40    3.90
   0  -3  27   -3.80    5.90
  -1  -3 -27   21.90    4.70
   1  -3  27   20.00    6.70
   1   3  27   16.60    5.00
  -1  -3  27   22.10    6.80
   2  -3  27   11.00    7.00
  -2  -3 -27    9.90    5.00
  -2  -3  27   15.20    7.20
   0  -4  27   10.30    6.90
   1  -4  27   14.00    6.80
  -1  -4  27    9.20    7.20
   2  -4  27   22.70    8.00
  -2  -4  27   13.00    8.20
   0  -5  27    0.70    7.50
   1  -5  27    1.20    7.40
  -1  -5  27    4.60    7.30
   0  -6  27    5.40    8.40
   0   0  28    8.70    5.10
  -1   0  28    5.00    5.40
   1   0  28    6.80    5.10
  -2   0  28   -3.70    6.70
   2   0  28   16.10    7.00
   0  -1  28   14.00    5.90
   0   1  28   17.00    4.90
  -1   1  28   15.90    5.20
   1  -1  28    6.90    5.50
  -1  -1  28   24.90    6.30
   1   1  28    6.60    5.60
   2  -1  28    4.00    7.50
  -2   1  28    3.40    5.50
   2   1  28   -0.60    6.80
  -2  -1  28    5.10    6.40
   0  -2  28   27.80    6.90
   0   2  28   28.70    5.40
  -1   2  28    3.30    4.70
   1  -2  28    3.10    6.20
  -1  -2  28   10.70    6.10
   1   2  28    1.10    5.30
  -2  -2 -28   20.30    6.50
   2  -2  28   14.70    7.50
   2   2  28   20.60    7.10
  -2  -2  28   19.60    7.50
   0  -3  28   61.99    9.20
   1  -3  28   11.00    6.60
  -1  -3  28    6.50    6.70
   1   3  28   10.30    6.10
   2  -3  28   -2.20    7.50
  -2  -3  28    6.30    7.50
   0  -4  28   26.00    8.00
   1  -4  28   -4.60    7.10
  -1  -4  28   -2.60    7.30
   0  -5  28   16.20    8.00
   1  -5  28    3.50    8.10
  -1  -5  28   -3.10    8.00
   0   0  29   -0.50    5.90
  -1   0  29   11.40    6.70
   1   0  29   26.90    6.30
  -2   0  29    9.80    6.60
   2   0  29    5.50    8.00
   0   1  29   25.40    5.70
   0  -1  29   27.00    6.20
   1  -1  29   16.10    6.60
  -1   1  29   21.00    5.60
  -1  -1  29   32.00    6.80
   1   1  29   -0.80    7.20
   2  -1  29    9.60    8.00
   2   1  29   16.80    7.80
  -2  -1  29   21.70    7.20
   0  -2  29   12.70    6.60
   0   2  29   31.90    5.80
   1  -2  29   -2.10    6.50
  -1  -2  29   -6.70    6.40
   1   2  29    3.00    5.60
   2  -2  29    6.00    7.90
  -2  -2 -29    4.50    6.80
  -2  -2  29    8.10    7.70
   2   2  29    6.50    7.00
   0  -3  29    7.00    7.50
   1  -3  29    6.60    7.30
  -1  -3  29    2.70    7.20
   0  -4  29    3.20    8.10
   1  -4  29   -0.30    7.70
  -1  -4  29   13.50    8.10
   0   0  30    1.60    5.90
  -1   0  30   24.00    7.00
   1   0  30   16.20    6.60
   0   1  30   17.40    5.70
   0  -1  30   23.20    6.70
   1  -1  30   22.60    6.90
  -1  -1  30   11.40    6.90
   1   1  30    3.40    6.50
   0  -2  30    1.40    7.00
   1  -2  30   21.70    7.50
  -1  -2  30    3.90    7.30
   0  -3  30    9.20    7.80
   0   0  31    9.90    6.60
   1   0  31   16.30    7.40
  -1   0  31   -6.30    6.40
   0  -1  31    8.80    6.90
   0  -2  31   -1.70    7.50

_computing_structure_solution     'SHELXT 2014/4 (Sheldrick, 2014)'
;
_shelx_hkl_checksum   20029
