# Supplementary material for: Reciprocal carbonyl–carbonyl interactions in small molecules and proteins
Source: Nat Commun. 2017 Jul 19;8:78. doi: 10.1038/s41467-017-00081-x (PMC5517579; doi:10.1038/s41467-017-00081-x)
Supplement: Supplementary file 9 — Supplementary Data 8 [file 41467_2017_81_MOESM9_ESM.cif]

 
data_comp_7_a
 
_audit_creation_method            'SHELXL-2014/7'
_shelx_SHELXL_version_number      '2014/7'
_chemical_name_systematic         '4-bromo-N'-(2-chloroacetyl)benzohydrazide'
_chemical_name_common             ?
_chemical_melting_point           ?
_chemical_formula_moiety          'C9 H8 Br Cl N2 O2' 
_chemical_formula_sum
 'C9 H8 Br Cl N2 O2' 
_chemical_formula_weight          291.53

loop_
 _atom_type_symbol
 _atom_type_description
 _atom_type_scat_dispersion_real
 _atom_type_scat_dispersion_imag
 _atom_type_scat_source
 'C'  'C'   0.0033   0.0016
 'International Tables Vol C Tables 4.2.6.8 and 6.1.1.4'
 'H'  'H'   0.0000   0.0000
 'International Tables Vol C Tables 4.2.6.8 and 6.1.1.4'
 'Br'  'Br'  -0.2901   2.4595
 'International Tables Vol C Tables 4.2.6.8 and 6.1.1.4'
 'Cl'  'Cl'   0.1484   0.1585
 'International Tables Vol C Tables 4.2.6.8 and 6.1.1.4'
 'N'  'N'   0.0061   0.0033
 'International Tables Vol C Tables 4.2.6.8 and 6.1.1.4'
 'O'  'O'   0.0106   0.0060
 'International Tables Vol C Tables 4.2.6.8 and 6.1.1.4'
 
_space_group_crystal_system       orthorhombic
_space_group_IT_number            19
_space_group_name_H-M_alt         'P 21 21 21'
_space_group_name_Hall            'P 2ac 2ab'
 
_shelx_space_group_comment
;
The symmetry employed for this shelxl refinement is uniquely defined
by the following loop, which should always be used as a source of
symmetry information in preference to the above space-group names.
They are only intended as comments.
;
 
loop_
 _space_group_symop_operation_xyz
 'x, y, z'
 '-x+1/2, -y, z+1/2'
 '-x, y+1/2, -z+1/2'
 'x+1/2, -y+1/2, -z'
 
_cell_length_a                    4.6868(5)
_cell_length_b                    9.6637(10)
_cell_length_c                    24.431(2)
_cell_angle_alpha                 90
_cell_angle_beta                  90
_cell_angle_gamma                 90
_cell_volume                      1106.54(19)
_cell_formula_units_Z             4
_cell_measurement_temperature     293(2)
_cell_measurement_reflns_used     3482
_cell_measurement_theta_min       2.69
_cell_measurement_theta_max       26.29
 
_exptl_crystal_description        'Rod'
_exptl_crystal_colour             Colourless
_exptl_crystal_density_meas       ?
_exptl_crystal_density_method     ?
_exptl_crystal_density_diffrn     1.750          
_exptl_crystal_F_000              576
_exptl_transmission_factor_min    ?
_exptl_transmission_factor_max    ?
_exptl_crystal_size_max           0.261
_exptl_crystal_size_mid           0.143
_exptl_crystal_size_min           0.103
_exptl_absorpt_coefficient_mu     3.937
_shelx_estimated_absorpt_T_min    0.426
_shelx_estimated_absorpt_T_max    0.687
_exptl_absorpt_correction_type    'Multi-Scan'
_exptl_absorpt_correction_T_min   0.481
_exptl_absorpt_correction_T_max   0.620
_exptl_absorpt_process_details    SADABS
_exptl_absorpt_special_details    ?
_diffrn_ambient_temperature       293(2)
_diffrn_radiation_wavelength      0.71073
_diffrn_radiation_type            MoK\a
_diffrn_source                    'X-ray'
_diffrn_measurement_device_type   'Bruker PHOTON100 CMOS'
_diffrn_measurement_method        '\f and \w scans'
_diffrn_detector_area_resol_mean  ?
_diffrn_reflns_number             9314
_diffrn_reflns_av_unetI/netI      0.0544
_diffrn_reflns_av_R_equivalents   0.0529
_diffrn_reflns_limit_h_min        -5
_diffrn_reflns_limit_h_max        5
_diffrn_reflns_limit_k_min        -11
_diffrn_reflns_limit_k_max        12
_diffrn_reflns_limit_l_min        -30
_diffrn_reflns_limit_l_max        30
_diffrn_reflns_theta_min          2.266
_diffrn_reflns_theta_max          26.352
_diffrn_reflns_theta_full         25.242
_diffrn_measured_fraction_theta_max   0.999
_diffrn_measured_fraction_theta_full  0.998
_diffrn_reflns_Laue_measured_fraction_max    0.999
_diffrn_reflns_Laue_measured_fraction_full   0.998
_diffrn_reflns_point_group_measured_fraction_max   0.996
_diffrn_reflns_point_group_measured_fraction_full  0.996
_reflns_number_total              2247
_reflns_number_gt                 1896
_reflns_threshold_expression      'I > 2\s(I)'
_reflns_Friedel_coverage          0.658
_reflns_Friedel_fraction_max      0.992
_reflns_Friedel_fraction_full     0.992
 
_reflns_special_details
;
 Reflections were merged by SHELXL according to the crystal
 class for the calculation of statistics and refinement.
 
 _reflns_Friedel_fraction is defined as the number of unique
 Friedel pairs measured divided by the number that would be
 possible theoretically, ignoring centric projections and
 systematic absences.
;
 
_computing_data_collection        'Bruker APEX2'
_computing_cell_refinement        'Bruker SAINT'
_computing_data_reduction         'Bruker SAINT'
_computing_structure_solution     'SHELXS-97 (Sheldrick 2008)'
_computing_structure_refinement 'SHELXL-2014/7 (Sheldrick, 2014)'
_computing_molecular_graphics     'Bruker SHELXTL'
_computing_publication_material   'Bruker SHELXTL'
_refine_special_details           ?
_refine_ls_structure_factor_coef  Fsqd
_refine_ls_matrix_type            full
_refine_ls_weighting_scheme       calc
_refine_ls_weighting_details
'w=1/[\s^2^(Fo^2^)+(0.0106P)^2^+0.5501P] where P=(Fo^2^+2Fc^2^)/3'
_atom_sites_solution_primary      ?
_atom_sites_solution_secondary    ?
_atom_sites_solution_hydrogens    geom
_refine_ls_hydrogen_treatment     constr
_refine_ls_extinction_method      'SHELXL-2014/7 (Sheldrick 2014'
_refine_ls_extinction_coef        0.007(2)
_refine_ls_extinction_expression
 'Fc^*^=kFc[1+0.001xFc^2^\l^3^/sin(2\q)]^-1/4^'
_refine_ls_abs_structure_details
;
 Flack x determined using 657 quotients [(I+)-(I-)]/[(I+)+(I-)]
 (Parsons, Flack and Wagner, Acta Cryst. B69 (2013) 249-259).
;
_refine_ls_abs_structure_Flack    0.043(9)
_chemical_absolute_configuration  ?
_refine_ls_number_reflns          2247
_refine_ls_number_parameters      141
_refine_ls_number_restraints      3
_refine_ls_R_factor_all           0.0456
_refine_ls_R_factor_gt            0.0339
_refine_ls_wR_factor_ref          0.0771
_refine_ls_wR_factor_gt           0.0732
_refine_ls_goodness_of_fit_ref    1.029
_refine_ls_restrained_S_all       1.035
_refine_ls_shift/su_max           0.000
_refine_ls_shift/su_mean          0.000
 
loop_
 _atom_site_label
 _atom_site_type_symbol
 _atom_site_fract_x
 _atom_site_fract_y
 _atom_site_fract_z
 _atom_site_U_iso_or_equiv
 _atom_site_adp_type
 _atom_site_occupancy
 _atom_site_site_symmetry_order  
 _atom_site_calc_flag
 _atom_site_refinement_flags_posn
 _atom_site_refinement_flags_adp
 _atom_site_refinement_flags_occupancy
 _atom_site_disorder_assembly
 _atom_site_disorder_group
Br1 Br 0.89678(12) 0.65162(7) 0.95629(2) 0.0613(2) Uani 1 1 d . . . . .
Cl1A Cl -0.046(4) 0.6748(19) 0.5448(5) 0.0967(12) Uani 0.169(8) 1 d D U P A 1
Cl1B Cl 0.0973(9) 0.6239(4) 0.53569(8) 0.0967(12) Uani 0.831(8) 1 d D U P A 2
O1 O 0.1295(9) 0.3827(3) 0.74455(14) 0.0573(9) Uani 1 1 d . . . . .
N2 N -0.1335(8) 0.5798(4) 0.68538(14) 0.0390(8) Uani 1 1 d . . . . .
H2N H -0.3142 0.5700 0.6806 0.047 Uiso 1 1 calc R U . . .
N1 N -0.0246(7) 0.6014(4) 0.73744(14) 0.0386(9) Uani 1 1 d . . . . .
H1N H -0.0535 0.6788 0.7540 0.046 Uiso 1 1 calc R U . . .
O2 O 0.3007(7) 0.5859(5) 0.64778(15) 0.0673(13) Uani 1 1 d . . . . .
C4 C 0.3014(9) 0.5435(5) 0.81031(17) 0.0338(10) Uani 1 1 d . . . . .
C8 C 0.0430(9) 0.5742(5) 0.64292(18) 0.0410(11) Uani 1 1 d . . . . .
C1 C 0.6528(10) 0.6071(5) 0.89717(17) 0.0412(11) Uani 1 1 d . . . . .
C7 C 0.1249(11) 0.5016(5) 0.76168(16) 0.0371(10) Uani 1 1 d . . . . .
C3 C 0.3728(11) 0.6794(5) 0.82122(18) 0.0423(10) Uani 1 1 d . . . . .
H3 H 0.3016 0.7499 0.7992 0.051 Uiso 1 1 calc R U . . .
C2 C 0.5510(10) 0.7109(5) 0.8650(2) 0.0467(12) Uani 1 1 d . . . . .
H2 H 0.6002 0.8024 0.8722 0.056 Uiso 1 1 calc R U . . .
C6 C 0.5833(14) 0.4712(5) 0.88691(19) 0.0575(14) Uani 1 1 d . . . . .
H6 H 0.6531 0.4008 0.9091 0.069 Uiso 1 1 calc R U . . .
C9 C -0.1007(13) 0.5491(6) 0.58836(18) 0.0568(13) Uani 1 1 d D U . . .
H9A H -0.3043 0.5387 0.5941 0.068 Uiso 1 1 calc R U . A 1
H9B H -0.0295 0.4634 0.5729 0.068 Uiso 1 1 calc R U . A 1
C5 C 0.4091(15) 0.4414(5) 0.8433(2) 0.0550(13) Uani 1 1 d . . . . .
H5 H 0.3631 0.3496 0.8360 0.066 Uiso 1 1 calc R U . . .
 
loop_
 _atom_site_aniso_label
 _atom_site_aniso_U_11
 _atom_site_aniso_U_22
 _atom_site_aniso_U_33
 _atom_site_aniso_U_23
 _atom_site_aniso_U_13
 _atom_site_aniso_U_12
Br1 0.0497(3) 0.0947(5) 0.0395(3) -0.0062(3) -0.0085(2) -0.0038(3)
Cl1A 0.082(2) 0.164(3) 0.0449(10) 0.0122(12) 0.0013(12) -0.041(2)
Cl1B 0.082(2) 0.164(3) 0.0449(10) 0.0122(12) 0.0013(12) -0.041(2)
O1 0.081(2) 0.0285(18) 0.063(2) -0.0042(15) -0.020(2) -0.002(2)
N2 0.0260(18) 0.050(2) 0.0409(18) -0.0040(16) -0.0074(16) 0.0023(18)
N1 0.040(2) 0.036(2) 0.040(2) -0.0102(16) -0.0116(16) 0.0062(16)
O2 0.0227(16) 0.123(4) 0.056(2) 0.005(2) -0.0052(15) -0.0051(19)
C4 0.034(2) 0.033(2) 0.034(2) -0.0002(18) 0.0000(17) 0.0005(18)
C8 0.029(3) 0.052(3) 0.042(2) 0.000(2) -0.0069(19) -0.001(2)
C1 0.036(3) 0.056(3) 0.032(2) -0.0036(19) 0.0008(18) 0.000(2)
C7 0.041(2) 0.032(2) 0.039(2) -0.0012(18) 0.000(2) -0.008(2)
C3 0.043(2) 0.034(2) 0.050(2) 0.0027(19) -0.012(2) 0.001(2)
C2 0.047(3) 0.044(3) 0.049(3) -0.008(2) -0.009(2) -0.003(2)
C6 0.081(4) 0.045(3) 0.046(3) 0.010(2) -0.017(3) 0.006(3)
C9 0.037(2) 0.088(4) 0.046(2) -0.007(3) -0.003(2) -0.001(3)
C5 0.077(4) 0.031(2) 0.056(3) 0.007(2) -0.020(3) -0.006(3)
 
_geom_special_details
;
 All esds (except the esd in the dihedral angle between two l.s. planes)
 are estimated using the full covariance matrix.  The cell esds are taken
 into account individually in the estimation of esds in distances, angles
 and torsion angles; correlations between esds in cell parameters are only
 used when they are defined by crystal symmetry.  An approximate (isotropic)
 treatment of cell esds is used for estimating esds involving l.s. planes.
;
 
loop_
 _geom_bond_atom_site_label_1
 _geom_bond_atom_site_label_2
 _geom_bond_distance
 _geom_bond_site_symmetry_2
 _geom_bond_publ_flag
Br1 C1 1.891(4) . ?
Cl1A C9 1.635(14) . ?
Cl1B C9 1.743(6) . ?
O1 C7 1.223(5) . ?
N2 C8 1.328(6) . ?
N2 N1 1.386(5) . ?
N2 H2N 0.8600 . ?
N1 C7 1.332(6) . ?
N1 H1N 0.8600 . ?
O2 C8 1.219(5) . ?
C4 C5 1.371(6) . ?
C4 C3 1.381(7) . ?
C4 C7 1.503(6) . ?
C8 C9 1.513(6) . ?
C1 C2 1.362(7) . ?
C1 C6 1.377(7) . ?
C3 C2 1.390(6) . ?
C3 H3 0.9300 . ?
C2 H2 0.9300 . ?
C6 C5 1.373(7) . ?
C6 H6 0.9300 . ?
C9 H9A 0.9700 . ?
C9 H9B 0.9700 . ?
C5 H5 0.9300 . ?
 
loop_
 _geom_angle_atom_site_label_1
 _geom_angle_atom_site_label_2
 _geom_angle_atom_site_label_3
 _geom_angle
 _geom_angle_site_symmetry_1
 _geom_angle_site_symmetry_3
 _geom_angle_publ_flag
C8 N2 N1 119.6(4) . . ?
C8 N2 H2N 120.2 . . ?
N1 N2 H2N 120.2 . . ?
C7 N1 N2 119.5(4) . . ?
C7 N1 H1N 120.3 . . ?
N2 N1 H1N 120.3 . . ?
C5 C4 C3 118.8(4) . . ?
C5 C4 C7 118.2(4) . . ?
C3 C4 C7 122.8(4) . . ?
O2 C8 N2 122.5(4) . . ?
O2 C8 C9 122.8(5) . . ?
N2 C8 C9 114.7(4) . . ?
C2 C1 C6 121.0(4) . . ?
C2 C1 Br1 119.1(4) . . ?
C6 C1 Br1 119.9(4) . . ?
O1 C7 N1 122.5(4) . . ?
O1 C7 C4 120.9(4) . . ?
N1 C7 C4 116.5(4) . . ?
C4 C3 C2 120.2(4) . . ?
C4 C3 H3 119.9 . . ?
C2 C3 H3 119.9 . . ?
C1 C2 C3 119.6(5) . . ?
C1 C2 H2 120.2 . . ?
C3 C2 H2 120.2 . . ?
C5 C6 C1 118.8(5) . . ?
C5 C6 H6 120.6 . . ?
C1 C6 H6 120.6 . . ?
C8 C9 Cl1A 112.5(6) . . ?
C8 C9 Cl1B 110.3(4) . . ?
C8 C9 H9A 109.1 . . ?
Cl1A C9 H9A 109.1 . . ?
C8 C9 H9B 109.1 . . ?
Cl1A C9 H9B 109.1 . . ?
H9A C9 H9B 107.8 . . ?
C4 C5 C6 121.6(5) . . ?
C4 C5 H5 119.2 . . ?
C6 C5 H5 119.2 . . ?
 
_refine_diff_density_max    0.393
_refine_diff_density_min   -0.342
_refine_diff_density_rms    0.056

_shelx_res_file
;

    mo_Br_Chloro1_0m_a.res created by SHELXL-2014/7

TITL mo_Br_Chloro1_0m_a.res in P2(1)2(1)2(1)
CELL  0.71073   4.6868   9.6637  24.4314   90.000   90.000   90.000
ZERR    4.000   0.0005   0.0010   0.0020    0.000    0.000    0.000
LATT -1
SYMM 1/2-X, -Y, 1/2+Z
SYMM -X, 1/2+Y, 1/2-Z
SYMM 1/2+X, 1/2-Y, -Z
SFAC C  H  Br Cl N  O
UNIT 36  32  4  4  8  8
L.S. 30
ACTA
BOND $H
FMAP 2
PLAN 20
SIZE 0.103 0.143 0.261
SADI C9 Cl1A C9 Cl1B
EADP Cl1A Cl1B
DELU C9 CL1A C9 CL1B
WGHT    0.010600    0.550100
EXTI    0.007318
FVAR       0.69617   0.16929
BR1   3    0.896779    0.651621    0.956288    11.00000    0.04975    0.09472 =
         0.03953   -0.00621   -0.00850   -0.00379
PART 1
CL1A  4   -0.045501    0.674834    0.544835    21.00000    0.08151    0.16356 =
         0.04494    0.01216    0.00130   -0.04082
PART 2
CL1B  4    0.097336    0.623902    0.535694   -21.00000    0.08151    0.16356 =
         0.04494    0.01216    0.00130   -0.04082
PART 0
O1    6    0.129455    0.382662    0.744555    11.00000    0.08069    0.02855 =
         0.06273   -0.00419   -0.01981   -0.00193
N2    5   -0.133494    0.579762    0.685380    11.00000    0.02603    0.05020 =
         0.04086   -0.00405   -0.00736    0.00231
AFIX  43
H2N   2   -0.314172    0.569966    0.680612    11.00000   -1.20000
AFIX   0
N1    5   -0.024638    0.601439    0.737440    11.00000    0.04016    0.03605 =
         0.03961   -0.01024   -0.01165    0.00620
AFIX  43
H1N   2   -0.053459    0.678779    0.753953    11.00000   -1.20000
AFIX   0
O2    6    0.300689    0.585866    0.647781    11.00000    0.02268    0.12278 =
         0.05647    0.00540   -0.00519   -0.00510
C4    1    0.301389    0.543517    0.810312    11.00000    0.03431    0.03286 =
         0.03436   -0.00020   -0.00002    0.00049
C8    1    0.043041    0.574222    0.642922    11.00000    0.02934    0.05156 =
         0.04224    0.00004   -0.00693   -0.00103
C1    1    0.652841    0.607143    0.897174    11.00000    0.03563    0.05613 =
         0.03194   -0.00361    0.00080   -0.00020
C7    1    0.124906    0.501567    0.761677    11.00000    0.04051    0.03196 =
         0.03873   -0.00121    0.00012   -0.00778
C3    1    0.372838    0.679378    0.821215    11.00000    0.04324    0.03406 =
         0.04953    0.00272   -0.01154    0.00136
AFIX  43
H3    2    0.301584    0.749942    0.799235    11.00000   -1.20000
AFIX   0
C2    1    0.550960    0.710946    0.864952    11.00000    0.04660    0.04445 =
         0.04912   -0.00789   -0.00865   -0.00257
AFIX  43
H2    2    0.600235    0.802368    0.872162    11.00000   -1.20000
AFIX   0
C6    1    0.583325    0.471174    0.886915    11.00000    0.08078    0.04541 =
         0.04624    0.01040   -0.01696    0.00598
AFIX  43
H6    2    0.653124    0.400751    0.909136    11.00000   -1.20000
AFIX   0
C9    1   -0.100684    0.549125    0.588355    11.00000    0.03678    0.08821 =
         0.04553   -0.00747   -0.00338   -0.00143
AFIX  23
H9A   2   -0.304334    0.538705    0.594108    11.00000   -1.20000
H9B   2   -0.029483    0.463371    0.572887    11.00000   -1.20000
AFIX   0
C5    1    0.409126    0.441392    0.843296    11.00000    0.07732    0.03130 =
         0.05630    0.00717   -0.01976   -0.00573
AFIX  43
H5    2    0.363094    0.349642    0.835950    11.00000   -1.20000
AFIX   0
HKLF 4

REM  mo_Br_Chloro1_0m_a.res in P2(1)2(1)2(1)
REM R1 =  0.0339 for    1896 Fo > 4sig(Fo)  and  0.0456 for all    2247 data
REM    141 parameters refined using      3 restraints

END

WGHT      0.0102      0.5129

REM Highest difference peak  0.393,  deepest hole -0.342,  1-sigma level  0.056
Q1    1   0.1117  0.5349  0.5397  11.00000  0.05    0.39
Q2    1  -0.1050  0.6503  0.5905  11.00000  0.05    0.30
Q3    1  -0.2105  0.6650  0.5574  11.00000  0.05    0.25
Q4    1  -0.2927  0.6022  0.5907  11.00000  0.05    0.23
Q5    1   0.1935  0.6525  0.5315  11.00000  0.05    0.22
Q6    1   0.9190  0.5481  0.9534  11.00000  0.05    0.21
Q7    1   0.1296  0.7819  0.5418  11.00000  0.05    0.20
Q8    1  -0.0479  0.3958  0.7609  11.00000  0.05    0.19
Q9    1   0.4043  0.4662  0.8788  11.00000  0.05    0.18
Q10   1   0.1194  0.4158  0.7277  11.00000  0.05    0.18
Q11   1   0.7298  0.6493  0.9287  11.00000  0.05    0.18
Q12   1   0.3881  0.7131  0.6002  11.00000  0.05    0.18
Q13   1   0.0237  0.3908  0.7813  11.00000  0.05    0.17
Q14   1  -0.2153  0.4174  0.6869  11.00000  0.05    0.17
Q15   1  -0.0824  0.7367  0.5080  11.00000  0.05    0.17
Q16   1  -0.3429  0.6385  0.4948  11.00000  0.05    0.16
Q17   1  -0.2015  0.7813  0.5780  11.00000  0.05    0.16
Q18   1   0.1417  0.5127  0.7923  11.00000  0.05    0.16
Q19   1   0.8242  0.2846  0.9096  11.00000  0.05    0.16
Q20   1   0.6036  0.4613  0.9012  11.00000  0.05    0.16
;
_shelx_res_checksum   65978

_shelx_hkl_file
;
  -1   0   0    0.80    1.30
  -1   0   0    0.40    1.20
   1   0   0    2.30    1.40
   2   0   0 1229.78   89.89
  -2   0   0 1186.28   89.39
  -2   0   0 1192.08   89.79
  -3   0   0    0.80    4.60
   3   0   0    3.80    5.50
  -4   0   0 1372.16  104.59
  -4   0   0 1414.86  108.89
   4   0   0 1388.16  105.79
  -5   0   0    8.30    9.80
  -5   0   0   -2.00    8.70
   5   0   0    7.10   11.70
   1   1   0   26.80    3.40
  -1  -1   0   22.10    3.20
  -1  -1   0   24.50    2.90
  -1   1   0   24.20    3.00
  -1   1   0   27.30    3.30
   2   1   0 2952.40  207.58
  -2   1   0 2888.51  207.08
  -2  -1   0 2719.83  207.38
  -2  -1   0 2679.23  206.98
   2  -1   0 2837.02  207.58
  -2   1   0 2756.42  207.58
  -3  -1   0  569.24   43.70
   3   1   0  549.95   44.20
  -3   1   0  536.65   43.80
   3  -1   0  555.14   44.00
  -3   1   0  568.44   43.20
  -3  -1   0  585.14   43.10
  -4   1   0   24.30    8.20
   4   1   0   24.50    8.90
   4  -1   0   21.10    8.10
  -4  -1   0   22.10    7.50
  -4   1   0   23.80    8.10
   5  -1   0    3.60   10.30
  -5  -1   0   -8.40    9.10
  -5   1   0   15.90    9.70
  -5   1   0    1.60    9.40
   5   1   0    9.10   10.90
  -5  -1   0   -6.10    9.30
   0  -2   0 1840.12  134.29
   0   2   0 1802.42  134.29
  -1   2   0 8116.49  560.24
  -1  -2   0 7493.65  560.44
   1   2   0 7248.37  560.54
  -2   2   0  115.39   11.00
  -2   2   0  110.59   10.30
   2   2   0  114.39   11.10
  -2  -2   0  116.29   10.50
  -3  -2   0   37.80    6.20
  -3   2   0   30.60    7.00
  -3  -2   0   30.80    6.30
  -3   2   0   35.70    6.50
   3   2   0   27.00    7.40
  -4   2   0   -0.40    7.10
   4   2   0    2.00    8.30
  -4   2   0   11.90    7.60
  -4  -2   0    6.40    6.70
  -5   2   0  417.76   37.30
  -5   2   0  322.27   34.60
  -5  -2   0  432.36   35.50
   5   2   0  415.36   37.90
   0  -3   0    1.00    1.70
   0   3   0    0.60    2.00
  -1   3   0  949.71   67.89
  -1   3   0  852.11   68.29
  -1  -3   0  990.40   68.19
   1   3   0  863.91   68.29
  -2   3   0  548.15   40.20
   2   3   0  513.75   40.80
  -2  -3   0  520.25   40.40
  -2   3   0  530.65   40.90
  -3   3   0  491.15   40.80
  -3   3   0  514.45   39.70
   3   3   0  512.25   41.10
  -3  -3   0  524.75   40.10
   4   3   0   -1.60    9.10
  -4   3   0   -2.50    7.10
  -4   3   0   -0.50    7.00
  -4  -3   0    9.80    6.30
  -5   3   0    5.00   11.00
  -5   3   0    3.60   10.10
  -5  -3   0   -3.80    9.00
   5   3   0    0.70   12.30
   0  -4   0 5802.22  427.26
   1   4   0   45.40    6.20
  -1   4   0   49.60    6.20
  -1  -4   0   42.60    6.20
  -1   4   0   51.59    5.80
  -2  -4   0  144.49   13.60
   2   4   0  156.48   14.90
  -2   4   0  154.18   13.40
  -3   4   0  124.99   13.60
  -3   4   0  131.09   15.20
  -3  -4   0  131.49   13.60
   3   4   0  130.29   17.90
   4   4   0  192.98   22.70
  -4   4   0  174.28   21.20
  -4   4   0  189.78   19.10
  -4  -4   0  194.58   19.40
   5   4   0    0.10   12.30
  -5   4   0    2.10   11.20
  -5   4   0  -13.80   12.10
  -5  -4   0   -6.80    9.20
   0   5   0    0.50    3.80
   0  -5   0    9.40    3.60
  -1   5   0    9.60    4.30
  -1   5   0    7.50    3.60
   1   5   0    5.10    4.40
  -1  -5   0   15.50    4.00
  -2   5   0  598.54   46.80
  -2  -5   0  597.34   47.00
   2   5   0  616.54   47.90
  -2   5   0  641.34   47.70
  -3   5   0    3.80    6.10
  -3   5   0    0.00    6.60
   3   5   0    3.50    6.60
  -3  -5   0    3.40    5.80
  -4  -5   0  147.19   16.80
  -4   5   0  117.69   17.20
   4   5   0  160.38   18.70
  -4   5   0   96.89   14.50
  -5   5   0   23.00   10.70
  -5  -5   0   23.20   10.80
  -5   5   0   18.70   15.20
   0   6   0  106.69   11.90
   0  -6   0  100.99   10.70
   1   6   0  105.49   12.30
  -1   6   0   97.29   11.90
  -1  -6   0  107.59   11.10
  -1   6   0  109.19   10.90
   2   6   0   23.40    7.20
  -2  -6   0   22.00    5.80
  -2   6   0   21.50    5.80
  -3   6   0    8.60    7.70
  -3  -6   0   -0.10    5.80
  -3   6   0    1.30    6.80
   3   6   0    3.30    8.10
  -3   6   0    9.40    6.70
  -4  -6   0  103.79   12.80
  -4   6   0   65.09   12.60
  -4   6   0   73.99   12.50
  -4   6   0  116.29   17.10
   4   6   0  100.79   17.20
  -5  -6   0    1.80   10.30
  -5   6   0   -3.60   11.60
  -5   6   0   -3.50   15.70
   0   7   0    0.00    5.30
   0  -7   0    3.30    4.80
  -1   7   0   41.40    6.70
  -1  -7   0   45.20    7.10
   1   7   0   57.99    9.50
  -1   7   0   37.50    7.80
  -2   7   0  123.29   15.70
  -2   7   0  109.09   13.10
   2   7   0  119.79   15.90
  -2  -7   0  120.79   13.70
  -3   7   0   23.60    9.40
  -3   7   0   23.40    8.50
   3   7   0   20.80    9.90
  -3  -7   0   19.90   13.80
  -3   7   0   22.90    8.50
  -4   7   0   17.20    9.90
  -4   7   0    3.30   12.00
  -4  -7   0   -3.90    8.20
  -4   7   0    8.20    8.90
   4   7   0    4.00   12.50
   0   8   0   -8.40    6.00
   0  -8   0    2.60    5.60
  -1  -8   0  202.68   18.70
  -1   8   0  189.48   18.30
   1   8   0  196.48   20.60
  -1   8   0  202.28   20.20
   2   8   0    8.60    8.90
  -2   8   0   -9.60    6.90
  -2   8   0   -1.80    6.30
  -2  -8   0   -0.80    5.90
   3   8   0   12.60   11.80
  -3  -8   0    4.80    7.50
  -3   8   0    8.40    8.70
  -3   8   0    9.50   10.10
  -4   8   0    2.50   10.00
  -4   8   0    1.10   15.50
  -4  -8   0    9.40    9.90
   0   9   0    1.60    8.30
  -1  -9   0    8.00    6.80
   1   9   0   21.10    9.30
  -1   9   0    2.50    7.40
  -1   9   0    7.50    8.00
  -2   9   0   26.90    9.90
  -2   9   0   47.60    9.20
   2   9   0   47.40   13.10
  -2  -9   0   36.80    8.80
  -3   9   0   16.60    9.30
  -3  -9   0   28.20    9.10
  -3   9   0    6.20   10.90
   3   9   0    1.30   13.10
   0 -10   0    6.40    3.30
   0  10   0    5.80   10.40
  -1  10   0   16.70   11.70
   1  10   0    4.30   11.10
  -1 -10   0   17.30    8.20
  -1  10   0    6.80    8.20
  -2 -10   0    2.50    8.40
  -2  10   0    1.20   11.30
   2  10   0   22.10   13.90
  -2  10   0    9.60    9.00
  -3 -10   0   16.10   10.30
  -3  10   0  -15.40    9.60
   0  11   0   -3.30    8.90
   0  11   0    5.70   12.60
  -1  11   0    7.80    9.60
  -1  11   0   -6.80   12.80
  -1 -11   0   -0.20    9.40
   1  11   0   -7.30   12.70
  -2 -11   0   -2.70   10.50
  -2  11   0   -2.80    9.90
   0  12   0   -3.60   10.30
  -1   0  -1 1345.37  116.79
   1   0   1 1485.55  116.89
  -1   0   1 1665.23  116.79
  -1   0  -1 1705.73  116.79
  -1   0   1 1716.33  117.09
  -2   0  -1 2802.52  215.18
   2   0  -1 2886.71  215.38
  -2   0   1 3099.19  214.88
   2   0   1 2824.12  215.28
  -2   0  -1 2947.71  214.88
  -3   0  -1   46.60    7.10
  -3   0   1   42.10    6.60
   3   0  -1   50.59    8.50
  -3   0  -1   54.69    7.60
  -3   0   1   51.69    7.80
   3   0   1   55.19    8.40
   4   0  -1  320.57   29.40
  -4   0   1  340.57   27.90
  -4   0  -1  334.27   28.10
  -4   0  -1  333.57   30.50
  -4   0   1  356.96   29.10
   4   0   1  316.67   29.50
  -5   0  -1   91.49   13.50
  -5   0   1   92.19   14.60
   5   0   1   97.29   15.80
   5   0  -1  100.69   16.10
  -5   0   1   73.69   12.80
  -5   0  -1   93.89   13.70
   0   1   1 1438.86   92.49
   0  -1   1 1064.69   92.29
  -1  -1  -1  926.51   63.79
   1   1  -1  839.32   63.89
  -1   1   1  971.60   63.69
  -1  -1  -1  959.90   63.69
  -1  -1   1  735.23   63.79
  -1   1  -1  736.93   63.59
  -1   1  -1  851.51   63.89
  -2  -1  -1  158.58   15.40
   2  -1   1  194.18   16.00
  -2   1   1  192.08   15.20
  -2  -1  -1  165.98   15.10
  -2   1   1  175.38   15.80
  -2   1  -1  206.58   15.90
  -2  -1   1  188.58   15.20
  -2   1  -1  200.28   15.30
   2  -1  -1  208.48   16.10
  -2  -1   1  195.68   15.80
   3   1  -1  276.37   26.30
  -3   1   1  301.67   26.10
  -3  -1  -1  285.37   25.60
   3  -1   1  303.67   26.30
  -3   1   1  288.47   25.30
  -3  -1  -1  287.77   25.10
  -3   1  -1  310.47   25.90
  -3  -1   1  333.17   25.30
   3   1   1  335.87   26.70
  -3  -1   1  355.46   26.10
   3  -1  -1  350.96   26.70
  -3   1  -1  337.67   25.40
   4   1  -1  287.77   25.70
   4  -1   1  244.28   25.20
  -4   1   1  260.37   24.90
  -4  -1  -1  267.27   23.90
  -4  -1  -1  243.88   23.90
  -4   1   1  210.88   23.40
  -4  -1   1  307.47   23.90
   4  -1  -1  267.27   25.30
  -4  -1   1  291.37   25.00
   4   1   1  320.77   26.20
  -4   1  -1  264.87   25.20
  -4   1  -1  273.77   24.10
  -5  -1  -1   22.70    9.10
  -5   1   1    6.60    9.20
  -5  -1  -1    6.50    9.40
   5   1  -1   27.80   11.70
  -5   1   1    7.70    8.40
   5  -1   1    9.10   11.00
   5   1   1   10.70   11.10
  -5  -1   1    3.30    9.20
   5  -1  -1   -8.90   11.70
  -5   1  -1   19.70   10.40
  -5   1  -1   12.50    9.30
  -5  -1   1   12.30    9.00
   0  -2   1 5281.07  388.46
  -1   2   1 3642.14  248.78
   1   2  -1 3825.12  249.28
  -1  -2  -1 3364.36  248.88
  -1  -2   1 3061.09  248.98
  -1   2  -1 3210.38  248.78
   1   2   1 3173.98  248.98
  -2   2   1  564.64   42.40
   2   2  -1  546.65   42.40
  -2   2   1  586.64   41.70
  -2  -2  -1  594.44   42.10
  -2  -2  -1  465.45   41.60
   2   2   1  541.95   42.30
  -2   2  -1  554.54   41.80
  -2   2  -1  538.15   42.40
  -2  -2   1  576.14   42.20
   3   2  -1 1406.16  113.39
  -3  -2  -1 1537.55  112.59
  -3   2   1 1536.75  112.59
  -3  -2  -1 1493.15  112.89
  -3   2   1 1576.84  113.49
  -3   2  -1 1510.05  113.39
   3   2   1 1430.76  113.29
  -3  -2   1 1578.04  113.09
  -3   2  -1 1508.45  112.59
  -4   2   1   29.60    9.10
   4   2  -1   16.70    8.30
  -4  -2  -1   29.00    7.90
  -4   2   1   24.10    7.70
  -4  -2  -1   27.60    7.50
   4   2   1   29.30    9.20
  -4   2  -1   18.40    7.60
  -4   2  -1   23.50    7.20
  -4  -2   1   19.60    7.00
  -5  -2  -1   17.00    9.10
   5   2  -1   27.30   13.10
  -5   2   1   20.70    9.50
  -5   2   1    4.50   11.40
   5   2   1   16.30   13.30
  -5   2  -1   18.20   10.70
  -5  -2   1   16.00    8.90
  -5   2  -1   -9.70   11.10
   0   3   1 1082.59   80.99
   0   3  -1 1129.79   81.09
   0  -3  -1 1095.19   80.89
   0  -3   1 1058.29   80.99
  -1  -3  -1 1118.79   89.29
  -1   3   1 1171.08   89.09
   1   3  -1 1151.18   89.59
  -1   3  -1 1194.58   89.19
  -1  -3   1 1262.57   89.49
   1   3   1 1333.87   89.59
  -1   3  -1 1197.08   89.59
  -2   3   1  195.68   15.70
  -2   3   1  203.28   14.70
   2   3  -1  184.38   15.70
  -2  -3  -1  191.38   14.90
  -2  -3   1  163.88   15.00
  -2   3  -1  146.39   15.50
  -2   3  -1  159.38   15.50
   2   3   1  150.58   15.40
   3   3  -1  325.27   26.90
  -3  -3  -1  352.16   25.60
  -3   3   1  332.27   26.70
  -3   3   1  318.57   25.10
  -3   3  -1  281.27   26.30
  -3   3  -1  278.77   25.20
   3   3   1  289.27   26.70
  -3  -3   1  293.57   25.50
   4   3  -1    4.40    9.70
  -4   3   1   12.80    7.50
  -4  -3  -1   10.70   11.40
  -4   3   1   18.40    8.60
   4   3   1   16.10    9.60
  -4  -3   1   35.60    8.40
  -4   3  -1   33.60    8.60
  -4   3  -1   23.00    8.40
  -5   3   1  171.38   20.10
  -5  -3  -1  135.39   17.30
   5   3  -1  109.89   19.10
  -5   3   1  118.39   17.70
   5   3   1  150.48   20.30
  -5   3  -1  159.08   21.80
  -5  -3   1  156.28   19.70
  -5   3  -1  162.88   18.40
   0  -4   1   27.40    4.10
   0   4  -1   31.20    4.50
   0   4   1   32.50    4.60
   0  -4  -1   34.70    4.90
   1   4  -1 1111.59   77.89
  -1   4   1 1199.28   77.79
  -1   4   1 1122.19   77.09
  -1  -4  -1 1078.49   77.29
   1   4   1  902.21   77.49
  -1  -4   1  949.21   77.39
  -1   4  -1  989.00   77.69
  -1   4  -1  950.60   77.19
   2   4  -1 1418.56  112.79
  -2   4   1 1492.45  112.09
  -2  -4  -1 1508.55  112.29
  -2  -4   1 1558.04  112.59
   2   4   1 1541.75  112.89
  -2   4  -1 1531.05  112.19
  -3   4   1  295.17   23.10
  -3  -4  -1  307.87   23.70
  -3   4   1  285.37   24.80
  -3  -4   1  252.47   23.50
   3   4   1  272.27   24.70
  -3   4  -1  264.77   24.70
  -3   4  -1  263.77   23.40
  -4   4   1  226.58   22.30
  -4   4   1  232.48   24.00
  -4  -4  -1  219.08   22.60
   4   4  -1  273.47   25.40
  -4   4  -1  224.08   22.80
   4   4   1  248.88   25.50
  -4  -4   1  220.58   22.50
  -4   4  -1  258.57   24.60
  -5   4   1  -10.40   12.60
  -5  -4  -1    6.60    9.00
   5   4  -1   -1.20   13.20
  -5   4   1    2.90   10.60
   5   4   1   18.80   13.10
  -5   4  -1    5.40   11.10
  -5  -4   1   10.40    9.40
  -5   4  -1  -11.30   11.50
   0  -5   1 2275.27  169.68
   0   5  -1 2191.58  169.68
   0  -5  -1 2566.44  169.58
   0   5   1 2124.69  169.58
  -1   5   1  154.98   13.50
  -1   5   1  139.59   12.40
   1   5  -1  140.19   13.80
  -1  -5  -1  151.38   12.60
  -1  -5   1  153.78   13.00
  -1   5  -1  115.99   13.00
  -1   5  -1  137.39   13.50
   1   5   1  131.29   13.60
   2   5  -1   55.69    8.70
  -2   5   1   61.79    7.50
  -2   5   1   67.19    8.90
  -2  -5  -1   55.69    8.30
  -2   5  -1   51.09    7.50
  -2   5  -1   57.39    7.60
   2   5   1   68.19    9.50
  -2  -5   1   72.09    8.80
  -3   5   1    6.30    6.30
  -3   5   1   22.70    7.90
   3   5  -1   26.20    8.10
  -3  -5  -1   18.90    6.20
  -3   5  -1   27.00    7.20
  -3   5  -1   21.00    6.80
  -3   5  -1   35.90    9.10
   3   5   1   27.40    7.90
  -3  -5   1   27.00    6.60
  -4  -5  -1  246.48   23.40
   4   5  -1  254.07   27.60
  -4   5   1  254.57   23.70
  -4   5   1  228.68   25.70
  -4   5  -1  231.18   23.50
   4   5   1  237.68   27.20
  -4   5  -1  211.18   25.40
  -4  -5   1  292.97   24.30
  -5  -5  -1    0.90    9.50
  -5   5   1   19.40   14.30
  -5   5   1    1.00   10.30
  -5   5  -1   10.60   11.80
  -5  -5   1   12.60   10.40
  -5   5  -1   -1.70   13.90
   0   6   1   33.30    6.40
   0  -6  -1   24.10    4.90
   0  -6   1   28.70    5.30
   0   6  -1   30.70    6.50
  -1   6   1  350.56   26.10
   1   6  -1  358.66   27.60
  -1  -6  -1  339.17   26.20
  -1   6   1  362.96   27.30
  -1   6  -1  310.57   26.90
   1   6   1  312.17   27.10
  -1  -6   1  294.47   26.30
  -1   6  -1  307.77   26.00
  -2   6   1  467.55   35.10
  -2  -6  -1  463.05   35.30
   2   6  -1  447.76   36.60
  -2  -6   1  449.86   35.60
  -2   6  -1  462.65   35.30
   2   6   1  451.15   36.50
  -2   6  -1  376.06   37.60
  -3   6   1  150.48   17.00
  -3   6   1  169.58   19.90
  -3  -6  -1  172.38   16.80
  -3   6   1  156.98   18.80
   3   6  -1  181.88   19.40
  -3   6  -1  171.78   19.90
   3   6   1  178.68   19.90
  -3   6  -1  185.98   18.40
  -3   6  -1  145.69   17.40
  -3  -6   1  166.08   17.20
  -4   6   1   12.80    8.20
  -4  -6  -1   13.20    7.80
  -4   6   1    9.10   11.00
   4   6  -1    7.00   13.30
  -4   6  -1   -3.50   10.50
  -4  -6   1    8.60    8.10
   4   6   1  -12.70   11.40
  -4   6  -1   12.70   10.40
  -4   6  -1    8.60    8.60
  -5  -6  -1   -9.20   10.00
  -5   6   1   14.30   11.60
  -5   6   1   24.20   16.40
  -5  -6   1    1.90   11.00
  -5   6  -1   -5.70   17.30
  -5   6  -1   -9.60   12.50
   0   7  -1   83.89   10.30
   0  -7  -1   64.19    9.30
   0  -7   1   48.30    7.70
   0   7   1   57.19    9.30
   1   7  -1  379.66   33.60
  -1  -7  -1  404.46   32.50
  -1   7   1  372.46   32.00
  -1   7   1  367.86   33.20
  -1  -7   1  444.36   32.80
  -1   7  -1  475.15   32.60
   1   7   1  417.86   33.60
  -2  -7  -1   44.10    7.60
  -2   7   1   45.70    7.80
   2   7  -1   50.99   10.30
  -2   7   1   63.09   10.40
  -2  -7   1   52.09    8.50
  -2   7  -1   65.59    9.50
  -2   7  -1   52.39    8.60
   2   7   1   49.30    9.90
   3   7  -1   27.00   10.10
  -3   7   1   22.70    8.40
  -3   7   1   16.40    8.30
  -3   7   1   14.20    8.90
  -3  -7  -1   28.90    7.70
  -3   7  -1   14.90    9.00
   3   7   1   26.70   10.10
  -3   7  -1   18.70    8.40
  -3   7  -1    8.30    7.90
  -3  -7   1   19.90    7.90
  -4   7   1   17.50    9.40
  -4   7   1   43.40   14.80
   4   7  -1   27.10    5.40
   4   7  -1   34.40   14.20
  -4   7   1   22.10   10.70
  -4  -7  -1    9.30    8.30
  -4   7  -1   18.40   13.30
  -4   7  -1   22.30   10.00
  -4  -7   1    4.50    8.40
   4   7   1   28.60   14.30
  -4   7  -1   17.20   10.60
   0  -8   1    4.10    5.60
   0   8   1   15.10    7.30
   0   8  -1    2.30    7.00
  -1   8   1  124.39   12.30
   1   8  -1  112.89   14.00
  -1   8   1  110.49   13.90
  -1  -8  -1  122.79   12.40
  -1   8  -1   73.19   11.30
   1   8   1   77.09   12.00
  -1  -8   1   83.69   11.00
  -1   8  -1   78.99   10.90
  -2  -8  -1   33.50    7.10
  -2   8   1   25.90    9.40
   2   8  -1   46.30   11.10
  -2   8   1   20.30    6.80
   2   8   1   20.50    9.60
  -2  -8   1    7.60    6.60
  -2   8  -1   13.60    8.70
  -2   8  -1   25.60    7.80
  -3   8   1   50.29   10.20
   3   8  -1   45.90   12.50
  -3  -8  -1   40.00    9.50
  -3   8   1   30.60   11.50
  -3   8  -1   70.19   13.10
  -3   8  -1   52.49   10.10
  -3  -8   1   66.19   10.30
   3   8   1   57.39   13.20
  -4   8   1   28.20   15.80
  -4  -8  -1    3.70    9.30
  -4   8   1   -0.60    9.70
  -4   8  -1    8.40   11.10
   4   8   1   -0.10   18.00
  -4   8  -1  -12.60   15.00
  -4  -8   1   -1.30    9.60
   0   9  -1   41.60   10.70
   0   9   1   24.10    9.80
   0  -9   1   31.00   10.30
  -1   9   1   13.30    8.00
   1   9  -1    9.40    9.40
  -1   9   1   10.60    7.00
  -1  -9  -1   14.80    7.10
  -1  -9   1    0.50    7.20
  -1   9  -1    5.80    7.50
  -1   9  -1    6.50    7.40
   1   9   1    6.70   10.20
   2   9  -1  180.48   21.80
  -2   9   1  125.19   15.90
  -2   9   1   99.89   15.70
  -2   9  -1  131.99   16.50
  -2   9  -1  122.69   18.40
  -2  -9   1  142.09   16.70
   2   9   1  127.09   17.20
  -3   9   1   -0.10   12.40
   3   9  -1   -7.90   12.30
  -3  -9  -1   -7.30    7.40
  -3   9   1    0.50    8.80
  -3   9  -1   -6.30   10.80
   3   9   1    7.40   12.30
  -3  -9   1    7.50    8.40
  -3   9  -1   -2.00    8.90
   0  10  -1   31.10   11.70
   0 -10  -1   37.00    4.80
   0  10   1   16.70   11.50
   1  10  -1   14.30   12.10
  -1 -10  -1    7.50    8.10
  -1  10   1   10.80   10.40
  -1  10   1   10.70    8.00
  -1  10  -1    6.50   10.90
  -1  10  -1   19.90    8.90
  -1 -10   1   14.80    8.80
   1  10   1   20.20   12.30
  -2  10   1   64.59   10.90
  -2 -10  -1   55.19   10.70
  -2  10   1   34.40   11.60
   2  10  -1   65.49   14.90
  -2 -10   1   56.09   11.30
  -2  10  -1   52.29   13.50
  -2  10  -1   40.90   10.70
   2  10   1   57.69   14.10
  -3  10   1   -1.20    9.60
  -3 -10  -1    6.30    9.10
  -3  10  -1   -4.00    9.90
  -3 -10   1  -10.20    9.50
   0  11   1   15.40   12.20
   0  11  -1    2.70    8.80
   0  11  -1    3.70   12.80
   0  11   1   -8.30    8.60
  -1  11   1  -16.30   11.70
   1  11  -1    0.90   12.00
  -1  11   1   -2.20    8.80
   1  11   1    7.00   13.20
  -1 -11   1  -11.30    9.50
  -1  11  -1    1.50   12.10
  -1  11  -1   -2.10    9.30
  -2 -11  -1   -1.00    9.30
  -2  11   1   -4.70    9.40
  -2 -11   1    9.90   10.80
  -2  11  -1   -4.90   10.30
   0  12  -1    2.80   11.00
   0  12   1    5.20   10.70
  -1   0  -2 1080.69   82.09
  -1   0  -2 1190.18   81.99
   1   0  -2  994.00   82.19
  -1   0   2 1191.08   82.29
   1   0   2 1079.19   82.09
  -1   0   2 1121.09   81.89
  -2   0  -2  394.46   30.80
   2   0   2  412.66   31.10
   2   0  -2  396.36   31.10
  -2   0   2  422.26   30.50
  -2   0  -2  369.16   30.40
  -3   0  -2  433.66   33.60
   3   0  -2  389.96   34.00
  -3   0   2  419.26   33.80
  -3   0  -2  455.75   33.10
   3   0   2  403.86   34.00
  -3   0   2  421.56   32.80
   4   0   2  348.37   31.70
   4   0  -2  331.57   31.30
  -4   0  -2  373.46   30.90
  -4   0   2  426.16   31.40
  -4   0  -2  341.37   30.10
  -4   0   2  340.17   29.80
  -5   0  -2   27.20    9.50
  -5   0  -2   19.80    9.90
  -5   0   2   20.20    9.60
   5   0  -2   15.80   12.00
   5   0   2    9.10   10.50
  -5   0   2   12.80    9.80
   0  -1   2  201.58   15.30
   0   1  -2  206.38   15.30
   0  -1  -2  201.18   15.20
  -1   1   2 2226.78  164.08
   1   1  -2 2343.87  164.18
  -1  -1  -2 2409.46  163.88
  -1  -1   2 2120.39  164.08
  -1   1  -2 2002.70  163.98
  -1   1  -2 2236.08  163.88
   2  -1   2  202.68   16.90
   2   1  -2  204.68   17.00
  -2  -1  -2  219.88   16.50
  -2   1   2  220.08   16.90
  -2   1   2  215.98   16.20
  -2  -1   2  176.48   16.00
  -2   1  -2  190.78   16.70
  -2   1  -2  199.58   16.20
   2  -1  -2  183.08   16.80
  -3   1   2  320.67   25.60
  -3  -1  -2  367.86   26.30
  -3  -1  -2  286.27   25.50
   3  -1   2  328.57   26.90
   3   1  -2  337.77   27.10
  -3   1   2  320.27   26.70
   3   1   2  293.07   26.80
  -3   1  -2  292.77   25.70
  -3   1  -2  338.27   26.50
  -3  -1   2  329.17   25.70
  -3  -1   2  310.87   26.30
   3  -1  -2  307.97   26.70
  -4   1   2  157.48   15.70
  -4   1   2  137.29   17.20
  -4  -1  -2  155.48   16.00
   4  -1   2  150.38   17.70
   4   1  -2  159.48   18.10
  -4  -1  -2  141.49   16.40
  -4  -1   2  135.89   16.70
  -4   1  -2  141.09   16.30
  -4  -1   2  137.69   16.00
   4  -1  -2  169.08   18.00
   4   1   2  141.89   18.50
  -5  -1  -2   25.00    9.40
   5  -1   2   16.70   11.20
   5   1  -2   34.20   10.90
  -5   1   2   18.50   10.50
  -5   1   2   26.30    9.30
  -5  -1  -2   15.80   10.30
   5  -1  -2    3.20   11.30
  -5   1  -2    5.80    9.50
  -5   1  -2   23.70    9.90
  -5  -1   2   -5.20    8.10
   5   1   2   22.50   12.20
  -5  -1   2   21.70    9.50
   0   2   2 2052.19  165.38
   0   2  -2 2320.57  165.68
   0  -2   2 2367.86  165.68
  -1   2   2 4298.67  289.67
   1   2  -2 3873.51  290.07
  -1  -2  -2 3797.92  289.77
  -1  -2   2 3804.32  289.97
  -1   2  -2 3986.30  289.97
   1   2   2 3943.71  289.87
  -1   2  -2 3847.82  289.77
  -2   2   2  260.37   21.20
  -2   2   2  261.47   20.40
   2   2  -2  251.27   21.40
  -2  -2  -2  252.17   20.60
  -2  -2  -2  276.07   20.70
  -2  -2   2  265.67   21.00
  -2   2  -2  249.97   21.10
  -2   2  -2  266.07   20.70
  -3  -2  -2  609.24   46.40
  -3   2   2  620.44   47.20
   3   2  -2  669.03   47.60
  -3   2   2  552.74   45.90
  -3  -2  -2  661.13   46.30
  -3   2  -2  584.34   46.90
  -3   2  -2  583.14   46.20
   3   2   2  549.05   47.00
  -3  -2   2  583.74   46.60
  -4   2   2  182.28   19.00
  -4   2   2  204.48   20.40
   4   2  -2  231.28   21.80
  -4  -2  -2  220.78   19.30
  -4  -2  -2  210.28   19.10
  -4   2  -2  169.08   20.00
   4   2   2  164.78   21.10
  -4   2  -2  163.48   19.00
  -4  -2   2  204.18   19.90
  -5  -2  -2  186.58   21.50
  -5   2   2  212.58   21.40
  -5  -2  -2  192.18   21.80
   5   2  -2  183.58   25.70
  -5   2   2  227.88   25.40
  -5  -2   2  215.88   23.00
  -5   2  -2  196.58   22.90
  -5   2  -2  176.88   24.10
   5   2   2  202.78   26.00
   0  -3   2 1040.50   73.29
   0   3   2  944.41   73.09
   0   3  -2 1025.90   73.39
   0  -3  -2  931.91   72.99
  -1   3   2  553.24   42.60
  -1  -3  -2  571.04   42.90
   1   3  -2  511.65   43.20
   1   3   2  562.64   43.10
  -1   3  -2  604.34   42.90
  -1  -3   2  625.84   43.20
   2   3  -2  163.08   17.80
  -2  -3  -2  185.18   17.10
  -2   3   2  181.88   17.80
  -2   3   2  195.08   16.90
  -2  -3   2  237.98   17.80
  -2   3  -2  241.18   18.20
   2   3   2  242.98   18.10
  -2   3  -2  243.98   17.40
  -3   3   2  459.85   34.70
   3   3  -2  421.86   34.60
  -3   3   2  403.26   33.10
  -3  -3  -2  439.26   33.40
  -3  -3   2  390.16   33.70
  -3   3  -2  409.06   33.40
   3   3   2  405.86   34.60
  -3   3  -2  439.76   34.40
  -4   3   2  165.48   19.00
  -4   3   2  148.99   16.70
   4   3  -2  163.48   21.00
  -4  -3  -2  140.59   16.50
  -4  -3   2  147.19   17.00
  -4   3  -2  150.38   17.00
  -4   3  -2  163.08   18.60
   4   3   2  177.98   20.10
  -5   3   2   10.10    9.60
  -5  -3  -2    9.40    8.30
   5   3  -2   14.50   12.90
  -5   3   2   10.80   10.70
  -5   3  -2   20.10   10.90
   5   3   2   18.50   13.40
  -5  -3   2   26.70   10.60
  -5   3  -2    7.20   11.10
   0   4   2 1214.68   93.49
   0  -4  -2 1312.77   93.39
   0   4  -2 1273.57   93.79
   0  -4   2 1231.48   93.59
  -1   4   2 1695.93  123.99
  -1  -4  -2 1613.94  124.09
   1   4  -2 1572.74  124.59
  -1   4   2 1658.63  124.59
   1   4   2 1785.22  124.59
  -1  -4   2 1715.13  124.49
  -1   4  -2 1653.13  124.59
  -1   4  -2 1719.73  124.29
  -2  -4  -2  556.24   39.50
   2   4  -2  557.64   40.50
  -2   4  -2  523.55   40.00
   2   4   2  468.25   39.90
  -2   4  -2  522.25   39.40
  -2  -4   2  456.95   39.70
  -3  -4  -2  101.29   11.40
   3   4  -2  119.79   14.60
  -3   4   2  105.19   11.00
  -3   4   2  103.29   13.80
   3   4   2   87.59   11.90
  -3   4  -2   89.49   11.50
  -3  -4   2   90.19   11.40
  -4   4   2  226.88   21.60
  -4  -4  -2  222.78   20.40
  -4   4   2  162.48   19.10
  -4   4  -2  183.88   20.00
   4   4   2  166.88   22.60
  -4   4  -2  179.58   21.50
  -4  -4   2  179.78   19.50
  -5  -4  -2   41.30   11.10
  -5   4   2   47.10   11.80
  -5   4   2   58.59   15.90
   5   4  -2   50.39   16.10
   5   4   2   45.80   13.90
  -5   4  -2   31.30   14.30
  -5  -4   2   55.59   11.70
  -5   4  -2   31.20   12.40
   0   5  -2  838.02   61.39
   0  -5   2  820.22   61.19
   0  -5  -2  789.22   60.79
   0   5   2  794.42   61.09
   1   5  -2  197.28   19.30
  -1   5   2  210.68   17.90
  -1   5   2  208.38   19.00
  -1  -5  -2  200.38   18.10
   1   5   2  273.97   19.40
  -1   5  -2  226.98   18.50
  -1   5  -2  236.28   19.20
  -1  -5   2  254.87   18.90
   2   5  -2  328.07   27.60
   2   5  -2  346.07   30.40
  -2  -5  -2  380.16   29.20
  -2   5   2  334.37   28.80
  -2  -5   2  402.26   29.80
   2   5   2  404.66   30.50
  -2   5  -2  413.66   29.60
  -2   5  -2  378.76   30.20
  -3   5   2   65.39   11.00
  -3   5   2   76.59    9.00
  -3  -5  -2   69.29    8.50
   3   5  -2   53.19   10.60
  -3   5  -2   72.79   10.10
  -3  -5   2   68.59    9.80
  -3   5  -2   49.20   10.60
  -3   5  -2   59.99    9.30
   3   5   2   54.69   10.10
  -4   5   2    4.60    7.90
   4   5  -2    3.50   10.70
  -4   5   2   29.60   11.10
  -4  -5  -2    9.50    7.30
  -4   5  -2   17.40    9.30
  -4   5  -2    0.40    7.90
   4   5   2   -6.30   10.30
  -4   5  -2    6.80    8.00
  -4  -5   2    6.90    8.00
  -5   5   2   21.30   11.50
  -5  -5  -2   12.60   10.00
  -5   5   2   41.90   15.40
  -5  -5   2   12.20   10.90
  -5   5  -2   20.60   11.80
  -5   5  -2   16.10   13.90
   0  -6   2  961.80   71.79
   0   6  -2  957.30   72.09
   0  -6  -2  943.61   71.29
   0   6   2  935.51   71.79
  -1   6   2  220.28   18.60
  -1  -6  -2  221.18   18.70
  -1   6   2  209.28   19.90
   1   6  -2  214.38   20.40
  -1   6  -2  227.08   19.10
  -1  -6   2  232.68   19.50
  -1   6  -2  243.58   20.00
   1   6   2  240.08   19.90
  -2   6   2  133.89   15.70
  -2   6   2  140.89   12.40
  -2  -6  -2  130.79   12.60
   2   6  -2  141.99   20.80
  -2   6  -2  100.59   12.80
  -2   6  -2  113.19   14.30
   2   6   2  107.69   14.80
  -2  -6   2  117.89   13.40
   3   6  -2  103.99   13.70
  -3   6   2  117.39   14.80
  -3  -6  -2   88.29   11.50
   3   6  -2   61.39    8.20
  -3   6   2   88.59   10.50
   3   6   2   83.89   12.20
  -3   6  -2   64.39   10.60
  -3   6  -2  110.69   13.90
  -3   6  -2   95.99   12.00
  -4   6   2   63.19   13.60
  -4   6   2   71.79   11.00
  -4  -6  -2   77.29   10.70
   4   6  -2   57.29   15.70
  -4   6  -2   43.40   10.30
  -4  -6   2   34.00    9.80
  -4   6  -2   56.29   13.30
  -4   6  -2   35.30   10.50
   4   6   2   49.40   14.10
  -5  -6  -2   38.80   11.20
  -5   6   2   23.00   30.60
  -5   6   2   29.80   12.70
  -5   6  -2   52.49   18.60
  -5  -6   2   24.00   13.30
  -5   6  -2   10.60   12.60
   0   7   2  205.48   17.70
   0   7  -2  165.08   17.80
   0  -7   2  181.78   17.10
  -1   7   2  243.38   20.80
  -1   7   2  217.68   19.10
  -1  -7  -2  224.38   19.50
   1   7   2  236.28   21.00
  -1   7  -2  208.58   22.40
  -1  -7   2  222.48   20.00
  -1   7  -2  224.28   19.70
  -2   7   2  189.98   18.50
  -2  -7  -2  149.09   15.60
  -2   7   2  155.58   15.70
   2   7  -2  172.38   19.10
  -2  -7   2  171.78   16.90
  -2   7  -2  182.48   18.40
   2   7   2  186.58   19.10
  -2   7  -2  149.88   16.50
  -3  -7  -2  133.09   15.20
  -3   7   2  103.89   13.70
   3   7  -2  132.19   19.00
  -3   7   2  139.39   17.10
  -3   7   2  155.18   19.10
  -3   7  -2  125.79   17.60
  -3  -7   2  127.49   16.20
   3   7   2  142.39   19.60
  -3   7  -2  137.79   15.50
  -3   7  -2  137.89   17.70
  -4   7   2   22.60   11.50
  -4  -7  -2   36.30    9.40
   4   7  -2   30.30   14.40
   4   7  -2   26.90    5.60
  -4   7   2   46.30   10.50
  -4   7   2   19.70   12.80
   4   7   2   60.89   14.10
  -4  -7   2   28.00    9.80
  -4   7  -2   38.10   12.20
  -4   7  -2   23.90   10.60
  -4   7  -2   35.90   13.60
   0  -8   2    4.00    5.70
   0   8   2   -1.30    6.00
   0   8  -2   -4.80    6.40
   1   8  -2  235.58   26.10
  -1  -8  -2  253.27   23.50
  -1   8   2  296.57   25.20
  -1   8   2  258.97   23.50
  -1  -8   2  284.37   24.50
   1   8   2  337.17   26.00
  -1   8  -2  300.37   24.20
  -1   8  -2  283.77   25.70
  -2   8   2  167.78   19.20
  -2   8   2  135.09   15.50
   2   8  -2  147.59   20.00
  -2  -8  -2  156.58   15.60
   2   8   2  147.79   19.50
  -2  -8   2  159.58   16.90
  -2   8  -2  135.49   17.90
  -2   8  -2  164.18   16.90
  -3   8   2   27.80   10.60
   3   8  -2   20.30   11.70
  -3   8   2   19.40    8.20
   3   8   2   10.80   11.00
  -3  -8   2    8.90    8.30
  -3   8  -2   11.70   10.50
  -3   8  -2   -4.30    7.80
  -4   8   2   -2.60   14.00
  -4   8   2    2.30    9.60
  -4  -8  -2  -11.10    8.50
  -4   8  -2  -10.00   11.60
  -4  -8   2   -3.40    9.70
   4   8   2   -6.20   13.90
  -4   8  -2   -8.40   14.50
   0  -9  -2   16.50    4.00
   0  -9   2   16.00    7.80
   0   9   2   17.60    8.70
   0   9  -2   35.50   10.40
  -1  -9  -2   74.89    9.90
  -1   9   2   80.69   12.30
   1   9  -2   72.19   13.10
  -1   9   2   78.39   10.10
  -1   9  -2   75.59   12.10
  -1  -9   2   66.89   10.80
   1   9   2   60.19   12.30
  -1   9  -2   53.09   10.20
  -2   9   2   32.80   10.30
   2   9  -2   35.20   12.70
  -2   9   2   46.00    8.80
  -2  -9  -2   32.50    8.60
  -2   9  -2   33.50   11.00
  -2   9  -2   15.00    9.00
   2   9   2   46.10   11.80
  -2  -9   2   31.20    8.90
   3   9  -2    0.80   12.00
  -3  -9  -2   -8.90    7.60
  -3   9   2   -2.60    9.60
  -3   9   2   17.50   12.60
  -3  -9   2   10.80    9.10
   3   9   2   17.10   13.90
  -3   9  -2    5.60   11.10
  -3   9  -2    5.80    9.40
   0  10   2  149.49   21.10
   0  10  -2  122.49   17.40
   0 -10  -2  145.39   12.30
  -1  10   2   -1.50   10.20
   1  10  -2   10.30   12.50
  -1  10   2   -0.70    8.00
  -1  10  -2   11.80    9.00
  -1 -10   2   -5.20    8.60
  -1  10  -2   20.00   10.80
   1  10   2   -8.40   11.40
  -2  10   2   23.90   11.50
  -2 -10  -2   15.20    8.80
  -2  10   2    6.10    8.80
   2  10  -2   26.40   14.60
  -2 -10   2   21.40    9.20
  -2  10  -2   23.30   10.10
  -2  10  -2    4.40   10.50
   2  10   2   33.40   12.70
  -3 -10  -2  -12.10    9.20
  -3  10   2   -6.30    9.50
  -3 -10   2   13.70   10.70
  -3  10  -2   -1.20   11.20
   0  11  -2    8.10    8.90
   0  11   2   15.20    9.10
   0  11   2   -4.90   12.00
   0  11  -2    2.80   12.60
  -1  11   2    8.20    9.00
   1  11  -2    4.70   14.10
  -1  11   2   -8.00   11.10
  -1  11  -2   12.10   13.20
  -1  11  -2   10.20   10.80
  -1 -11   2    8.20    9.60
   1  11   2   30.70   13.30
  -2  11   2   16.60    9.60
  -2 -11  -2   30.70   10.00
  -2 -11   2    2.40   11.10
  -2  11  -2   23.30   11.90
   0  12  -2   12.70   11.50
   0  12   2    5.00    9.60
   0   0   3   -0.60    0.80
  -1   0   3  345.57   27.70
   1   0  -3  397.16   27.80
  -1   0   3  334.97   27.30
   1   0   3  356.46   27.60
  -1   0  -3  356.66   27.50
  -1   0  -3  407.06   27.60
  -2   0   3 3916.11  263.27
   2   0   3 3402.26  262.97
  -2   0  -3 3701.13  262.77
  -2   0  -3 3464.35  262.87
   2   0  -3 3413.76  263.07
  -2   0   3 3477.75  262.47
  -3   0   3   11.70    5.10
  -3   0  -3   14.60    5.30
  -3   0  -3   12.90    5.00
   3   0  -3   16.60    6.20
  -3   0   3   16.30    5.10
   3   0   3   21.30    6.40
  -4   0   3   64.99    9.40
  -4   0  -3   62.69   10.00
   4   0   3   56.99   11.20
  -4   0  -3   45.10    8.70
  -4   0   3   35.40    8.50
   4   0  -3   43.90    9.80
  -5   0   3  178.88   21.70
   5   0   3  212.08   26.10
  -5   0  -3  198.98   21.80
  -5   0   3  199.18   23.60
  -5   0  -3  225.48   22.60
   5   0  -3  205.88   25.60
   0  -1   3  762.22   53.09
   0  -1  -3  709.13   53.09
   0   1  -3  735.23   53.09
   0   1   3  663.13   53.09
  -1  -1  -3 2639.14  207.78
   1   1  -3 2414.46  207.98
  -1   1   3 2405.16  207.68
  -1  -1  -3 2640.34  207.78
  -1   1   3 3206.98  208.18
  -1   1  -3 2999.40  208.08
  -1   1  -3 3094.49  207.88
  -1  -1   3 2897.91  208.18
   1   1   3 3107.99  207.98
  -2  -1  -3  430.46   35.30
   2   1  -3  482.95   36.10
  -2   1   3  387.26   35.70
  -2  -1  -3  418.96   35.30
   2  -1   3  411.76   35.70
  -2   1   3  440.36   35.20
   2   1   3  531.95   36.00
  -2  -1   3  474.55   35.30
   2  -1  -3  475.65   35.90
  -2   1  -3  497.25   35.40
  -2   1  -3  509.25   35.90
  -2  -1   3  526.25   36.00
  -3   1   3  368.96   30.20
  -3  -1  -3  418.46   30.50
   3   1  -3  452.15   31.90
   3  -1   3  362.86   31.30
  -3  -1  -3  422.66   30.80
  -3   1   3  322.57   31.00
   3   1   3  371.16   31.30
  -3  -1   3  388.06   30.30
   3  -1  -3  346.87   31.20
  -3   1  -3  365.66   30.50
  -3  -1   3  414.56   31.30
   4  -1   3  108.39   13.50
  -4   1   3   87.89   12.60
  -4   1   3   76.99   11.10
  -4  -1  -3  112.29   12.40
  -4  -1  -3   88.69   13.10
   4   1  -3  116.89   14.30
  -4  -1   3   86.29   11.40
  -4   1  -3   79.39   12.10
  -4   1  -3   90.59   14.00
   4   1   3  102.29   13.50
  -4  -1   3   96.29   13.90
   4  -1  -3  107.09   14.80
   5  -1   3   59.19   14.60
  -5   1   3   49.80   12.30
   5   1  -3   47.20   14.20
  -5  -1  -3   48.90   11.10
  -5  -1  -3   65.19   11.90
  -5   1   3   52.39   10.80
  -5   1  -3   36.40   10.80
  -5   1  -3   57.19   11.40
   5   1   3   69.99   14.80
   5  -1  -3   64.19   14.40
  -5  -1   3   65.49   12.80
   0  -2   3 7795.02  573.24
   1   2  -3 1926.51  151.08
  -1  -2  -3 1955.80  150.58
  -1   2   3 2161.08  150.58
  -1   2  -3 2220.38  150.88
  -1   2  -3 2122.39  150.98
  -1  -2   3 1938.61  150.98
   1   2   3 1982.30  150.78
  -2  -2  -3   76.89    7.50
   2   2  -3   76.79    8.90
  -2   2   3   76.09    8.40
  -2   2   3   78.69    7.40
  -2  -2  -3   59.19    7.50
  -2   2  -3   76.69    8.40
   2   2   3   65.89    8.30
  -2  -2   3   69.89    8.10
  -3  -2  -3 1100.09   78.59
  -3   2   3 1054.39   79.29
  -3  -2  -3 1022.30   78.29
   3   2  -3 1055.29   79.39
  -3   2   3 1069.49   78.19
  -3   2  -3 1021.80   79.09
   3   2   3 1042.70   79.19
  -3   2  -3  980.60   78.39
  -3  -2   3 1022.60   78.89
   4   2  -3  530.45   40.60
  -4   2   3  506.25   38.40
  -4   2   3  509.45   39.80
  -4  -2  -3  446.36   38.30
  -4  -2  -3  472.45   38.50
  -4  -2   3  441.96   39.10
  -4   2  -3  456.75   39.20
  -4   2  -3  416.46   38.40
   4   2   3  524.95   40.40
  -5   2   3   70.19   14.20
   5   2  -3   56.89   15.00
  -5  -2  -3   68.19   11.40
  -5  -2  -3   48.90   11.60
  -5   2   3   52.19   11.40
  -5   2  -3   61.79   13.00
  -5   2  -3   48.70   12.50
   5   2   3   40.40   14.10
  -5  -2   3   40.40   12.00
   0   3  -3 2621.54  193.38
   0   3   3 2621.34  193.08
   0  -3   3 2614.04  193.28
  -1  -3  -3  742.33   48.90
   1   3  -3  753.02   48.50
   1   3  -3  695.43   49.60
  -1   3  -3  550.74   49.20
  -1   3  -3  609.44   49.00
   1   3   3  565.64   49.00
  -2  -3  -3  580.34   46.20
   2   3  -3  545.55   46.90
  -2   3   3  584.14   46.90
  -2   3   3  547.35   45.90
  -2  -3   3  693.73   46.90
  -2   3  -3  662.63   47.10
  -2   3  -3  635.14   46.40
   2   3   3  646.54   46.80
  -3   3   3  100.69   12.80
  -3   3   3   89.69   11.20
  -3  -3  -3   77.89   10.90
   3   3  -3   99.79   12.50
  -3  -3   3  122.99   12.30
  -3   3  -3   93.69   12.60
  -3   3  -3  116.39   12.10
   3   3   3  142.99   13.80
  -4   3   3   21.30    8.60
  -4   3   3   51.79    9.80
   4   3  -3   31.50   10.70
  -4  -3  -3   36.00    7.60
  -4  -3   3   32.50    7.80
   4   3   3   37.20   10.60
  -4   3  -3   28.50    8.20
  -4   3  -3   34.00    9.00
   5   3  -3   62.29   15.30
  -5   3   3   56.69   12.60
  -5   3   3   64.19   13.80
  -5  -3  -3   75.19   12.10
  -5   3  -3  100.69   14.70
  -5  -3   3  106.29   14.80
   5   3   3   67.69   16.30
  -5   3  -3   92.19   14.50
   0  -4   3  807.82   60.19
   0   4   3  813.82   60.09
   0   4  -3  784.52   60.39
  -1  -4  -3  493.15   38.90
  -1   4   3  512.55   38.80
   1   4  -3  510.85   39.80
  -1   4  -3  527.15   39.70
   1   4   3  546.05   38.40
   1   4   3  507.35   39.50
  -1   4  -3  519.75   39.30
  -2   4   3  969.30   73.49
  -2  -4  -3  966.60   73.69
   2   4  -3  922.21   74.59
  -2   4  -3  924.31   73.89
  -2   4  -3 1141.69   74.59
  -2  -4   3  991.00   74.39
   2   4   3  980.10   74.39
  -3   4   3  141.39   13.20
  -3  -4  -3  135.99   13.60
  -3   4   3  135.69   15.60
   3   4  -3  150.78   16.20
  -3  -4   3  130.39   14.40
   3   4   3  129.89   15.60
  -3   4  -3  125.49   14.30
  -3   4  -3  123.29   15.30
  -4  -4  -3   33.60    7.80
   4   4  -3   15.40    9.80
  -4   4   3   21.60    8.40
  -4   4   3   20.80    7.30
  -4  -4   3   19.50    8.40
  -4   4  -3   18.60    8.90
   4   4   3   16.90    9.90
  -4   4  -3   20.20    8.80
  -5   4   3   97.39   14.40
  -5  -4  -3   83.39   13.10
  -5   4   3   89.39   18.20
   5   4  -3   66.69   15.80
  -5   4  -3  100.69   16.30
   5   4   3   87.69   16.50
  -5   4  -3   68.09   14.30
  -5  -4   3   98.99   14.50
   0   5   3   37.70    5.50
   0   5  -3   33.30    5.80
   0  -5   3   45.10    5.70
  -1   5   3  126.99   10.70
  -1   5   3  114.09   12.00
  -1  -5  -3  125.79   11.00
   1   5  -3  124.29   12.70
  -1   5  -3  116.69   11.40
  -1   5  -3  100.09   11.80
   1   5   3  133.89   12.20
  -1  -5   3  137.49   12.10
   2   5  -3   54.59    5.90
   2   5  -3   97.99   11.10
  -2  -5  -3   71.29    8.40
  -2   5   3   73.49    7.90
  -2   5  -3   53.49    8.50
   2   5   3   75.09    9.40
  -2  -5   3   65.69    8.60
  -2   5  -3   62.69    8.20
  -3  -5  -3  175.28   16.70
  -3   5   3  153.48   18.90
  -3   5   3  175.58   16.60
  -3   5  -3  200.28   18.10
  -3   5  -3  185.58   18.40
  -3  -5   3  184.38   18.20
   3   5   3  200.38   19.20
   4   5  -3   26.00   11.80
  -4   5   3   20.80    7.80
  -4   5   3    7.90    9.00
  -4  -5  -3   23.00    8.10
   4   5   3   31.30   11.50
  -4  -5   3    5.40    7.80
  -4   5  -3   24.40    9.50
  -4   5  -3    2.90    8.70
  -4   5  -3   14.30    7.90
  -5  -5  -3   15.40    9.90
  -5   5   3  -24.70   14.00
  -5   5   3    4.30   11.50
  -5   5  -3  -10.40   13.80
  -5   5  -3  -13.50   10.80
  -5  -5   3   19.90   11.80
   0  -6   3  640.94   49.10
   0   6  -3  627.94   49.40
   0   6   3  645.94   49.10
   1   6  -3  374.96   30.50
  -1   6   3  376.26   30.00
  -1  -6  -3  350.06   28.80
  -1  -6   3  364.26   29.60
   1   6   3  380.26   29.90
  -1   6  -3  381.66   29.90
  -1   6  -3  354.66   29.20
  -2   6   3   60.29    8.00
  -2  -6  -3   54.09    7.90
  -2   6   3   53.49    9.90
   2   6  -3   54.19   10.70
  -2   6  -3   62.79    8.60
  -2   6  -3   87.09   11.70
  -2  -6   3   88.59   10.00
   2   6   3   94.09   11.20
  -3   6   3  148.59   19.00
   3   6  -3  165.78   18.80
   3   6  -3  130.19   12.70
  -3   6   3  111.19   15.10
  -3  -6  -3  145.59   15.10
  -3   6  -3  180.08   18.00
  -3   6  -3  165.98   17.20
  -3   6  -3  180.78   19.40
  -3  -6   3  172.58   16.90
   3   6   3  153.38   18.50
   4   6  -3  114.09   19.20
  -4   6   3  135.89   14.80
  -4   6   3  114.09   16.90
  -4  -6  -3  106.19   14.90
   4   6   3  141.99   18.20
  -4   6  -3   92.39   15.20
  -4   6  -3  128.89   17.50
  -4   6  -3   85.29   13.80
  -4  -6   3  124.49   17.30
  -5  -6  -3   15.50   10.20
  -5   6   3   19.00   11.50
  -5   6  -3   18.00   12.10
  -5   6  -3   33.40   17.50
  -5  -6   3   20.00   13.20
   0  -7   3   -2.00    5.20
   0   7  -3    1.90    5.60
   0   7   3    4.20    5.60
   1   7  -3  123.59   15.70
  -1   7  -3   94.79   12.40
   1   7   3   85.59   12.90
  -1   7  -3   96.89   11.10
  -1  -7   3   86.49   11.90
   2   7  -3  291.57   25.50
  -2   7   3  245.88   21.90
  -2   7   3  282.47   24.20
  -2  -7  -3  268.67   22.10
  -2  -7   3  250.87   23.40
  -2   7  -3  261.07   23.80
  -2   7  -3  247.68   22.90
   2   7   3  251.97   24.30
  -3   7   3   73.69   10.30
  -3   7   3   49.50   11.90
  -3  -7  -3   55.39    8.80
   3   7  -3   62.99   12.60
  -3   7   3   48.50   10.40
   3   7   3   56.89   11.90
  -3   7  -3   57.29   10.80
  -3   7  -3   87.19   12.70
  -3   7  -3   80.09   13.00
  -3  -7   3   68.09   10.70
   4   7  -3   24.40    5.30
  -4   7   3   22.40    9.60
  -4   7   3   18.40   11.50
  -4  -7  -3   23.80    8.90
   4   7  -3   17.80   14.30
  -4   7   3    7.40   12.70
  -4  -7   3   35.30   10.20
   4   7   3   41.80   13.30
  -4   7  -3   14.70   12.10
  -4   7  -3   25.80   11.00
  -4   7  -3   29.60   11.00
   0   8   3   37.80    9.00
   0  -8  -3   54.19    7.00
   0  -8   3   59.19    9.40
   0   8  -3   64.79   10.80
  -1   8   3  102.49   15.00
   1   8  -3  112.99   16.80
  -1  -8  -3  104.29   12.80
  -1   8   3  118.69   12.90
   1   8   3  138.89   15.80
  -1  -8   3  143.99   14.70
  -1   8  -3  137.49   15.80
  -1   8  -3  135.39   14.50
   2   8  -3   78.19   12.40
  -2   8   3   80.09   11.70
  -2   8   3   77.39    9.90
  -2  -8  -3   80.19   10.80
  -2  -8   3   84.39   11.10
  -2   8  -3   45.60   10.00
  -2   8  -3   62.99   10.90
   2   8   3  109.29   14.00
  -3   8   3   30.80   12.00
  -3   8   3   44.80   10.10
  -3  -8  -3   50.89    9.00
   3   8  -3   37.60   13.30
  -3   8  -3   42.00   11.30
  -3   8  -3   31.40   10.20
   3   8   3   52.09   12.80
  -3  -8   3   49.70   10.30
  -4   8   3    9.80   14.80
  -4  -8  -3    9.10    8.80
  -4   8   3    9.10    9.50
  -4   8  -3   -7.00   12.10
  -4   8  -3    6.10   13.80
   4   8   3   17.10   13.80
  -4  -8   3    4.00    9.80
   0   9   3   -0.30    8.40
   0   9  -3   16.60    9.70
   0  -9   3    7.50    7.50
   0  -9  -3    0.50    3.60
  -1   9   3   43.20   10.60
  -1   9   3   48.40    8.70
  -1  -9  -3   57.29    8.10
   1   9  -3   40.30   11.20
  -1   9  -3   57.59   11.70
  -1  -9   3   48.40    9.80
  -1   9  -3   35.90    9.20
   1   9   3   45.90   10.30
  -2   9   3    6.90    9.70
  -2  -9  -3    9.00    6.60
  -2   9   3    0.40    7.10
   2   9  -3   10.10   11.60
  -2   9  -3    6.70    9.00
  -2  -9   3   11.90    8.00
  -2   9  -3    0.80    8.30
   2   9   3    7.30   11.10
  -3   9   3   23.80    9.40
  -3   9   3   24.30   11.80
  -3  -9  -3   13.60    8.80
   3   9  -3   36.50   13.50
  -3  -9   3   40.50   11.40
  -3   9  -3   39.70   12.50
   3   9   3   48.40   14.90
  -3   9  -3    9.00   10.40
   0 -10   3   11.30    8.80
   0  10   3    8.10   10.80
   0 -10  -3    4.30    3.80
   0  10  -3   -1.00   11.50
   1  10  -3  133.79   18.10
  -1  10   3  101.59   12.60
  -1  10   3   82.79   14.30
  -1  10  -3  114.79   16.40
   1  10   3   78.59   15.70
  -1 -10   3  114.89   14.40
  -1  10  -3   95.89   13.50
  -2  10   3    6.60   10.80
   2  10  -3   10.50   12.70
  -2  10   3   -4.20    7.90
   2  10   3   -1.50   12.80
  -2  10  -3    7.00   10.20
  -2  10  -3    1.00   10.20
  -2 -10   3    0.70    9.30
  -3 -10  -3    3.90    8.90
  -3  10   3   11.20    9.80
  -3 -10   3   -6.20   10.30
  -3  10  -3   13.30   11.10
   0  11   3   35.20   10.20
   0  11  -3   32.10   13.20
   0  11   3   46.20   14.50
   0  11  -3   32.40   10.60
  -1  11   3  -11.60   12.10
  -1  11   3   10.00    8.60
   1  11  -3   10.60   13.40
  -1 -11   3   12.60   10.20
  -1  11  -3   11.80    9.70
   1  11   3   11.80   14.10
  -1  11  -3  -10.80   15.60
  -2  11   3    2.70    8.90
  -2 -11  -3   -9.90    8.80
  -2  11  -3  -14.60   10.10
  -2 -11   3    2.30   11.00
   0  12   3   -7.20    9.70
   0  12  -3    4.50   11.40
   0   0   4  357.46   27.90
   0   0  -4  401.36   28.00
   0   0   4  377.96   28.40
  -1   0  -4 6370.56  490.35
  -1   0  -4 6968.30  490.45
  -2   0  -4  188.38   16.80
  -2   0   4  240.58   17.40
  -2   0   4  209.48   16.50
   2   0  -4  206.08   17.40
   2   0   4  222.28   17.40
  -2   0  -4  181.18   16.70
  -3   0  -4 1935.21  163.18
  -3   0   4 2216.68  164.08
   3   0   4 2282.87  164.08
  -3   0   4 2317.77  163.18
  -3   0  -4 2251.07  163.68
   3   0  -4 2199.58  164.08
  -4   0  -4  162.48   17.50
  -4   0  -4  155.38   17.50
   4   0  -4  153.88   18.60
  -4   0   4  169.38   16.70
   4   0   4  164.48   19.00
  -4   0   4  186.68   18.10
  -5   0  -4   51.89   11.00
  -5   0  -4   39.60   10.40
   5   0  -4   32.30   13.10
  -5   0   4   40.70   12.10
   5   0   4   32.80   12.60
  -5   0   4   46.30   10.50
   0   1   4  540.05   41.00
   0  -1  -4  541.85   41.00
   0  -1   4  560.14   40.90
   0   1  -4  560.24   40.90
  -1   1   4 1508.85  119.09
   1   1  -4 1410.76  119.19
  -1  -1  -4 1462.65  118.69
  -1  -1  -4 1595.54  118.89
  -1   1   4 1490.15  118.69
  -1   1  -4 1707.43  119.09
  -1   1  -4 1752.72  119.19
  -1   1  -4 1804.12  119.09
  -1  -1   4 1765.22  119.29
   1   1   4 1626.24  118.89
  -2   1   4  806.02   60.79
  -2   1   4  837.12   60.09
  -2  -1  -4  788.62   60.29
  -2  -1  -4  808.62   60.29
   2   1  -4  758.92   60.79
   2  -1   4  784.32   60.69
  -2   1  -4  785.32   60.59
  -2   1  -4  848.92   60.39
   2  -1  -4  826.32   60.79
   3  -1   4  151.58   13.50
   3   1  -4  130.59   13.50
  -3   1   4  118.89   12.80
  -3  -1  -4  133.69   11.80
  -3   1   4  131.19   11.30
  -3  -1  -4  134.79   11.70
  -3  -1   4   81.49   11.90
  -3   1  -4  104.39   11.90
  -3   1  -4   77.79   11.30
   3   1   4   92.99   12.90
   3  -1  -4   78.89   12.60
  -3  -1   4   90.39   11.10
  -4  -1  -4  128.89   14.60
   4   1  -4  165.38   17.30
  -4   1   4  122.69   15.80
  -4   1   4  134.19   14.10
   4  -1   4  141.49   17.10
  -4  -1  -4  127.59   14.50
  -4  -1   4  112.29   15.30
  -4   1  -4  108.69   14.00
   4   1   4  117.19   16.80
   4  -1  -4   99.09   14.10
  -4   1  -4  104.69   15.20
   5  -1   4  140.09   19.30
  -5  -1  -4  139.09   17.20
  -5   1   4  119.29   16.40
  -5  -1  -4  147.69   18.90
   5   1  -4  135.29   18.80
  -5   1   4  129.49   18.10
  -5   1  -4  151.48   19.50
   5  -1  -4  171.08   23.80
  -5   1  -4  114.39   16.50
   5   1   4  218.68   23.50
  -5  -1   4  185.48   21.20
   0   2  -4  451.15   34.20
   0  -2   4  451.65   34.20
   0  -2  -4  459.55   34.00
   1   2  -4 1197.68   92.29
  -1   2   4 1281.87   91.69
  -1  -2  -4 1205.98   91.69
  -1  -2  -4 1193.38   91.79
  -1   2  -4 1256.37   91.99
   1   2   4 1268.07   91.89
  -1  -2   4 1223.88   92.29
  -1   2  -4 1308.07   92.19
   2   2  -4 3096.49  221.18
  -2   2   4 3081.29  220.28
  -2  -2  -4 2944.11  220.58
  -2   2   4 2691.03  220.88
  -2  -2  -4 3046.70  220.48
  -2  -2   4 2956.00  220.98
   2   2   4 3219.88  220.88
  -2   2  -4 3111.59  220.68
  -2   2  -4 2733.43  220.88
  -3   2   4  161.58   14.50
  -3  -2  -4  172.18   14.40
  -3  -2  -4  143.39   14.80
   3   2  -4  156.88   16.60
  -3   2   4  168.28   16.00
  -3  -2   4  154.48   15.40
  -3   2  -4  139.49   15.20
  -3   2  -4  160.98   15.20
   3   2   4  144.69   16.10
  -4  -2  -4  166.68   17.60
   4   2  -4  160.88   20.10
  -4   2   4  127.69   16.90
  -4  -2  -4  184.78   17.20
  -4   2   4  179.58   19.50
  -4  -2   4  163.68   18.30
  -4   2  -4  202.98   18.80
  -4   2  -4  152.88   17.90
   4   2   4  183.28   20.30
  -5  -2  -4   -4.90    8.20
   5   2  -4   17.20   11.90
  -5  -2  -4    8.40    9.40
  -5   2   4    8.20   11.50
  -5   2   4   -0.70    8.60
  -5  -2   4    4.60    9.30
   5   2   4   15.70   12.60
  -5   2  -4    6.80   10.50
  -5   2  -4   17.80   11.10
   0  -3  -4 2230.18  160.48
   0   3   4 2085.09  160.48
   0  -3   4 2212.68  160.88
   1  -3   4  253.47   22.50
  -1  -3  -4  284.27   21.80
  -1   3   4  273.67   21.70
   1   3  -4  275.67   22.80
   1   3  -4  294.07   21.70
  -1   3  -4  289.97   22.50
  -1  -3   4  309.47   22.70
   1   3   4  294.57   22.30
  -1   3  -4  312.67   22.40
   2   3  -4   62.69    8.10
  -2   3  -4   39.20    5.90
   2   3   4   37.60    5.80
  -2   3  -4   30.90    5.40
  -2   3  -4   54.39    7.50
  -2  -3   4   47.10    6.40
  -3  -3  -4  160.88   14.60
  -3  -3  -4  157.88   15.30
  -3   3   4  168.18   16.50
  -3   3   4  185.48   14.70
   3   3  -4  206.38   17.50
   3   3   4  145.69   16.50
  -3   3  -4  133.39   16.00
  -3   3  -4  117.69   15.20
  -3  -3   4  150.98   15.70
  -4   3   4  198.18   21.10
  -4  -3  -4  167.98   18.30
  -4   3   4  192.98   19.10
   4   3  -4  178.38   22.00
  -4   3  -4  189.18   20.30
  -4   3  -4  226.08   20.70
  -4  -3   4  181.98   20.10
   4   3   4  232.78   22.40
  -5   3   4   11.60   11.40
  -5  -3  -4    7.90    8.40
   5   3  -4   23.30   12.50
  -5   3   4    4.10    9.30
  -5   3  -4   13.20   11.20
   5   3   4   -2.30   12.00
  -5   3  -4    5.90   10.80
  -5  -3   4    5.80   10.10
   0  -4   4 1843.22  125.59
   0   4   4 1620.24  125.09
   0   4  -4 1608.14  125.49
  -1   4   4 1394.86   94.39
  -1  -4  -4 1340.67   94.49
   1   4  -4 1386.46   95.49
   1  -4   4 1370.56   95.29
   1   4   4 1151.98   94.79
  -1   4  -4 1246.68   95.09
  -1  -4   4 1182.08   95.09
   1   4   4 1137.19   94.19
   2   4  -4  401.76   36.30
  -2  -4  -4  400.56   35.00
  -2   4   4  384.96   34.90
  -2   4  -4  495.05   36.20
  -2  -4   4  540.75   36.40
   2   4   4  497.35   36.20
  -2   4  -4  523.05   36.00
   3   4  -4  712.03   55.99
  -3  -4  -4  705.83   54.29
  -3   4   4  730.63   54.19
  -3   4   4  807.52   56.19
  -3   4  -4  678.63   54.99
   3   4   4  684.13   55.39
  -3  -4   4  642.84   54.99
  -3   4  -4  700.83   54.99
  -3   4  -4  751.92   55.89
  -4   4   4   46.50    8.90
  -4   4   4   35.50   10.70
   4   4  -4   68.29   13.20
  -4  -4  -4   71.79    9.90
   4   4   4   66.69   12.60
  -4   4  -4   64.49   12.20
  -4  -4   4   63.99   11.10
  -4   4  -4   57.29   11.30
  -5  -4  -4   29.50   10.50
  -5   4   4   57.19   12.10
   5   4  -4   47.20   17.60
  -5   4   4    6.20   12.00
  -5   4  -4   47.00   13.90
  -5   4  -4   30.80   12.30
  -5  -4   4   42.80   11.60
   5   4   4   33.80   15.30
  -5   4  -4   47.10   11.70
   0   5  -4  433.06   33.80
   0  -5   4  460.65   33.70
   0   5   4  401.96   33.20
  -1   5   4  457.75   33.10
  -1  -5  -4  435.06   33.20
   1  -5   4  451.35   34.30
   1   5  -4  411.26   34.30
  -1   5   4  417.76   33.90
  -1   5  -4  427.76   34.10
  -1   5  -4  440.56   33.70
   1   5   4  417.06   33.90
  -1  -5   4  456.65   34.20
  -2  -5  -4  245.88   20.50
  -2   5   4  255.47   20.60
   2   5  -4  236.38   22.40
   2   5  -4  252.97   19.50
  -2  -5   4  244.88   21.60
  -2   5  -4  280.27   22.20
  -2   5  -4  274.07   21.50
   2   5   4  245.28   21.90
  -3   5   4   46.30    9.20
  -3  -5  -4   40.30    7.00
  -3   5   4   38.80    7.00
   3   5  -4   47.80   10.70
  -3   5  -4   44.40    9.00
  -3  -5   4   66.79   10.00
  -3   5  -4   68.59   10.70
  -3   5  -4   53.69    9.00
   3   5   4   39.50   11.20
  -4  -5  -4    4.90    6.40
   4   5  -4   -2.00   10.70
  -4   5   4    0.50    9.70
  -4   5   4   -2.30    7.20
  -4  -5   4   -2.60    7.30
   4   5   4   -2.80   10.20
  -4   5  -4   12.10    9.30
  -4   5  -4    6.60    8.80
  -4   5  -4   -0.10    7.50
  -5   5   4  112.59   15.80
  -5   5   4   89.29   19.10
  -5  -5  -4  115.19   15.00
  -5   5  -4  117.99   18.80
  -5   5  -4   96.19   17.10
  -5  -5   4  148.19   18.30
   5   5   4   93.79   23.60
   0   6  -4  384.36   30.00
   0  -6   4  363.36   29.60
   0   6   4  359.16   29.40
  -1   6   4  303.77   24.40
  -1  -6  -4  291.87   23.10
   1   6  -4  275.47   25.00
  -1   6   4  292.87   22.90
   1  -6   4  272.07   24.40
  -1   6  -4  305.67   24.60
  -1  -6   4  276.47   24.20
   1   6   4  298.77   24.30
  -1   6  -4  295.37   23.80
   2   6  -4  275.47   24.00
  -2   6   4  256.87   21.40
  -2  -6  -4  252.27   21.50
  -2   6   4  234.48   23.20
   2   6   4  265.67   23.70
  -2   6  -4  272.97   22.70
  -2  -6   4  274.27   23.00
  -2   6  -4  284.57   23.50
  -3   6   4  166.18   18.80
  -3  -6  -4  138.79   14.30
  -3   6   4  111.79   14.30
   3   6  -4  138.19   12.10
   3   6  -4  125.29   18.50
  -3  -6   4  123.09   15.90
  -3   6  -4  174.78   18.80
  -3   6  -4  150.18   17.20
  -3   6  -4  141.99   16.40
   3   6   4  139.89   17.50
  -4  -6  -4   23.70    8.10
  -4   6   4   28.80    8.70
  -4   6   4   28.00   12.40
   4   6  -4   31.40   13.40
  -4   6  -4   44.30   10.60
  -4   6  -4   43.30   12.50
  -4   6  -4   19.00   10.10
  -4  -6   4   22.90    9.70
   4   6   4   39.70   12.70
  -5   6   4    9.20   11.90
  -5  -6  -4    8.00    9.20
  -5   6  -4   -0.50   17.10
  -5  -6   4   16.20   13.60
  -5   6  -4    4.30   13.10
   0  -7  -4  186.08   14.90
   0  -7   4  174.68   17.20
   0   7   4  169.98   17.50
  -1   7   4   39.80    6.60
   1   7  -4   45.70    8.90
  -1  -7  -4   31.20    6.00
  -1   7   4   37.90    8.10
  -1   7  -4   49.40    8.30
  -1  -7   4   61.69    8.50
   1   7   4   60.89    8.80
  -1   7  -4   52.99    8.20
  -2   7   4   52.29    7.00
  -2   7   4   43.40    8.90
  -2  -7  -4   35.30    6.20
   2   7  -4   38.60    9.40
  -2   7  -4   31.10    7.90
  -2  -7   4   25.00    9.00
  -2   7  -4   16.10    6.80
   2   7   4   25.20    9.90
  -3   7   4  115.19   15.10
  -3  -7  -4   83.19   11.10
   3   7  -4   73.69   13.10
  -3   7   4   98.19   13.00
  -3   7   4   93.79   10.70
  -3   7  -4   66.49   13.60
  -3   7  -4   49.20   10.70
  -3   7  -4   65.19   12.80
   3   7   4   56.39   12.80
  -3  -7   4   63.89   10.90
  -4   7   4   23.30   12.90
   4   7  -4   13.20    5.00
  -4   7   4   23.20    9.80
   4   7  -4   20.10   14.40
  -4   7   4   16.90   13.20
  -4  -7  -4   21.70    9.40
  -4   7  -4   26.90   11.90
   4   7   4   44.10   14.00
  -4  -7   4   14.90   10.20
  -4   7  -4   22.80   11.80
  -4   7  -4   28.20   14.00
   0   8   4  312.77   28.50
   0  -8  -4  276.27   23.70
   0  -8   4  322.87   26.80
   0   8  -4  315.67   27.40
   1   8  -4   -2.60    7.50
  -1   8   4    8.90    6.90
  -1  -8  -4    5.30    4.80
  -1   8   4   -1.60    5.10
  -1   8  -4    3.40    6.50
  -1   8  -4    5.60    6.60
   1   8   4    2.60    7.30
  -2  -8  -4   71.49   10.10
   2   8  -4   35.70   10.90
  -2   8   4   60.79    8.80
  -2   8   4   35.10   10.60
   2   8   4   97.89   12.80
  -2   8  -4   57.49    9.70
  -2  -8   4   65.69   10.10
  -2   8  -4   51.19   10.10
  -3  -8  -4    5.60    6.10
  -3   8   4   11.00    7.60
  -3   8   4    6.00    8.90
   3   8  -4    9.50   12.20
   3   8   4    6.50   10.50
  -3   8  -4    0.50    8.90
  -3   8  -4    5.40    9.20
  -3  -8   4    5.20    8.60
  -4   8   4   33.80   10.00
  -4   8   4   36.80   17.00
  -4  -8  -4   36.60    9.40
  -4   8  -4   20.20   13.10
  -4  -8   4   38.30   11.90
   4   8   4   29.60   14.60
  -4   8  -4   18.00   16.30
   0   9   4    9.70    8.80
   0  -9   4   -1.00    7.10
   0   9  -4    6.90    9.10
   0  -9  -4    0.20    3.80
   1   9  -4   72.09   13.10
  -1   9   4   61.79    9.70
  -1   9   4   63.59   11.70
  -1  -9   4  103.49   12.40
  -1   9  -4   84.79   12.20
  -1   9  -4   64.99   12.30
   1   9   4   84.49   13.10
  -2   9   4    8.50    6.80
  -2   9   4   -5.80    9.70
  -2  -9  -4   -1.30    6.00
   2   9  -4    4.30   11.70
  -2   9  -4   -2.60    8.70
  -2  -9   4    1.00    7.40
  -2   9  -4   -2.70    8.30
   2   9   4   20.90   11.30
   3   9  -4   47.90   14.60
  -3   9   4   19.20   12.70
  -3   9   4   46.40   10.10
  -3  -9  -4   24.90    8.00
  -3  -9   4   52.59   11.90
  -3   9  -4   19.20   10.40
   3   9   4   12.60   13.10
  -3   9  -4   12.60    9.90
   0 -10   4   -4.60    8.60
   0  10   4    9.00   10.60
   0 -10  -4    6.70    4.10
   0  10  -4    4.60   10.40
   0  10   4   -3.50    7.80
  -1  10   4   16.10    8.20
  -1  10   4   36.40   11.80
   1  10  -4   35.50   13.10
  -1 -10   4   24.60    9.50
  -1  10  -4   25.00    9.70
  -1  10  -4    7.60   11.00
   1  10   4   21.50   11.70
  -2  10   4   -4.20   11.30
  -2  10   4    6.60    7.90
   2  10  -4    1.50   12.50
  -2 -10  -4    5.50    7.00
  -2  10  -4   16.00   12.00
  -2  10  -4    9.30   10.20
   2  10   4   11.90   12.90
  -2 -10   4   -4.30    9.00
  -3 -10  -4   -5.60    9.30
  -3  10   4    3.70    8.90
   3  10   4   16.90   26.40
  -3 -10   4    2.60   10.70
  -3  10  -4   28.80   12.80
   0  11  -4   14.80   13.00
   0  11   4   16.30   13.30
   0  11  -4    2.30    8.70
   0  11   4   10.70    9.00
  -1  11   4   11.30    8.40
  -1  11   4   -3.60   12.30
  -1 -11   4    8.40   10.60
  -1  11  -4    9.80   10.50
   1  11   4   -7.50   12.10
  -2  11   4   -0.70    8.70
  -2 -11   4   14.50   11.60
   2  11   4   20.70   20.70
  -2  11  -4    9.40   11.60
   0   0   5    1.50    1.40
   0   0  -5    0.60    0.90
  -2   0  -5 1859.81  137.09
  -2   0  -5 1908.01  137.09
  -2   0   5 1899.81  136.79
   2   0   5 1802.32  137.19
   2   0  -5 1950.50  137.49
  -2   0   5 1676.93  137.29
  -3   0   5  847.72   65.99
  -3   0   5  805.12   66.89
  -3   0  -5  800.32   66.19
   3   0  -5  995.30   67.39
  -3   0  -5  798.72   66.29
   3   0   5 1024.10   67.29
  -4   0  -5    7.00    6.60
   4   0  -5    0.70    7.70
   4   0   5    8.50    7.70
  -4   0  -5    0.20    6.30
  -4   0   5   -2.40    6.20
  -4   0   5   -1.10    6.10
   5   0  -5  235.38   28.50
  -5   0   5  259.37   26.90
  -5   0  -5  236.18   24.80
  -5   0  -5  252.17   25.30
   5   0   5  261.47   28.80
  -5   0   5  279.07   24.80
   0  -1   5    1.30    1.20
   0  -1  -5    0.70    1.40
   0   1  -5    1.60    1.20
   0   1   5    0.30    1.40
  -1  -1  -5 2114.19  140.09
  -1  -1  -5 1876.81  139.69
   1   1  -5 1871.71  140.39
  -1   1   5 1919.01  140.29
  -1   1   5 2016.50  139.79
  -1   1  -5 1865.41  140.19
  -1   1  -5 1835.12  140.09
   1   1   5 1829.82  139.89
  -1  -1   5 1846.92  140.39
  -1   1  -5 1810.52  140.09
   2  -1   5   12.50    3.90
  -2  -1  -5   18.10    3.50
  -2  -1  -5   25.20    4.20
   2   1  -5   21.90    4.50
  -2   1   5   20.70    3.50
  -2   1   5   11.30    3.60
   3  -1   5  523.55   42.70
  -3  -1  -5  527.85   42.00
  -3   1   5  510.85   41.50
   3   1  -5  530.95   43.00
  -3   1   5  596.04   43.00
  -3  -1  -5  542.85   41.90
  -3  -1   5  550.34   42.70
  -3   1  -5  541.55   42.20
   3  -1  -5  567.34   42.90
   3   1   5  553.04   42.80
  -3   1  -5  531.35   42.30
  -4   1   5  287.37   24.20
  -4   1   5  270.87   26.30
  -4  -1  -5  258.27   24.50
  -4  -1  -5  283.67   24.80
   4   1  -5  272.07   26.60
   4  -1   5  311.67   26.70
  -4  -1   5  297.37   25.80
  -4   1  -5  304.47   25.70
  -4   1  -5  259.47   25.00
   4  -1  -5  272.47   26.00
   4   1   5  279.57   26.90
  -5   1   5   24.70    9.30
  -5  -1  -5   24.30    9.00
   5   1  -5   15.10   12.40
  -5  -1  -5   29.30   10.60
  -5   1   5   29.80   10.90
  -5  -1   5   21.40    9.50
  -5   1  -5   14.50    9.50
  -5   1  -5   15.00    9.90
   5   1   5   11.80   13.10
   0   2  -5 3930.51  304.07
   0  -2  -5 4234.38  304.07
   0  -2   5 4225.08  304.17
  -1  -2  -5  192.78   15.50
   1   2  -5  221.08   16.10
  -1   2   5  203.08   15.70
   1  -2   5  212.38   16.50
  -2   2   5 1131.09   80.89
  -2   2   5 1207.18   79.99
  -2  -2  -5 1101.49   79.99
   2   2  -5 1037.50   80.89
  -2  -2  -5  940.41   80.49
  -2  -2   5 1059.19   80.69
   2   2   5 1053.69   80.49
  -2   2  -5 1113.29   80.79
  -2   2  -5 1040.60   80.39
  -2   2  -5 1062.69   80.39
   3   2  -5   71.99   10.50
  -3   2   5   66.89    8.90
  -3   2   5   64.39   10.10
  -3  -2  -5   76.99    9.30
  -3  -2  -5   75.39    9.30
  -3   2  -5   98.59   11.00
   3   2   5  100.29   12.30
  -3  -2   5  101.79   11.40
  -3   2  -5  101.19   10.90
  -4   2   5  325.07   29.60
  -4  -2  -5  334.47   28.00
  -4   2   5  353.06   27.70
   4   2  -5  355.56   30.70
  -4  -2  -5  349.77   27.80
  -4   2  -5  260.77   30.30
  -4   2  -5  353.16   28.70
   4   2   5  307.37   29.60
  -4  -2   5  318.37   29.00
  -5  -2  -5    7.00    9.40
  -5   2   5   34.70   12.40
   5   2  -5   24.80   12.80
  -5  -2  -5    2.80    8.10
  -5   2   5   10.60    9.50
  -5   2  -5   25.30   11.80
  -5  -2   5   33.60   11.90
   5   2   5   22.70   13.40
  -5   2  -5   24.80   10.90
   0  -3  -5   22.70    3.20
   0   3  -5   21.00    3.60
   0   3   5   22.20    3.00
   0  -3   5   19.40    3.60
   1   3  -5  413.46   35.10
  -1   3   5  439.86   34.10
   1   3  -5  450.35   34.30
   1  -3   5  438.06   35.00
  -1  -3  -5  402.36   34.00
  -1   3  -5  514.75   35.00
  -1   3  -5  484.25   34.70
   1   3   5  469.05   34.60
  -1  -3   5  514.55   35.20
  -2  -3  -5 1259.37   90.29
  -2   3   5 1296.17   90.29
  -2   3   5 1216.68   91.29
   2   3  -5 1109.09   91.19
   2   3   5 1178.78   90.89
  -2  -3   5 1315.87   91.29
  -2   3  -5 1238.48   91.29
  -2   3  -5 1134.79   90.69
  -2   3  -5 1188.88   90.89
  -3  -3  -5   55.59    6.90
  -3   3   5   41.90    7.80
  -3  -3  -5   38.50    7.10
  -3   3   5   50.59    6.70
   3   3  -5   35.90   13.90
  -3  -3   5   42.90    7.50
  -3   3  -5   57.69    8.70
  -3   3  -5   44.60    7.40
  -3   3  -5   47.60    8.00
   3   3   5   54.59    8.90
   4   3  -5  116.39   15.60
  -4  -3  -5  100.19   12.90
  -4   3   5   82.29   12.80
  -4  -3  -5   96.69   13.20
  -4   3   5   93.19   12.20
   4   3   5  142.39   15.70
  -4  -3   5  106.09   15.40
  -4   3  -5  134.59   15.80
  -4   3  -5  122.29   16.20
   5   3  -5    9.90   13.20
  -5   3   5   37.90   12.80
  -5   3   5   29.40    9.30
  -5  -3  -5   46.30    9.50
  -5   3  -5   19.10   10.80
  -5   3  -5   21.60   11.10
   5   3   5   17.00   12.70
  -5  -3   5   20.10   11.30
   0   4  -5 1064.89   79.39
   0   4   5 1083.09   78.99
   0  -4   5 1055.39   79.29
   0  -4  -5 1040.10   78.79
  -1   4   5 1886.81  138.59
   1  -4   5 1869.11  139.49
  -1  -4  -5 1866.91  138.59
   1   4  -5 1786.82  139.59
   1   4   5 1987.50  138.69
  -1  -4   5 1946.11  139.49
  -1   4  -5 1909.71  139.19
   1   4   5 1845.22  139.09
  -1   4  -5 1800.62  139.29
  -2  -4  -5   96.39    8.90
  -2   4   5  109.09    9.10
   2   4  -5  123.99   11.90
   2   4   5   80.49   10.60
  -2   4  -5   83.29   10.70
  -2  -4   5   72.69   10.30
  -2   4  -5   79.99   10.30
  -3  -4  -5   60.39    9.20
  -3   4   5   81.99    9.70
  -3   4   5   56.49   10.50
   3   4  -5   70.99   11.40
   3   4   5   85.89   12.30
  -3   4  -5   90.09   11.20
  -3   4  -5   94.99   11.30
  -3   4  -5   74.79   10.70
  -3  -4   5   97.99   12.30
  -4   4   5   38.20   10.50
  -4  -4  -5   38.40    7.80
  -4   4   5   37.80    8.80
   4   4  -5   37.40   11.70
   4   4   5   36.10   11.30
  -4  -4   5   25.00    8.90
  -4   4  -5   35.10    8.30
  -4   4  -5   17.30    9.80
  -4   4  -5   49.20   11.20
  -5   4   5   84.29   16.60
  -5   4   5   36.50   11.10
  -5  -4  -5   47.10   10.80
  -5   4  -5   50.69   14.10
   5   4   5   51.89   16.00
  -5   4  -5   51.49   14.90
  -5   4  -5   46.80   11.50
  -5  -4   5   60.69   12.80
   0  -5   5   16.80    4.10
   0   5  -5   15.30    4.70
   0   5   5   21.90    4.30
   0  -5  -5   14.00    3.30
  -1  -5  -5  581.14   41.90
   1  -5   5  594.74   43.20
  -1   5   5  569.84   42.90
   1   5  -5  610.44   43.40
  -1   5   5  610.04   41.90
  -1   5  -5  501.25   42.60
   1   5   5  517.15   42.60
  -1  -5   5  534.25   43.00
  -1   5  -5  487.55   42.80
   2   5  -5  104.99   13.10
  -2   5   5   81.69   11.10
   2   5  -5  100.49    9.00
  -2  -5  -5  104.49   10.10
  -2   5  -5  101.49   12.30
  -2  -5   5  111.59   11.70
   2   5   5  102.79   12.20
  -2   5  -5   97.69   11.60
   3   5  -5  406.36   36.40
  -3  -5  -5  459.05   34.10
  -3   5   5  449.06   34.10
  -3   5   5  500.75   36.90
  -3  -5   5  391.96   35.70
  -3   5  -5  430.76   35.60
  -3   5  -5  385.36   35.40
   4   5  -5   32.70   12.40
  -4   5   5   15.10    7.60
  -4  -5  -5   25.70    6.90
  -4   5   5   28.30    9.90
  -4   5  -5   15.00    9.40
  -4  -5   5   29.20    8.80
  -4   5  -5   15.00    8.90
  -4   5  -5   13.60    8.50
   4   5   5   17.30   11.20
  -5   5   5    4.30   15.50
  -5   5   5   14.90   11.10
  -5  -5  -5   12.20    8.90
   5   5   5   -3.20   15.70
  -5  -5   5    8.40   12.10
  -5   5  -5   -8.10   10.90
  -5   5  -5   16.60   14.10
   0   6  -5  278.67   23.20
   0  -6  -5  273.27   21.30
   0  -6   5  265.27   22.80
   0   6   5  267.87   22.40
  -1  -6  -5  507.85   38.20
  -1   6   5  493.85   39.40
  -1   6   5  517.95   38.10
   1   6  -5  529.95   40.10
   1  -6   5  574.74   39.90
   1   6   5  476.55   39.30
  -1   6  -5  504.65   39.80
  -1   6  -5  456.95   39.00
  -1  -6   5  455.35   39.30
   2   6  -5   95.59   13.90
  -2  -6  -5   98.49   10.30
  -2   6   5  106.99   10.40
   2   6   5  105.09   13.40
  -2   6  -5   99.69   12.40
  -2   6  -5  106.49   13.10
   2   6   5   96.29    8.70
  -2  -6   5  103.29   12.50
  -3   6   5   48.90   11.00
   3   6  -5   36.80    9.30
   3   6  -5   41.40    5.20
  -3  -6  -5   34.30    6.50
  -3   6   5   41.50    6.90
  -3   6  -5   35.20    9.70
  -3   6  -5   23.10    8.20
  -3  -6   5   24.30    7.90
  -3   6  -5   20.40    8.30
   3   6   5   42.00    9.60
  -4   6   5    9.40    8.00
  -4  -6  -5   12.00    7.10
   4   6  -5   15.10    5.90
   4   6  -5    7.50   13.30
  -4   6   5   12.10   12.30
  -4   6  -5    2.90    9.90
   4   6   5   12.20   11.70
  -4   6  -5   -1.00   11.00
  -4   6  -5   14.60    9.30
  -4  -6   5    7.40    9.10
   0   7  -5  256.47   27.00
   0  -7   5  312.07   25.00
   0  -7  -5  287.27   22.90
   0   7   5  297.47   24.80
   1  -7   5   39.70    8.60
  -1   7   5   34.50    6.00
  -1  -7  -5   32.70    5.70
   1   7  -5   38.70    8.50
  -1   7   5   34.40    7.20
   1   7   5   35.80    7.70
  -1   7  -5   28.70    7.10
  -1   7  -5   37.70    7.70
  -1  -7   5   30.30    7.40
  -2   7   5   93.49   13.20
   2   7  -5  111.89   15.10
  -2   7   5  100.19   10.60
  -2  -7  -5   85.59   10.20
  -2   7  -5   60.89   10.70
  -2  -7   5  102.19   13.70
  -2   7  -5   83.99   11.10
  -3  -7  -5   58.59    7.90
   3   7  -5   53.79   12.00
  -3   7   5   55.39   12.00
  -3   7   5   58.99    8.60
  -3   7   5   60.59   11.90
   3   7   5   41.10    5.30
  -3   7  -5   42.50   10.50
   3   7   5   43.90   11.30
  -3  -7   5   50.89   10.10
  -3   7  -5   41.90   10.80
  -3   7  -5   40.90   10.60
  -4   7   5    1.00   12.20
   4   7  -5   10.00    5.10
  -4  -7  -5    7.30    6.90
  -4   7   5   14.10    8.30
   4   7  -5   16.90   14.20
   4   7   5    9.20   13.20
  -4   7  -5   23.10   12.80
  -4  -7   5   25.10   10.40
  -4   7  -5    9.00   10.90
  -4   7  -5   48.00   13.00
   0   8  -5  448.36   37.20
   0  -8  -5  469.65   34.50
   0  -8   5  413.36   37.40
   1   8  -5   60.09   11.40
  -1   8   5   56.69    9.50
  -1   8   5   60.19    7.80
  -1   8  -5   52.19    9.90
   1   8   5   64.19   10.40
  -1   8  -5   47.40    9.10
  -1  -8   5   42.30    8.60
   2   8  -5   23.00    9.60
  -2   8   5   19.90    6.40
  -2   8   5   17.10    9.00
  -2  -8  -5   21.00    6.10
  -2   8  -5   25.60    8.50
  -2   8  -5   16.00    8.90
  -2  -8   5   39.90    8.80
   2   8   5    6.40    9.30
  -3   8   5   13.80   10.10
  -3  -8  -5   53.79    7.90
   3   8  -5   35.30   11.30
  -3   8   5   36.70    9.00
   3   8   5   35.80   12.90
  -3   8  -5   39.10   12.30
  -3  -8   5   38.80   10.40
  -3   8  -5   39.10   11.90
  -4   8   5   34.50   16.10
  -4   8   5   28.90    9.90
  -4   8  -5   10.50   14.70
  -4  -8   5   41.30   13.00
   4   8   5   26.10   15.30
  -4   8  -5   31.20   14.40
   0   9   5   74.39   12.00
   0   9  -5   72.19   13.00
   0  -9   5   74.79   11.60
   0  -9  -5   52.89    8.20
  -1   9   5   20.90    6.90
  -1   9   5   15.20    8.70
   1   9  -5   16.30   10.30
  -1  -9   5   31.50    9.10
  -1   9  -5   23.00    8.80
  -1   9  -5   26.20    9.90
   1   9   5   24.40   10.20
   2   9  -5   70.79   14.40
  -2   9   5   37.10    8.30
  -2   9   5   49.20   11.80
  -2  -9  -5   43.80    7.80
  -2   9  -5   45.30   12.10
  -2  -9   5   55.09   10.30
   2   9   5   45.30   12.90
  -2   9  -5   58.09   11.40
   3   9  -5    7.70   13.30
  -3   9   5   11.50    9.00
  -3  -9  -5   28.20    7.80
  -3   9   5   13.60   11.10
   3   9   5   -6.70   13.90
  -3  -9   5   33.10   10.80
  -3   9  -5   21.20   11.90
  -3   9  -5    8.70   10.90
   0 -10   5   -2.50    8.70
   0  10   5   10.10   10.90
   0  10  -5    9.90   10.50
   0 -10  -5    5.80    4.40
   0  10   5   -0.30    7.40
   1  10  -5    7.10   10.90
  -1  10   5   12.60   10.50
  -1  10   5   -1.30    6.70
  -1  10  -5   10.00   10.80
  -1  10  -5   -6.20    9.60
   1  10   5  -12.00    9.80
  -1 -10   5    2.70    8.90
  -2 -10  -5    1.80    6.50
  -2  10   5    0.80    8.00
  -2  10   5    7.80   11.40
   2  10  -5    2.70   13.50
  -2  10  -5   -9.70   10.80
  -2  10  -5    7.00    9.70
   2  10   5   11.10   13.60
  -2 -10   5    2.30    9.30
  -3  10   5    6.00    9.50
  -3 -10  -5    4.60    8.20
   3  10   5   45.90   17.70
  -3  10  -5   18.40   12.20
  -3 -10   5   29.40   12.70
   0  11  -5   11.70   10.60
   0 -11   5    9.20   11.10
   0  11  -5    5.00   13.40
   0  11   5   11.60   12.30
   0  11   5   -8.40    7.80
  -1  11   5   14.70   12.50
  -1  11   5    6.10    8.30
  -1 -11   5    0.50   11.30
  -1  11  -5   -4.70   10.90
   1 -11  -5    3.30    6.60
   1  11   5    5.50   13.90
  -2  11   5   -0.70    9.00
  -2 -11   5   -1.30   12.30
   2  11   5   24.70   16.40
  -2  11  -5    3.40   11.30
   0   0   6   28.70    2.50
   0   0  -6   24.40    2.80
   0   0   6   28.20    3.80
  -1   0   6  204.88   16.30
   1   0   6  209.78   16.10
  -1   0  -6  193.88   15.70
  -1   0  -6  224.58   15.80
   1   0  -6  201.48   16.30
  -1   0  -6  213.18   16.10
   2   0  -6  255.17   20.60
   2   0   6  251.77   20.50
  -2   0  -6  266.07   20.10
  -2   0  -6  231.08   20.60
  -3   0   6 1339.57  100.49
  -3   0   6 1369.76   99.39
  -3   0  -6 1383.46   99.79
  -3   0  -6 1391.66   99.79
   3   0  -6 1242.18  100.19
   3   0   6 1264.27  100.09
   4   0   6    7.30    8.30
  -4   0  -6    9.40    6.60
  -4   0  -6   -0.70    7.20
   4   0  -6   15.90    8.20
  -4   0   6    7.20    6.90
  -4   0   6   -0.30    7.30
   5   0  -6   14.40   12.00
  -5   0  -6    5.60    8.60
  -5   0  -6   -5.60    7.90
  -5   0   6   12.00   10.60
   5   0   6   -2.10   12.10
   0  -1   6  335.27   25.10
   0  -1  -6  341.87   24.70
   0  -1  -6  337.77   25.40
   0   1   6  334.97   25.50
   0   1  -6  317.97   25.00
   1   1  -6 1319.07  107.29
   1   1  -6 1225.58  107.19
  -1   1   6 1308.47  107.19
  -1   1   6 1261.77  106.79
   1  -1   6 1263.17  107.09
  -1  -1  -6 1446.16  107.09
  -1   1  -6 1656.73  107.09
  -1   1  -6 1634.54  107.29
   1   1   6 1553.14  106.99
  -1   1  -6 1684.63  107.29
  -1  -1   6 1596.84  107.49
   2  -1   6   76.39    8.10
   2   1  -6   79.49    8.70
  -2  -1  -6   73.29    6.80
  -2   1   6   66.59    6.70
  -2   1   6   87.09    8.20
  -2  -1  -6   70.99    7.50
  -2  -1   6   66.29    7.90
  -2   1  -6   44.10    6.80
  -2   1  -6   52.39    7.30
  -2   1  -6   59.89    7.30
   2   1   6   50.09    7.90
  -3  -1  -6   73.49    8.60
   3   1  -6   64.79    9.00
   3  -1   6   76.09   10.80
  -3  -1  -6   66.69    8.30
  -3   1   6   79.99    8.60
  -3   1   6   74.89    9.60
   3  -1  -6   58.49    8.60
  -3   1  -6   46.20    8.00
   3   1   6   76.79    9.70
  -3   1  -6   48.40    7.70
  -3  -1   6   55.89    8.60
   4   1  -6   90.09   13.60
  -4  -1  -6  104.99   13.10
   4  -1   6  100.59   14.30
  -4   1   6  107.29   14.40
  -4   1   6   87.49   11.80
  -4  -1  -6   95.39   12.50
  -4   1  -6  148.79   15.00
  -4   1  -6  128.99   14.40
   4  -1  -6  150.18   16.50
  -5   1   6  167.28   22.10
  -5   1   6  163.28   18.50
   5   1  -6  152.08   20.10
  -5  -1  -6  155.28   18.40
  -5  -1  -6  181.48   18.90
  -5   1  -6  126.49   17.60
  -5  -1   6  104.99   17.30
  -5   1  -6  135.19   19.00
   5   1   6  171.48   21.00
   0   2   6   72.49    7.00
   0  -2   6   70.69    6.90
   0  -2  -6   73.49    6.80
   0   2  -6   85.89    7.10
  -1  -2  -6  627.44   44.60
   1  -2   6  538.35   44.90
   1   2  -6  552.84   44.70
   1   2  -6  580.54   45.10
  -1   2   6  608.84   44.30
  -1   2  -6  571.94   44.80
  -1   2  -6  645.64   45.00
   1   2   6  609.64   44.50
  -1  -2   6  650.03   45.20
  -2  -2  -6 3710.93  276.57
   2   2  -6 3937.21  277.67
  -2   2   6 4084.49  276.67
  -2   2   6 3640.04  277.47
  -2  -2   6 3769.12  277.47
  -2   2  -6 3941.51  277.17
  -2   2  -6 3525.65  276.97
  -2   2  -6 3535.35  277.27
   2   2   6 3648.23  277.07
   3   2  -6  113.39   13.70
  -3   2   6  128.39   13.00
  -3   2   6   92.39   10.70
  -3  -2  -6  105.79   10.50
  -3  -2  -6   96.79   11.60
  -3   2  -6   83.09   11.60
  -3   2  -6   97.49   11.40
  -3  -2   6   90.59   12.30
   3   2   6  103.89   13.00
  -4   2   6   68.79   11.90
  -4  -2  -6   87.09   11.60
  -4  -2  -6   79.49   10.90
  -4   2   6  103.39   11.70
   4   2  -6   95.89   14.60
  -4   2  -6  112.49   18.40
   4   2   6  116.49   16.10
  -4  -2   6  116.19   15.20
  -4   2  -6  109.39   13.10
  -5   2   6   -7.20   10.40
  -5   2   6    5.00    8.70
  -5  -2  -6   10.00   10.50
  -5  -2  -6    3.80    8.20
   5   2  -6   11.30   13.10
  -5  -2   6   10.30   11.10
  -5   2  -6   -0.10   10.30
   5   2   6   23.40   12.70
  -5   2  -6   11.90   10.50
   0  -3   6 1071.19   81.29
   0  -3  -6 1063.99   80.99
   0   3  -6 1136.19   81.29
   1   3  -6   66.89    7.30
   1  -3   6   68.89    7.10
  -1   3  -6   49.30    6.60
  -1   3  -6   55.09    6.50
  -1  -3   6   52.29    7.00
   1   3   6   54.49    5.90
   2   3  -6   48.60    7.80
  -2   3   6   60.19    8.30
  -2  -3  -6   50.69    6.90
  -2  -3  -6   49.99    6.50
  -2   3   6   68.69    7.20
   2   3   6   85.49    8.60
  -2  -3   6   84.69    8.90
  -2   3  -6   84.89    8.60
  -2   3  -6   85.19    8.70
  -2   3  -6   81.69    9.00
  -3   3   6   13.50    6.30
  -3  -3  -6   24.40    6.40
   3   3  -6   22.90   10.30
  -3   3   6   27.60    5.60
  -3  -3  -6   24.00    5.10
  -3   3  -6   20.40    6.50
   3   3   6   35.50    7.90
  -3   3  -6   28.50    6.90
  -3  -3   6   30.60    7.50
  -3   3  -6   33.10    6.60
  -4  -3  -6  449.26   33.40
  -4   3   6  420.66   32.60
  -4   3   6  415.46   34.60
  -4  -3  -6  431.26   32.20
  -4  -3   6  343.77   33.60
  -4   3  -6  419.26   34.00
  -4   3  -6  376.76   33.20
  -4   3  -6  367.96   34.00
   4   3   6  349.17   34.50
  -5   3   6   29.00   10.10
  -5   3   6   18.30   11.40
  -5  -3  -6   24.30    8.40
   5   3  -6   24.50   13.90
  -5   3  -6    5.10   10.70
   5   3   6   13.60   13.90
  -5   3  -6    3.20   10.20
  -5  -3   6   31.00   11.10
  -5   3  -6    5.60   11.80
   0   4   6   35.50    5.10
   0  -4  -6   31.90    4.30
   0   4  -6   40.10    5.40
   0  -4   6   27.10    4.80
  -1  -4  -6  939.71   75.29
  -1   4   6 1017.10   75.49
   1   4  -6  978.00   76.69
  -1   4  -6 1011.40   76.39
  -1   4  -6 1114.89   76.39
   1   4   6 1053.29   76.09
   1   4   6 1030.50   75.79
  -1  -4   6 1019.90   76.59
   2   4  -6  531.95   43.90
   2   4  -6  628.04   45.80
  -2   4   6  627.24   44.10
  -2  -4  -6  597.14   44.00
   2   4   6  578.34   45.00
  -2   4  -6  577.14   45.10
  -2  -4   6  573.04   45.30
  -2   4  -6  564.24   44.90
  -3   4   6  723.53   56.59
  -3   4   6  649.04   54.49
  -3  -4  -6  718.03   54.39
   3   4  -6  832.62   56.99
  -3   4  -6  664.43   55.39
  -3   4  -6  719.23   56.19
   3   4   6  768.92   56.09
  -3  -4   6  717.73   55.89
  -3   4  -6  686.73   55.59
  -4   4   6  228.38   21.20
   4   4  -6  170.68   22.10
  -4   4   6  168.68   17.30
  -4  -4  -6  194.78   16.50
  -4  -4   6  154.58   18.70
  -4   4  -6  114.09   17.70
   4   4   6  163.18   21.20
  -4   4  -6  139.29   17.90
  -4   4  -6  177.08   20.30
  -5   4   6   19.10   12.70
  -5   4   6   25.00   10.50
  -5  -4  -6   -4.50    8.30
  -5  -4   6   20.50   12.10
  -5   4  -6   19.30   10.00
  -5   4  -6   24.60   12.60
   5   4   6   25.00   13.20
  -5   4  -6   32.20   12.90
   0   5  -6  133.19   13.00
   0   5   6  129.29   12.30
   0  -5  -6  146.69   11.60
   0  -5   6  127.49   12.80
  -1   5   6  588.84   43.50
   1   5  -6  566.34   45.10
   1  -5   6  570.04   44.80
  -1  -5  -6  582.54   43.50
   1   5   6  571.34   44.30
  -1  -5   6  610.94   45.00
  -1   5  -6  571.04   44.40
   2   5  -6   15.50    6.50
  -2   5   6   16.90    4.60
  -2  -5  -6   16.20    3.70
  -2   5  -6   29.70    6.60
   2   5   6   22.90    6.50
  -2  -5   6   28.10    6.60
  -2   5  -6   15.90    5.40
   3   5  -6  258.67   24.40
  -3  -5  -6  277.47   21.10
   3   5  -6  270.37   20.80
  -3   5   6  266.17   24.10
  -3   5   6  241.68   21.20
   3   5   6  201.98   24.20
  -3   5  -6  230.48   23.20
  -3   5  -6  213.68   25.50
  -3  -5   6  276.47   23.60
  -3   5  -6  254.97   23.30
  -4   5   6   58.89   12.40
   4   5  -6   72.99   14.90
  -4  -5  -6   74.09    9.60
  -4   5   6   70.79   10.70
   4   5   6   86.39   14.50
  -4   5  -6   90.19   14.10
  -4   5  -6   63.99   11.90
  -4  -5   6   80.39   11.90
  -4   5  -6   74.69   12.30
  -5   5   6   51.59   11.90
  -5   5   6   51.99   16.00
  -5  -5  -6   51.69   10.60
  -5  -5   6   64.89   13.60
  -5   5  -6   58.49   13.90
  -5   5  -6   40.50   15.70
   5   5   6   58.09   16.80
   0   6  -6   51.69    7.90
   0   6   6   59.79    7.70
   0  -6  -6   56.39    7.00
   0  -6   6   54.29    7.70
   1   6  -6  283.97   25.50
   1  -6   6  309.77   25.30
  -1   6   6  275.47   23.20
  -1   6   6  257.87   24.50
  -1   6  -6  333.27   25.20
  -1   6  -6  303.27   24.70
   1   6   6  330.87   24.90
  -2   6   6  203.18   16.90
   2   6  -6  179.18   19.60
  -2  -6  -6  207.38   16.50
   2   6   6  200.98   19.00
   2   6   6  178.48   15.80
  -2   6  -6  221.88   18.80
  -2  -6   6  190.48   19.00
  -2   6  -6  201.78   18.50
  -3   6   6  217.48   18.10
  -3  -6  -6  222.08   17.60
   3   6  -6  179.48   16.60
   3   6  -6  231.58   22.50
  -3   6   6  233.28   22.20
  -3   6  -6  157.68   20.00
  -3   6  -6  218.98   22.10
   3   6   6  174.78   21.00
  -3  -6   6  186.08   20.40
  -3   6  -6  191.68   20.50
   4   6  -6   25.30   13.40
  -4   6   6   37.80    9.10
  -4   6   6   21.60   11.40
  -4  -6  -6   24.00    7.50
   4   6  -6   45.50    7.40
  -4   6  -6   48.50   13.10
   4   6   6   15.10   13.00
  -4  -6   6   30.00   10.60
  -4   6  -6   30.10   11.50
  -4   6  -6   32.60   12.40
   0   7   6  369.76   30.00
   0  -7   6  368.26   30.40
   0  -7  -6  357.46   28.50
   0   7  -6  370.66   30.80
  -1   7   6   59.99    8.70
   1  -7   6   48.90    8.40
   1   7  -6   54.39    9.50
  -1   7   6   53.29    6.60
  -1   7  -6   40.30    8.30
   1   7   6   28.50    7.90
  -1   7  -6   41.00    8.00
  -1  -7   6   31.60    8.00
  -2   7   6   23.60    5.70
  -2   7   6   25.10    7.60
   2   7  -6   19.10    8.10
  -2  -7  -6   17.90    5.00
  -2  -7   6   23.20    7.90
   2   7   6   30.50    8.70
  -2   7  -6   26.90    7.80
  -2   7  -6   23.70    7.50
   3   7  -6   -5.10    8.70
  -3   7   6    3.50    8.70
  -3   7   6    6.00    6.20
  -3  -7  -6    0.90    4.90
   3   7   6    3.10    4.00
   3   7   6   -2.40    8.50
  -3  -7   6   17.50    8.00
  -3   7  -6    1.40    7.50
  -3   7  -6    4.50    8.60
  -3   7  -6    8.70    9.10
   4   7  -6   83.39   17.80
  -4  -7  -6   90.69   12.50
  -4   7   6   74.29   16.40
   4   7  -6   60.19    8.50
  -4   7   6   81.09   11.80
  -4  -7   6   88.89   14.20
  -4   7  -6   86.09   15.40
  -4   7  -6   67.89   15.60
   4   7   6   84.39   17.30
  -4   7  -6   60.49   13.50
   0   8  -6  281.87   26.40
   0  -8   6  283.27   25.90
   0  -8  -6  318.97   23.40
   0   8   6  258.57   26.00
   1  -8   6   25.30    8.90
   1   8  -6   42.80   10.00
  -1   8   6   47.30    8.70
  -1   8   6   33.60    6.60
  -1   8  -6   39.20    8.60
  -1  -8   6   39.50    8.70
  -1   8  -6   37.70    9.50
  -2   8   6  114.89   13.50
   2   8  -6  141.89   17.90
  -2   8   6  127.29   17.60
  -2  -8  -6  135.19   12.90
  -2   8  -6  111.29   16.80
   2   8   6  142.19   18.80
  -2  -8   6  150.78   17.00
  -2   8  -6  131.59   15.60
  -3   8   6   32.60    8.40
   3   8  -6   28.40   11.20
  -3  -8  -6   27.50    6.80
  -3   8   6   39.80   12.20
  -3   8  -6   21.60   10.50
  -3  -8   6   26.30   10.70
   3   8   6   25.80   12.70
  -3   8  -6   26.30   10.50
  -4  -8  -6   20.40    7.40
  -4   8   6    8.70    9.10
  -4   8   6    3.10   15.60
   4   8   6   -5.90   13.50
  -4  -8   6   38.40   12.50
  -4   8  -6   31.40   13.70
  -4   8  -6   21.80   15.10
   0  -9  -6  149.59   13.40
   0   9  -6  143.19   19.10
   0  -9   6  123.19   17.70
   0   9   6  155.58   18.80
  -1   9   6   67.29   11.50
  -1   9   6   60.29    8.30
   1   9  -6   62.49   12.70
  -1   9  -6   33.40   10.20
   1   9   6   54.09   11.70
  -1   9  -6   30.70   11.00
  -1  -9   6   42.90    9.70
  -2   9   6   -4.90    6.40
  -2   9   6   17.00   11.40
  -2  -9  -6    7.70    5.90
   2   9  -6    4.70   11.80
  -2   9  -6   27.70   10.30
  -2  -9   6   10.90    8.90
   2   9   6   12.90   11.00
  -2   9  -6   18.20    8.90
   3   9  -6   29.10   14.80
  -3   9   6   19.10    9.50
  -3  -9  -6   29.10    7.40
  -3   9   6    7.20   12.50
  -3  -9   6   16.80   10.60
  -3   9  -6   26.10   11.10
   3   9   6   39.90   14.00
  -3   9  -6   25.50   12.10
   0 -10   6   40.90   10.80
   0 -10  -6   41.40    6.30
   0  10  -6   43.00   12.20
   0  10   6   23.50   12.10
   0  10   6   43.90    8.70
  -1  10   6    8.00   10.70
  -1  10   6   11.10    7.40
   1  10  -6   34.30   12.20
  -1 -10   6   37.30   10.10
   1  10   6   16.10   12.30
  -1  10  -6   22.40   10.70
  -1  10  -6    4.10   10.70
  -2  10   6   -1.60   11.50
   2  10  -6   -4.50   12.80
  -2  10   6   10.10    8.00
  -2  10  -6   -3.90   10.90
  -2 -10   6  -13.00    9.70
   2  10   6    4.30   13.10
  -2  10  -6   -9.90    9.90
  -3  10   6   65.49   11.70
  -3 -10  -6   43.70    8.90
  -3  10  -6   24.40   13.80
  -3 -10   6   67.79   14.20
   3  10   6   13.70   16.60
   0  11  -6    4.60    9.90
   0  11   6    3.00   13.20
   0 -11   6   -2.00    4.90
   0  11   6   10.70    8.00
   0 -11   6   -4.10   11.40
  -1  11   6   11.20    9.40
  -1  11   6  -13.20   11.90
  -1  11  -6   10.20   12.00
  -1 -11   6   -9.20   11.80
   1 -11  -6   15.70    7.70
   1  11   6   18.20   15.50
  -2  11   6    8.40    9.00
  -2 -11   6  -21.90   12.10
  -2  11  -6    8.40   13.20
   2  11   6    9.10   15.80
   0   0  -7    1.80    1.30
   0   0   7    1.60    1.00
   0   0   7   -1.70    2.00
   1   0   7 2880.91  212.08
  -1   0  -7 3123.69  212.18
  -1   0  -7 2840.22  211.68
  -1   0   7 2881.61  212.38
   1   0  -7 2854.61  212.28
   1   0   7 2688.03  212.08
  -1   0  -7 2887.31  211.78
   2   0   7  152.28   14.20
  -2   0   7  154.88   14.30
   2   0  -7  171.28   14.50
  -2   0  -7  172.08   13.60
  -3   0  -7  165.48   16.20
   3   0  -7  177.48   17.00
  -3   0  -7  176.08   15.60
   3   0   7  178.38   17.20
  -3   0   7  171.18   17.10
  -4   0  -7    5.30    7.20
  -4   0   7    7.10    7.00
  -4   0  -7    4.40    6.10
   4   0   7    2.30    7.80
   4   0  -7    1.00    7.90
  -5   0   7  267.77   29.80
   5   0   7  298.47   31.30
  -5   0  -7  301.87   27.30
   5   0  -7  287.37   31.40
   0   1  -7  505.35   37.60
   0  -1  -7  517.55   37.30
   0  -1  -7  470.55   38.10
   0   1   7  505.15   38.20
   0  -1   7  524.65   37.80
  -1   1  -7  106.39    8.90
  -1   1  -7  108.49    8.90
  -1  -1   7  101.89    9.30
  -1   1  -7  117.69    9.20
   1   1   7  101.69    8.50
  -2  -1  -7 2505.55  185.48
   2  -1   7 2541.75  186.18
  -2   1   7 2783.32  185.58
  -2   1   7 2402.76  186.28
   2   1  -7 2620.04  186.48
  -2   1  -7 2415.26  185.98
   2  -1  -7 2414.96  186.08
  -2  -1   7 2467.45  186.38
   2   1   7 2329.17  185.98
  -2   1  -7 2661.43  185.78
  -2   1  -7 2515.75  185.98
   3   1  -7  364.56   29.10
  -3  -1  -7  398.86   27.80
  -3  -1  -7  354.16   28.10
   3  -1   7  387.96   29.20
  -3   1   7  341.07   27.40
  -3   1   7  399.66   29.20
  -3  -1   7  320.47   28.70
  -3   1  -7  297.77   28.20
   3   1   7  307.77   28.60
   3  -1  -7  294.17   28.50
  -3   1  -7  354.96   28.10
   4   1  -7   47.40   10.40
  -4  -1  -7   53.49    9.50
   4  -1   7   61.99   11.10
  -4  -1  -7   44.60    7.70
  -4   1   7   36.90    9.00
  -4   1   7   43.40    8.10
   4  -1  -7   12.60    8.30
  -4  -1   7   16.70    7.70
   4   1   7   20.90    9.00
  -4   1  -7   13.70    8.00
  -4   1  -7   31.40    7.90
  -5  -1  -7   37.30    9.80
  -5  -1  -7   44.40   11.20
  -5   1   7   47.40   12.80
   5   1  -7   42.70   13.20
  -5   1   7   38.70   10.10
   5   1   7   57.69   14.50
  -5  -1   7   22.60   10.60
  -5   1  -7   49.20   12.60
  -5   1  -7   43.30   10.80
   0   2  -7 9611.64  706.83
   1  -2   7  723.53   49.60
  -1  -2  -7  744.83   49.00
   1   2  -7  763.42   49.40
  -1   2   7  669.83   48.60
   1   2   7  553.24   48.80
  -1  -2   7  583.54   49.50
  -1   2  -7  570.14   49.20
   2   2  -7  351.06   26.60
  -2   2   7  376.06   26.40
  -2   2   7  329.57   25.10
  -2  -2  -7  382.46   25.00
  -2  -2   7  302.97   26.10
   2   2   7  273.77   25.60
  -2   2  -7  302.87   25.90
  -2   2  -7  284.57   25.80
  -2   2  -7  327.17   25.70
   3   2  -7   63.89    9.60
  -3  -2  -7   60.09    8.00
  -3   2   7   63.49    9.30
  -3  -2  -7   51.09    7.60
  -3   2   7   56.29    7.10
  -3   2  -7   50.19    7.90
  -3   2  -7   35.70    7.60
  -3   2  -7   63.39    8.00
   3   2   7   53.79    8.60
  -3  -2   7   51.49    8.40
  -4  -2  -7  649.04   55.39
  -4  -2  -7  683.33   56.19
  -4   2   7  669.23   55.49
   4   2  -7  669.83   57.49
  -4   2   7  821.32   57.99
  -4  -2   7  745.43   57.29
   4   2   7  829.62   57.69
  -4   2  -7  715.53   56.69
  -4   2  -7  739.23   56.89
  -5  -2  -7   -3.60    7.80
  -5   2   7   -5.80   12.70
   5   2  -7  -10.70   11.60
  -5   2   7    8.00    8.70
  -5  -2  -7    1.40    9.80
   5   2   7    3.10   12.20
  -5   2  -7    6.70   10.10
  -5   2  -7   19.90   11.50
  -5  -2   7   25.60   11.20
   0   3  -7  946.01   73.39
   0  -3   7 1024.40   73.59
   0  -3  -7  980.40   73.29
  -1  -3   7  215.28   17.30
   1   3   7  215.48   16.30
  -1   3  -7  207.48   16.90
   1   3   7  196.48   16.60
  -1   3  -7  203.88   17.00
  -2  -3  -7 1145.59   83.99
  -2  -3  -7 1205.68   84.59
   2   3  -7 1072.89   85.29
   2   3  -7 1162.38   84.49
  -2   3   7 1119.89   84.19
  -2   3   7 1024.60   85.09
   2   3   7 1122.99   84.79
  -2   3  -7 1183.98   84.99
  -2   3  -7 1152.78   84.89
  -2   3  -7 1093.69   85.19
  -2  -3   7 1181.78   85.29
  -3   3   7   34.80    6.40
  -3   3   7   58.79    9.40
   3   3  -7   41.50    9.20
  -3  -3  -7   43.90    5.90
  -3  -3  -7   31.50    6.90
  -3   3  -7   34.30    7.20
   3   3   7   38.20    7.70
  -3  -3   7   29.40    6.90
  -3   3  -7   39.10    7.40
  -3   3  -7   24.40    6.10
  -4   3   7   53.39   10.50
  -4  -3  -7   67.79   10.80
  -4  -3  -7   52.59    8.00
   4   3  -7   62.29   11.90
  -4   3   7   57.19    8.70
  -4   3  -7   41.80    8.60
  -4   3  -7   37.50   10.00
  -4   3  -7   39.00   10.30
   4   3   7   39.50   10.40
  -4  -3   7   38.10    9.30
  -5  -3  -7   21.60   10.50
  -5  -3  -7   20.30    8.70
   5   3  -7    8.30   13.40
  -5   3   7    6.10    9.90
  -5   3   7    6.90   12.00
   5   3   7   24.40   14.40
  -5   3  -7    4.80   10.90
  -5   3  -7   22.70   11.40
  -5   3  -7   20.10   10.40
  -5  -3   7   22.10   11.20
   0   4   7  751.22   54.99
   0   4  -7  761.92   55.69
   0  -4   7  679.43   55.59
   0  -4  -7  748.83   55.19
  -1   4   7 1441.06   98.19
   1  -4   7 1369.36   99.49
   1   4  -7 1445.96   99.69
   1   4   7 1256.77   98.69
  -1   4  -7 1309.57   99.09
  -1  -4   7 1264.17   99.29
  -1   4  -7 1315.67   99.19
   1   4   7 1235.68   98.59
  -2   4   7  296.67   21.20
   2   4  -7  274.67   23.10
  -2  -4  -7  287.97   20.80
   2   4  -7  264.77   21.20
   2   4   7  253.97   22.20
  -2   4  -7  245.88   22.40
  -2  -4   7  275.77   22.70
  -2   4  -7  239.78   22.20
   3   4  -7  289.67   25.90
  -3   4   7  255.57   25.20
  -3   4   7  262.57   22.60
  -3  -4  -7  285.07   22.30
  -3   4  -7  246.78   24.30
  -3   4  -7  329.47   24.30
   3   4   7  288.67   24.50
  -3   4  -7  241.78   24.50
  -4   4   7   48.20   11.40
  -4   4   7   75.39   10.50
  -4  -4  -7   67.49    9.10
   4   4  -7   73.59   13.00
  -4   4  -7   67.59   11.30
  -4   4  -7   66.79   12.40
   4   4   7   67.69   12.60
  -4   4  -7   70.89   10.70
  -4  -4   7  103.79   13.00
  -5   4   7   66.09   17.10
  -5   4   7   90.99   13.10
  -5  -4  -7   90.99   11.70
  -5   4  -7   94.89   15.60
  -5  -4   7   66.19   14.10
  -5   4  -7   56.29   12.80
  -5   4  -7   70.89   15.00
   5   4   7  102.89   17.80
   0  -5  -7   17.40    3.80
   0  -5   7    8.50    4.10
   0   5  -7   12.70    4.80
   0   5   7   13.80    4.40
   1  -5   7  205.18   21.50
   1   5  -7  238.88   22.10
  -1   5   7  222.58   19.90
  -1   5  -7  307.27   21.70
   1   5   7  294.77   21.30
  -1   5  -7  274.27   21.80
  -1  -5   7  292.47   22.00
  -2  -5  -7   30.40    4.20
  -2   5   7   28.80    5.10
   2   5  -7   32.50    8.00
   2   5   7   37.30    7.20
  -2   5  -7   32.10    6.60
  -2  -5   7   23.50    6.00
  -2   5  -7   27.80    6.80
   3   5  -7  124.19   16.00
  -3   5   7  143.29   16.00
  -3   5   7  127.19   12.10
   3   5  -7  127.69   11.40
  -3  -5  -7  121.99   11.20
  -3  -5   7  106.99   14.60
  -3   5  -7   79.89   12.00
  -3   5  -7   91.59   14.70
  -3   5  -7   75.59   12.40
   3   5   7   86.49   12.90
  -4   5   7   35.80   10.90
  -4   5   7   43.10    9.20
   4   5  -7   49.80   12.80
  -4  -5  -7   43.10    7.30
  -4   5  -7   36.50    9.20
  -4   5  -7   47.60   11.60
  -4  -5   7   27.10   10.30
  -4   5  -7   36.30   10.70
   4   5   7   28.90   11.90
  -5   5   7    4.30    9.50
  -5  -5  -7    5.70    8.40
  -5   5   7  -11.10   14.50
  -5   5  -7   22.90   14.10
   5   5   7   16.40   16.60
  -5   5  -7  -11.70   13.70
  -5  -5   7   17.60   13.50
   0   6   7  270.27   22.90
   0   6  -7  309.87   24.10
   0  -6  -7  285.67   22.30
   0  -6   7  250.67   23.40
  -1   6   7  270.97   25.30
   1   6  -7  281.07   26.40
   1  -6   7  353.06   26.40
  -1   6   7  321.87   24.20
  -1   6  -7  317.27   25.70
   1   6   7  300.47   25.50
  -1   6  -7  315.67   26.20
  -1  -6   7  329.97   26.30
   2   6  -7   99.39   14.60
  -2   6   7   98.69   12.20
  -2  -6  -7  106.39   10.30
  -2   6  -7  109.09   13.80
   2   6   7  143.19   14.40
   2   6   7  125.19   10.70
  -2  -6   7  103.89   14.10
  -2   6  -7   99.69   13.30
  -3   6   7   56.49    8.00
   3   6  -7   56.59    8.30
  -3  -6  -7   73.19    8.60
  -3   6   7   71.09   11.70
   3   6  -7   73.79   12.60
  -3   6  -7   48.60   10.40
  -3   6  -7   56.29   11.50
  -3   6  -7   64.99   10.80
   3   6   7   37.90    9.70
  -3  -6   7   46.70    9.90
   4   6  -7   77.79    9.70
  -4   6   7   56.99   10.50
   4   6  -7   78.29   16.80
  -4  -6  -7   70.69    9.60
  -4   6   7   68.69   14.70
  -4   6  -7   82.19   13.80
  -4  -6   7   80.09   13.90
  -4   6  -7   66.59   14.80
   4   6   7  120.39   16.80
  -4   6  -7   59.99   13.70
   0  -7   7   23.40    7.30
   0   7  -7   16.50    6.40
   0  -7  -7   21.80    4.70
   0   7   7   12.10    5.70
  -1   7   7   54.69    6.90
  -1   7   7   46.50    8.50
   1   7  -7   41.60    9.30
  -1  -7   7   57.79    9.70
   1   7   7   68.69    9.20
  -1   7  -7   75.69   10.10
  -1   7  -7   62.79    9.80
  -2   7   7  159.98   15.40
   2   7  -7  187.18   19.90
  -2   7   7  154.28   18.00
  -2  -7  -7  153.38   14.50
   2   7   7  199.08   18.80
  -2  -7   7  180.48   18.20
  -2   7  -7  167.28   18.00
  -2   7  -7  179.88   17.70
  -3  -7  -7  101.29   10.60
   3   7  -7   73.99   14.00
  -3   7   7   86.49   14.70
  -3   7   7   86.39   10.50
  -3   7  -7   82.29   13.20
  -3  -7   7  113.59   16.00
  -3   7  -7  101.79   14.20
   3   7   7   82.69   14.10
  -3   7  -7   91.59   12.70
   3   7   7   92.59   10.40
  -4   7   7    0.70   13.30
  -4   7   7   12.60    8.60
   4   7  -7   32.10   16.20
  -4  -7  -7   15.00    6.60
   4   7  -7   25.20    6.40
  -4  -7   7   11.60   11.20
   4   7   7    8.90   13.30
  -4   7  -7   14.80   12.20
  -4   7  -7   32.40   13.60
  -4   7  -7    9.60    9.80
   0  -8   7  358.86   31.60
   0   8  -7  383.46   31.90
   0  -8  -7  367.66   29.10
   0   8   7  375.46   31.50
   1  -8   7   19.10    8.10
   1   8  -7   15.20    8.80
  -1   8   7   27.90    6.00
  -1   8   7   21.30    7.60
  -1   8  -7   10.80    8.40
  -1   8  -7   21.90    7.70
   1   8   7   13.10   10.50
  -1  -8   7   18.50    7.50
  -2  -8  -7   29.40    5.50
  -2   8   7   36.30   10.40
   2   8  -7   27.70   10.20
  -2   8   7   29.10    6.40
  -2  -8   7   27.70    8.50
   2   8   7   22.10    9.60
  -2   8  -7   21.20    8.40
  -2   8  -7   23.20    9.30
  -3   8   7   17.20   10.60
  -3  -8  -7   24.50    6.10
   3   8  -7   28.90   12.90
  -3   8   7   21.20    7.60
  -3   8   7   27.00   13.00
  -3   8  -7   27.70   11.40
  -3   8  -7   24.20   10.70
  -3  -8   7   35.00   10.00
   3   8   7   26.60   12.20
  -4  -8  -7   17.90    7.00
  -4   8   7   10.20    9.20
  -4   8   7    6.00   15.30
   4   8   7    3.50   14.00
  -4   8  -7    4.00   14.70
  -4   8  -7   -2.00   13.80
  -4  -8   7   -2.70   12.00
   0  -9  -7   13.60    4.80
   0   9  -7    3.70    8.20
   0   9   7   11.30    9.20
   0  -9   7   13.00    8.40
   1   9  -7    5.90    9.10
  -1   9   7    7.30    6.30
  -1   9   7    7.00    8.60
  -1   9  -7   18.00    9.90
  -1   9  -7   16.00    9.20
   1   9   7   19.20    9.40
  -1  -9   7   15.00    8.10
  -2   9   7   -1.80    9.40
   2   9  -7   26.10   12.10
  -2   9   7    5.70    6.40
  -2   9  -7    4.70    9.20
  -2   9  -7   18.00   10.40
  -2  -9   7    7.10    9.00
   2   9   7   15.00   11.20
  -3   9   7    5.30   11.50
  -3   9   7   25.20    8.90
  -3  -9  -7   11.20    6.30
   3   9   7   20.50   14.80
  -3  -9   7   20.40   11.30
  -3   9  -7   26.90   12.20
  -3   9  -7   22.60   13.00
   0  10  -7    4.40   10.90
   0  10  -7   -7.10    8.60
   0  10   7   -0.30   10.90
   0  10   7   -4.90    6.70
   0 -10   7   -0.80    9.60
  -1  10   7   49.70    9.00
  -1  10   7   39.10   11.10
   1  10  -7   49.80   13.30
   1 -10  -7   39.70    8.10
   1  10   7   45.70   12.90
  -1 -10   7   42.40   11.20
  -1  10  -7   27.70   11.30
  -1  10  -7   42.30   11.70
  -2  10   7   -2.90   11.60
   2  10  -7   19.30   14.10
  -2  10   7    7.70    7.40
   2  10   7    8.40   13.30
  -2  10  -7   -6.80   10.70
  -2  10  -7   -0.80   11.70
  -2 -10   7    6.00   11.00
   0  11   7    6.30   13.00
   0  11  -7   12.50   11.40
   0  11   7   16.80    8.90
   0 -11   7   15.10    5.80
   0 -11   7   23.60   12.90
  -1  11   7   16.30   13.10
  -1  11   7   23.00    9.10
   1  11   7   -5.90   14.10
  -1  11  -7    1.40   12.00
  -1 -11   7   26.70   13.20
   1 -11  -7   30.80    8.10
  -2 -11   7   10.30   13.20
   2  11   7   22.10   17.00
   0   0  -8  535.45   38.20
   0   0   8  500.75   38.10
   0   0   8  504.45   38.90
   1   0   8 2661.23  196.78
  -1   0   8 2614.24  197.18
   1   0   8 2692.73  196.88
   1   0  -8 2726.03  197.08
   1   0  -8 2502.85  197.28
  -1   0  -8 2833.02  196.98
  -2   0  -8   28.00    4.20
   2   0   8   35.90    5.40
  -2   0   8   25.50    5.00
  -2   0  -8   33.50    4.80
  -2   0  -8   22.40    4.60
   2   0  -8   35.80    5.60
  -3   0  -8 1052.89   83.19
   3   0   8 1164.08   84.09
  -3   0   8 1204.08   84.49
   3   0  -8 1123.59   84.19
  -3   0  -8 1009.20   83.49
  -4   0   8  203.18   21.40
  -4   0  -8  219.58   19.50
   4   0  -8  208.28   21.90
   4   0   8  216.18   22.00
  -4   0  -8  188.88   20.60
   5   0  -8    8.20   12.80
  -5   0   8    2.60   11.20
  -5   0  -8   11.20    8.90
   5   0   8   10.90   11.80
  -5   0  -8    7.20    9.40
   0   1   8   45.60    5.60
   0  -1  -8   39.10    3.50
   0  -1   8   41.00    4.40
   0   1  -8   40.40    4.10
   1   1  -8  702.93   61.09
   1   1  -8  858.11   61.39
  -1   1   8  752.12   60.99
  -1  -1  -8  750.22   60.79
   1  -1   8  737.13   60.99
  -1   1  -8  880.11   61.09
  -1  -1   8  885.21   61.39
   1   1   8  836.82   60.59
  -1   1  -8  903.31   60.89
  -1   1  -8  886.11   60.79
  -2   1   8 1025.80   75.59
  -2  -1  -8 1059.09   74.49
   2  -1   8  945.91   75.29
  -2  -1  -8 1016.90   74.49
  -2  -1  -8  950.00   75.69
  -2   1   8 1052.49   74.69
   2   1  -8  901.11   75.49
   2  -1  -8  948.41   75.19
  -2   1  -8 1054.79   75.29
  -2   1  -8  991.40   75.09
   2   1   8 1043.00   75.29
  -2   1  -8 1000.40   74.89
  -2  -1   8 1059.99   75.69
  -3  -1  -8  394.86   32.20
   3  -1   8  413.36   32.80
  -3   1   8  397.26   32.80
  -3   1   8  404.16   31.40
  -3  -1  -8  423.46   31.40
   3   1  -8  374.16   32.90
   3  -1  -8  390.46   32.50
  -3   1  -8  418.36   32.30
  -3  -1   8  426.16   33.00
  -3   1  -8  364.66   31.40
  -3   1  -8  416.56   32.00
   3   1   8  399.96   32.50
  -4   1   8  114.79   12.80
  -4  -1  -8   98.49   12.80
  -4  -1  -8   77.19   12.50
   4   1  -8  133.89   16.10
  -4   1   8  121.09   15.10
   4  -1   8   89.79   13.80
   4   1   8  127.09   16.90
  -4   1  -8   97.49   13.10
   4  -1  -8  163.18   16.90
  -4  -1   8  134.19   16.10
  -4   1  -8  129.79   14.70
  -5   1   8   21.50   11.50
  -5  -1  -8   27.10    9.00
   5   1  -8    8.80   12.10
  -5  -1  -8   39.90   11.60
   5   1   8   64.29   13.70
  -5   1  -8   37.10   12.00
  -5  -1   8   58.59   13.00
  -5   1  -8   44.80   10.50
   0   2   8  455.15   35.40
   0  -2   8  500.85   35.20
   0   2  -8  462.05   35.00
   0  -2  -8  433.06   35.20
   1  -2   8 1216.48   86.39
   1   2  -8 1309.27   86.39
  -1  -2  -8 1247.18   85.89
   1   2  -8 1170.48   86.39
  -1   2   8 1186.48   85.39
   1   2   8 1073.89   85.59
  -1   2  -8 1090.29   85.99
  -1  -2   8 1047.10   86.29
  -1   2  -8 1093.69   86.09
  -2   2   8 2696.73  187.38
  -2  -2  -8 2213.88  187.98
  -2  -2  -8 2555.74  187.08
  -2   2   8 2609.54  188.38
   2   2  -8 2532.65  188.38
  -2   2  -8 2425.46  187.98
  -2   2  -8 2556.64  187.88
  -2   2  -8 2653.33  188.18
  -2  -2   8 2658.13  188.48
   2   2   8 2490.25  187.88
   3   2  -8  245.78   23.70
  -3   2   8  264.17   21.50
  -3  -2  -8  258.27   22.10
  -3  -2  -8  255.37   21.20
  -3   2   8  244.88   23.20
  -3  -2   8  284.37   23.40
   3   2   8  284.97   23.30
  -3   2  -8  276.97   22.70
  -3   2  -8  259.87   22.80
  -4   2   8  202.38   19.40
  -4   2   8  237.68   22.30
  -4  -2  -8  204.78   18.90
   4   2  -8  248.78   23.10
  -4  -2  -8  191.68   20.40
  -4   2  -8  206.48   20.70
   4   2   8  217.08   22.40
  -4   2  -8  214.68   20.10
  -4  -2   8  206.58   21.30
  -4   2  -8  192.48   21.10
  -5   2   8   95.09   16.90
  -5  -2  -8   79.89   11.90
   5   2  -8   86.49   16.40
  -5   2   8   81.59   13.20
  -5  -2  -8   88.69   14.20
   5   2   8  121.29   17.90
  -5   2  -8   87.49   15.30
  -5   2  -8  100.19   14.20
  -5   2  -8   79.79   14.00
  -5  -2   8   86.19   15.80
   0  -3   8 1498.45  108.89
   0  -3  -8 1468.55  108.69
   0   3  -8 1424.16  108.69
  -1   3   8  451.15   34.30
   1  -3   8  443.46   35.60
   1   3  -8  429.96   35.60
  -1  -3   8  487.55   35.80
  -1   3  -8  471.25   35.70
   1   3   8  490.75   35.40
  -1   3  -8  460.55   35.40
   1   3   8  465.05   34.80
  -2  -3  -8   41.00    5.50
  -2  -3  -8   31.60    4.00
  -2   3   8   44.40    4.80
  -2   3   8   41.70    6.20
   2   3  -8   43.10    7.10
   2   3  -8   32.00    5.10
  -2  -3   8   36.30    6.50
   2   3   8   34.80    5.60
  -2   3  -8   29.40    5.30
  -2   3  -8   26.60    5.60
  -2   3  -8   31.80    5.70
  -3  -3  -8  159.98   12.60
   3   3  -8  147.19   16.50
  -3   3   8  161.98   13.40
  -3  -3  -8  132.59   14.30
  -3   3   8  135.29   15.70
  -3  -3   8  118.99   15.10
  -3   3  -8  121.29   14.60
  -3   3  -8  127.79   14.10
   3   3   8  143.79   15.20
  -3   3  -8  109.89   14.70
  -4  -3  -8  148.59   17.80
  -4  -3  -8  156.28   15.50
  -4   3   8  146.79   19.40
  -4   3   8  136.39   16.10
   4   3  -8  152.78   20.80
   4   3   8  179.18   20.00
  -4   3  -8  152.08   19.00
  -4   3  -8  191.88   19.10
  -4   3  -8  182.38   17.30
  -4  -3   8  168.78   18.80
  -5   3   8   -1.70    8.70
  -5   3   8   12.00   12.60
   5   3  -8   12.70   13.70
  -5  -3  -8   12.20   11.60
  -5   3  -8   -1.00    9.60
  -5   3  -8  -20.80    9.40
  -5  -3   8    1.60   11.20
  -5   3  -8    5.90   11.70
   5   3   8    2.60   12.80
   0   4  -8  288.37   22.10
   0  -4  -8  263.67   21.30
   0   4   8  281.17   21.10
   0  -4   8  246.78   21.90
  -1   4   8  616.24   45.50
   1   4  -8  563.44   47.00
  -1  -4   8  619.04   47.00
  -1   4  -8  642.14   46.80
   1   4   8  599.74   46.30
  -1   4  -8  625.64   46.80
   1   4   8  624.94   46.20
  -2   4   8  340.87   23.60
  -2   4   8  318.97   25.40
   2   4  -8  344.97   24.00
   2   4  -8  287.47   25.70
  -2  -4  -8  291.47   22.90
  -2  -4   8  298.07   25.30
   2   4   8  278.77   24.60
  -2   4  -8  273.67   25.00
  -2   4  -8  309.97   25.40
  -2   4  -8  279.67   24.70
  -3   4   8  292.57   30.50
  -3   4   8  307.27   27.10
   3   4  -8  310.37   30.20
   3   4  -8  367.06   27.40
  -3  -4  -8  296.47   26.50
  -3   4  -8  384.26   28.60
  -3   4  -8  377.16   29.40
   3   4   8  360.76   29.00
  -3  -4   8  371.16   29.20
  -3   4  -8  349.27   29.20
  -4   4   8   73.49   13.20
  -4   4   8   67.49   10.50
   4   4  -8   79.99   14.90
  -4  -4  -8   71.69    9.40
  -4   4  -8  118.39   13.10
   4   4   8  115.39   14.80
  -4  -4   8   93.19   12.60
  -4   4  -8   77.79   13.40
  -4   4  -8   74.79   12.20
  -5  -4  -8   -5.40    8.00
  -5   4   8    5.20    8.90
  -5   4   8    3.90   14.70
  -5  -4   8   -3.40   11.70
   5   4   8   34.30   14.30
  -5   4  -8   11.70   12.10
  -5   4  -8   22.70   11.60
  -5   4  -8    3.30   11.20
   0   5   8   96.79    9.90
   0   5  -8   89.59   11.00
   0  -5  -8  105.69    9.70
   0  -5   8   98.79   11.00
  -1   5   8  220.08   19.00
   1  -5   8  193.38   20.80
   1   5  -8  211.48   21.40
  -1  -5   8  277.17   21.30
  -1   5  -8  281.97   20.80
   1   5   8  284.77   20.40
  -1   5  -8  276.97   21.30
  -2  -5  -8  100.79    9.60
  -2   5   8   95.49   10.40
  -2  -5   8  114.39   13.40
   2   5   8  131.79   13.20
  -2   5  -8  147.69   13.00
   2   5   8  120.49   11.30
  -2   5  -8  132.99   13.20
  -3   5   8   12.90    7.80
   3   5  -8   22.20    5.30
  -3  -5  -8   20.70    4.50
   3   5  -8   35.20    9.80
  -3   5   8   31.80    6.10
  -3   5  -8   14.00    7.30
  -3   5  -8   13.40    8.30
  -3  -5   8   12.70    7.40
  -3   5  -8   13.50    9.00
   3   5   8   10.20    7.30
  -4  -5  -8   44.20    7.20
   4   5  -8   32.30   12.80
   4   5  -8   43.90    8.00
  -4   5   8   33.50    8.70
  -4   5   8   25.70   10.40
  -4   5  -8   33.10    9.40
  -4   5  -8   38.20   11.60
   4   5   8   46.00   12.70
  -4  -5   8   43.50   10.70
  -4   5  -8   37.00   10.40
  -5   5   8   51.19   17.90
  -5  -5  -8   26.20    8.40
  -5   5   8   25.90   10.50
  -5   5  -8   31.00   15.60
  -5   5  -8   21.20   15.50
   5   5   8   29.30   16.80
  -5  -5   8   22.20   14.20
   0  -6  -8  327.77   25.30
   0   6  -8  340.07   26.70
   0  -6   8  317.77   26.40
   0   6   8  292.57   25.70
  -1   6   8  224.38   16.80
   1   6  -8  216.38   20.00
  -1   6   8  224.18   18.60
   1  -6   8  210.78   19.50
  -1   6  -8  209.58   18.80
   1   6   8  190.58   18.30
  -1  -6   8  184.78   19.00
  -1   6  -8  205.68   19.30
  -2   6   8  342.97   26.60
  -2  -6  -8  328.37   25.80
   2   6  -8  362.16   29.70
  -2  -6   8  265.77   31.40
  -2   6  -8  370.06   28.70
   2   6   8  345.47   28.60
   2   6   8  344.07   26.60
   3   6  -8  160.08   15.00
  -3   6   8  186.38   20.40
   3   6  -8  174.08   20.80
  -3  -6  -8  140.99   14.30
  -3   6   8  134.19   15.50
  -3   6  -8  204.48   19.20
  -3   6  -8  180.28   19.90
  -3   6  -8  199.38   19.10
   3   6   8  181.18   19.30
   4   6  -8   12.40    6.70
  -4   6   8   21.30    8.10
  -4   6   8   24.60   11.80
  -4  -6  -8    7.50    5.30
   4   6  -8   -0.50   12.50
  -4   6  -8   30.60   11.70
  -4  -6   8   25.80   10.60
  -4   6  -8   14.90   10.70
   4   6   8   23.00   12.80
  -4   6  -8    6.50    9.60
   0   7   8   86.09   10.00
   0  -7   8   69.09   10.10
   0   7  -8   85.59   10.90
   0  -7  -8   72.79    9.20
   1  -7   8   31.20    8.10
  -1   7   8   36.90    8.20
   1   7  -8   31.20    8.40
  -1   7   8   43.20    5.80
  -1   7  -8   41.10    8.50
  -1   7  -8   33.70    7.90
  -1  -7   8   43.50   10.70
   1   7   8   44.20    8.10
   2   7  -8   98.59   13.10
  -2   7   8   95.49   10.30
  -2   7   8  109.99   12.70
  -2   7  -8   98.59   12.70
   2   7   8  101.49   12.80
  -2   7  -8   63.29   10.60
  -2  -7   8   75.79   11.40
   3   7  -8   48.10   11.40
  -3   7   8   41.80    8.10
  -3  -7  -8   49.00    6.70
  -3   7   8   45.60   12.50
  -3   7  -8   49.80   10.90
  -3   7  -8   42.70   10.80
  -3  -7   8   53.99   10.60
  -3   7  -8   40.50   10.80
   3   7   8   58.19    7.30
   3   7   8   54.49   11.90
  -4   7   8    5.90   13.20
  -4   7   8   13.30    7.50
  -4  -7  -8    6.90    5.90
  -4   7  -8    6.20   12.70
  -4   7  -8    3.50   11.70
  -4   7  -8    7.50   10.60
  -4  -7   8   12.80   11.70
   4   7   8    8.60   13.90
   0   8  -8  125.29   16.00
   0   8   8  134.19   15.20
   0  -8   8  113.09   15.70
   0  -8  -8  108.69   12.10
   1   8  -8   17.50    9.70
  -1   8   8   17.40    8.30
   1  -8   8   23.20    8.70
  -1   8   8   20.10    5.50
   1   8   8   15.10    8.30
  -1   8  -8   15.50    8.00
  -1   8  -8    5.20    7.70
  -1  -8   8   14.50    7.60
  -2   8   8   68.49   11.00
  -2   8   8   68.19    8.60
   2   8  -8   77.49   13.30
  -2  -8   8   52.09   10.10
   2   8   8   57.79   11.80
  -2   8  -8   55.79   10.90
  -2   8  -8   42.00    9.90
  -3   8   8   24.10    7.70
   3   8  -8   47.20   13.80
  -3   8   8   45.40   12.20
  -3   8   8   31.70   12.90
  -3  -8  -8   22.60    5.80
  -3   8  -8   29.80   11.50
  -3   8  -8   18.70   10.70
  -3  -8   8   29.40   10.80
  -3   8  -8   23.40   12.70
   3   8   8   22.80   12.20
  -4   8   8   13.50   15.90
  -4   8   8   28.60    9.40
  -4   8  -8    6.90   15.00
  -4   8  -8   32.10   14.60
  -4  -8   8    6.00   13.00
   4   8   8   -5.40   14.80
   0  -9  -8   68.89    9.90
   0   9   8   65.19    9.10
   0  -9   8   67.29   11.90
   0   9   8   72.49   12.00
   0   9  -8   69.39   12.40
   1  -9   8   14.90   10.00
  -1   9   8   26.70    6.80
  -1   9   8   27.30    9.70
   1   9  -8    6.20   10.40
   1   9   8   15.30   10.00
  -1  -9   8   32.00    9.30
  -1   9  -8   20.30    9.40
   1  -9  -8   30.90    6.80
  -1   9  -8   24.50    9.30
  -2   9   8    4.60   10.40
  -2   9   8    0.80    6.40
   2   9  -8   -4.40   10.90
  -2   9  -8    9.70   10.00
  -2   9  -8    9.40   10.40
  -2  -9   8    2.80    9.00
   2   9   8   12.90   10.40
  -3   9   8   -0.20   10.70
  -3  -9  -8   14.00    5.60
  -3   9   8    7.90    8.40
  -3   9  -8    9.10   17.30
  -3  -9   8    4.50   11.70
   3   9   8   21.60   14.30
  -3   9  -8    1.40   10.60
   0  10  -8  101.29   16.10
   0  10  -8  101.89   15.00
   0 -10   8  102.29   15.90
   0  10   8  132.89   17.30
   0  10   8  132.49   14.30
  -1  10   8   18.80    7.70
  -1  10   8    7.60   10.50
   1  10  -8    2.80   11.90
  -1  10  -8    1.80    9.40
  -1  10  -8   20.50   12.00
   1 -10  -8    9.30    6.80
   1  10   8   19.60   12.40
  -1 -10   8   10.70   10.10
  -2  10   8   -0.70   11.70
  -2  10   8    2.30    7.00
  -2  10  -8   21.00   16.70
   2  10   8   -3.80   13.80
  -2  10  -8    6.30   11.30
  -2 -10   8    8.90   11.10
   0  11   8   31.30   13.60
   0  11  -8   12.00   10.40
   0 -11   8    9.90   12.90
   0 -11   8   10.80    6.90
   0  11   8   15.40    8.50
  -1  11   8    9.80    8.50
  -1  11   8    3.10   12.90
  -1  11  -8    7.80   11.60
  -1 -11   8    6.10   12.30
   1 -11  -8    6.00    7.70
   1  11   8   17.40   14.30
   0   0   9   -1.70    1.30
   0   0  -9    1.80    1.70
   0   0   9    1.70    2.40
   1   0  -9 3542.65  260.87
   1   0   9 3561.34  260.77
  -1   0  -9 3856.11  260.97
  -1   0   9 3539.15  261.17
   1   0   9 3292.37  260.77
   1   0  -9 3463.15  261.37
  -2   0  -9 3735.33  270.47
  -2   0  -9 3611.34  269.97
   2   0  -9 3626.04  270.67
   2   0   9 3600.14  270.47
  -2   0  -9 3548.94  269.87
  -2   0   9 3869.41  270.97
  -3   0  -9   82.59   10.20
  -3   0  -9   94.89    9.40
  -3   0  -9   65.69    9.50
  -3   0   9   82.19   11.70
   3   0   9   86.99   11.80
   3   0  -9   87.79   11.80
  -4   0  -9  272.87   24.40
  -4   0  -9  227.68   22.50
   4   0   9  308.97   25.60
   4   0  -9  289.07   25.60
  -4   0   9  231.38   24.60
  -5   0  -9   71.89   14.60
   5   0   9   94.39   15.50
  -5   0   9   62.69   14.00
   5   0  -9   79.89   16.40
  -5   0  -9   58.29   11.50
   0   1  -9  626.84   46.70
   0  -1   9  606.94   46.90
   0   1   9  644.74   47.60
   0  -1  -9  637.14   46.50
   1   1  -9  703.33   52.29
   1  -1   9  726.23   52.29
  -1  -1  -9  735.93   52.09
  -1   1   9  724.63   52.29
   1  -1  -9  592.84   52.49
  -1   1  -9  671.43   51.79
  -1   1  -9  656.43   51.89
   1   1   9  779.72   51.69
   1   1   9  686.83   51.69
  -1  -1   9  688.73   52.49
  -1   1  -9  706.53   52.29
  -2   1   9  182.38   15.10
  -2  -1  -9  164.28   14.50
  -2  -1  -9  176.28   13.30
  -2  -1  -9  161.58   13.30
   2   1  -9  166.88   15.40
  -3   1   9  275.57   23.40
   3   1  -9  283.37   23.50
   3  -1   9  322.97   23.60
  -3  -1  -9  254.07   21.30
  -3  -1  -9  249.78   22.50
  -3   1  -9  248.98   22.10
  -3   1  -9  244.38   22.70
   3  -1  -9  257.57   22.90
  -3  -1   9  247.88   23.20
  -3   1  -9  284.17   21.70
   3   1   9  239.78   22.80
   4   1  -9  151.18   17.20
  -4   1   9  124.69   15.10
  -4  -1  -9  111.59   13.60
  -4  -1  -9  115.59   12.50
   4  -1   9  139.49   15.70
   4  -1  -9   84.89   13.30
  -4   1  -9  101.29   13.80
  -4   1  -9  125.39   14.00
  -4   1  -9   90.99   13.30
  -4  -1   9   98.49   13.30
   4   1   9  111.99   14.50
  -5  -1  -9   14.60   10.30
  -5   1   9   20.30   10.90
   5   1  -9   11.80   12.40
  -5  -1  -9   25.00    8.10
   5   1   9   10.60   13.00
  -5   1  -9    7.90    9.10
  -5  -1   9   11.40   10.30
  -5   1  -9    6.40   11.80
  -5   1  -9   11.50    9.40
   0  -2   9 1998.90  150.58
   0  -2  -9 2087.09  150.78
   0   2   9 2035.30  150.88
   0   2  -9 2021.90  150.38
   1   2  -9  731.53   62.79
  -1  -2  -9  883.51   62.29
   1   2  -9  784.02   62.79
  -1   2   9  840.02   62.59
   1  -2   9  847.42   62.89
  -1  -2   9  827.72   62.99
   1   2   9  858.01   61.99
  -1   2  -9  875.31   62.59
  -1   2  -9  897.31   62.79
  -2  -2  -9  363.66   31.10
   2   2  -9  389.76   31.30
  -2   2   9  356.56   30.50
  -2   2   9  336.17   31.50
  -2  -2   9  442.96   32.10
  -2   2  -9  423.96   31.70
   2   2   9  414.06   31.30
  -2   2  -9  436.86   31.20
  -2   2  -9  470.95   31.70
  -3   2   9  715.03   54.49
  -3   2   9  647.14   52.79
   3   2  -9  713.03   55.79
  -3  -2  -9  677.43   52.59
  -3  -2  -9  746.03   53.69
  -3   2  -9  684.33   53.89
  -3  -2   9  718.53   54.59
  -3   2  -9  691.13   53.39
  -3   2  -9  700.73   53.99
   3   2   9  710.23   54.09
  -4   2   9   20.90    8.30
   4   2  -9   12.80    9.10
  -4   2   9   25.00    7.10
  -4  -2  -9   14.80    8.10
  -4  -2  -9   22.50    5.80
  -4  -2   9   10.70    6.90
  -4   2  -9   23.30    6.50
  -4   2  -9   21.60    9.50
  -4   2  -9   23.80    8.00
   4   2   9   22.70    9.40
  -5  -2  -9   22.90   10.60
  -5   2   9   48.50   10.50
  -5  -2  -9   35.50    9.10
   5   2  -9   58.79   14.20
  -5   2   9   24.20   13.10
  -5  -2   9   31.60   12.80
  -5   2  -9   34.80   11.00
   5   2   9   38.10   14.50
  -5   2  -9   39.90   11.20
  -5   2  -9   34.70   12.90
   0  -3   9   41.60    5.70
   0   3  -9   43.20    5.40
   0  -3  -9   42.10    5.80
   1  -3   9  663.63   57.29
  -1   3   9  672.43   56.09
   1   3  -9  648.64   57.29
   1   3   9  828.12   56.49
  -1   3  -9  856.01   57.39
   1   3   9  820.82   57.29
  -1   3  -9  799.52   57.19
  -1  -3   9  799.92   57.59
   2   3  -9  565.64   38.30
   2   3  -9  528.15   39.30
  -2  -3  -9  468.45   37.90
  -2   3   9  494.95   37.40
  -2   3  -9  589.44   38.50
  -2   3  -9  450.05   38.40
  -2   3  -9  440.56   38.40
  -2  -3   9  472.85   38.80
   2   3   9  453.15   38.00
  -3   3   9   91.09    9.50
  -3  -3  -9  101.49   11.30
  -3  -3  -9   91.39    8.40
   3   3  -9   96.29   12.10
  -3   3   9  102.79   12.60
   3   3   9   66.99   10.10
  -3  -3   9   46.30   12.10
  -3   3  -9   75.99   10.90
  -3   3  -9   57.69    9.20
  -3   3  -9   76.69   11.20
  -4  -3  -9   12.00    8.00
  -4   3   9    5.50    7.60
   4   3  -9   10.10   10.20
  -4  -3  -9    7.00    5.30
  -4   3   9   13.80    6.50
  -4   3  -9    7.10    8.40
  -4   3  -9   -2.60    6.50
  -4  -3   9    3.20    7.60
   4   3   9   16.50    9.50
  -4   3  -9   17.10    8.20
  -5  -3  -9   46.80    9.30
   5   3  -9   60.79   18.40
  -5  -3  -9   31.30   12.60
  -5   3   9   21.70   13.80
  -5   3   9   61.49   11.20
  -5   3  -9   60.39   13.00
  -5   3  -9   33.50   11.70
  -5   3  -9   36.20   12.40
   5   3   9   40.30   14.70
  -5  -3   9   59.39   13.30
   0  -4   9  680.03   53.69
   0   4  -9  708.23   53.79
   0  -4  -9  732.93   53.49
   1  -4   9 1257.37  102.89
   1   4  -9 1379.46  102.99
  -1   4   9 1323.57  101.49
  -1  -4   9 1368.26  102.99
   1   4   9 1370.86  102.49
   1   4   9 1384.46  102.09
  -1   4  -9 1533.25  102.89
  -1   4  -9 1400.56  102.69
   2   4  -9  308.27   25.70
   2   4  -9  264.97   23.80
  -2   4   9  323.37   25.20
  -2   4   9  329.07   23.30
  -2   4  -9  276.17   24.50
   2   4   9  279.57   24.40
  -2  -4   9  311.77   25.40
  -2   4  -9  295.87   25.10
  -2   4  -9  331.07   25.40
  -3   4   9   38.40    6.70
  -3  -4  -9   43.70    5.60
   3   4  -9   40.90    6.80
   3   4  -9   27.50    9.60
   3   4   9   60.49    9.30
  -3   4  -9   46.80    8.50
  -3   4  -9   41.60    9.00
  -3   4  -9   56.89    8.00
  -3  -4   9   52.59    8.80
   4   4  -9  161.28   22.00
  -4   4   9  119.99   14.50
  -4   4   9  134.59   17.50
  -4  -4  -9  115.19   12.90
  -4  -4   9  140.09   17.80
  -4   4  -9  144.69   16.60
  -4   4  -9  136.79   17.30
  -4   4  -9  100.19   15.00
   4   4   9  137.19   16.80
  -5   4   9   64.19   11.50
  -5   4   9   51.79   17.20
  -5  -4  -9   52.39    8.90
  -5   4  -9   45.20   13.70
  -5   4  -9   49.80   13.50
  -5   4  -9   50.69   12.90
   5   4   9   26.00   13.80
  -5  -4   9   23.70   13.30
   0  -5  -9  667.73   49.00
   0   5   9  678.43   48.90
   0   5  -9  601.64   49.60
   0  -5   9  627.94   49.60
  -1   5   9  272.37   19.40
   1   5  -9  291.37   22.40
  -1  -5   9  256.67   20.50
   1   5   9  227.88   20.50
  -1   5  -9  248.48   21.30
  -1   5  -9  236.18   21.50
  -1  -5   9  233.58   21.60
  -2   5   9   39.80    5.10
   2   5  -9   25.40    9.30
  -2   5  -9   34.90    6.70
  -2   5  -9   36.20    7.30
   2   5   9   39.50    7.10
   2   5   9   31.90    5.70
  -2  -5   9   37.50    7.30
  -3   5   9  187.18   17.50
  -3  -5  -9  184.98   16.30
  -3   5   9  199.88   21.10
   3   5  -9  172.68   17.50
   3   5  -9  213.78   22.30
  -3   5  -9  239.48   19.90
   3   5   9  226.78   20.60
  -3  -5   9  213.38   20.90
  -3   5  -9  234.58   20.90
   4   5  -9   60.89   14.20
  -4   5   9   70.39   10.60
   4   5  -9   86.99   10.30
  -4  -5  -9   76.19    8.70
  -4   5   9   78.69   14.00
  -4   5  -9   73.29   13.10
  -4   5  -9   81.49   13.30
   4   5   9   45.20   13.10
  -4  -5   9   79.59   13.50
  -4   5  -9   45.00   11.10
  -5   5   9   12.10    8.70
   5   5  -9   29.30   10.70
  -5  -5  -9   -2.10    7.10
   5   5   9   22.60   16.60
  -5   5  -9   -6.00   13.40
  -5   5  -9   10.70   12.50
  -5   5  -9   26.90   15.00
  -5  -5   9   30.70   15.20
   0  -6  -9  269.07   21.30
   0   6   9  292.97   21.80
   0   6  -9  240.88   22.50
   0  -6   9  229.18   22.20
  -1   6   9  187.98   14.50
   1  -6   9  167.58   17.50
  -1   6   9  180.68   16.70
  -1   6  -9  171.28   17.00
  -1   6  -9  186.78   17.50
   1   6   9  173.88   16.30
  -1  -6   9  173.58   17.50
  -2   6   9  326.07   24.90
   2   6  -9  329.97   28.50
   2   6   9  309.87   25.30
   2   6   9  298.17   26.90
  -2   6  -9  309.17   27.10
  -2   6  -9  333.07   27.10
  -2  -6   9  306.87   27.40
  -3   6   9   85.29   11.50
  -3  -6  -9   90.39    9.70
  -3   6   9  101.99   14.90
   3   6  -9   87.09   14.70
  -3  -6   9  112.19   15.70
  -3   6  -9  135.89   16.90
  -3   6  -9  105.79   13.80
   3   6   9  121.39   16.20
  -3   6  -9  130.19   15.30
  -4   6   9   28.00    9.10
   4   6  -9   27.60   14.90
   4   6  -9   16.80    6.90
  -4   6   9   30.80   12.70
  -4  -6  -9   31.50    5.90
  -4  -6   9   17.80   11.70
  -4   6  -9   22.40   11.00
  -4   6  -9   26.20   12.10
  -4   6  -9   26.50   10.90
   4   6   9   35.70   13.40
   0   7  -9  191.78   18.80
   0   7   9  180.08   17.20
   0  -7  -9  176.18   16.00
  -1   7   9  158.08   16.80
  -1   7   9  162.58   14.20
   1   7  -9  170.08   18.60
   1  -7   9  141.49   17.30
   1   7   9  167.18   16.80
  -1   7  -9  166.48   17.40
  -1  -7   9  183.98   17.90
  -1   7  -9  172.48   17.70
  -2   7   9   79.29    9.50
   2   7  -9  102.09   14.20
  -2   7  -9   68.29   10.70
  -2   7  -9   65.59   11.00
   2   7   9   67.89   11.10
  -2  -7   9   63.49   11.40
  -3  -7  -9    4.60    3.90
   3   7  -9   -8.70   10.50
  -3   7   9   -4.70    9.30
  -3   7   9    9.10    6.20
  -3  -7   9   15.80    9.30
  -3   7  -9    8.50    7.90
   3   7   9    9.70    5.70
  -3   7  -9   -7.90    9.10
  -3   7  -9   -5.60    8.40
   3   7   9    9.50    9.80
  -4  -7  -9   69.59    9.50
  -4   7   9   52.69   14.80
  -4   7   9   65.59   11.20
  -4   7  -9   60.39   14.60
  -4   7  -9   63.39   14.80
   4   7   9   34.70   16.20
  -4   7  -9   55.69   12.90
  -4  -7   9   54.29   13.90
   0   8   9   11.00    7.20
   0  -8   9    2.60    7.50
   0   8  -9   11.10    7.70
   0  -8  -9    2.20    4.60
   1   8  -9  111.69   15.70
  -1   8   9   97.59   12.40
  -1   8   9  111.99   16.00
   1  -8   9  122.99   16.60
   1  -8  -9  126.19   13.50
  -1   8  -9  128.29   16.80
  -1   8  -9   95.09   13.30
   1   8   9  134.69   16.00
  -1  -8   9  143.79   16.50
  -2   8   9   -5.80    8.00
  -2   8   9   -2.20    5.60
   2   8  -9    5.20    9.10
  -2   8  -9   -2.80    8.60
  -2   8  -9    3.80    7.80
   2   8   9    0.80    8.30
  -2  -8   9    2.90    8.60
   3   8  -9   69.69   14.80
  -3   8   9   83.59   15.70
  -3   8   9   89.79   15.20
  -3   8   9   82.69   10.60
  -3   8  -9   78.69   13.80
   3   8   9   87.99   15.60
  -3   8  -9   63.39   12.80
  -3  -8   9   80.19   14.20
  -3   8  -9  110.69   16.10
  -4   8   9   15.60   16.20
  -4   8   9   22.20    9.10
  -4   8  -9   25.70   15.70
  -4  -8   9    7.80   14.20
   4   8   9   27.00   16.60
   0  -9   9   48.80   10.70
   0   9   9   41.90    8.00
   0  -9  -9   58.69    7.90
   0   9  -9   54.99   11.70
   0   9   9   54.99   10.90
  -1   9   9   35.70    9.80
   1   9  -9   36.50   11.70
  -1   9   9   29.60    6.80
   1  -9   9   25.40   10.20
  -1   9  -9    4.00    9.30
   1   9   9   13.80   10.40
   1  -9  -9   28.60    7.00
  -1   9  -9   20.40   11.30
  -1  -9   9   26.60    9.90
   2   9  -9   41.00   12.70
  -2   9   9   32.70    7.60
  -2   9   9   20.00   10.00
   2   9   9    8.00   11.20
  -2   9  -9    9.90   10.10
  -2   9  -9   34.90   11.80
  -2  -9   9   12.80   10.30
  -3   9   9    3.10    7.40
  -3   9   9   16.00   11.10
  -3   9  -9  -11.10   10.80
   3   9   9    7.40   13.90
  -3  -9   9    1.00   12.10
   0  10   9    0.10   11.10
   0 -10   9    3.90    6.90
   0  10  -9   12.80   11.40
   0 -10   9   -0.30   10.50
   0  10  -9   13.50    9.70
   0  10   9    7.50    7.30
  -1  10   9   -3.40    6.80
   1  10  -9   18.00   12.30
  -1  10   9   -7.30   10.10
   1 -10  -9    2.50    6.90
  -1  10  -9    1.30   10.80
   1  10   9    3.70   12.00
  -1  10  -9   13.00   11.20
  -1 -10   9    6.50   10.40
  -2  10   9    6.00   12.70
  -2  10   9   12.10    8.00
  -2  10  -9    7.60   11.80
   2  10   9   13.80   14.10
  -2 -10   9    6.10   11.80
   0  11   9    4.00    8.00
   0 -11   9    3.60   11.80
   0  11  -9   15.70   10.20
   0  11   9   18.20   14.90
  -1  11   9    8.30   12.80
  -1  11   9    5.60    7.70
  -1  11  -9   11.80   11.60
   1  11   9  -13.50   14.10
  -1 -11   9    0.30   12.70
   1 -11  -9    6.40    7.80
   0   0  10 7659.33  649.83
   0   0 -10 9999.00  649.24
   1   0 -10 2735.03  210.68
   1   0 -10 2819.42  211.38
  -1   0 -10 2945.21  210.88
   1   0  10 2854.21  210.58
  -1   0  10 2883.61  211.08
   1   0  10 2916.71  210.68
  -2   0 -10  780.62   58.59
  -2   0 -10  799.12   58.69
   2   0  10  804.02   59.49
  -2   0  10  798.32   59.99
  -2   0 -10  765.52   59.39
   2   0 -10  781.82   59.59
   3   0  10  795.92   58.69
   3   0 -10  769.92   58.79
  -3   0 -10  806.62   57.59
  -3   0 -10  747.43   58.39
  -3   0  10  717.23   58.89
  -3   0 -10  731.63   57.39
  -4   0 -10  199.38   17.80
   4   0  10  195.58   21.10
  -4   0 -10  184.18   20.50
  -4   0 -10  179.98   17.40
   4   0 -10  181.48   20.60
  -4   0  10  189.28   20.20
   5   0  10   20.00   13.50
   5   0 -10   10.50   12.50
  -5   0  10    2.90   11.40
  -5   0 -10   21.20    8.80
  -5   0 -10    8.30   10.70
  -5   0 -10   16.10    8.60
   0   1 -10   20.00    2.60
   0  -1 -10   23.10    2.40
   0   1  10   14.40    3.90
   0  -1  10   23.60    3.20
   0  -1  10   11.90    3.70
   0   1 -10   20.60    3.20
   1   1 -10  407.76   26.90
  -1   1  10  401.66   26.70
  -1  -1 -10  400.56   26.50
   1   1 -10  406.16   27.20
   1   1  10  338.67   25.90
  -1  -1  10  320.37   26.80
  -1   1 -10  308.77   26.60
   1   1  10  301.27   25.90
  -1   1 -10  310.97   26.10
   1  -1 -10  329.17   27.10
  -1   1 -10  314.67   26.00
   2   1 -10  945.61   68.99
  -2  -1 -10 1009.00   68.49
  -2  -1 -10  980.20   67.29
  -2   1  10  930.91   68.89
   2   1  10  829.62   68.29
  -2   1 -10  828.22   67.89
  -2   1 -10  890.11   68.09
  -2  -1  10  887.31   68.99
  -3  -1 -10  172.78   14.60
   3  -1  10  164.58   17.20
  -3  -1 -10  171.38   14.70
  -3  -1 -10  183.78   17.00
  -3   1  10  168.78   17.30
   3   1 -10  181.68   17.30
   4   1 -10  123.69   16.90
  -4   1  10  121.49   16.40
  -4  -1 -10  117.09   13.80
  -4  -1 -10  102.39   11.30
  -4   1 -10   95.39   12.90
  -4   1 -10   77.29   10.50
  -4   1 -10   60.69   11.70
  -4  -1  10  100.89   13.30
   4   1  10   65.59   12.10
  -5  -1 -10   36.30    9.00
  -5   1  10   40.00   13.80
   5   1 -10   58.09   13.60
  -5  -1 -10   30.50   12.30
  -5   1 -10   11.70    9.30
  -5   1 -10   18.10    9.60
  -5  -1  10   38.00   13.10
   5   1  10   58.79   15.40
  -5   1 -10   31.30   12.50
   0   2  10  458.05   36.10
   0  -2  10  456.45   35.50
   0   2 -10  487.25   35.30
   0  -2 -10  464.45   35.90
   1  -2  10 2811.62  204.98
   1   2 -10 2956.00  205.18
  -1  -2 -10 2936.21  204.48
  -1   2  10 2803.42  204.68
   1   2 -10 3027.50  205.08
  -1   2 -10 2776.52  204.88
   1   2  10 2615.74  203.98
  -1   2 -10 2560.44  204.58
  -1   2 -10 2910.51  204.78
   1  -2 -10 2407.96  205.08
  -1  -2  10 2709.03  205.08
  -2  -2 -10  561.54   43.70
   2   2 -10  629.74   44.10
  -2   2  10  596.44   44.40
   2   2 -10  643.94   44.70
  -2  -2  10  560.24   44.50
  -2   2 -10  540.45   43.80
  -2   2 -10  548.45   44.10
  -2   2 -10  536.35   43.50
   2   2  10  560.44   43.70
  -3   2  10   22.90    7.30
  -3   2  10   11.30    5.40
  -3  -2 -10   14.50    3.80
  -3  -2 -10   18.60    6.10
   3   2  10    6.00    6.20
  -3   2 -10   16.30    5.80
  -3   2 -10    4.00    6.80
  -3   2 -10   12.40    5.00
  -3  -2  10    9.90    6.50
   4   2 -10   77.39   13.80
  -4  -2 -10   77.19   11.30
  -4   2  10   73.79   11.90
  -4  -2 -10   79.49   10.30
  -4   2  10   90.09   10.80
  -4   2 -10   84.89   10.80
  -4  -2  10   81.99   12.70
  -4   2 -10   98.39   14.30
  -4   2 -10   98.59   12.40
   4   2  10   86.89   13.30
   5   2 -10   82.19   16.00
  -5  -2 -10  127.59   14.80
  -5   2  10  100.19   16.70
  -5  -2 -10  126.19   16.80
  -5   2 -10  122.59   15.50
  -5   2 -10  122.89   17.00
   5   2  10  123.89   18.90
  -5   2 -10  115.19   15.30
  -5  -2  10   85.59   15.20
   0  -3 -10   35.40    5.30
   0  -3  10   37.70    5.50
   0   3 -10   41.60    5.50
  -1  -3 -10  581.14   41.10
   1  -3  10  526.55   41.90
   1   3 -10  555.54   42.10
  -1   3 -10  528.25   41.70
   1   3  10  544.95   41.90
   1  -3 -10  546.45   42.00
  -1   3 -10  618.64   41.80
  -1  -3  10  534.65   42.00
   1   3  10  513.05   40.80
  -1  -3  10  525.25   42.00
  -2   3  10   44.60    5.10
   2   3 -10   31.90    6.90
  -2   3  10   35.00    6.30
   2   3 -10   42.20    6.00
  -2  -3 -10   37.20    5.90
  -2   3 -10   53.59    7.60
  -2   3 -10   50.39    6.70
   2   3  10   49.00    7.00
  -2   3 -10   44.00    6.20
  -2  -3  10   64.89    8.00
  -3   3  10  913.01   64.69
  -3  -3 -10  883.01   63.99
   3   3 -10  871.31   66.69
  -3  -3 -10  879.61   65.49
  -3   3 -10  892.61   66.19
  -3  -3  10  746.73   66.49
   3   3  10  906.91   65.99
  -3   3 -10  816.62   65.79
  -3   3 -10  827.82   65.39
  -4   3  10   -5.90    5.80
  -4  -3 -10   10.50    5.10
  -4  -3 -10    3.20    7.50
  -4   3  10    7.10    9.10
   4   3 -10    2.70   10.30
  -4   3 -10    2.90    9.20
  -4  -3  10    2.80    9.00
  -4   3 -10    5.80    7.00
  -4   3 -10    2.40    8.60
   4   3  10    7.90    9.00
  -5   3  10    4.80   13.50
  -5   3  10    0.90    9.60
  -5  -3 -10   -3.20   10.00
  -5  -3 -10    9.00    7.40
  -5   3 -10   13.30   10.70
  -5   3 -10   26.60   11.60
  -5  -3  10   23.50   12.10
  -5   3 -10   -8.40    9.80
   5   3  10   22.80   14.90
   0   4 -10 2335.37  175.98
   0  -4 -10 2367.26  175.88
   0  -4  10 2419.76  176.08
   1   4 -10  571.24   41.90
   1  -4  10  595.14   42.00
  -1   4  10  595.34   39.90
  -1   4 -10  546.95   41.50
   1   4  10  497.85   40.60
  -1  -4  10  491.35   41.60
  -1   4 -10  514.15   41.40
   1   4  10  495.55   41.20
   2   4 -10  142.59   14.90
  -2   4  10  162.38   14.20
   2   4 -10  167.28   12.90
  -2   4  10  155.88   11.70
  -2  -4  10  118.79   14.10
   2   4  10  108.59   12.90
  -2   4 -10  105.69   13.30
  -2   4 -10  116.59   13.70
  -2   4 -10  122.89   14.20
  -3  -4 -10  205.88   15.80
   3   4 -10  215.58   18.10
  -3   4  10  171.98   24.10
  -3   4  10  184.78   17.20
   3   4 -10  215.18   21.50
  -3  -4  10  200.58   19.90
  -3   4 -10  195.98   20.30
  -3   4 -10  191.68   18.90
  -3   4 -10  204.48   19.80
   3   4  10  195.28   19.60
  -4   4  10   40.00    8.50
  -4   4  10   38.20   11.30
  -4  -4 -10   45.50    6.60
   4   4 -10   43.50   12.40
  -4  -4  10   56.19   10.80
   4   4  10   68.59   12.40
  -4   4 -10   39.40   10.70
  -4   4 -10   52.69   12.20
  -4   4 -10   55.49   10.10
  -5  -4 -10   70.59    9.30
  -5   4  10   59.59   11.10
  -5   4  10   40.40   17.00
  -5   4 -10   59.39   14.00
   5   4  10   29.00   15.20
  -5   4 -10   48.40   16.90
  -5   4 -10   61.09   13.60
  -5  -4  10   54.39   14.70
   0   5 -10  150.88   14.90
   0  -5 -10  169.08   14.00
   0  -5  10  154.78   14.80
   0   5  10  140.59   13.30
  -1   5  10  314.77   20.20
   1  -5  10  301.77   23.10
   1   5  10  227.18   21.30
  -1   5 -10  251.37   22.40
  -1   5 -10  252.07   22.30
  -1  -5  10  289.87   22.80
   1   5  10  215.08   21.40
   2   5 -10 1064.79   78.39
  -2   5  10 1110.79   76.29
  -2   5 -10  929.81   77.49
  -2  -5  10 1032.90   78.19
   2   5  10 1014.30   77.29
   2   5  10  987.80   76.89
  -2   5 -10 1030.60   77.79
  -3  -5 -10   16.50    3.00
  -3   5  10    8.90    7.40
  -3   5  10   14.10    5.60
   3   5 -10   17.90    5.20
   3   5 -10   13.90    9.20
  -3  -5  10   20.10    7.70
  -3   5 -10    9.90   13.40
  -3   5 -10   17.80    8.90
   3   5  10   26.20    8.40
  -3   5 -10   31.10    7.20
  -4   5  10   54.19   13.10
   4   5 -10   68.89    9.70
  -4   5  10   63.99   10.00
   4   5 -10   51.19   14.80
  -4  -5 -10   67.89    8.70
   4   5  10   56.59   13.60
  -4  -5  10   73.49   13.10
  -4   5 -10   79.49   13.50
  -4   5 -10   53.99   11.00
  -4   5 -10   44.60   12.40
   0   6 -10  264.97   24.90
   0  -6  10  320.47   24.90
   0   6  10  264.27   23.50
   0  -6 -10  304.07   23.60
   1   6 -10  114.89   16.40
  -1   6  10  135.39   10.60
   1  -6  10  137.29   14.70
  -1  -6  10  110.89   12.00
  -1  -6  10  105.49   14.40
   1   6  10  124.19   12.90
  -1   6 -10  113.19   13.80
  -1   6 -10  134.69   13.60
  -2   6  10   36.70    5.70
   2   6 -10   48.50    9.90
   2   6  10   36.20    6.10
  -2   6 -10   34.40    8.30
  -2  -6  10   40.40    8.50
   2   6  10   42.90    8.10
  -2   6 -10   26.00    7.10
  -3   6  10    4.10    5.30
  -3   6  10    6.60    8.80
   3   6 -10    7.80    9.90
  -3   6 -10    6.00    6.80
  -3   6 -10   -5.30    7.50
   3   6  10   -5.60    7.80
  -3  -6  10    5.20    8.40
  -3   6 -10   -1.90    8.10
  -4   6  10   94.49   16.10
   4   6 -10  101.59   16.90
  -4   6  10  114.99   13.00
   4   6 -10  117.69   13.00
  -4  -6 -10   90.39    9.90
  -4   6 -10   87.39   15.80
  -4   6 -10   80.79   15.50
   4   6  10   84.59   17.10
  -4   6 -10   84.79   14.40
  -4  -6  10   74.99   14.30
   0   7  10   32.40    7.00
   0  -7  10   33.20    8.30
   0  -7 -10   38.20    6.30
   0   7 -10   34.70    8.20
   1   7 -10  133.09   17.10
   1  -7  10  137.79   16.00
  -1   7  10  134.99   14.60
  -1   7  10  125.79   11.20
  -1  -7  10  126.49   15.40
   1  -7 -10  111.99   13.30
  -1   7 -10  126.49   14.30
   1   7  10  111.19   14.10
  -1   7 -10  100.79   15.10
   2   7 -10   23.20    9.40
  -2   7  10   19.60    5.50
  -2   7 -10    3.40    7.60
  -2  -7  10   11.70    7.70
  -2   7 -10    6.80    8.00
   2   7  10   12.00    8.00
  -3   7  10   52.99    8.50
   3   7 -10   56.89   14.50
  -3   7  10   77.99   13.50
  -3  -7  10   73.39   13.00
  -3   7 -10   43.20   11.70
  -3   7 -10   65.49   11.30
  -3   7 -10   52.09   12.00
   3   7  10   56.99   12.80
   3   7  10   73.09    8.70
  -4   7  10    9.50    8.60
  -4   7  10   30.10   15.30
  -4   7 -10   10.50   13.10
  -4  -7  10   21.60   13.30
   4   7  10   -1.90   14.20
  -4   7 -10   -4.90   10.60
  -4   7 -10   20.40   13.80
   0  -8  10   36.10    9.70
   0  -8 -10   25.90    5.90
   0   8 -10   20.00    8.60
   0   8  10   29.20    8.20
   1  -8  10   72.89   11.80
  -1   8  10   72.79    9.00
   1   8 -10   89.29   13.20
  -1   8  10   89.89   12.40
  -1  -8  10  102.99   14.60
   1  -8 -10   97.99   12.20
  -1   8 -10   96.19   12.80
   1   8  10  100.39   12.10
  -1   8 -10   98.59   12.40
  -2   8  10   10.60    8.90
  -2   8  10   16.10    6.10
   2   8 -10   17.50   11.00
  -2  -8  10   27.00   10.00
  -2   8 -10   10.20    9.10
  -2   8 -10   17.80    9.60
   2   8  10   28.20   10.30
  -3   8  10   26.90    7.40
   3   8 -10   33.00   13.60
  -3   8  10   58.59   13.30
  -3   8  10   20.70   11.80
   3   8  10   12.20   11.90
  -3   8 -10   21.50   12.00
  -3   8 -10   33.20   12.00
  -3  -8  10   40.60   12.10
  -3   8 -10   10.10   10.60
   0  -9  10   14.50    8.90
   0   9 -10  -16.60    9.60
   0   9  10    2.30    5.70
   0   9  10    2.30    8.70
   1   9 -10   77.39   14.30
   1  -9  10   88.59   13.00
  -1   9  10   63.49   11.80
  -1   9  10   60.49    8.40
   1   9  10   65.79   13.00
  -1   9 -10   55.49   11.50
  -1   9 -10   70.49   13.90
   1  -9 -10   65.49    9.90
  -1  -9  10   61.89   12.00
  -2   9  10   22.30   10.80
  -2   9  10   19.80    7.00
   2   9 -10    1.60   11.50
  -2   9 -10   25.60   12.00
  -2   9 -10    8.40    9.60
   2   9  10   26.80   12.00
  -2  -9  10    1.10   10.60
  -3   9  10   -3.70    7.30
  -3   9  10   -1.30   11.40
  -3   9  10    2.00   13.80
   3   9  10   11.50   15.20
  -3  -9  10   -6.60   12.50
  -3   9 -10   -2.50   11.80
  -3   9 -10   -6.80   13.20
   0  10  10   18.70   12.00
   0 -10  10   15.40   10.80
   0  10 -10    8.70   11.40
   0 -10  10    7.80    7.20
   0  10  10    4.00    6.50
   0  10 -10   11.70    9.50
  -1  10  10   15.80   11.60
   1 -10  10   21.60   13.00
  -1  10  10   35.70    7.50
   1  10 -10   12.00   11.80
   1  10  10   28.90   12.90
  -1  10 -10   44.20   13.20
  -1 -10  10   41.80   13.30
   1 -10 -10   39.10    8.50
  -1  10 -10   38.10   11.80
  -2  10  10   -8.40   12.00
  -2  10  10   15.50    8.00
  -2  10 -10   14.90   12.80
  -2 -10  10   -8.80   11.30
   2  10  10   -1.40   14.10
   0  11 -10    0.50   10.50
   0  11  10   -4.70    7.60
   0 -11  10   -8.80   13.30
   0  11  10  -28.40   13.20
  -1  11  10   17.90    8.00
  -1  11  10  -12.10   12.90
  -1 -11  10   11.70   14.00
  -1  11 -10    6.30   13.10
   1 -11 -10   27.50    9.00
   1  11  10   -4.10   14.40
   0   0 -11    2.70    2.00
   0   0  11   -0.10    3.30
   0   0  11    0.10    1.50
  -1   0  11   71.99    7.30
   1   0 -11   70.49    8.00
   1   0 -11   71.49    6.60
  -1   0 -11   70.29    7.10
   1   0  11   69.19    6.50
   1   0  11   66.49    6.50
  -2   0 -11 2946.41  216.98
   2   0 -11 2969.10  217.98
  -2   0 -11 3017.00  216.98
  -2   0 -11 3016.70  217.88
   2   0  11 2888.51  217.78
  -2   0  11 2843.02  218.28
  -3   0 -11   42.20    6.10
  -3   0 -11   46.60    8.00
   3   0 -11   58.99    8.40
  -3   0  11   41.00    8.20
   3   0  11   36.60    7.40
  -3   0 -11   46.20    6.00
   4   0  11  282.97   26.40
  -4   0 -11  237.38   25.30
  -4   0 -11  282.87   23.10
  -4   0 -11  243.08   22.70
  -4   0  11  263.37   26.00
   4   0 -11  320.27   26.50
   5   0 -11    3.50   13.00
  -5   0 -11    2.50   11.30
   5   0  11   14.70   12.80
  -5   0  11   13.00   11.80
  -5   0 -11    5.30    8.10
   0  -1  11  862.51   63.79
   0  -1 -11  860.61   63.39
   0  -1  11  845.42   64.59
   0   1  11  880.11   64.69
   0   1 -11  800.12   63.29
   0   1 -11  899.11   63.79
  -1  -1 -11  647.84   46.00
   1  -1  11  628.14   46.10
  -1   1  11  649.24   46.20
   1   1 -11  646.04   46.30
  -1   1 -11  616.84   46.20
  -1   1 -11  594.44   45.50
   1   1  11  606.04   45.50
   1  -1 -11  605.54   46.80
  -1   1 -11  584.34   45.50
   1   1  11  586.34   45.50
  -1  -1  11  593.14   46.50
   2   1 -11   77.79   10.50
  -2  -1 -11   66.79    9.60
  -2   1  11   88.29   10.40
  -2  -1  11  109.39   10.70
   2   1  11  104.99    9.80
  -2   1 -11   93.79   10.50
  -2   1 -11  108.99    9.00
  -2   1 -11   97.79    8.80
  -3  -1 -11  460.05   35.30
   3   1 -11  465.95   37.60
  -3   1  11  455.55   37.60
  -3  -1 -11  471.45   37.00
  -3  -1 -11  445.96   35.30
  -3   1 -11  491.85   36.10
  -3   1 -11  488.95   36.40
   3   1  11  506.35   37.30
  -3  -1  11  432.06   37.50
  -3   1 -11  418.16   37.00
  -4  -1 -11  229.08   18.80
  -4   1  11  218.58   22.60
   4   1 -11  217.68   22.90
  -4  -1 -11  218.28   18.70
  -4  -1 -11  228.28   21.70
  -4   1 -11  215.38   19.70
  -4   1 -11  190.88   19.50
  -4  -1  11  204.08   21.90
   4   1  11  219.18   23.20
  -4   1 -11  210.98   22.20
  -5  -1 -11   58.49   10.60
  -5   1  11   85.99   15.50
  -5  -1 -11   71.39   10.30
  -5  -1 -11   63.29   13.90
   5   1 -11   69.79   15.20
  -5  -1  11   35.40   13.00
  -5   1 -11   69.09   11.90
   5   1  11   98.29   16.50
  -5   1 -11   69.49   14.50
  -5   1 -11   61.69   11.60
   0   2 -11  564.24   41.60
   0  -2  11  535.55   41.80
   0   2  11  556.14   42.50
   1   2 -11 2575.54  194.98
  -1   2  11 2680.93  194.68
   1   2 -11 3042.80  195.38
   1  -2  11 2379.36  194.88
  -1  -2 -11 2889.81  194.48
  -1  -2  11 2658.53  195.18
   1  -2 -11 2616.04  195.38
  -1   2 -11 2550.84  194.58
  -1   2 -11 2604.64  194.68
  -1   2 -11 2372.16  195.28
   2   2 -11   26.80    4.80
  -2  -2 -11   29.00    5.00
  -2   2  11   32.70    5.40
   2   2 -11   21.00    5.70
  -2   2 -11   17.30    4.30
  -2   2 -11   19.10    5.50
  -2   2 -11   22.50    4.70
  -2  -2  11   20.10    5.10
   2   2  11   22.10    4.50
  -3  -2 -11 1186.68   91.69
  -3   2  11 1269.17   92.79
  -3  -2 -11 1198.08   90.29
  -3  -2 -11 1204.28   90.29
  -3  -2  11 1226.78   94.39
  -3   2 -11 1162.78   91.59
   3   2  11 1318.47   92.19
  -3   2 -11 1206.58   91.29
  -3   2 -11 1209.28   92.09
  -4  -2 -11  130.99   12.50
  -4  -2 -11  131.99   15.00
  -4  -2 -11  152.28   12.90
  -4   2  11  175.38   18.00
   4   2 -11  129.79   18.60
  -4   2 -11  116.09   16.00
   4   2  11  110.89   15.40
  -4   2 -11   91.69   14.50
  -4   2 -11  100.39   15.10
  -4  -2  11  102.49   14.90
  -5   2  11   16.50   13.00
  -5  -2 -11   -1.30   11.20
  -5  -2 -11    1.60    8.10
   5   2 -11   20.50   13.00
  -5  -2 -11   -2.10    6.50
  -5  -2  11   12.80   13.30
   5   2  11   13.40   13.90
  -5   2 -11   -1.80   11.10
  -5   2 -11   10.40   10.30
  -5   2 -11   11.00    9.80
   0  -3  11   40.60    5.90
   0  -3 -11   40.10    5.90
   0   3 -11   52.79    6.10
   1   3 -11  334.07   28.30
   1  -3  11  323.47   28.20
  -1  -3 -11  341.17   27.30
   1  -3 -11  399.86   28.60
  -1  -3  11  367.96   28.50
  -1   3 -11  355.16   28.10
  -1   3 -11  364.06   27.90
   1   3  11  355.86   28.50
   1   3  11  339.27   26.90
  -1  -3  11  417.36   28.80
  -2   3  11    4.50    4.30
   2   3 -11    2.80    5.20
   2   3 -11   -0.30    3.40
  -2   3  11    0.00    3.00
  -2  -3 -11    5.60    4.20
  -2   3 -11    6.50    4.10
   2   3  11    6.70    4.20
  -2  -3  11    4.10    4.40
  -2   3 -11    1.10    4.80
  -2   3 -11    2.20    4.10
   3   3 -11  194.48   16.50
   3   3 -11  208.38   19.00
  -3  -3 -11  178.28   13.40
  -3  -3 -11  179.48   16.70
  -3   3  11  192.18   18.40
  -3   3  11  183.98   15.30
  -3   3 -11  140.09   16.00
  -3  -3  11  150.98   17.80
  -3   3 -11  149.29   16.70
   3   3  11  145.29   17.30
  -3   3 -11  156.58   18.20
  -4  -3 -11   72.59    9.20
  -4   3  11   81.29   10.40
  -4  -3 -11   86.79   12.80
  -4   3  11   89.59   13.80
   4   3 -11   84.79   13.40
  -4   3 -11   69.59   11.00
   4   3  11   67.99   13.00
  -4   3 -11   55.89   12.20
  -4  -3  11   63.59   11.30
  -5  -3 -11   94.89   13.10
  -5  -3 -11   92.89   15.30
  -5   3  11  127.19   19.60
  -5   3 -11   90.89   15.20
  -5   3 -11   82.39   16.50
  -5  -3  11   79.09   17.50
  -5   3 -11  111.69   16.20
   5   3  11  100.69   17.70
   0  -4  11    8.80    4.60
   0   4 -11    4.80    4.30
   0  -4 -11    5.40    3.90
   1   4 -11   41.40    7.60
  -1   4 -11   68.79    8.60
  -1  -4  11   58.79    8.60
   1   4  11   54.39    7.30
  -1  -4  11   55.19    7.50
   1  -4 -11   63.39    8.60
  -1   4 -11   79.29    8.30
   1   4  11   58.19    6.80
   2   4 -11 1254.67   98.79
  -2   4  11 1320.07   98.49
   2   4 -11 1377.86   97.99
  -2   4  11 1422.16   96.99
   2   4  11 1277.97   97.79
  -2   4 -11 1273.27   98.39
  -2   4 -11 1237.08   97.99
  -2   4 -11 1319.77   98.49
  -2  -4  11 1291.77   98.69
   3   4 -11  191.58   17.80
  -3   4  11  210.98   17.00
   3   4 -11  199.08   20.90
  -3   4  11  208.98   20.30
  -3   4 -11  212.68   18.80
  -3   4 -11  199.38   19.60
  -3  -4  11  178.08   19.80
  -3   4 -11  177.48   19.70
   3   4  11  178.08   19.30
  -4  -4 -11   59.99    7.90
   4   4 -11   60.59   13.60
   4   4 -11   52.09    9.80
  -4   4  11   74.79    9.60
  -4   4  11   77.79   13.30
  -4   4 -11   50.29   10.40
  -4   4 -11   37.80   12.00
  -4  -4  11   34.30   10.70
  -4   4 -11   79.59   12.20
   4   4  11   46.70   12.00
  -5   4  11    6.80    9.30
  -5   4  11    9.90   15.10
  -5   4 -11   12.00   15.50
   5   4  11    0.10   13.60
  -5   4 -11  -10.80   11.40
  -5  -4  11    8.60   13.20
  -5   4 -11   14.10   11.80
   0  -5  11  643.54   46.50
   0   5 -11  591.54   46.30
   0   5  11  565.54   45.10
   0  -5 -11  592.94   45.80
   1  -5  11   75.39   10.50
  -1   5  11   63.19    6.00
   1   5 -11   60.49    8.70
  -1  -5  11   71.99   10.30
  -1   5 -11   69.09   10.00
  -1  -5  11   71.29    9.50
   1  -5 -11   64.49    8.60
  -1   5 -11   64.29    9.10
   1   5  11   85.29    9.70
   1   5  11   67.89    8.50
  -2   5  11    6.90    3.90
   2   5 -11    6.90    6.70
  -2   5 -11   13.70    6.90
   2   5  11   13.00    5.60
   2   5  11   17.70    6.20
  -2   5 -11   13.90    5.50
  -3   5  11    2.00    5.60
   3   5 -11    3.90    9.50
   3   5 -11   -1.00    5.00
  -3   5  11   10.20    8.00
  -3   5 -11   -1.00    5.70
  -3  -5  11   -0.50    7.10
   3   5  11    3.70    6.90
  -3   5 -11    3.70    8.00
  -4   5  11   52.69    9.00
   4   5 -11   44.70    8.90
  -4  -5 -11   40.40    5.50
   4   5 -11   45.80   13.90
  -4   5  11   56.89   13.50
  -4  -5  11   71.39   12.60
  -4   5 -11   59.19   13.70
  -4   5 -11   58.29   10.90
   4   5  11   47.50   12.40
  -4   5 -11   41.20   11.70
   0   6 -11  101.29   13.30
   0  -6  11  108.29   13.60
   0  -6 -11  114.29   11.80
   0   6  11  113.39   11.90
   1   6 -11    5.40    6.00
   1  -6  11    5.80    6.30
  -1   6  11    8.40    3.20
  -1   6 -11   -4.50    5.70
  -1  -6  11   -0.80    6.60
   1   6  11    1.10    4.80
  -1  -6  11   -0.80    4.60
   1  -6 -11    3.30    4.90
  -1   6 -11    2.40    9.20
   2   6 -11   33.90    9.50
  -2   6  11   44.90    6.00
  -2   6 -11   41.70    9.00
  -2  -6  11   38.00    8.20
   2   6  11   50.19    8.80
  -2   6 -11   56.59    9.00
   2   6  11   56.09    7.70
  -3   6  11   34.50   10.10
   3   6 -11   44.20   11.20
  -3   6  11   53.89    7.40
  -3   6 -11   48.00   10.70
   3   6  11   31.70    7.20
   3   6  11   29.80    9.80
  -3   6 -11   30.70    9.80
  -3  -6  11   27.50    9.70
  -3   6 -11   23.00    8.80
   4   6 -11   23.60   13.50
  -4   6  11   54.09    9.40
  -4   6  11   42.40   13.80
   4   6 -11   24.60    7.50
  -4   6 -11   43.60   12.50
  -4  -6  11   25.50   12.90
  -4   6 -11   39.10   13.80
  -4   6 -11   35.30   11.20
   4   6  11   43.80   14.10
   0   7 -11   28.20    8.50
   0   7  11   39.10    7.40
   0  -7  11   27.00    7.60
   0  -7 -11   33.90    6.30
   1  -7  11  191.38   20.70
   1   7 -11  203.68   20.80
  -1   7  11  216.08   16.20
  -1   7  11  218.48   18.90
   1   7  11  183.58   18.60
  -1   7 -11  203.18   19.50
  -1   7 -11  187.28   19.70
  -1  -7  11  186.78   20.00
   1  -7 -11  172.58   18.20
  -2   7  11   44.10    6.40
   2   7 -11   47.00   10.90
  -2  -7  11   43.20    9.60
   2   7  11   60.49   10.10
  -2   7 -11   52.79   10.90
  -2   7 -11   43.70   10.00
   3   7 -11   -1.90   11.60
  -3   7  11  -10.80    9.20
  -3   7  11    5.20    5.70
  -3   7 -11   -2.40    8.80
  -3  -7  11   -8.90    8.60
  -3   7 -11   -7.20    7.80
  -3   7 -11   -7.00    9.60
   3   7  11   -5.70   10.40
   3   7  11    5.40    7.00
  -4   7  11   19.00   14.10
  -4   7  11   -2.70    9.20
  -4   7 -11   -6.90   13.30
  -4   7 -11   16.70   10.70
   4   7  11   10.90   15.20
  -4  -7  11    2.60   12.70
  -4   7 -11   26.00   14.30
   4   7  11   16.50    9.40
   0   8  11   -6.80    6.90
   0  -8 -11    2.00    4.90
   0  -8  11    7.90    7.40
   0   8 -11    0.30    8.00
   0   8  11   -0.30    4.80
   1  -8  11  113.59   15.50
  -1   8  11   96.19   12.40
  -1   8  11   91.09    9.70
   1   8 -11   95.39   13.00
   1  -8 -11   81.09   10.40
  -1   8 -11   75.49   12.90
   1   8  11   67.99   11.20
  -1  -8  11   79.89   12.10
  -1   8 -11   87.19   13.10
  -2   8  11   17.30    9.00
   2   8 -11   13.20    9.80
  -2   8  11    3.30    8.60
  -2   8 -11    4.50    8.60
  -2   8 -11    9.00    8.50
   2   8  11    8.00    9.60
  -2  -8  11   -6.80    8.40
  -3   8  11   45.40    8.70
   3   8 -11   48.70   14.20
  -3   8  11   51.79   13.80
  -3  -8  11   59.69   12.90
  -3   8 -11   34.30   12.50
  -3   8 -11   70.59   14.30
   3   8  11   50.99   13.40
  -3   8 -11   51.59   13.20
   0  -9  11   35.60   10.00
   0   9  11   34.70    6.80
   0   9 -11   31.60   11.20
   0   9 -11   36.90    9.80
   0   9  11   38.80   10.70
   1   9 -11   34.20   12.10
  -1   9  11   40.90   11.50
  -1   9  11   46.00    7.40
   1  -9  11   45.40   11.80
  -1   9 -11   85.69   13.70
  -1  -9  11   46.30   11.10
   1  -9 -11   70.39    9.40
   1   9  11   64.29   12.50
  -1   9 -11   58.89   12.00
  -2   9  11   20.30    6.80
  -2   9  11   18.80   11.00
   2   9 -11   11.90   12.60
  -2   9 -11   24.00   12.40
  -2   9 -11    6.00   10.10
  -2  -9  11   11.70   11.30
   2   9  11   18.60   12.10
  -3   9  11   11.60   15.10
  -3   9  11   -8.00   11.90
  -3   9  11    3.00    8.60
  -3   9 -11    9.20   14.90
   3   9  11    5.50   14.50
  -3   9 -11    2.00   12.90
  -3  -9  11   16.60   13.80
   0  10 -11   11.20    9.60
   0  10  11    7.00   11.10
   0  10  11    5.10    6.60
   0  10 -11    5.40   12.60
   0 -10  11  -10.70   11.00
   0 -10  11   -1.10    7.60
  -1  10  11   51.09   13.10
   1 -10  11   35.80   14.00
   1  10 -11   22.80   13.30
  -1  10  11   29.20    7.60
  -1  10 -11   25.20   13.00
  -1 -10  11   12.10   12.20
   1 -10 -11   28.70    8.60
  -1  10 -11   15.30   11.30
   1  10  11   40.10   12.90
  -2  10  11   45.30    8.90
  -2  10  11   36.00   12.90
  -2 -10  11   22.60   13.60
  -2  10 -11   36.30   12.70
   2  10  11   18.40   14.10
   0  11  11    2.40    7.70
   0  11  11    2.50   14.20
   0  11 -11  -12.10   10.50
   0 -11  11   -5.60   14.60
  -1  11  11   -2.30    7.90
  -1  11  11    5.40   12.70
   1  11  11   19.80   15.00
  -1 -11  11  -22.90   14.20
   1 -11 -11   -7.40    8.30
   0   0 -12 2641.34  187.28
   0   0  12 2474.95  188.28
   0   0  12 2508.45  187.28
   1   0 -12  327.47   26.30
  -1   0 -12  347.07   25.60
  -1   0  12  326.17   25.80
   1   0  12  326.97   25.20
  -2   0 -12  270.17   21.90
   2   0  12  287.17   21.80
   2   0 -12  246.98   21.70
  -2   0  12  258.17   22.20
   2   0 -12  276.57   22.30
  -3   0 -12    6.00    6.20
  -3   0 -12    5.60    3.60
  -3   0  12   -0.90    6.00
   3   0 -12    8.50    6.10
   3   0  12    8.30    6.00
  -3   0 -12    7.60    3.70
  -4   0 -12  218.18   20.20
   4   0 -12  232.28   23.80
  -4   0 -12  234.78   23.30
   4   0  12  246.68   24.10
  -4   0 -12  252.57   20.30
  -4   0  12  207.78   23.70
   5   0  12   11.90   14.10
  -5   0 -12    1.40   10.90
  -5   0  12   12.50   12.20
   5   0 -12   11.20   13.50
  -5   0 -12    6.70    7.50
  -5   0 -12   18.10    8.90
   0   1  12  132.49   12.60
   0   1 -12  122.19   10.80
   0  -1  12  133.19   10.90
   0  -1  12  135.29   12.60
   0  -1 -12  127.39   10.40
  -1   1  12  436.06   33.40
   1   1 -12  420.56   34.10
   1   1 -12  410.56   33.40
  -1  -1 -12  430.56   33.20
   1  -1  12  410.76   33.30
   1   1  12  433.56   32.70
  -1  -1  12  457.15   33.80
   1   1  12  474.35   32.70
   1  -1 -12  448.86   34.10
  -1   1 -12  459.95   33.60
   2   1 -12  386.96   28.50
   2   1 -12  377.46   28.40
  -2  -1 -12  383.36   28.00
  -2   1  12  375.16   28.50
  -2   1 -12  338.87   28.20
  -2   1 -12  325.17   27.10
   2   1  12  319.97   27.60
  -2   1 -12  345.07   27.00
  -2  -1  12  351.86   28.50
  -3  -1 -12  398.86   26.80
   3   1 -12  425.86   30.00
  -3   1  12  360.66   29.70
  -3  -1 -12  393.76   29.20
  -3  -1 -12  372.26   26.70
  -3   1 -12  316.37   27.40
  -3   1 -12  285.27   28.90
  -3   1 -12  338.17   27.70
  -3  -1  12  305.97   29.40
   3   1  12  286.17   28.80
  -4  -1 -12   83.09   10.50
  -4  -1 -12   67.59   12.50
   4   1 -12   70.79   12.90
  -4  -1 -12   73.49   10.80
  -4   1  12  111.79   14.30
  -4  -1  12  112.99   15.90
  -4   1 -12  102.59   12.30
   4   1  12  127.39   14.60
  -4   1 -12   95.19   12.80
  -4   1 -12   94.59   12.10
  -5  -1 -12   12.80   11.00
   5   1 -12    0.60   12.30
  -5   1  12   13.20   13.90
  -5  -1 -12   13.10    7.00
  -5  -1 -12   21.20    8.40
   5   1  12   21.50   14.20
  -5  -1  12    5.30   11.10
  -5   1 -12   10.80    9.50
  -5   1 -12   18.80    8.80
  -5   1 -12   15.90   12.50
   0  -2 -12  968.70   72.39
   0   2 -12 1013.50   73.29
   0  -2  12 1060.59   74.09
   0   2  12  966.00   74.09
   0   2 -12  941.31   73.09
   0  -2  12  949.80   73.39
  -1   2  12 2160.18  161.78
  -1  -2 -12 2209.98  161.58
   1  -2  12 2188.88  162.08
   1   2 -12 2063.29  162.08
  -1   2 -12 2172.88  161.68
   1  -2 -12 2202.78  162.58
  -1  -2  12 2258.57  162.28
  -1   2 -12 2207.78  161.98
  -1   2 -12 2235.08  161.68
  -2   2  12   98.19    9.90
   2   2 -12   94.59    9.70
   2   2 -12   70.59   10.30
  -2  -2 -12   84.79    9.10
  -2   2 -12   81.79    8.90
  -2   2 -12   74.59    9.20
   2   2  12   69.29    8.80
  -2  -2  12   78.59   10.20
  -2   2 -12   77.59    8.50
  -3   2  12  335.97   29.90
   3   2 -12  301.87   29.70
   3   2 -12  380.26   28.90
  -3  -2 -12  327.17   28.60
   3   2  12  361.66   29.00
  -3   2 -12  341.47   27.70
  -3  -2  12  348.27   30.20
  -3   2 -12  344.57   29.40
  -3   2 -12  375.76   28.30
  -4  -2 -12   63.29   10.60
  -4  -2 -12   65.89    8.50
   4   2 -12   62.09   11.80
  -4  -2 -12   44.70    7.00
  -4   2  12   49.90   10.50
  -4   2 -12   43.30   11.70
   4   2  12   55.49   12.00
  -4   2 -12   58.09    9.20
  -4  -2  12   38.80   10.00
  -4   2 -12   54.79    9.20
  -5  -2 -12  150.68   18.60
  -5   2  12  154.88   21.20
  -5  -2 -12  126.49   16.40
  -5  -2 -12  144.39   15.30
   5   2 -12  125.49   19.20
  -5   2 -12  141.79   16.90
  -5   2 -12  127.59   19.20
   5   2  12  148.69   20.60
  -5  -2  12  142.99   19.40
  -5   2 -12  145.79   19.70
   0  -3  12    2.60    3.50
   0   3 -12    3.20    3.40
   1   3 -12  767.72   55.09
  -1  -3 -12  813.12   53.99
   1   3  12  666.73   53.59
   1  -3 -12  676.33   55.09
  -1   3 -12  725.43   54.49
  -1   3 -12  704.43   54.79
   1   3  12  684.53   54.99
  -1  -3  12  725.53   55.09
  -1  -3  12  748.93   55.29
  -2   3  12   19.40    5.60
  -2  -3 -12   18.80    5.20
   2   3 -12   15.40    6.80
   2   3  12   35.90    5.60
  -2  -3  12   45.30    7.40
  -2   3 -12   40.90    5.90
  -2   3 -12   37.00    6.70
  -2   3 -12   41.50    6.10
  -3  -3 -12  553.74   47.40
   3   3 -12  535.85   47.40
   3   3 -12  533.35   48.80
  -3   3  12  612.74   49.99
   3   3  12  679.13   48.20
  -3   3 -12  742.73   48.30
  -3   3 -12  678.23   47.40
  -3   3 -12  553.74   48.40
  -4  -3 -12   13.60    8.70
  -4  -3 -12   10.00    4.50
   4   3 -12    2.30   10.30
  -4  -3 -12    5.50    3.90
  -4   3  12    8.30    9.80
  -4   3 -12    3.50    9.60
  -4  -3  12   19.50    9.20
  -4   3 -12    1.10    7.60
   4   3  12    3.20    9.30
  -4   3 -12   10.90    7.40
  -5  -3 -12   16.60    6.20
  -5  -3 -12    0.40    7.40
  -5   3  12  -15.80   14.70
  -5  -3 -12   -3.80   11.20
  -5  -3  12    0.20   12.50
  -5   3 -12    1.10   11.00
   5   3  12   -6.30   13.80
  -5   3 -12    4.50   10.60
  -5   3 -12    2.40   14.40
   0  -4 -12  748.03   56.89
   0   4 -12  757.92   56.89
   0  -4  12  736.23   56.99
   1  -4  12  534.95   40.50
   1   4 -12  543.35   40.50
  -1  -4  12  492.45   40.20
   1  -4 -12  518.45   40.30
   1   4  12  503.55   38.90
  -1   4 -12  518.15   39.90
   1   4  12  511.35   40.20
  -1  -4  12  505.35   40.30
  -1   4 -12  527.75   40.10
  -2   4  12   51.59    6.70
  -2   4  12   48.50    8.20
   2   4 -12   55.39    8.90
   2   4 -12   66.39    8.00
  -2   4 -12   43.60    8.70
  -2   4 -12   74.49   10.00
  -2  -4  12   87.19   10.10
  -2   4 -12   67.89    8.40
   2   4  12   57.69    7.70
  -3   4  12   34.50    6.10
   3   4 -12   38.00    8.90
  -3   4  12   35.60    9.00
   3   4 -12   39.10    6.80
  -3  -4 -12   29.50    7.20
  -3   4 -12   20.90    7.60
  -3  -4  12   29.90    9.10
  -3   4 -12   33.80    9.40
  -3   4 -12   15.80    8.90
   3   4  12   43.50    8.40
  -4   4  12  176.38   21.30
  -4   4  12  159.08   16.40
   4   4 -12  148.09   17.60
   4   4 -12  169.38   23.70
   4   4  12  168.98   22.00
  -4   4 -12   98.39   17.10
  -4   4 -12  165.58   19.40
  -4  -4  12  160.68   20.30
  -4   4 -12  135.79   18.30
  -5   4  12   17.30   21.90
   5   4 -12   30.00   11.30
   5   4  12   45.60   16.50
  -5   4 -12   20.90   12.60
  -5   4 -12   37.00   13.70
  -5   4 -12   21.60   11.60
   0  -5  12  124.89   13.70
   0   5  12  121.19   11.40
   0   5 -12  115.89   13.30
   0  -5 -12  130.59   12.50
   1   5 -12   85.09   10.50
   1  -5  12   74.29   10.10
  -1  -5  12   79.59   11.30
   1   5  12   84.69   10.60
   1   5  12   69.99    9.10
  -1   5 -12   86.49   10.20
   1  -5 -12   74.49   10.20
  -1   5 -12   75.89    9.60
  -1  -5  12   85.39   10.70
  -2   5  12  237.08   22.10
   2   5 -12  279.07   25.60
   2   5  12  311.77   24.10
  -2   5 -12  288.17   24.90
   2   5  12  301.47   23.90
  -2  -5  12  298.07   25.30
  -2   5 -12  292.37   24.40
  -3   5  12   75.19   11.70
  -3   5  12   82.49    9.60
   3   5 -12   80.99   12.80
   3   5 -12   79.59   11.30
  -3   5 -12   60.69   10.20
  -3  -5  12   65.89   11.10
   3   5  12   66.09   10.90
  -3   5 -12   64.89   11.90
  -4   5  12   31.40   12.00
   4   5 -12   38.60    8.80
  -4   5  12   35.00    8.70
   4   5 -12   20.30   14.50
  -4   5 -12   37.80   11.90
  -4   5 -12   34.10   12.40
  -4   5 -12   46.60   10.70
  -4  -5  12   50.19   12.80
   4   5  12   41.10   13.30
   0  -6 -12  547.55   44.00
   0   6  12  561.54   42.50
   0   6 -12  592.44   45.30
   0   6  12  556.04   43.70
   0  -6  12  591.44   45.10
  -1   6  12  279.87   21.40
   1   6 -12  281.17   25.10
   1  -6 -12  319.67   24.10
  -1  -6  12  249.38   26.60
  -1   6 -12  313.57   24.50
  -1  -6  12  229.68   23.50
   1   6  12  300.87   23.50
  -2   6  12   64.29    8.50
   2   6 -12   69.69   11.80
  -2  -6  12   80.19   11.50
   2   6  12   78.59    9.70
  -2   6 -12   67.19   10.20
  -2   6 -12   76.99   11.90
   2   6  12   79.29   10.30
  -3   6  12   23.90    6.80
  -3   6  12   27.30    9.20
   3   6 -12   26.20   11.30
  -3   6 -12   16.80    9.90
  -3   6 -12   19.40    8.80
  -3   6 -12    6.00    8.10
   3   6  12   12.40    7.10
  -3  -6  12   12.70    8.90
   3   6  12   16.30    9.80
  -4   6  12   22.60   12.80
   4   6 -12   37.40    9.00
  -4   6  12   20.40    8.60
   4   6 -12   12.00   14.70
  -4   6 -12   33.50   13.00
  -4  -6  12   29.70   12.60
   4   6  12   28.00   14.60
  -4   6 -12   19.90   10.90
  -4   6 -12   33.10   12.00
   0   7  12    1.60    5.70
   0  -7 -12    4.40    4.80
   0   7 -12   -7.30    6.60
   0  -7  12   -0.70    6.90
   0   7  12    5.30    4.10
   1  -7  12  125.99   17.20
  -1   7  12  130.89   11.60
  -1   7  12  124.69   14.60
   1   7 -12  140.89   16.90
   1  -7 -12  123.99   14.30
   1   7  12  131.69   15.00
  -1   7 -12  129.39   15.70
  -1  -7  12  132.89   16.50
  -1   7 -12  115.39   16.30
  -1  -7  12  164.88   14.40
  -2   7  12   83.69    9.20
   2   7 -12  103.39   14.00
  -2   7 -12   83.59   12.50
  -2   7 -12   82.19   12.50
  -2  -7  12  118.39   15.90
   2   7  12   88.19   12.30
  -3   7  12   79.79   14.40
   3   7 -12   61.19   14.50
  -3   7  12   81.79    9.70
   3   7  12   78.59   13.80
  -3  -7  12   68.79   13.70
  -3   7 -12   63.09   12.10
  -3   7 -12   85.99   14.10
   3   7  12   92.59   13.00
  -3   7 -12   85.79   14.30
  -4   7  12    9.40   15.40
  -4   7  12    7.90    8.30
  -4   7 -12   -4.80   16.30
   4   7  12  -10.40   14.70
  -4   7 -12    8.90   11.70
   4   7  12   14.80   10.20
  -4  -7  12   -2.90   13.60
  -4   7 -12   10.00   13.00
   0  -8  12   -3.50    7.40
   0   8  12    2.40    7.40
   0   8 -12   12.60    8.50
   0   8  12    2.90    4.60
  -1   8  12  182.78   15.00
  -1   8  12  187.28   19.40
   1  -8  12  197.38   21.10
   1   8 -12  182.58   21.30
   1  -8 -12  169.48   17.70
   1   8  12  156.38   18.80
  -1  -8  12  169.68   20.20
  -1   8 -12  156.98   19.60
  -1   8 -12  180.98   20.50
  -2   8  12   -3.90    9.10
  -2   8  12   10.00    5.60
   2   8 -12   -8.10    9.90
  -2   8 -12   12.80    9.20
  -2   8 -12   19.60   10.20
  -2  -8  12    8.90    9.20
   2   8  12    4.80   10.50
   3   8 -12   -3.10   12.70
  -3   8  12    6.30   12.00
  -3   8  12    6.50    6.70
  -3   8 -12   -5.30   10.90
  -3   8 -12   15.60   10.90
  -3  -8  12   13.80   12.20
   3   8  12   11.20   12.80
  -3   8 -12   16.30   12.20
   0   9  12    5.50    5.50
   0  -9  12    2.40    7.10
   0   9  12    3.70    9.30
   0   9 -12  -17.10    9.70
   0  -9  12   10.80    9.50
   0   9 -12   -0.80    8.40
   1  -9  12   17.30   10.90
  -1   9  12   19.80    9.50
   1   9 -12    7.10   11.00
  -1   9  12    7.40    5.70
   1   9  12    3.90   10.20
  -1  -9  12   -2.40    8.70
   1  -9 -12   -1.80    7.10
  -1   9 -12   -4.70   10.50
  -1   9 -12   15.70   10.30
  -2   9  12   25.20    7.30
  -2   9  12   29.70   11.80
   2   9 -12   31.00   12.50
  -2   9 -12   18.20   12.20
  -2  -9  12   38.30   13.30
   2   9  12   32.20   12.10
  -2   9 -12   29.60   11.80
  -3   9  12   13.60   12.30
  -3   9  12    9.00   15.70
  -3   9  12   17.00    8.50
  -3   9 -12   42.30   14.90
  -3  -9  12   -8.60   14.60
   3   9  12   15.20   15.40
   0 -10  12   54.59   10.20
   0  10 -12   43.30   12.30
   0  10  12   94.29   14.40
   0  10 -12   37.00   13.50
   0 -10  12   44.00   13.90
   0  10  12   65.69    8.90
  -1  10  12   -6.20    6.50
   1  10 -12   -1.00   13.50
   1 -10  12   13.70   12.60
  -1  10  12   16.70   11.70
  -1  10 -12   -3.40   11.70
   1 -10 -12   -3.60    7.60
   1  10  12    0.50   12.40
  -1  10 -12    1.90   11.20
  -1 -10  12   -3.50   11.30
  -2  10  12    4.40   13.30
  -2  10  12   12.50    8.20
  -2 -10  12   -3.80   13.80
  -2  10 -12   -0.70   11.40
   2 -10 -12    5.90   10.10
   2  10  12   -3.90   14.00
   0  11  12    5.10   14.20
   0  11 -12   10.10   15.70
   0 -11  12   21.60   15.90
   0  11  12   -2.70    8.30
   0   0  13    5.50    4.10
   0   0  13    2.90    2.10
   0   0 -13   -0.20    2.30
   1   0  13   33.10    4.70
  -1   0 -13   41.20    4.70
   1   0 -13   30.80    5.80
  -1   0  13   36.60    5.00
   2   0 -13 1976.20  148.39
   2   0  13 1917.81  148.39
  -2   0 -13 2023.50  148.59
   2   0 -13 2061.69  149.09
  -2   0  13 2028.70  148.99
   3   0 -13    3.10    5.80
   3   0  13    3.80    5.80
  -3   0 -13    2.00    6.50
  -3   0 -13    1.90    3.00
  -3   0  13   -3.70    5.90
  -3   0 -13   -2.00    3.10
   4   0 -13   56.99   11.50
  -4   0 -13   52.69   11.00
   4   0  13   57.79   11.20
  -4   0 -13   48.80    7.20
  -4   0  13   36.10   10.20
  -4   0 -13   55.69    7.70
  -5   0 -13   10.50   12.20
  -5   0 -13    8.40    7.50
   5   0 -13   -1.80   13.20
  -5   0  13    9.60   12.90
  -5   0 -13   13.00    8.70
   5   0  13    4.80   13.80
   0  -1  13 1477.75  110.49
   0  -1 -13 1504.25  109.99
   0   1 -13 1592.04  110.49
   0  -1  13 1352.16  111.29
   0   1  13 1530.25  111.59
   1  -1  13  129.39   11.00
  -1  -1 -13  120.09   10.90
   1   1 -13  126.29   10.90
   1   1 -13  119.19   12.20
  -1   1  13  120.39   11.00
   1  -1 -13  119.09   12.00
   1   1  13  125.09   10.10
  -1   1 -13  128.19   11.40
  -1  -1  13  126.79   11.60
   1   1  13  137.79   10.00
   2   1 -13  100.39   12.20
  -2   1  13  110.19   12.30
  -2  -1 -13  114.89   12.20
   2   1 -13  119.79   12.50
   2   1  13  110.69   11.60
   2  -1 -13  141.89   13.00
  -2  -1  13  127.89   12.60
  -2   1 -13  133.39   10.30
  -2   1 -13  128.39   12.70
  -2   1 -13  131.79   10.40
  -3   1  13  154.68   19.30
  -3  -1 -13  158.28   18.30
   3   1 -13  148.79   19.00
  -3   1 -13  248.48   17.30
   3   1  13  197.18   19.10
  -3   1 -13  234.68   16.90
  -3   1 -13  210.78   19.20
  -4  -1 -13   67.79   10.20
  -4  -1 -13   67.99    9.60
   4   1 -13   80.19   13.00
  -4   1  13   59.79   12.50
  -4  -1 -13   81.49   12.20
  -4   1 -13  104.49   11.40
  -4   1 -13   93.49   11.50
  -4  -1  13  101.29   13.80
  -4   1 -13   87.79   12.70
   4   1  13  105.39   14.20
   5   1 -13   43.90   14.60
  -5  -1 -13   45.10    9.40
  -5  -1 -13   44.90    8.30
  -5   1  13   49.00   15.30
  -5  -1 -13   44.50   13.00
  -5   1 -13   40.70   10.20
  -5   1 -13   43.60   12.40
  -5   1 -13   47.00   14.90
  -5  -1  13   43.00   14.70
   5   1  13   75.89   16.10
   0   2  13  229.28   19.80
   0   2 -13  230.68   18.20
   0   2 -13  207.48   17.80
   0  -2  13  239.98   18.50
   0  -2 -13  232.28   17.00
   0  -2  13  221.68   19.50
  -1  -2 -13  574.54   42.00
   1  -2  13  511.65   42.50
  -1   2  13  554.04   42.20
   1   2 -13  587.94   42.60
  -1   2 -13  541.55   41.90
   1  -2 -13  613.04   43.30
  -1  -2  13  528.65   42.70
  -1   2 -13  537.35   41.90
   1   2  13  553.64   43.20
  -1   2 -13  552.44   42.60
  -1  -2  13  594.84   43.50
  -2   2  13  179.88   15.10
  -2  -2 -13  173.18   14.30
   2   2 -13  139.39   14.60
   2   2 -13  157.78   15.20
  -2   2 -13  161.88   13.60
  -2  -2  13  141.39   15.10
  -2   2 -13  152.78   14.90
  -2   2 -13  153.98   13.60
   2   2  13  155.08   13.80
   3   2 -13  853.91   62.59
   3   2 -13  888.61   62.09
  -3   2  13  759.22   62.59
  -3  -2 -13  864.51   61.79
  -3  -2  13  790.92   62.59
  -3   2 -13  730.03   62.19
  -3   2 -13  790.52   61.19
   3   2  13  774.12   61.79
  -3   2 -13  797.72   60.89
   4   2 -13   54.89   11.60
  -4  -2 -13   47.20    6.60
  -4  -2 -13   44.60    5.80
  -4   2  13   62.09   11.50
  -4  -2 -13   47.50   10.00
  -4  -2  13   33.30    9.90
   4   2  13   19.70   10.80
  -4   2 -13   34.40    8.00
  -4   2 -13   32.20   11.70
  -5  -2 -13   11.50   11.70
   5   2 -13   11.90   14.70
  -5  -2 -13   18.10    6.30
  -5   2  13    6.40   14.50
  -5  -2 -13   16.50    7.70
  -5  -2  13   17.10   12.80
  -5   2 -13    9.00   12.10
  -5   2 -13    8.30    9.50
  -5   2 -13    4.30    9.20
   5   2  13   18.50   15.00
   0   3 -13  342.67   27.30
   0  -3  13  343.57   28.20
   0  -3  13  361.36   27.80
   1  -3  13  795.72   52.99
  -1  -3 -13  775.62   51.89
  -1   3 -13  680.13   52.59
  -1   3 -13  667.83   52.29
  -1  -3  13  650.53   52.89
  -1  -3  13  636.34   53.09
   1   3  13  656.83   52.99
   1  -3 -13  674.83   53.09
  -2  -3 -13  154.68   15.50
   2   3 -13  175.08   16.10
  -2   3  13  170.58   16.40
   2   3 -13  193.08   17.40
  -2   3 -13  175.08   15.90
   2   3  13  181.08   15.40
  -2   3 -13  178.48   17.00
  -2  -3  13  188.08   17.10
  -2   3 -13  176.38   15.70
   3   3 -13  170.58   20.10
  -3  -3 -13  162.68   18.10
   3   3 -13  187.98   18.30
  -3   3 -13  202.98   17.70
  -3   3 -13  213.58   18.40
   3   3  13  203.78   19.00
  -3   3 -13  194.48   20.00
  -3  -3  13  199.28   20.00
   4   3 -13   15.30    8.40
  -4   3  13   17.10    9.90
  -4  -3 -13   16.40    9.00
   4   3 -13   27.30   11.90
  -4   3 -13   42.40    8.80
  -4   3 -13   58.49   12.50
  -4  -3  13   43.30   11.30
  -4   3 -13   35.30    9.10
   4   3  13   48.30   11.20
  -5   3  13    7.60   14.80
   5   3 -13   26.60   11.60
  -5  -3 -13   37.10   12.40
   5   3  13   53.59   15.80
  -5   3 -13   60.69   21.30
  -5  -3  13   32.50   18.50
  -5   3 -13   36.20   12.00
  -5   3 -13   43.60   11.90
   0  -4  13  196.58   18.30
   0   4 -13  219.68   18.20
   1   4 -13  412.36   34.80
   1  -4  13  430.56   34.80
  -1   4 -13  421.56   34.30
   1  -4 -13  446.96   34.80
   1   4  13  432.76   33.20
   1   4  13  461.65   34.80
  -1   4 -13  448.86   34.60
  -1  -4  13  461.05   34.90
  -2   4  13  434.36   34.80
   2   4 -13  393.26   35.30
  -2   4 -13  457.25   34.40
  -2  -4  13  465.25   35.70
  -2   4 -13  429.26   35.10
  -2   4 -13  432.86   34.60
   2   4  13  425.56   33.90
  -3   4  13   73.99    8.60
  -3   4  13   94.99   12.50
   3   4 -13   67.09   11.40
  -3  -4 -13   67.39   10.10
   3   4 -13   59.39    9.20
  -3   4 -13   87.99   12.40
  -3   4 -13   89.59   13.30
   3   4  13   94.29   11.40
  -3  -4  13   52.89   10.40
  -4   4  13   86.09   14.60
   4   4 -13   72.09   15.50
  -4  -4 -13   97.79   13.70
   4   4 -13   74.39   12.20
  -4   4 -13   92.39   15.00
  -4   4 -13  112.59   14.20
   4   4  13   79.09   14.70
  -4   4 -13   89.09   12.30
  -4  -4  13   81.39   13.30
   0  -5  13  255.77   22.30
   0   5 -13  253.57   21.80
   0  -5 -13  243.28   21.30
   1  -5  13  115.09   13.20
   1   5 -13   86.89   13.00
   1  -5 -13  115.69   12.30
   1   5  13  108.09   10.90
  -1   5 -13  108.39   12.30
  -1   5 -13  105.09   12.60
  -1  -5  13  103.19   12.60
   1   5  13  120.19   12.40
  -1  -5  13   98.09   13.20
  -2   5  13   24.60    7.50
   2   5 -13   24.30    8.30
  -2   5  13   28.50    4.40
  -2   5 -13   37.50    7.00
  -2  -5  13   28.00    7.30
  -2   5 -13   29.80    7.20
   2   5  13   18.30    6.40
   2   5  13   37.30    6.50
  -2   5 -13   20.40    7.40
   3   5 -13  121.89   14.60
  -3   5  13  125.09   17.50
  -3   5  13  108.59   13.00
   3   5 -13  143.59   17.60
  -3  -5  13  142.69   17.50
  -3   5 -13  106.19   15.00
  -3   5 -13  130.79   16.40
  -3   5 -13  148.99   17.30
   3   5  13  127.29   16.30
  -4   5  13  107.59   13.60
  -4   5  13  112.39   17.70
   4   5 -13  140.39   16.80
   4   5 -13  115.89   19.00
  -4   5 -13  144.69   19.60
  -4  -5  13  123.29   17.50
  -4   5 -13  113.49   18.50
  -4   5 -13  135.69   18.60
   4   5  13  135.09   17.90
   0   6  13   10.10    3.10
   0   6  13    7.40    5.20
   0  -6 -13    4.70    5.20
   1  -6  13  388.96   30.60
   1   6 -13  370.26   30.20
   1   6  13  349.17   28.40
  -1   6 -13  325.47   30.70
   1  -6 -13  369.26   29.30
  -1  -6  13  354.06   30.20
  -1   6 -13  358.16   29.60
  -1  -6  13  316.57   28.90
   2   6 -13  301.47   28.60
  -2   6  13  294.97   24.90
   2   6  13  313.47   27.00
  -2  -6  13  347.47   29.00
  -2   6 -13  339.77   27.90
   2   6  13  332.97   27.40
  -2   6 -13  338.17   28.50
  -3   6  13  117.09   13.00
   3   6 -13  135.29   17.40
  -3   6  13  141.79   18.40
  -3  -6  13  147.49   19.20
  -3   6 -13  123.29   17.00
  -3   6 -13   97.49   15.20
   3   6  13   94.79   21.40
   3   6  13  124.09   15.60
  -3   6 -13  118.99   17.60
  -4   6  13   30.70   13.70
  -4   6  13   30.20    8.40
   4   6 -13   31.30    8.80
   4   6 -13    0.10   15.80
  -4  -6  13   14.70   13.20
   4   6  13   33.80   14.30
  -4   6 -13   28.10   12.10
  -4   6 -13   29.80   13.70
  -4   6 -13   22.30   11.50
   0   7 -13   49.99    9.40
   0  -7  13   30.50    8.50
   0   7  13   48.40    7.90
   0   7  13   48.00    5.40
   1   7 -13  111.39   15.30
  -1   7  13   85.29   12.40
   1  -7  13  116.59   13.90
  -1   7  13  102.09    8.30
  -1  -7  13   71.99   11.50
  -1   7 -13   66.39   11.10
   1   7  13   74.09   10.80
   1  -7 -13   85.59   11.00
  -1   7 -13   67.89   11.60
  -1  -7  13   76.79   10.30
  -2   7  13  126.19   11.50
   2   7 -13  135.39   16.40
   2   7  13  119.49   15.60
  -2  -7  13  124.49   17.10
  -2   7 -13   83.69   13.50
  -2   7 -13   98.79   13.60
  -3   7  13   60.59   13.00
  -3   7  13   60.99    9.00
   3   7 -13   61.59   15.20
  -3   7 -13   58.29   13.00
  -3   7 -13   75.29   13.20
  -3  -7  13   46.40   12.70
   3   7  13   67.19   10.30
  -3   7 -13   60.69   11.90
   3   7  13   62.19   12.60
  -4   7  13   50.19   10.10
  -4   7  13   14.70   17.20
  -4  -7  13   56.09   18.60
  -4   7 -13   65.69   13.50
  -4   7 -13   53.79   16.10
  -4   7 -13   72.39   15.30
   4   7  13   43.80   17.60
   0   8 -13    9.50    7.90
   0   8  13    1.40    4.70
   0   8  13   10.90    7.30
   0  -8  13   11.70    7.10
   0  -8  13   15.00    8.30
   0   8 -13   10.70    9.00
  -1   8  13   31.80    9.20
  -1   8  13   17.40    5.60
   1   8 -13   27.20    9.80
  -1   8 -13   43.80    9.90
  -1  -8  13   49.50   10.20
   1  -8 -13   41.00    8.40
   1   8  13   32.60    9.00
  -1   8 -13   34.20   10.20
   2   8 -13   17.60   11.30
  -2   8  13   25.00    6.30
  -2   8  13   23.20    9.80
   2  -8 -13   26.30    9.50
   2   8  13   28.70   10.60
  -2   8 -13   19.80   10.40
  -2   8 -13   19.90   10.30
  -2  -8  13   17.30    9.60
  -3   8  13   27.90    7.90
  -3   8  13   59.69   14.20
   3   8 -13   23.90   16.30
  -3  -8  13   32.00   12.90
  -3   8 -13   41.60   13.00
   3   8  13   46.20   14.10
  -3   8 -13   28.00   11.90
  -3   8 -13   15.10   12.90
   0   9  13    5.70    5.90
   0   9  13   20.50   10.60
   0  -9  13   17.80    8.20
   0  -9  13    3.80   10.80
   0   9 -13   22.10   11.30
   0   9 -13   -2.10    8.50
  -1   9  13    4.00    5.60
   1   9 -13   22.80   12.00
  -1   9  13   17.60    9.90
   1  -9  13    5.70   10.10
  -1  -9  13   10.00   10.40
  -1   9 -13   12.70   10.80
  -1   9 -13    7.80   10.60
   1  -9 -13   23.60    8.50
   1   9  13   -2.40   10.30
  -2   9  13   18.00   12.10
   2   9 -13   35.80   12.90
  -2   9 -13   12.10   11.10
  -2  -9  13   24.00   12.70
  -2   9 -13   -2.50   10.40
   2  -9 -13   21.70   10.10
   2   9  13   -2.10   11.10
  -3   9  13   10.70   15.70
  -3   9  13    3.30   13.90
  -3   9 -13   30.00   15.50
   3   9  13   23.30   16.10
   0  10  13   -6.30   11.40
   0 -10  13   13.10   11.40
   0  10 -13    1.60   11.20
   0 -10  13    4.50    9.20
   0  10  13    2.10    7.10
   0  10 -13   14.90   12.10
   1 -10  13    2.90   13.50
  -1  10  13    2.90   12.00
  -1 -10  13  -14.40   12.10
  -1  10 -13   23.30   12.20
   1 -10 -13    7.10    8.40
  -1  10 -13    7.80   11.20
   1  10  13   15.90   12.90
  -2  10  13   18.00   13.50
   2  10  13  -11.10   14.30
  -2  10 -13   11.70   14.90
   2 -10 -13    4.50   10.50
  -2 -10  13    3.60   14.40
   0   0  14 5825.12  419.96
   0   0 -14 6026.10  419.96
   0   0  14 5266.57  421.06
   1   0  14  219.18   17.10
   1   0 -14  227.48   18.70
  -1   0  14  216.58   17.70
  -1   0 -14  203.48   17.50
  -2   0 -14   96.49   11.10
   2   0 -14  104.59   11.60
   2   0 -14   89.79   10.30
  -2   0  14  107.09   11.30
   2   0  14  106.89   10.70
  -3   0 -14  800.72   60.39
   3   0  14  815.82   62.49
  -3   0 -14  811.62   60.39
  -3   0 -14  806.42   62.59
   3   0 -14  831.82   62.49
  -4   0 -14  635.04   48.30
  -4   0 -14  586.34   48.20
   4   0 -14  614.94   51.09
   4   0  14  623.84   51.39
  -4   0 -14  633.04   50.69
  -4   0  14  732.73   52.09
  -5   0  14   19.30   13.40
  -5   0 -14   24.50    7.20
  -5   0 -14   19.20   13.10
   0   1  14  708.83   54.79
   0  -1  14  803.32   56.89
   0  -1 -14  714.93   54.99
   0   1 -14  729.93   55.39
   0  -1  14  745.33   55.59
   0   1  14  759.92   56.89
   1  -1  14  577.84   38.10
  -1  -1 -14  514.95   37.90
   1   1 -14  494.05   39.00
  -1   1  14  490.95   38.00
   1   1 -14  492.55   37.70
   1   1  14  481.85   37.20
  -1   1 -14  436.36   38.70
  -1  -1  14  476.15   38.30
   1  -1 -14  481.65   38.90
   1   1  14  532.45   37.20
   2   1 -14  647.24   50.99
   2   1 -14  683.33   51.39
  -2  -1 -14  659.83   50.79
  -2   1  14  661.73   51.19
  -2  -1  14  663.73   51.39
  -2   1 -14  651.73   49.50
   2  -1 -14  707.63   51.69
  -2   1 -14  670.33   49.50
   2   1  14  686.73   50.59
  -2   1 -14  637.84   50.99
  -3   1  14   94.79   13.50
   3   1 -14   83.49   11.80
  -3  -1 -14   70.79   11.00
   3   1 -14   95.99   13.20
   3   1  14   89.39   12.80
  -3   1 -14  111.49   10.20
  -3   1 -14  105.29   10.10
  -3   1 -14  124.59   13.00
  -3  -1  14  111.29   13.80
   4   1 -14   71.79   12.70
  -4   1  14   58.39   12.00
  -4  -1 -14   58.49   11.60
  -4  -1 -14   67.89    8.10
  -4  -1 -14   64.59    8.10
   4   1  14   71.89   12.60
  -4   1 -14   59.39    8.50
  -4   1 -14   61.49    8.30
  -4  -1  14   48.30   10.90
  -4   1 -14   58.69   12.30
  -5  -1 -14   28.50   11.70
   5   1 -14   26.40   14.70
  -5   1  14   16.60   14.40
  -5  -1 -14   31.90    7.40
  -5  -1 -14   41.70    8.90
  -5   1 -14   52.99    9.30
  -5   1 -14   51.29   14.70
  -5  -1  14   30.00   14.90
  -5   1 -14   35.00    9.50
   5   1  14   57.09   15.50
   0   2 -14   11.20    4.40
   0  -2  14   13.20    3.90
   0   2 -14   11.20    2.90
   0  -2 -14   11.00    2.20
   0  -2  14    4.60    4.80
   0   2  14   10.30    5.80
  -1   2  14 1115.49   81.79
  -1  -2 -14 1131.79   81.59
   1  -2  14 1223.38   82.29
   1   2 -14  988.80   81.89
  -1  -2  14  952.20   82.79
   1  -2 -14 1152.48   82.89
  -1   2 -14 1137.69   81.49
  -1   2 -14 1070.49   81.39
  -1   2 -14 1106.59   82.09
  -1  -2  14 1089.39   82.39
   1   2  14 1108.89   82.89
   2   2 -14  814.52   58.89
  -2   2  14  743.23   58.89
  -2  -2 -14  786.42   58.29
   2   2 -14  806.52   58.89
   2   2  14  701.73   57.89
  -2   2 -14  757.72   57.89
   2  -2 -14  800.62   59.39
  -2   2 -14  774.82   58.79
  -2   2 -14  772.22   57.79
  -2  -2  14  761.32   59.19
  -3   2  14   73.69   17.10
   3   2 -14   81.19   10.40
  -3  -2 -14   72.69    9.50
   3   2  14   42.10    8.30
  -3  -2  14   54.39    9.20
  -3   2 -14   52.39   10.20
  -3   2 -14   47.60    7.30
  -3   2 -14   50.19    7.50
   4   2 -14   70.19   13.40
  -4  -2 -14   75.69   11.30
  -4   2  14   67.79   12.10
   4   2 -14   62.79   10.70
  -4  -2  14   44.40   11.10
   4   2  14   71.49   12.50
  -4   2 -14   50.19    8.50
  -4   2 -14   50.69   11.60
  -4   2 -14   42.80    8.70
  -5   2  14   24.30   14.90
   5   2 -14   45.00   21.40
  -5  -2 -14   49.00   13.90
  -5   2 -14   69.59   11.90
  -5  -2  14   48.40   16.10
   5   2  14   67.79   16.40
  -5   2 -14   64.59   11.20
   0   3 -14  758.52   55.79
   0  -3  14  744.53   56.19
   0   3 -14  757.42   55.89
   0  -3  14  695.53   56.49
   1   3 -14  221.88   17.60
  -1  -3 -14  221.08   16.20
   1  -3  14  228.88   17.70
  -1  -3  14  190.78   17.70
  -1  -3  14  172.28   18.40
  -1   3 -14  200.08   17.40
   1  -3 -14  190.48   17.80
   1   3  14  186.18   18.30
  -1   3 -14  188.58   16.60
  -2  -3 -14  134.89   12.80
   2   3 -14  141.59   14.50
  -2   3  14  123.49   13.60
   2   3 -14  115.99   13.60
  -2  -3  14  141.29   14.50
  -2   3 -14  149.39   12.60
   2  -3 -14  139.39   14.50
  -2   3 -14  113.89   13.90
   2   3  14  120.29   12.20
  -2   3 -14  130.39   12.90
   3   3 -14  114.69   12.90
   3   3 -14  131.29   15.00
  -3  -3 -14  132.69   12.80
  -3   3 -14   77.89   10.60
  -3   3 -14   73.59   11.80
  -3  -3  14   90.29   12.50
   3   3  14   81.99   11.30
  -3   3 -14   76.19   11.90
   4   3 -14   89.99   12.40
  -4  -3 -14   77.09   12.50
   4   3 -14   77.69   14.20
  -4   3  14   65.09   13.30
  -4  -3  14   88.19   13.70
  -4   3 -14   87.29   11.40
   4   3  14  102.79   14.50
  -4   3 -14   72.29   13.60
  -4   3 -14   99.39   12.20
   0  -4  14 1527.15  110.69
   0  -4  14 1460.65  110.49
   0   4 -14 1441.56  110.19
   1   4 -14  178.78   14.70
   1  -4  14  162.38   14.70
  -1  -4  14  143.49   14.40
   1   4  14  115.19   11.70
   1   4  14  132.19   14.50
  -1   4 -14  130.59   14.10
  -1  -4  14  180.18   15.30
   1  -4 -14  135.99   14.20
  -1   4 -14  132.09   13.60
   2   4 -14   53.49   10.50
  -2   4  14   67.39    9.70
  -2   4 -14  100.19   10.70
   2   4  14   97.79   12.10
  -2  -4  14   90.89   16.70
   2  -4 -14   92.99   12.30
  -2   4 -14   81.79   10.80
   2   4  14   86.19   10.00
  -2   4 -14   92.59   11.30
   3   4 -14   55.59    7.90
   3   4 -14   32.00    9.20
  -3   4  14   62.69    9.80
  -3  -4 -14   35.10    8.00
   3   4  14   28.20    8.40
  -3   4 -14   33.50    8.40
  -3  -4  14   25.60    8.60
  -3   4 -14   32.80    7.70
  -3   4 -14   28.20    9.50
  -4  -4 -14  131.69   15.70
   4   4 -14  150.68   19.70
   4   4 -14  146.99   17.90
  -4   4  14  137.99   17.90
  -4   4 -14   91.69   16.80
  -4   4 -14  151.38   17.50
  -4  -4  14  118.39   17.00
  -4   4 -14  157.18   18.60
   4   4  14  132.09   17.30
   0  -5  14   11.00    5.80
   0   5 -14    8.30    5.80
   1   5 -14  264.47   20.80
   1  -5  14  243.88   21.10
  -1  -5  14  206.08   20.60
  -1   5 -14  247.28   20.00
   1   5  14  200.88   18.20
   1  -5 -14  222.08   20.00
  -1   5 -14  205.78   19.90
   1   5  14  224.38   20.10
  -1  -5  14  190.58   20.00
  -2   5  14  143.79   16.10
   2   5 -14  140.69   16.90
  -2   5 -14  147.99   15.70
  -2   5 -14  156.28   15.50
  -2   5 -14  122.19   16.20
   2   5  14  146.89   14.90
   2   5  14  150.48   15.50
  -2  -5  14  152.78   17.30
  -3   5  14    9.00    8.80
   3   5 -14   35.80   10.30
  -3   5  14   20.60    7.30
   3   5 -14   19.70    6.70
  -3   5 -14   14.40    7.50
  -3  -5  14   15.90    9.50
   3   5  14   14.00    8.20
  -3   5 -14   13.50    8.70
  -3   5 -14   32.40    9.10
   4   5 -14   26.20   14.40
   4   5 -14   10.80    9.00
  -4   5  14   -9.10   10.90
  -4  -5  14    5.70   10.50
   4   5  14    7.40   12.50
  -4   5 -14   -7.70   11.20
  -4   5 -14    4.40    9.80
  -4   5 -14   13.10   11.00
   0  -6  14  323.17   28.50
   0   6 -14  318.17   29.20
   0   6  14  343.57   26.60
   1  -6  14  205.78   18.80
   1   6 -14  187.28   18.30
  -1  -6  14  178.88   18.30
   1  -6 -14  177.08   17.20
   1   6  14  167.88   16.00
  -1  -6  14  149.49   17.30
  -1   6 -14  182.28   17.80
  -1   6 -14  155.98   17.60
   2   6 -14   21.50    8.80
  -2   6  14   30.30    4.70
  -2   6 -14   27.60    9.10
   2   6  14   23.60    7.90
  -2   6 -14   27.80    7.90
   2  -6 -14   35.70    8.70
   2   6  14   27.90    8.00
  -2  -6  14   25.30    8.50
  -3   6  14   60.69    8.70
   3   6 -14   56.59   13.70
  -3   6  14   39.60   10.80
  -3   6 -14   53.19   11.10
  -3   6 -14   49.90   10.40
  -3   6 -14   43.80   11.70
  -3  -6  14   47.60   11.90
   3   6  14   53.99   10.00
  -4   6  14    8.40   12.90
   4   6 -14   14.20    9.00
  -4   6  14    6.30    8.70
  -4   6 -14   24.90   12.20
  -4   6 -14   18.20   13.10
   4   6  14   36.80   14.30
  -4  -6  14   17.50   13.30
  -4   6 -14   13.30   11.90
   0   7  14   41.10    8.00
   0   7  14   44.30    5.10
   0  -7  14   33.50    8.10
   0   7 -14   45.10    9.60
   0   7 -14   47.70    8.30
   0  -7  14   32.30    8.70
  -1   7  14    2.70    7.20
   1   7 -14   14.00    8.50
   1  -7  14    5.90    7.90
  -1  -7  14    3.50    7.40
   1   7  14    1.70    6.50
  -1  -7  14    7.60    6.70
   1  -7 -14    6.90    6.80
  -1   7 -14    0.70    8.70
  -1   7 -14   -5.70    6.50
  -2   7  14   59.69    7.50
   2   7 -14   74.89   12.90
  -2   7 -14   50.09   11.30
  -2   7 -14   81.99   12.20
   2   7  14   73.99   11.20
   2  -7 -14   94.29   12.60
  -2  -7  14   88.19   13.00
   3   7 -14   30.30   13.00
  -3   7  14   42.70   11.20
  -3   7 -14   17.80   10.10
  -3  -7  14   12.30   12.10
   3   7  14   23.80    9.10
  -3   7 -14   26.70   11.60
   3   7  14   31.60   10.70
  -3   7 -14   22.40   11.70
   0   8 -14   58.79    9.90
   0   8  14   59.39    9.90
   0   8  14   60.99    7.00
   0  -8  14   47.30   10.80
   0  -8  14   55.99    9.70
   0   8 -14   52.09   11.10
   1   8 -14   37.20   11.00
   1  -8  14   45.60   11.10
  -1   8  14   47.50   10.50
  -1   8 -14   33.10   10.60
   1   8  14   33.40    9.40
  -1  -8  14   61.69   11.10
   1  -8 -14   40.40    9.10
  -1   8 -14   40.40   10.70
   2   8 -14   59.79   13.60
  -2   8  14   52.59   12.10
   2  -8 -14   78.89   12.20
  -2  -8  14   55.89   13.40
  -2   8 -14   50.89   11.90
   2   8  14   66.59   12.50
  -2   8 -14   52.19   11.90
  -3   8  14   10.60   12.60
  -3   8 -14    4.30   11.90
   3   8  14   -7.10   13.00
  -3  -8  14  -15.40   12.10
  -3   8 -14  -13.00   11.50
  -3   8 -14   -0.50   11.10
   0  -9  14   22.80   11.30
   0   9 -14   15.30   11.00
   0  -9  14    7.30    8.80
   0   9  14    6.80   10.20
   0   9 -14   -6.00    8.50
   0   9  14    9.80    5.90
   1   9 -14   15.90   12.40
   1  -9  14   28.50   12.20
  -1   9  14   20.60   10.20
  -1   9 -14   31.60   11.60
   1  -9 -14   13.70    9.90
   1   9  14   25.30   10.40
  -1  -9  14   11.00   10.70
  -1   9 -14    9.10   11.10
   2   9 -14    9.70   13.00
  -2   9  14   13.80   11.80
  -2   9 -14   11.00   12.40
  -2   9 -14    7.50   10.70
  -2  -9  14   20.10   12.20
   2   9  14   -1.00   11.90
   2  -9 -14   -3.50    9.50
   0 -10  14    2.90    9.60
   0  10 -14   13.30   12.50
   0  10 -14   -4.00    9.90
   0  10  14   -4.30   11.50
   0 -10  14   -7.80   12.00
   1 -10  14    8.20   14.40
  -1  10  14    4.10   12.00
  -1  10 -14    1.60   11.00
  -1  10 -14   -8.50   15.90
  -1 -10  14   11.20   14.00
   1  10  14    8.30   12.30
   1 -10 -14    7.20    9.10
   0   0  15    5.00    2.60
   0   0  15    6.30    4.80
   1   0 -15 1450.65  103.69
  -1   0 -15 1385.16  102.59
  -1   0  15 1323.07  102.79
   1   0  15 1369.16  102.29
  -2   0 -15  708.73   53.59
   2   0 -15  718.03   54.19
  -2   0  15  680.03   53.79
   2   0 -15  702.13   53.09
   3   0  15  121.39   14.60
  -3   0 -15  139.09   15.40
   3   0 -15  115.19   14.20
  -3   0  15  105.99   15.00
   3   0 -15  118.69   14.10
   4   0 -15   28.20   10.50
  -4   0 -15   15.30    4.50
  -4   0  15   15.50   10.00
   4   0  15   11.70   10.00
  -4   0 -15   21.90    9.60
  -4   0 -15   17.20    4.90
  -5   0  15   57.19   14.80
  -5   0 -15   65.59   15.00
   0   1  15   52.09    5.00
   0   1  15   51.49    8.30
   0   1 -15   53.49    6.40
   0  -1  15   49.70    6.60
   0  -1  15   43.80    7.70
   0  -1 -15   56.69    5.60
   1  -1  15  467.45   33.00
  -1  -1 -15  506.65   33.00
   1   1 -15  489.25   32.60
  -1   1  15  483.25   33.10
   1  -1 -15  380.66   33.70
   1   1  15  385.66   32.10
   1   1  15  371.06   32.10
  -1   1 -15  379.46   33.10
  -1  -1  15  406.46   33.30
  -2  -1 -15  123.79   14.50
   2   1 -15  120.39   14.40
  -2   1  15  129.89   14.50
   2   1  15  176.98   14.20
   2  -1 -15  185.38   15.70
  -2  -1  15  181.78   15.40
  -2   1 -15  171.08   15.20
  -3   1  15  219.78   27.40
   3   1 -15  255.47   26.40
   3   1 -15  287.77   24.70
  -3  -1 -15  294.47   24.60
   3   1  15  287.27   24.60
  -3  -1  15  287.07   25.30
  -3   1 -15  292.37   22.00
  -3   1 -15  287.47   22.00
  -3   1 -15  260.47   24.80
   4   1 -15  119.59   16.40
  -4   1  15  136.19   17.00
   4   1 -15  127.09   17.20
  -4  -1 -15  147.19   16.30
  -4  -1  15  126.29   16.50
  -4   1 -15  117.59   13.60
  -4   1 -15  106.39   15.30
   4   1  15  139.49   19.20
  -4   1 -15  145.89   13.40
   5   1 -15   10.70   13.90
  -5  -1 -15    4.90   11.70
  -5   1  15   19.00   15.40
   5   1  15    2.50   14.00
  -5   1 -15   -2.70    6.80
  -5   1 -15    5.20    8.10
  -5   1 -15    0.70   21.40
  -5  -1  15    3.50   19.10
   0   2 -15 1212.08  107.29
   0   2  15 1524.95  108.79
   0   2 -15 1417.76  106.99
   0  -2  15 1439.16  107.69
   0  -2 -15 1486.75  106.59
   0  -2  15 1605.54  108.69
  -1   2  15  543.15   40.10
   1   2 -15  555.84   40.40
   1  -2  15  493.85   40.40
  -1  -2 -15  552.04   39.90
  -1  -2  15  433.46   41.50
  -1   2 -15  530.25   39.50
  -1  -2  15  542.75   40.90
  -1   2 -15  550.54   40.60
  -1   2 -15  524.85   39.50
   1  -2 -15  517.85   41.20
   1   2  15  557.14   41.70
   2   2 -15  233.38   22.30
  -2  -2 -15  270.87   21.80
  -2   2  15  245.88   22.20
   2   2 -15  213.78   22.00
  -2  -2  15  284.87   22.90
   2   2  15  263.67   21.30
  -2   2 -15  266.07   20.70
  -2   2 -15  282.87   22.80
  -2   2 -15  292.27   20.80
   2  -2 -15  273.67   23.00
  -3  -2 -15  146.59   18.30
   3   2 -15  172.28   19.70
   3   2 -15  199.48   18.90
  -3   2  15  159.78   20.40
  -3  -2  15  238.58   20.30
  -3   2 -15  221.48   17.30
  -3   2 -15  206.48   17.00
  -3   2 -15  189.78   20.10
   3   2  15  188.58   18.70
   4   2 -15  173.58   22.70
  -4   2  15  180.48   22.30
   4   2 -15  233.88   21.00
  -4  -2 -15  163.08   20.20
   4   2  15  189.68   22.70
  -4  -2  15  187.78   22.20
  -4   2 -15  194.48   18.10
  -4   2 -15  168.68   17.70
  -4   2 -15  158.28   20.40
   5   2 -15   54.59   13.40
  -5   2 -15   36.30   12.40
   5   2  15   40.00   15.70
  -5   2 -15   29.00    9.70
   0  -3  15    1.90    5.40
   0   3 -15    5.60    3.80
   0  -3  15    4.10    4.40
   0   3 -15    7.80    4.70
   1  -3  15  103.29   13.40
  -1   3  15  110.29   12.50
  -1   3 -15  144.49   12.80
   1   3  15  159.68   15.00
  -1   3 -15  165.38   12.80
  -1  -3  15  169.08   14.40
   1  -3 -15  164.08   14.70
  -1   3 -15  151.88   14.00
  -1  -3  15  145.19   15.20
  -2   3  15  744.43   56.89
  -2  -3 -15  744.93   56.09
   2   3 -15  788.62   57.09
  -2   3 -15  695.03   56.89
   2  -3 -15  811.62   57.59
  -2  -3  15  700.13   57.29
  -2   3 -15  685.53   55.89
   2   3  15  762.92   55.79
  -2   3 -15  733.83   56.19
   3   3 -15   29.00    7.90
   3   3 -15   63.99   10.50
  -3  -3 -15   53.19    8.30
  -3  -3  15   30.20    8.90
  -3   3 -15   35.10    7.20
   3   3  15   34.10    8.50
  -3   3 -15   33.90    6.70
  -3   3 -15   36.10   10.00
   4   3 -15  113.79   16.80
   4   3 -15  102.69   13.60
  -4   3  15  109.49   16.00
  -4  -3 -15   93.69   13.40
  -4  -3  15   82.39   14.20
  -4   3 -15  106.39   15.10
   4   3  15  105.99   15.20
  -4   3 -15  102.09   15.30
  -4   3 -15  103.49   14.60
   0   4 -15  478.35   37.30
   0  -4  15  461.95   38.00
   0  -4  15  491.15   38.00
   0   4 -15  483.55   37.40
   1  -4  15  486.95   38.40
   1   4 -15  526.95   38.30
   1  -4 -15  482.05   38.40
  -1  -4  15  476.45   38.40
  -1   4 -15  497.25   37.70
   1   4  15  421.46   36.20
  -1  -4  15  516.25   38.80
   1   4  15  481.15   38.60
  -1   4 -15  486.25   38.00
   2   4 -15  441.86   37.40
  -2   4  15  431.96   34.60
   2   4  15  428.56   33.50
   2   4  15  449.46   35.10
  -2  -4  15  416.46   35.30
  -2   4 -15  430.06   34.20
  -2   4 -15  419.76   35.30
  -2   4 -15  457.55   34.10
   2  -4 -15  354.46   39.70
   3   4 -15   49.10    8.80
  -3  -4 -15   46.90    9.20
   3   4 -15   49.70   11.00
  -3   4  15   49.99   10.40
  -3  -4  15   71.19   11.50
  -3   4 -15   60.49    9.00
  -3   4 -15   60.69    9.00
   3   4  15   64.79   10.10
  -3   4 -15   60.89   11.40
  -4   4  15   -4.90   10.70
   4   4 -15    8.90   12.70
   4   4 -15   49.40    9.60
  -4  -4 -15    4.10    9.60
  -4   4 -15   21.70    8.70
   4   4  15   21.60   11.40
  -4   4 -15   39.40   12.70
  -4   4 -15   25.50   11.50
  -4  -4  15   22.60   12.00
   0   5 -15  264.47   22.60
   0   5 -15  257.27   22.20
   0  -5  15  279.77   23.00
   0  -5  15  232.68   23.10
   1   5 -15  372.76   26.90
   1  -5  15  342.37   27.20
   1   5  15  272.97   24.30
  -1   5 -15  292.17   26.10
   1   5  15  330.47   26.70
  -1   5 -15  268.67   25.70
   1  -5 -15  290.57   26.20
  -1  -5  15  274.87   28.30
  -1  -5  15  353.36   26.90
  -2   5  15    8.60    7.00
   2   5 -15   18.50    7.80
  -2  -5  15   14.00    8.10
   2   5  15   11.50    6.00
  -2   5 -15   20.70    6.50
   2   5  15   13.50    6.50
   2  -5 -15   15.50    7.00
  -2   5 -15    9.80    6.50
  -2   5 -15   15.70    7.70
   3   5 -15  189.98   21.80
  -3   5  15  155.28   20.60
   3   5  15  178.88   19.30
  -3   5 -15  189.88   19.90
  -3   5 -15  184.98   20.80
  -3   5 -15  180.18   19.00
  -3  -5  15  164.48   21.10
   4   5 -15   60.59   11.10
  -4   5  15   55.59   14.40
   4   5 -15   62.29   15.70
  -4   5 -15   40.40   12.40
  -4   5 -15   33.10   13.80
  -4  -5  15   56.29   14.00
   4   5  15   49.40   14.30
  -4   5 -15   53.99   12.70
   0  -6  15   34.50    8.20
   0   6 -15   28.30    7.80
   0   6 -15   26.30    7.60
   0  -6  15   29.00    7.30
   0   6  15   16.70    5.40
   1  -6  15  108.99   14.20
   1   6 -15  110.79   14.00
  -1   6 -15   72.99   11.00
   1  -6 -15  100.49   13.10
  -1  -6  15   61.89   10.60
   1   6  15   93.39   11.60
  -1  -6  15   85.29   11.80
  -1   6 -15   95.39   13.10
   2   6 -15   88.39   12.60
  -2  -6  15   60.09   11.20
   2   6  15   60.39    9.50
  -2   6 -15   41.80    9.90
   2   6  15   67.29   10.10
  -2   6 -15   60.29    9.90
   2  -6 -15   56.09   10.70
   3   6 -15   48.80   15.50
  -3   6  15   64.59   12.70
  -3   6 -15   67.79   13.70
  -3   6 -15   80.99   13.00
  -3   6 -15   77.19   12.40
   3   6  15   79.49   12.20
  -3  -6  15  107.09   15.30
  -4   6  15   23.40   13.90
  -4  -6  15   19.90   15.20
  -4   6 -15    7.90   12.20
  -4   6 -15    8.50   11.00
   4   6  15    5.00   14.10
   0   7 -15   -2.70    7.10
   0   7  15    7.50    6.40
   0  -7  15   -2.70    6.80
   0   7 -15   20.90    7.40
   0  -7  15   -0.10    7.20
   1   7 -15   31.00   10.00
  -1   7  15   30.00    8.30
   1  -7  15   21.50    9.40
  -1  -7  15   59.29   10.70
  -1  -7  15   53.09    9.00
  -1   7 -15   55.79   10.00
  -1   7 -15   38.80    9.60
   1  -7 -15   77.79   10.00
   1   7  15   54.29    8.40
   2   7 -15   15.50    9.40
  -2   7 -15   33.60    9.20
  -2  -7  15   25.30   10.30
  -2   7 -15   22.80   10.40
   2   7  15   16.90    8.40
   2  -7 -15   20.00    9.00
  -3   7  15   10.60   11.20
   3   7 -15   22.00   13.90
  -3   7 -15   24.80   11.00
  -3   7 -15   18.30   11.80
   3   7  15   16.70    9.60
  -3   7 -15    4.80   10.00
   3   7  15   14.10   11.10
  -3  -7  15   -3.00   11.60
   0   8 -15   94.19   14.20
   0   8  15   95.69   11.80
   0   8 -15   73.19   12.00
   0  -8  15   73.99   12.70
  -1   8  15   38.40   10.10
   1   8 -15   37.20   11.80
   1  -8  15   37.40   11.20
   1   8  15   26.00    9.10
  -1   8 -15   27.90   10.00
   1  -8 -15   16.10    9.50
  -1  -8  15   39.40   10.70
  -1   8 -15   13.90   10.10
   2   8 -15    6.70   10.90
  -2   8  15   -4.80    9.90
  -2   8 -15    8.60   10.40
   2  -8 -15    4.60    8.50
   2   8  15   17.00   13.10
  -2   8 -15  -13.30   10.70
  -2  -8  15   13.40   11.00
  -3   8  15   29.10   13.50
  -3   8 -15    9.80   13.20
  -3  -8  15   22.70   14.30
  -3   8 -15   16.70   12.50
  -3   8 -15    4.20   12.50
   3   8  15    2.80   13.90
   0   9  15    0.20    9.40
   0  -9  15   -7.10    9.40
   0   9 -15  -14.40   11.40
   0  -9  15   -1.70   10.80
   0   9 -15    1.60    9.30
   1   9 -15   -0.20   12.00
  -1   9  15    4.50   10.40
   1  -9  15   13.60   12.70
  -1  -9  15    1.20   11.30
  -1   9 -15  -11.60   11.30
   1  -9 -15    5.90    8.50
   1   9  15    0.30   10.40
  -1   9 -15   -4.50   10.70
  -2   9  15   16.70   12.30
   2   9 -15   38.90   22.50
  -2  -9  15   26.80   14.30
  -2   9 -15   38.50   12.30
  -2   9 -15   45.50   13.40
   2  -9 -15   39.60   11.10
   2   9  15   28.30   12.90
   0  10 -15   34.40   12.70
   0  10 -15   26.90   18.40
   0 -10  15   30.20   14.10
   0 -10  15   43.70   10.90
   0  10  15   33.70   12.40
  -1  10  15   -2.60   12.50
   1 -10  15   20.30   15.00
   1  10  15  -15.30   13.60
   1 -10 -15   -6.70    9.10
  -1 -10  15    3.30   13.70
   0   0  16  310.97   26.60
   0   0 -16  319.47   24.30
   0   0  16  314.47   24.30
   1   0 -16  495.25   41.60
   1   0  16  574.44   40.10
  -1   0  16  553.84   40.60
  -1   0 -16  486.95   40.30
  -2   0  16    7.90    5.20
  -2   0 -16    6.70    5.00
   2   0 -16   10.10    5.30
  -3   0  16  532.25   41.40
   3   0 -16  570.14   41.10
  -3   0 -16  472.55   40.60
   3   0 -16  474.15   40.20
   3   0  16  482.85   40.40
  -4   0  16   30.90   10.20
  -4   0 -16   17.30    9.70
  -4   0 -16   47.10    5.40
  -4   0 -16   36.20    5.40
   0   1 -16 1036.20   76.59
   0  -1 -16 1004.30   76.19
   0   1  16 1074.59   78.29
   0  -1  16 1020.40   77.99
   0  -1  16  999.70   76.69
   0   1  16 1038.40   76.09
  -1   1  16  392.86   31.50
  -1  -1 -16  395.86   31.40
   1   1 -16  395.46   30.80
   1  -1  16  440.56   31.70
  -1  -1  16  408.36   31.90
   1   1  16  389.16   30.70
   1  -1 -16  425.86   32.90
  -1   1 -16  400.36   31.80
   1   1  16  425.96   30.80
   1   1  16  416.46   33.20
  -2  -1 -16   47.30    7.00
   2   1 -16   39.20    6.20
  -2   1 -16   22.00    6.90
   2  -1 -16   26.80    7.00
   2   1  16   23.20    5.40
  -2  -1  16   25.40    6.90
  -3   1  16   24.10    8.30
   3   1 -16   23.30    7.40
   3   1 -16   16.00    7.50
  -3  -1 -16   33.60    7.30
  -3   1 -16   13.60    3.10
  -3   1 -16   13.10    3.30
  -3  -1  16    7.20    7.30
  -3   1 -16    7.60    8.20
   3  -1 -16   19.70    7.60
   3   1  16   19.90    7.40
   4   1 -16   95.89   14.70
  -4   1  16  104.09   15.60
   4   1 -16   69.19   12.70
  -4  -1 -16   77.19   13.70
  -4   1 -16  105.59   11.30
  -4  -1  16   92.79   14.20
   4   1  16  109.09   15.00
  -4   1 -16  108.99   11.00
  -4   1 -16   99.09   15.30
   0   2 -16    0.00    2.40
   0   2 -16    3.90    3.70
   0  -2 -16    0.00    2.40
   0  -2  16    3.30    3.60
   0  -2  16   -2.20    4.70
   0   2  16    2.60    6.30
  -1  -2 -16  448.96   34.00
   1   2 -16  409.96   34.30
  -1   2  16  431.66   34.20
   1  -2  16  419.46   34.60
  -1  -2  16  467.65   35.10
   1  -2 -16  513.65   36.00
  -1  -2  16  412.66   36.10
  -1   2 -16  457.25   34.80
   1   2  16  467.75   36.00
   2   2 -16  641.64   58.59
  -2  -2 -16  779.52   58.09
   2   2 -16  754.22   58.49
  -2   2  16  741.13   58.59
   2   2  16  823.02   57.69
  -2   2 -16  784.02   57.09
  -2   2 -16  764.62   58.69
  -2  -2  16  769.82   59.09
  -2   2 -16  788.32   57.09
   2  -2 -16  800.82   59.39
  -3  -2 -16   56.89    9.00
   3   2 -16   56.29    9.80
  -3   2  16   53.59    9.80
  -3   2 -16   44.50   10.00
   3   2  16   50.39    9.10
   3  -2 -16   55.39   10.00
  -3  -2  16   45.60    9.60
  -3   2 -16   60.89    8.10
  -3   2 -16   54.59    6.90
   4   2 -16   44.00   10.90
   4   2 -16   60.39   13.20
  -4   2  16   35.00   12.60
  -4  -2 -16   61.29   11.20
   4   2  16   58.49   12.80
  -4   2 -16   58.99    8.20
  -4   2 -16   47.60    8.50
  -4  -2  16   64.69   12.70
  -4   2 -16   42.80   12.60
   0   3 -16  390.26   29.50
   0  -3  16  360.36   29.80
   0   3 -16  377.06   29.10
   0  -3  16  365.46   30.70
   1  -3  16   33.80    6.80
   1   3 -16   38.50    6.80
  -1   3  16   46.00    5.90
  -1  -3 -16   47.40    5.70
  -1  -3  16   46.80    7.10
  -1   3 -16   47.30    6.80
  -1   3 -16   46.80    7.30
   1   3  16   31.20    7.30
  -1  -3  16   39.90    8.40
  -1   3 -16   42.50    5.60
   1  -3 -16   37.10    7.40
   2   3 -16   85.39   13.00
   2  -3  16   95.39   13.90
  -2   3  16   97.89   12.60
   2   3 -16   92.89   13.50
  -2  -3 -16   95.49   11.90
  -2   3 -16  145.79   11.80
  -2   3 -16  135.19   14.20
  -2   3 -16  120.29   11.60
   2   3  16  123.09   11.50
  -2  -3  16  149.29   14.70
  -3   3  16   22.50    8.50
  -3  -3 -16   19.80    7.40
   3   3 -16   16.70    7.30
   3   3 -16   13.90    8.80
  -3   3 -16   15.90    5.70
   3   3  16    9.80    7.50
  -3  -3  16   17.30    8.40
  -3   3 -16   13.00    5.60
  -3   3 -16   10.50    8.80
  -4   3  16   96.69   16.40
  -4  -3 -16  129.69   15.00
   4   3 -16  106.69   17.30
   4   3 -16  115.89   14.60
  -4   3 -16  125.59   14.90
  -4  -3  16  108.29   16.00
   4   3  16  102.49   15.50
  -4   3 -16  110.89   16.90
   0  -4  16  296.97   24.40
   0  -4  16  266.37   23.70
   0   4 -16  283.87   23.30
   0   4 -16  268.37   23.10
   1  -4  16  239.38   21.80
   1   4 -16  233.18   21.30
  -1  -4  16  205.38   22.30
   1   4  16  261.77   22.30
  -1  -4  16  259.07   22.00
  -1   4 -16  260.07   20.80
  -1   4 -16  242.18   21.30
   1  -4 -16  254.67   21.80
  -2   4  16  302.97   24.90
   2  -4  16  306.77   26.40
  -2   4 -16  295.87   24.00
  -2   4 -16  275.57   23.80
   2   4  16  283.57   23.30
  -2  -4  16  276.37   25.60
   2  -4 -16  300.17   25.60
  -2   4 -16  298.87   25.80
   2   4  16  234.58   31.30
   3   4 -16  197.28   23.40
   3   4 -16  211.38   21.10
  -3  -4 -16  208.58   20.10
  -3   4  16  203.48   21.90
  -3   4 -16  202.98   19.90
  -3   4 -16  212.18   22.10
  -3   4 -16  219.48   20.20
   3   4  16  216.98   20.70
  -3  -4  16  231.08   22.60
   4   4 -16   58.39   14.70
   4   4 -16   77.19   11.50
  -4   4  16   51.99   13.70
  -4  -4 -16   58.49   12.00
  -4  -4  16   54.69   13.70
  -4   4 -16   65.09   10.70
  -4   4 -16   58.59   11.60
  -4   4 -16   65.09   15.10
   4   4  16   45.10   12.80
   0  -5  16   49.99    8.80
   0   5 -16   43.80    7.70
   0   5 -16   35.90    7.40
   0  -5  16   39.50    8.30
   1  -5  16   95.09   15.20
   1   5 -16   94.99   12.90
   1  -5 -16  111.29   14.00
  -1  -5  16  154.18   15.10
  -1  -5  16  114.59   14.60
  -1   5 -16  122.79   14.10
   1   5  16  122.79   14.70
   1   5  16  115.99   11.20
  -1   5 -16  127.79   13.50
   2   5 -16   47.90    9.90
  -2   5  16   43.80    8.90
   2  -5  16   49.30   10.00
   2   5  16   32.40    9.80
  -2   5 -16   45.40    8.10
  -2   5 -16   32.90    9.40
  -2   5 -16   40.80    7.80
  -2  -5  16   42.40    9.50
   2   5  16   41.40    7.10
   2  -5 -16   41.20    8.90
  -3   5  16   61.09   11.70
   3   5 -16   60.19   13.40
  -3   5 -16   55.59   10.20
  -3   5 -16   40.70   12.00
  -3  -5  16   61.29   12.60
  -3   5 -16   45.40   10.10
   3   5  16   48.60   10.50
  -4   5  16   20.50   12.70
   4   5 -16   28.50   10.40
   4   5 -16   21.80   14.80
  -4   5 -16   25.50   11.40
  -4  -5  16   43.10   14.60
  -4   5 -16   29.30   10.30
   4   5  16   24.70   13.80
  -4   5 -16    7.10   13.50
   0   6 -16    3.00    6.90
   0  -6  16    6.00    6.70
   0   6 -16    9.90    6.30
   0  -6  16    7.90    8.90
   0   6  16    7.60    5.60
   1   6 -16   61.59   10.40
   1  -6  16   76.49   11.30
  -1  -6  16   55.89   10.20
  -1   6 -16   76.59   11.20
  -1   6 -16   55.09    9.80
  -1  -6  16   40.60    9.60
   1   6  16   71.69    8.50
   1  -6 -16   62.99    9.90
   2   6 -16    3.00    9.30
  -2   6  16    5.60    7.80
  -2   6 -16    3.20    7.20
   2   6  16    7.90    7.50
   2  -6 -16    4.10    7.60
  -2   6 -16    9.20    7.70
   2   6  16    1.90    8.10
  -2   6 -16    8.40    8.30
  -2  -6  16   18.70    8.90
  -3   6  16   85.19   14.20
   3   6 -16   62.29   15.90
  -3   6 -16   87.49   12.90
   3   6  16   97.69   13.20
  -3   6 -16   69.19   14.10
  -3   6 -16   83.79   13.40
   3   6  16   92.09   16.30
  -3  -6  16   83.69   14.50
  -4   6  16    8.00   15.20
  -4   6 -16   18.30   12.40
  -4   6 -16   -2.70   11.70
  -4   6 -16   -6.00   11.60
   4   6  16    5.90   14.80
   0   7 -16  160.18   17.70
   0   7 -16  155.18   18.80
   0   7  16  156.98   16.40
   0  -7  16  159.98   18.90
   0  -7  16  162.18   18.20
   1   7 -16   87.69   14.40
   1  -7  16   90.69   13.50
  -1   7 -16   88.79   12.70
   1   7  16   88.79   11.30
  -1   7 -16   86.09   12.40
  -1  -7  16  103.19   13.90
  -1  -7  16   90.79   12.20
   1  -7 -16   74.59   13.30
   2   7 -16   22.50   10.60
  -2   7 -16    1.40    9.00
  -2  -7  16   19.20   10.70
   2  -7 -16   23.70    9.20
   2   7  16   17.40    9.00
  -2   7 -16   22.40    9.80
  -3   7  16   30.40   11.60
   3   7 -16   26.30   14.00
  -3   7 -16   29.90   11.60
   3   7  16   33.10   11.20
  -3   7 -16   23.40   11.90
  -3  -7  16   31.60   12.90
   3   7  16   28.60   10.80
  -3   7 -16   37.60   12.00
   0   8 -16    6.20   10.10
   0   8 -16    6.00    8.50
   0  -8  16   -8.70    9.90
   0   8  16   13.60    7.90
   0  -8  16   14.50    8.60
   1  -8  16   36.00   11.70
   1   8 -16   48.10   12.00
  -1   8  16   32.00   10.90
  -1   8 -16   32.70   10.70
  -1   8 -16   30.80   10.10
   1   8  16   21.60    8.50
   1  -8 -16   27.50    9.30
  -1  -8  16   18.60   10.90
   2   8 -16  123.09   17.70
  -2   8 -16   89.89   16.00
  -2   8 -16  107.69   16.10
   2  -8 -16   96.19   13.70
  -2  -8  16   90.19   16.20
  -3   8  16   31.80   14.20
  -3   8 -16   12.00   13.00
  -3  -8  16   51.69   20.70
   3  -8 -16   23.80   13.20
  -3   8 -16   44.70   13.50
   3   8  16   16.10   14.70
  -3   8 -16   36.80   13.40
   0   9  16   33.30   10.80
   0   9 -16   51.29   13.60
   0  -9  16   54.59   13.70
   0  -9  16   46.10   11.50
   0   9 -16   41.40   11.10
  -1   9  16   13.70   11.40
   1  -9  16   -0.80   12.20
   1   9 -16   15.80   12.00
  -1  -9  16   -2.50   11.70
   1  -9 -16   24.80    9.70
  -1   9 -16   13.70   10.60
   1   9  16   30.20   11.20
  -1   9 -16   20.00   12.80
  -2   9  16   12.30   12.90
   2  -9 -16    8.40   10.30
  -2   9 -16   11.70   12.50
   2   9  16   36.20   13.20
  -2   9 -16   17.40   12.70
  -2  -9  16   32.50   15.70
   0 -10  16   -4.10   10.20
   0 -10  16   11.10   13.50
   0  10  16   22.50   13.90
  -1  10  16   13.80   13.70
   1 -10 -16   27.40   10.30
   1  10  16   13.10   14.60
  -1  10 -16   11.60   11.50
   0   0 -17   -6.30    3.10
   0   0  17   -5.90    5.60
   0   0  17    3.70    2.80
   1   0  17  958.30   64.49
  -1   0  17  874.81   64.99
   1   0 -17  851.11   65.99
  -1   0 -17  750.32   65.39
  -2   0 -17   79.29    9.60
   2   0 -17   88.49   11.80
  -2   0  17   77.19   11.10
  -3   0  17   33.40    8.50
  -3   0 -17   39.20    9.40
   3   0 -17   35.50    8.90
  -4   0  17   -1.80    9.70
   4   0 -17   25.60   10.00
  -4   0 -17   15.50    9.90
   0   1  17  114.09   10.00
   0   1  17  135.29   14.50
   0  -1  17  129.69   14.00
   0   1 -17  118.39   11.20
   0  -1  17  123.59   11.40
   0  -1 -17  115.49   10.30
  -1  -1 -17  288.87   21.80
  -1   1  17  288.57   21.90
   1  -1  17  295.27   22.00
   1   1  17  260.17   20.80
   1  -1 -17  261.47   23.30
  -1   1 -17  260.47   22.10
   1  -1 -17  254.77   20.90
  -1  -1  17  261.27   22.10
  -2   1  17  138.89   13.60
   2   1 -17  129.69   14.10
   2   1 -17  130.79   12.60
  -2  -1 -17  113.19   13.10
   2  -1 -17  118.99   14.10
   2   1  17  111.59   12.00
  -2   1 -17  113.69   13.70
  -2  -1  17  118.79   13.80
  -3  -1 -17  212.78   20.80
   3   1 -17  227.98   20.80
   3   1 -17  211.68   21.10
  -3   1  17  225.28   22.10
  -3  -1  17  236.28   22.20
   3   1  17  222.48   20.70
   3  -1 -17  217.98   21.50
  -3   1 -17  196.58   21.20
   4   1 -17   67.89   13.50
  -4   1  17   75.79   13.70
   4   1 -17   76.69   12.50
  -4  -1 -17   68.79   12.90
  -4   1 -17   59.29    7.30
   4  -1 -17   70.29   12.80
  -4   1 -17   61.59    8.00
  -4  -1  17   62.69   13.30
   4   1  17   56.59   12.80
  -4   1 -17   49.70   12.70
   0   2 -17 1669.43  122.49
   0  -2  17 1681.83  122.79
   0  -2 -17 1706.73  121.59
   0  -2  17 1563.44  124.29
   0   2  17 1616.14  125.09
  -1   2  17  760.42   54.49
  -1  -2 -17  748.23   54.19
   1   2 -17  706.03   54.29
   1  -2  17  729.33   54.89
  -1   2 -17  697.63   54.79
   1  -2 -17  702.43   55.79
  -1  -2  17  699.13   55.09
  -2  -2 -17  103.39   11.70
   2   2 -17  128.49   13.80
  -2   2  17  112.19   12.40
   2   2 -17  123.09   12.20
   2   2  17   81.99   10.60
  -2   2 -17  104.19   12.00
  -2  -2  17   93.59   12.20
  -3  -2 -17   36.10    8.50
   3   2 -17   51.49    9.70
  -3   2  17   35.30    9.50
   3   2 -17   31.60    9.60
  -3   2 -17   45.20   10.20
  -3   2 -17   51.59    6.10
   3  -2 -17   58.89   10.50
   3   2  17   63.99    9.80
  -3  -2  17   51.79   10.80
  -3   2 -17   55.79    7.60
   4   2 -17  144.09   20.90
  -4  -2 -17  210.08   21.50
   4   2 -17  180.08   24.10
  -4   2  17  183.38   24.20
  -4   2 -17  195.08   17.30
  -4   2 -17  182.28   22.50
   4   2  17  211.38   23.60
  -4  -2  17  182.88   23.50
  -4   2 -17  203.38   17.90
   0   3 -17  100.99   11.00
   0  -3  17   92.89   11.40
   0   3 -17  104.79   10.20
   1  -3  17   28.00    6.40
  -1   3  17   34.40    5.30
   1   3 -17   37.30    6.30
  -1  -3 -17   34.20    5.00
  -1   3 -17   19.50    6.50
  -1   3 -17   28.70    4.60
  -1   3 -17   27.40    4.70
   1  -3 -17   26.60    7.00
  -1  -3  17   27.20    6.90
   2   3 -17  526.75   42.00
   2  -3  17  505.35   42.30
  -2   3  17  561.64   41.80
  -2  -3 -17  505.25   40.80
   2   3  17  543.15   40.60
  -2   3 -17  511.65   42.10
   2  -3 -17  515.05   42.50
  -2   3 -17  529.75   40.40
  -2   3 -17  554.14   40.60
   3   3 -17   43.90    9.20
  -3   3  17   40.30    9.60
   3   3 -17   51.79   10.30
  -3  -3 -17   41.00    8.80
  -3   3 -17   46.90    7.40
  -3   3 -17   53.59   11.10
   3  -3 -17   48.60    9.60
  -3  -3  17   41.80    9.80
   3   3  17   55.39    9.70
  -3   3 -17   50.49    7.30
  -4  -3 -17   26.90    9.90
  -4   3  17   13.50   11.30
   4   3 -17   31.50   13.80
   4   3 -17   15.60    9.20
  -4   3 -17   24.00   12.10
   4   3  17   51.19   12.20
  -4   3 -17   45.00    8.80
  -4  -3  17   39.70   13.10
  -4   3 -17   37.00    7.90
   0   4 -17  623.34   47.90
   0  -4  17  634.24   48.70
   0   4 -17  634.14   48.10
   0  -4  17  602.44   49.20
   1   4 -17  272.27   21.60
   1  -4  17  241.88   21.80
   1  -4 -17  237.58   22.10
  -1  -4  17  247.28   22.10
  -1   4 -17  208.08   21.30
  -1   4 -17  245.18   20.60
  -2   4  17   28.90    7.20
   2   4  17   29.10    5.80
  -2  -4  17   34.80    8.10
   2   4  17   29.40    8.60
  -2   4 -17   17.50    5.70
  -2   4 -17   20.30    5.90
  -2   4 -17   22.20    8.70
   2  -4 -17    8.40    7.30
   3   4 -17   -0.30   13.30
  -3  -4 -17    3.90    7.70
  -3   4  17   -0.50    8.10
   3   4 -17   11.80   10.10
  -3  -4  17    0.20    9.10
   3   4  17   18.90    7.90
  -3   4 -17   21.30   10.30
   3  -4 -17    1.40    7.90
  -3   4 -17   11.20    6.70
  -3   4 -17    9.80    6.40
   4   4 -17   51.79   14.70
   4   4 -17   35.30   10.20
  -4  -4 -17   26.00   10.10
  -4   4  17   48.60   13.50
  -4  -4  17   28.10   12.60
  -4   4 -17   33.70   13.80
  -4   4 -17   31.50    9.50
   4   4  17   47.50   12.70
  -4   4 -17   47.70   10.20
   0  -5  17    9.30    6.90
   0  -5  17  -10.10   10.60
   0   5 -17    6.90    6.50
   0   5 -17    2.10    5.30
   1   5 -17  105.99   13.30
   1  -5  17   84.79   12.40
  -1   5 -17   97.99   12.30
   1   5  17   98.09   10.00
  -1  -5  17  105.99   13.10
   1   5  17   91.49   14.00
   1  -5 -17   95.99   13.40
  -1   5 -17  112.29   12.50
   2  -5  17   30.70    9.50
   2   5 -17   38.20    9.90
  -2   5  17   24.00    7.80
  -2   5 -17   38.70    9.30
   2   5  17   36.00    9.10
  -2  -5  17   38.60    9.90
  -2   5 -17   41.20    7.60
   2   5  17   36.90    7.10
   2  -5 -17   33.80    8.90
  -2   5 -17   40.30    7.40
  -3   5  17  131.39   19.80
   3   5 -17  194.18   21.70
  -3  -5  17  166.38   21.00
   3   5  17  130.59   19.30
   3   5  17  148.99   18.30
  -3   5 -17  158.48   18.60
   3  -5 -17  154.08   19.50
  -3   5 -17  164.68   17.70
  -3   5 -17  135.19   17.80
  -4   5  17   17.10   13.70
   4   5 -17   24.70   15.00
   4   5 -17   15.70   10.60
  -4   5 -17    4.00   13.80
  -4  -5  17   14.60   14.20
   4   5  17    5.30   13.80
  -4   5 -17   14.50   10.30
  -4   5 -17    6.60   10.40
   0  -6  17  485.45   41.80
   0   6  17  520.75   40.00
   0  -6  17  535.35   42.40
   0   6 -17  522.75   41.60
   0   6 -17  521.15   41.30
   1  -6  17  323.57   27.60
   1   6 -17  298.77   26.50
  -1   6 -17  292.47   25.80
   1   6  17  248.68   23.70
   1  -6 -17  258.67   26.30
  -1  -6  17  321.67   26.80
  -1   6 -17  290.77   25.60
   2   6 -17   25.70   10.20
  -2   6  17   16.00    9.10
   2  -6  17    9.40   10.10
  -2   6 -17    6.70    8.90
   2  -6 -17   12.10    8.30
   2   6  17   17.00    7.70
  -2   6 -17   21.00    8.30
   2   6  17   11.40    9.50
  -2  -6  17    6.20    8.40
  -2   6 -17   17.90    7.50
   3   6 -17   25.20   13.10
  -3   6  17   14.30   10.30
   3  -6 -17   20.70   10.50
  -3   6 -17   10.80   10.10
   3   6  17   12.30   10.40
  -3   6 -17   19.10    9.80
   3   6  17    7.30    9.80
  -3  -6  17   20.50   12.60
  -3   6 -17   18.50   10.00
   0   7 -17    5.50    7.90
   0  -7  17    9.70    8.50
   0   7 -17   14.40    8.50
   0  -7  17   20.70    8.30
   0   7  17    9.90    7.20
   1  -7  17   28.30   10.10
   1   7 -17   39.20   10.80
  -1   7 -17   38.30    9.60
   1  -7 -17   38.00    9.60
  -1   7 -17   47.50   10.60
   1   7  17   54.09    8.80
  -1  -7  17   64.99   13.20
  -1  -7  17   45.40   11.20
   2   7 -17   58.69   14.30
  -2   7 -17  125.99   17.50
   2   7  17   99.99   12.60
  -2   7 -17   75.59   13.40
  -2  -7  17  139.39   16.80
   2  -7 -17   97.99   13.40
   3   7 -17  -27.30   13.90
  -3   7  17   24.90   11.80
  -3   7 -17   17.30   10.90
   3  -7 -17    1.90   11.00
   3   7  17    5.30   11.50
  -3   7 -17    5.10   11.30
  -3  -7  17   15.90   12.60
  -3   7 -17    4.00   11.70
   3   7  17   13.70   11.20
   0   8 -17   61.79   12.00
   0   8  17   76.19   11.40
   0  -8  17   73.29   12.80
   0  -8  17   94.99   14.30
   0   8 -17  100.49   14.50
   1  -8  17    3.00   10.80
  -1   8  17   -2.90    9.10
   1   8 -17   -2.10   11.00
  -1   8 -17    3.60    9.90
   1   8  17   -6.10    8.20
  -1  -8  17   15.90   10.80
  -1   8 -17   -4.90   10.40
   1  -8 -17  -10.10    8.10
   2   8 -17   22.90   12.20
   2  -8 -17   51.89   11.80
  -2  -8  17   54.79   13.90
  -2   8 -17   26.40   12.70
  -2   8 -17   37.30   12.70
   0   9  17    2.60   10.20
   0  -9  17   16.80   12.10
   0   9 -17    0.90   10.20
   0  -9  17   10.20   10.40
   0   9 -17    4.00   12.80
   1  -9  17   17.90   14.40
   1   9 -17   11.30   13.60
  -1   9  17   20.80   10.90
  -1  -9  17   -1.20   13.30
  -1   9 -17    3.40   11.10
  -1   9 -17   18.70   13.60
   1   9  17   26.70   11.90
   1  -9 -17   11.50    9.40
  -2   9  17   12.10   12.70
   2  -9 -17   16.60   11.30
  -2   9 -17   -4.50   10.20
   2   9  17   12.00   13.10
  -2   9 -17    4.20   12.60
   0  10  17    4.50   13.90
   0 -10  17   12.40   11.50
   0  10 -17   -7.80   10.80
   0   0  18  200.98   16.60
   0   0 -18  205.88   16.60
   0   0  18  206.78   19.90
  -1   0  18 1403.66  107.79
  -1   0 -18 1398.66  107.59
   1   0  18 1576.44  107.49
   1   0  18 1402.16  109.69
  -2   0 -18   12.50    6.30
  -2   0  18    8.20    5.90
   2   0 -18    4.80   10.10
  -3   0  18  588.24   48.10
   3   0 -18  599.34   48.00
  -3   0 -18  607.84   47.80
  -4   0  18    3.30    9.90
  -4   0 -18    4.10   10.30
   4   0 -18    7.50    9.00
   0  -1  18  190.58   17.00
   0   1 -18  212.28   16.90
   0  -1  18  212.68   19.80
   0   1  18  196.68   15.90
   0  -1 -18  205.18   16.20
   0   1  18  197.18   19.80
  -1   1  18  525.95   42.70
   1  -1  18  494.15   42.60
  -1  -1 -18  499.95   42.50
   1  -1 -18  595.24   41.90
  -1   1 -18  588.14   43.00
   1   1  18  580.64   44.60
   1   1  18  580.74   41.90
  -1  -1  18  581.74   43.20
   1  -1 -18  593.74   44.40
  -2  -1 -18   79.69    9.60
   2   1 -18   67.19   10.60
  -2   1  18   60.59    9.20
   2   1 -18   66.29    9.70
   2  -1 -18   80.49   11.60
   2   1  18   77.19    9.50
  -2  -1  18   76.69   10.10
  -2   1 -18   80.39   10.30
  -3   1  18   88.89   12.40
  -3  -1 -18   67.39   10.80
   3   1 -18   81.09   11.50
   3   1 -18   99.89   13.10
   3   1  18   66.69   10.80
  -3   1 -18   75.09   12.00
  -3  -1  18   70.89   11.90
   3  -1 -18   73.59   11.70
   4   1 -18   88.79   14.30
  -4   1  18   80.69   14.70
   4   1 -18   92.39   13.50
  -4  -1 -18   92.79   14.30
  -4  -1  18   68.79   14.10
   4  -1 -18   53.89   13.00
   4   1  18   97.79   14.30
  -4   1 -18   93.99   13.90
   0   2 -18   93.49    9.90
   0  -2  18   90.09   10.30
   0  -2 -18   86.49    8.10
   0   2  18   68.59   11.30
   0  -2  18   99.99   13.30
   1   2 -18   12.40    3.90
  -1  -2 -18    5.70    4.30
  -1   2  18   12.70    4.10
   1  -2  18   10.70    4.90
  -1  -2  18    6.50    4.90
   1   2  18   12.80    6.80
   1  -2 -18    4.90    5.80
  -1   2 -18    7.20    5.00
  -1  -2  18    5.10    7.10
   2  -2  18  811.22   56.79
  -2   2  18  746.93   56.39
   2   2 -18  761.02   57.09
  -2  -2 -18  720.13   55.79
   2   2 -18  744.63   56.09
  -2   2 -18  694.13   56.49
   2   2  18  652.53   55.09
  -2  -2  18  747.73   56.99
   2  -2 -18  719.43   57.09
   3   2 -18   29.00    9.30
   3   2 -18   36.50    8.70
  -3  -2 -18   55.79    9.40
  -3   2  18   40.30    9.20
  -3   2 -18   37.80   10.20
   3   2  18   39.10    8.80
  -3  -2  18   45.10   10.00
   3  -2 -18   29.60    8.30
  -3   2 -18   40.70    5.60
   4   2 -18  108.19   15.30
  -4   2  18  120.69   16.60
   4   2 -18  107.59   16.90
  -4  -2 -18  111.09   14.70
  -4   2 -18  121.49   11.80
   4   2  18  124.89   16.20
  -4   2 -18   91.89   15.60
  -4   2 -18  106.79   12.50
   4  -2 -18   95.79   15.60
  -4  -2  18  129.69   17.90
   0  -3  18  732.93   53.99
   0   3 -18  771.02   53.59
   0  -3  18  612.74   54.59
   0   3 -18  691.33   52.89
  -1   3  18   44.20    6.40
   1  -3  18   37.30    7.20
  -1  -3 -18   58.39    6.40
   1   3 -18   38.60    7.00
  -1  -3  18   57.29    8.70
  -1   3 -18   48.20    6.50
   1  -3 -18   55.09    9.50
  -1   3 -18   43.50    7.50
  -1  -3  18   58.69    9.40
  -1   3 -18   48.20    6.80
   1   3  18   52.89    9.50
   2  -3  18   46.20    8.50
  -2  -3 -18   39.50    6.90
  -2   3  18   32.00    7.30
   2   3 -18   44.80    7.80
   2   3  18   14.50    8.20
  -2   3 -18   31.70    5.20
  -2   3 -18   30.00    5.10
   2   3  18   22.40    5.60
  -2   3 -18   23.20    8.40
   2  -3 -18   20.90    7.20
  -2  -3  18   35.90    8.60
   3   3 -18   37.90    9.10
  -3  -3 -18   38.20    9.20
   3   3 -18   45.70   10.60
  -3   3  18   40.50   10.40
  -3  -3  18   58.39   11.90
   3   3  18   48.60    8.80
  -3   3 -18   51.19    7.20
  -3   3 -18   39.40   11.20
   3  -3 -18   45.00   10.10
  -3   3 -18   44.90    7.00
  -4   3  18  135.99   18.10
  -4  -3 -18  125.39   16.30
   4   3 -18  149.88   19.00
   4   3 -18  146.39   19.50
  -4   3 -18  139.59   16.00
  -4  -3  18  142.69   18.90
   4  -3 -18  132.99   18.60
  -4   3 -18  128.29   18.60
  -4   3 -18  115.49   14.90
   4   3  18  154.78   21.00
   0   4 -18    5.50    5.10
   0  -4  18   12.90    6.70
   0   4 -18    6.70    5.70
   0  -4  18    5.30    6.50
   1  -4  18  290.77   26.60
  -1   4  18  325.67   25.10
   1   4 -18  302.17   26.30
   1  -4 -18  313.77   28.40
  -1   4 -18  312.87   25.20
  -1  -4  18  307.87   26.90
  -1  -4  18  272.07   27.70
   1   4  18  319.97   27.50
  -1   4 -18  342.27   25.40
  -1   4 -18  307.87   26.30
  -2   4  18  125.49   15.20
   2  -4  18  143.39   17.10
  -2   4 -18  141.99   16.30
  -2   4 -18  137.69   14.00
  -2   4 -18  154.28   13.70
   2  -4 -18  117.89   16.40
   2   4  18  132.49   13.30
  -2  -4  18  137.99   17.20
   2   4  18  129.99   17.00
  -3   4  18  190.38   22.30
  -3  -4 -18  215.08   20.60
   3   4 -18  213.18   23.90
   3   4 -18  188.58   21.10
   3   4  18  173.28   20.30
   3  -4 -18  232.68   22.50
  -3   4 -18  219.68   19.60
  -3  -4  18  194.68   22.70
  -3   4 -18  218.48   19.50
  -3   4 -18  197.98   23.10
  -4  -4 -18    3.10   10.10
  -4   4  18    6.70   12.20
   4   4 -18   -6.80    9.20
   4   4 -18    7.20   13.10
  -4   4 -18    7.30    8.40
  -4  -4  18    8.80   13.40
   4   4  18    4.90   11.50
  -4   4 -18   20.40   12.90
  -4   4 -18    7.40    8.60
   0  -5  18  123.59   15.80
   0   5 -18  118.29   14.00
   0  -5  18  107.69   15.40
   0   5 -18  138.99   14.50
   1  -5  18  150.28   17.00
   1   5 -18  138.59   16.10
  -1  -5  18  142.59   16.80
   1  -5 -18  145.49   16.40
   1   5  18  154.68   17.50
  -1   5 -18  142.49   15.60
   1   5  18  135.19   12.50
  -1  -5  18  116.49   15.50
  -1   5 -18  149.69   15.40
   2  -5  18   24.10    9.80
  -2   5  18   29.10    8.10
   2   5 -18   29.80   10.00
   2  -5 -18   36.60    8.90
  -2   5 -18   36.50    9.80
  -2   5 -18   33.90    7.40
   2   5  18   28.50    9.10
   2   5  18   37.10    7.30
  -2   5 -18   25.50    7.60
  -2  -5  18   41.60   10.30
   3   5 -18   26.30   11.20
  -3   5  18    5.70    9.50
  -3   5 -18    6.90    7.80
  -3   5 -18   17.30    8.50
   3   5  18   16.80    9.30
   3  -5 -18   18.60    9.80
  -3  -5  18   25.60   10.70
  -3   5 -18   17.80   11.00
   3   5  18    0.40    9.50
   4   5 -18    2.50   10.10
  -4   5  18    2.70   13.10
   4   5 -18   -8.70   15.00
  -4   5 -18    0.90   10.70
  -4   5 -18   -5.40   13.70
  -4   5 -18   13.90    9.80
   4   5  18  -11.50   13.70
   0  -6  18   63.79   12.30
   0  -6  18  117.49   14.10
   0   6 -18   85.49   11.80
   0   6  18   94.69   11.20
   0   6 -18  110.39   14.20
   1  -6  18   51.19   11.10
   1   6 -18   47.40   10.70
  -1   6 -18   80.49   11.50
  -1  -6  18   86.89   12.20
  -1  -6  18   60.09   12.00
   1   6  18   82.19    9.10
   1  -6 -18   79.79   11.50
  -1   6 -18   83.49   10.90
   2   6 -18  155.88   21.10
   2  -6  18  162.68   21.30
  -2   6 -18  151.48   18.60
  -2   6 -18  157.98   19.30
  -2  -6  18  171.98   20.30
   2   6  18  150.08   17.40
   2  -6 -18  165.78   18.90
   2   6  18  160.18   20.40
  -2   6 -18  155.88   18.30
   3   6 -18   66.99   15.20
  -3   6  18   71.59   13.80
  -3   6 -18   72.39   14.50
   3  -6 -18   62.99   13.60
  -3   6 -18   91.59   13.30
   3   6  18   74.59   12.80
   3   6  18   82.19   13.30
  -3  -6  18   60.69   13.80
  -3   6 -18   72.99   12.50
   0   7  18   51.89    9.20
   0   7 -18   63.39   11.20
   0  -7  18   64.09   11.70
   0   7 -18   58.49   11.20
   0  -7  18   46.70   11.10
   1  -7  18    6.70   10.20
   1   7 -18    9.70    9.70
  -1   7 -18   19.90    9.30
  -1  -7  18   32.10   10.70
  -1   7 -18   22.90    9.10
   1   7  18   18.50    7.30
   1  -7 -18   23.40    9.20
  -1  -7  18   19.50   10.10
  -2   7  18   -0.70    9.40
   2   7 -18   -0.90   11.60
  -2   7 -18   15.40    9.50
   2   7  18   10.40    9.40
   2  -7 -18   16.50    9.60
  -2   7 -18   10.60   10.10
  -2   7 -18   20.70    9.90
  -2  -7  18   18.80   10.60
  -3   7  18   70.79   14.50
   3   7 -18   62.49   16.30
   3   7  18   32.30   13.60
   3  -7 -18   54.69   13.70
  -3  -7  18   40.90   15.80
  -3   7 -18   32.40   14.10
  -3   7 -18   54.99   12.60
   3   7  18   52.59   13.80
  -3   7 -18   41.00   13.20
   0   8 -18   -1.50    9.20
   0  -8  18   14.50    9.60
   0   8  18   -3.50    8.30
   0  -8  18    9.50   11.10
   0   8 -18   13.40   10.50
   1  -8  18   12.10   11.70
  -1   8  18   18.10    9.60
   1   8 -18   -5.70   12.30
   1  -8 -18   -9.10    7.90
  -1   8 -18  -18.10    8.50
  -1   8 -18   14.10   11.30
  -1  -8  18   23.50   11.80
   1   8  18   12.50    8.40
   2   8 -18   26.40   13.80
  -2   8 -18   15.30   12.50
   2  -8 -18   13.50   10.50
   2   8  18   17.10   12.60
  -2  -8  18    5.20   12.90
  -2   8 -18   21.60   12.50
   0  -9  18   -0.20   11.40
   0   9 -18   14.90   10.60
   0   9 -18  -12.50   12.70
   0  -9  18   19.50   13.60
   0   9  18    4.70   11.00
   1  -9  18   -1.00   14.20
  -1   9  18    2.30   11.00
   1   9 -18   26.30   13.20
   1  -9 -18  -12.10    9.20
  -1  -9  18    2.60   14.30
   1   9  18   11.00   12.30
  -1   9 -18   -7.00   11.10
  -1   9 -18   15.50   13.10
   0   0  19    2.10    3.40
   0   0 -19    0.00    4.00
   0   0  19   -1.10    6.30
   1   0  19 1471.15  122.59
   1   0  19 1774.32  120.99
  -1   0 -19 1615.44  121.19
  -1   0  19 1649.54  121.49
  -2   0 -19  104.79   13.20
   2   0 -19  109.59   14.40
  -2   0  19  109.89   13.40
  -3   0 -19   42.70    9.90
  -3   0  19   38.50    9.50
   3   0 -19   56.19    9.90
  -4   0 -19   98.99   14.50
  -4   0  19   90.09   14.50
   4   0 -19   98.39   15.10
   0  -1  19  203.08   17.50
   0   1  19  219.18   20.70
   0  -1  19  171.78   19.90
   0   1 -19  200.38   17.10
   0   1  19  213.18   16.40
   0  -1 -19  210.78   16.60
  -1  -1 -19  344.37   26.90
  -1   1  19  354.86   27.10
   1  -1  19  362.26   27.10
  -1  -1  19  331.57   27.50
   1   1  19  343.27   29.40
  -1   1 -19  315.47   27.10
   1  -1 -19  318.47   25.90
   1   1  19  343.57   26.00
   2   1 -19  171.78   15.80
  -2  -1 -19  164.58   17.20
  -2   1  19  188.48   17.80
   2   1 -19  171.68   18.60
  -2   1 -19  193.88   17.90
   2  -1 -19  191.28   18.70
  -2  -1  19  177.78   18.40
   2   1  19  194.78   16.60
  -3   1  19  193.98   20.20
   3   1 -19  176.08   19.40
  -3  -1 -19  161.18   18.70
   3   1 -19  170.58   18.30
   3  -1 -19  195.38   19.40
   3   1  19  164.68   18.50
  -3  -1  19  175.48   20.20
  -3   1 -19  180.38   19.70
   4   1 -19   29.20   11.30
  -4   1  19   31.50   11.70
   4   1 -19   40.10   11.10
  -4  -1 -19   35.30   11.40
  -4  -1  19    8.90   10.80
   4  -1 -19   34.10   11.90
  -4   1 -19    4.20   11.70
   4   1  19   16.70   12.00
   0  -2 -19 1997.60  148.19
   0   2  19 2160.98  151.08
   0  -2  19 1954.80  149.49
   0   2 -19 1951.00  149.09
   0  -2  19 2077.19  150.68
   0   2  19 1939.61  148.19
   1   2 -19  264.97   22.10
   1  -2  19  296.57   23.50
  -1  -2 -19  259.87   22.40
  -1   2  19  259.17   22.70
  -1   2 -19  302.57   23.60
   1   2  19  278.27   25.20
  -1  -2  19  308.77   23.90
   1  -2 -19  298.47   25.40
  -2  -2 -19   52.29    8.40
  -2   2  19   63.79    8.80
   2   2 -19   57.79    8.30
   2  -2  19   60.59    9.20
   2   2 -19   40.00    9.80
   2  -2 -19   59.49    9.50
   2   2  19   65.29    8.60
  -2  -2  19   75.89   11.90
  -2   2 -19   55.79    9.50
   3   2 -19  124.89   16.50
  -3  -2 -19  127.09   13.90
  -3   2  19  104.29   14.80
   3   2 -19  108.29   16.30
  -3   2 -19  137.69   16.20
   3  -2 -19  128.09   17.20
  -3  -2  19  136.29   16.90
   3   2  19  110.69   15.20
   4   2 -19  166.38   19.20
  -4   2  19  154.18   18.70
  -4  -2 -19  120.19   16.00
   4   2 -19  134.99   17.60
  -4  -2  19   93.09   16.30
   4   2  19  109.69   16.60
   4  -2 -19  118.59   17.80
  -4   2 -19   96.19   17.40
   0  -3  19  147.39   14.20
   0   3 -19  139.99   13.40
   0  -3  19  116.69   15.90
   0   3 -19  121.09   11.80
  -1  -3 -19  350.66   27.80
  -1   3  19  334.07   28.30
   1  -3  19  347.97   29.60
   1   3 -19  312.57   28.60
  -1  -3  19  443.16   31.80
  -1  -3  19  397.36   30.20
  -1   3 -19  366.76   27.30
  -1   3 -19  368.56   27.40
  -1   3 -19  368.26   29.40
   1   3  19  377.86   31.00
   1  -3 -19  315.47   32.40
  -2  -3 -19  176.08   14.20
   2   3 -19  163.18   15.60
   2  -3 -19  148.69   16.30
  -2   3 -19  139.59   15.40
   2   3  19  126.19   17.10
  -2  -3  19  146.29   16.60
  -2   3 -19  124.99   11.70
  -2   3 -19  118.59   11.60
   2   3  19  122.29   12.80
   3   3 -19   15.30    8.90
   3   3 -19   32.90   10.20
  -3   3  19   15.30    9.30
  -3  -3 -19   27.70    9.00
   3   3  19   20.50    8.00
  -3   3 -19   17.70    5.50
   3  -3 -19   28.50    8.70
  -3   3 -19   16.40   10.30
  -3  -3  19   24.80    9.50
  -3   3 -19   28.30    5.20
   4   3 -19    7.10   13.60
   4   3 -19   11.20    9.40
  -4  -3 -19   38.10   10.70
  -4   3  19   12.70   13.00
   4   3  19   16.10   11.60
   4  -3 -19   11.90   12.00
  -4  -3  19   13.80   12.90
  -4   3 -19   31.60    7.50
  -4   3 -19   30.50   12.80
  -4   3 -19   26.60    6.50
   0   4 -19   13.60    6.10
   0  -4  19    9.30    7.60
   0  -4  19    9.10    6.90
   0   4 -19   17.90    5.80
   1  -4  19  311.17   29.70
  -1   4  19  313.77   28.00
   1   4 -19  306.27   29.00
  -1   4 -19  376.06   28.20
   1  -4 -19  382.96   30.80
  -1   4 -19  370.26   29.60
  -1  -4  19  354.06   32.60
  -1  -4  19  373.56   31.40
   1   4  19  393.46   31.40
  -1   4 -19  375.86   28.10
   2  -4  19   31.50    9.00
  -2   4  19   30.80    7.50
  -2   4 -19   13.20    5.40
  -2  -4  19   -3.50    7.80
   2   4  19   16.10    8.90
  -2   4 -19   22.40    8.80
   2   4  19   15.80    5.40
  -2   4 -19   14.90    5.70
   2  -4 -19    6.10    7.70
  -3  -4 -19   44.00    8.80
   3   4 -19   40.70   12.10
  -3   4  19   38.20   10.50
   3  -4 -19   24.30    9.70
   3   4  19   28.20    8.70
  -3   4 -19   24.00    7.40
  -3  -4  19   21.70   10.90
  -3   4 -19   30.50   11.80
  -3   4 -19   28.50    7.00
  -4  -4 -19   28.90   11.40
   4   4 -19   46.90   15.40
   4   4 -19   34.50   11.60
  -4   4  19   31.60   14.40
   4  -4 -19   21.80   14.10
  -4   4 -19   32.80   14.00
   4   4  19   34.20   14.50
  -4   4 -19   19.10    8.40
  -4  -4  19   35.90   15.00
   0  -5  19  122.79   17.10
   0   5 -19  156.58   15.90
   0  -5  19  163.18   17.60
   0   5 -19  145.49   16.30
   1   5 -19  155.98   15.90
   1  -5  19  166.98   17.00
   1  -5 -19  122.69   16.60
   1   5  19  107.99   11.90
  -1  -5  19  147.09   16.90
   1   5  19  126.39   17.60
  -1  -5  19  137.39   16.60
  -1   5 -19  126.29   15.90
   2  -5  19   31.50   10.00
  -2   5  19   22.40    8.00
   2   5 -19   38.30   10.10
   2   5  19   22.40    6.90
   2  -5 -19   29.10    8.60
  -2  -5  19   29.70   10.30
  -2   5 -19   27.40    7.10
  -2   5 -19   24.50    9.90
  -2   5 -19   25.40    7.30
   2   5  19   19.60    9.40
  -3   5  19   23.30   11.10
   3   5 -19   28.10   13.70
  -3  -5  19   54.39   12.70
   3   5  19   57.59   12.30
   3   5  19   47.00   10.10
   3  -5 -19   44.70   11.70
  -3   5 -19   49.99   12.20
  -3   5 -19   37.30   12.40
  -3   5 -19   43.80    9.20
   0   6 -19   17.90    8.10
   0  -6  19   23.80    9.20
   0   6 -19   12.50    7.90
   0   6  19   22.80    5.90
   0  -6  19   -2.30    8.50
   1  -6  19   85.29   13.10
   1   6 -19   83.49   12.40
  -1   6 -19   94.89   12.20
   1   6  19   77.89   11.40
  -1  -6  19  106.79   13.80
  -1   6 -19   79.19   12.60
  -1  -6  19   92.99   13.20
   1  -6 -19   91.39   13.00
  -2   6  19   14.20   10.10
   2   6 -19   16.60   11.10
   2  -6  19   15.00   10.10
  -2   6 -19   20.00    8.30
   2  -6 -19   18.10    9.10
  -2   6 -19   15.40    8.70
   2   6  19   17.10    7.90
  -2  -6  19   12.80    9.80
  -2   6 -19   13.60    9.20
   2   6  19   13.60    9.70
  -3   6  19   28.60   11.60
   3   6 -19   24.20   14.30
  -3  -6  19   48.30   13.60
   3   6  19   39.40   12.00
  -3   6 -19   28.50   10.30
  -3   6 -19   26.80   13.00
   3  -6 -19   40.40   12.40
   3   6  19   25.40   11.30
  -3   6 -19   31.40   10.40
   0   7  19   32.90    8.70
   0   7 -19   27.40   10.20
   0  -7  19   49.80   11.00
   0   7 -19   41.30   10.10
   0  -7  19   37.50   11.20
   1  -7  19    6.80    9.80
   1   7 -19   10.10    9.80
  -1  -7  19    1.60   10.50
  -1  -7  19   15.80   10.00
  -1   7 -19    9.90    8.90
  -1   7 -19    1.60    9.20
   1   7  19   16.80    7.20
   1  -7 -19    9.30    8.90
   2   7 -19   30.50   13.70
   2  -7  19   55.89   14.30
  -2   7  19   41.10   10.50
  -2   7 -19   16.80   10.90
   2   7  19   32.30   10.20
  -2   7 -19   38.00   11.40
   2  -7 -19   31.50   10.80
  -2  -7  19   23.70   12.80
  -2   7 -19   34.80   10.60
   3   7 -19   15.10   15.30
  -3   7  19   47.60   13.70
  -3   7 -19    7.50   12.20
  -3   7 -19    9.70   10.90
   3  -7 -19   12.40   11.50
  -3   7 -19   -0.30   11.40
   3   7  19   18.80   12.50
   3   7  19   11.60   13.80
   0  -8  19   54.59   14.00
   0  -8  19   73.59   13.20
   0   8 -19   55.69   11.70
   0   8 -19   64.99   14.00
   0   8  19   68.09   11.10
  -1   8  19    6.30    9.40
   1   8 -19   -2.60   12.30
   1  -8  19   -8.10   11.60
   1   8  19   -8.10    8.80
   1  -8 -19    4.60    9.10
  -1   8 -19   16.40   11.50
  -1   8 -19   -5.00   10.30
  -1  -8  19   -6.90   11.90
   2   8 -19   13.00   14.10
  -2   8  19   12.30   10.70
  -2   8 -19   11.80   12.90
  -2   8 -19  -14.90   11.60
   2  -8 -19  -12.00   10.90
   2   8  19    2.10   11.50
  -2  -8  19    0.30   14.00
   0   9 -19    7.70   13.10
   0   9 -19   13.50   11.70
   0  -9  19  -12.00   14.20
   0  -9  19    5.90   11.30
   0   9  19   -7.70   11.20
   1  -9  19    1.80   15.40
  -1   9  19   -3.10   12.30
   1   9 -19   11.20   13.40
   1  -9 -19   -3.90   10.20
  -1  -9  19   12.90   15.80
  -1   9 -19   20.70   13.50
   1   9  19    9.40   12.30
   0   0  20 1120.99   84.79
   0   0  20 1164.08   87.19
   0   0 -20 1131.79   84.69
   1   0  20  156.08   13.40
   1   0  20  147.19   17.70
  -1   0  20  148.89   14.20
  -1   0 -20  145.19   14.40
   1   0 -20  144.69   13.20
  -2   0  20   22.60    7.00
   2   0 -20   20.50    7.60
  -2   0 -20   21.30    7.20
  -3   0 -20  167.78   20.30
  -3   0  20  210.98   21.10
   3   0 -20  192.18   20.50
   4   0 -20   72.39   13.80
  -4   0 -20   38.60   12.80
  -4   0  20   56.59   13.90
   0   1  20   42.30    9.70
   0  -1 -20   40.40    5.50
   0   1  20   44.10    5.20
   0  -1  20   40.20    6.30
   0  -1  20   33.50    9.50
   0   1 -20   33.90    6.10
   1  -1  20   11.10    8.50
  -1   1 -20   29.90    6.60
  -1  -1  20   37.30    6.80
   1   1  20   41.50    5.00
   1  -1 -20   38.20    4.90
   1   1  20   42.70    9.30
   2   1 -20  285.57   22.60
  -2  -1 -20  236.58   20.90
  -2   1  20  261.87   21.30
  -2   1 -20  209.68   21.10
   2  -1 -20  204.68   22.30
  -2  -1  20  183.98   21.40
  -3  -1 -20  140.19   16.90
   3   1 -20  111.69   16.00
   3   1 -20  153.88   17.30
  -3   1  20  146.09   18.40
   3  -1 -20  133.89   17.50
  -3   1 -20  135.69   16.00
  -3  -1  20  170.88   18.60
   3   1  20  124.69   16.70
  -4  -1 -20   43.70   11.60
  -4   1  20   21.90   12.60
   4   1 -20   39.30   11.90
  -4  -1  20   34.20   13.20
   4  -1 -20   49.80   12.90
  -4   1 -20   47.20   13.40
   0  -2  20    3.90    7.50
   0   2  20   13.70    7.50
   0   2 -20    3.70    4.60
   0   2  20    1.80    2.90
   0  -2 -20    5.70    3.30
   0  -2  20    7.20    5.50
  -1   2  20  296.67   24.40
   1   2 -20  254.97   23.20
  -1  -2 -20  283.47   24.30
   1  -2  20  306.57   25.30
   1   2  20  342.97   27.60
   1  -2 -20  350.56   27.00
  -1  -2  20  328.67   25.80
  -1   2 -20  331.57   25.50
  -2  -2 -20  346.47   29.20
   2   2 -20  355.46   28.90
  -2   2  20  411.36   30.00
   2  -2  20  334.17   30.00
   2   2  20  374.66   28.60
   2  -2 -20  363.36   30.90
  -2  -2  20  343.97   30.70
  -2   2 -20  330.37   30.40
  -3  -2 -20   30.40    8.80
   3   2 -20   35.80    9.80
  -3   2  20   48.90   10.80
   3   2 -20   37.70   14.30
   3   2  20   44.10    8.80
  -3   2 -20   37.80   10.40
  -3  -2  20   44.00   10.10
   3  -2 -20   37.50   10.10
   4   2 -20   18.60   12.90
   4   2 -20    9.80   10.80
  -4   2  20   24.20   12.60
  -4  -2 -20   11.30   10.30
   4  -2 -20   33.40   11.80
   4   2  20   -1.60   11.70
  -4  -2  20   18.80   11.90
  -4   2 -20   19.10   12.40
   0  -3  20  163.88   17.60
   0  -3  20  154.98   15.80
   0   3 -20  152.48   15.00
   0   3 -20  145.09   12.70
  -1  -3 -20  246.88   17.70
   1  -3  20  246.08   19.90
  -1   3  20  225.78   18.10
   1   3 -20  245.18   18.30
  -1   3 -20  174.98   19.20
  -1  -3  20  175.98   21.90
  -1  -3  20  171.48   20.00
   1  -3 -20  178.58   20.50
   1   3  20  187.08   21.40
   2   3 -20   17.20    7.10
   2  -3  20   21.80    7.90
  -2  -3 -20   30.00    6.60
  -2   3  20   24.40    7.00
   2   3  20   12.60    9.50
   2  -3 -20   23.00    8.20
   2   3  20   17.80    5.50
  -2   3 -20    8.40    7.50
  -2  -3  20   12.60    7.50
   3   3 -20  143.09   20.10
   3   3 -20  154.78   19.30
  -3  -3 -20  143.49   16.20
  -3   3  20  174.98   19.40
   3  -3 -20  123.09   19.10
  -3  -3  20  164.48   19.90
  -3   3 -20  153.48   18.60
   3   3  20  151.38   17.20
  -4   3  20   50.09   15.20
  -4  -3 -20   64.69   12.50
   4   3 -20   49.90   12.30
   4   3 -20   48.80   15.80
  -4   3 -20   52.69   14.00
   4   3  20   69.99   15.10
  -4  -3  20   55.79   16.00
   4  -3 -20   79.69   15.00
   0   4 -20  206.48   18.60
   0  -4  20  197.08   19.60
   0   4 -20  194.88   17.50
   0  -4  20  197.68   21.00
  -1   4  20  361.96   28.10
   1   4 -20  365.26   28.90
   1  -4  20  332.77   32.60
  -1  -4  20  370.96   31.80
  -1   4 -20  397.56   27.80
  -1   4 -20  324.27   29.40
  -1  -4  20  350.86   30.20
  -1   4 -20  340.87   27.80
   1   4  20  360.06   31.50
   1  -4 -20  288.77   30.00
  -2   4  20   87.69   12.70
   2  -4  20   70.99   11.90
  -2   4 -20   86.99   10.40
  -2   4 -20   71.19   12.70
   2   4  20   81.39   10.90
  -2  -4  20   85.29   12.70
   2   4  20   86.19   12.90
   2  -4 -20   83.19   12.30
  -2   4 -20   92.49   10.70
   3   4 -20  141.49   17.20
  -3  -4 -20  137.19   16.60
  -3   4  20  143.69   18.60
  -3   4 -20  128.29   14.20
  -3   4 -20  110.49   13.40
   3   4  20  134.49   16.60
   3  -4 -20   86.99   15.00
  -3   4 -20  116.09   16.60
  -3  -4  20  147.79   17.80
   3   4  20  135.99   17.60
   0   5 -20  195.88   19.90
   0  -5  20  213.38   22.40
   0  -5  20  235.38   21.60
   0   5 -20  196.98   19.50
   1  -5  20  184.38   19.90
   1   5 -20  188.58   18.60
  -1   5 -20  170.98   17.00
   1   5  20  170.78   21.10
   1   5  20  158.78   14.90
  -1  -5  20  169.88   21.70
  -1   5 -20  178.28   18.80
   1  -5 -20  187.58   19.40
  -1  -5  20  215.18   20.10
  -2   5  20  131.09   15.70
   2   5 -20  133.89   17.90
   2  -5  20  127.49   17.40
  -2   5 -20  103.09   13.40
   2  -5 -20   79.19   12.90
  -2   5 -20   81.49   13.40
  -2  -5  20  104.59   14.70
   2   5  20   92.49   14.60
   2   5  20  101.59   12.50
  -2   5 -20   96.59   13.50
   3   5 -20   46.20   14.70
  -3   5  20   50.89   12.60
  -3   5 -20   60.59   15.20
   3  -5 -20   50.19   13.50
   3   5  20   64.89   14.00
  -3  -5  20   63.49   15.40
  -3   5 -20   67.19   10.00
   3   5  20   56.99   11.50
  -3   5 -20   60.69   10.80
   0   6 -20   22.80    8.60
   0  -6  20   21.50   10.00
   0   6 -20   29.40    8.90
   0  -6  20   45.60   10.50
   0   6  20   28.10    6.50
   1  -6  20   -2.40    9.50
   1   6 -20   29.20    9.50
  -1  -6  20   19.70    9.90
  -1   6 -20   29.50   11.30
   1   6  20   23.00    5.80
  -1   6 -20   24.20    8.70
  -1  -6  20   30.20   11.10
   1  -6 -20   12.20    8.40
  -2   6  20   62.19   11.70
   2  -6  20   85.49   15.40
   2   6 -20   74.69   13.60
   2  -6 -20   73.59   12.70
  -2   6 -20   44.90   11.60
   2   6  20   60.89   12.90
   2   6  20   75.59   10.60
  -2  -6  20   56.99   12.70
  -2   6 -20   76.79   11.30
  -2   6 -20   68.79   10.50
   3   6 -20   32.20   14.50
  -3   6  20   -3.50   10.80
  -3   6 -20   13.40   11.70
  -3  -6  20    2.50   13.30
   3   6  20   -3.70   12.30
   3   6  20   -4.20   10.70
   3  -6 -20   12.40   11.80
  -3   6 -20   12.00   10.00
   0  -7  20  101.09   14.80
   0   7 -20  107.79   14.00
   0  -7  20  110.19   14.60
   0   7 -20   73.19   12.60
   0   7  20   92.99   11.70
   1  -7  20   24.70   11.20
   1   7 -20   26.50   10.20
   1   7  20   25.30    7.90
   1  -7 -20    7.90    9.10
  -1   7 -20   16.80   10.00
  -1  -7  20   25.90   10.90
  -1   7 -20   12.80    9.60
   2   7 -20   23.00   13.40
  -2   7  20    7.80    9.40
   2  -7  20    9.00   13.00
   2   7  20    5.00    9.60
  -2   7 -20   -3.20   10.50
  -2   7 -20   -0.90   11.20
  -2  -7  20   -5.40   11.30
  -2   7 -20    5.90    9.60
   2  -7 -20   -7.00    9.50
   0  -8  20    7.80   12.30
   0   8 -20    0.70   11.50
   0  -8  20    7.50   12.00
   0   8 -20    8.30    9.10
   0   8  20   -4.00    9.00
   1  -8  20   30.80   13.50
  -1   8  20   35.70   10.70
   1   8 -20   19.20   13.50
  -1  -8  20   29.10   12.90
  -1   8 -20   33.80   11.60
   1   8  20   22.10   10.20
   1  -8 -20   30.40   10.70
  -1   8 -20   44.70   13.30
   2   8 -20   13.10   15.00
  -2   8  20   15.20   11.70
  -2   8 -20   35.90   13.40
   2  -8 -20   23.20   12.10
  -2  -8  20   47.90   23.90
   2   8  20   65.89   13.50
  -2   8 -20   42.30   12.70
  -2   8 -20   37.30   14.60
   0   9  20    6.30   12.10
   0   9 -20   -6.30   12.70
   0  -9  20   -5.30   13.10
   0   9 -20    1.10   13.40
   0  -9  20   23.90   19.20
   0   0  21   -4.70    8.40
   0   0 -21    3.90    4.70
   0   0  21    1.90    4.10
   1   0 -21  442.36   33.60
  -1   0 -21  439.56   34.50
   1   0  21  402.86   36.90
   1   0  21  442.96   34.00
  -1   0  21  454.45   34.70
  -2   0  21  232.98   22.00
  -2   0 -21  231.88   21.70
   2   0 -21  245.28   23.20
  -3   0  21   96.39   14.20
   3   0 -21  108.79   14.50
  -3   0 -21  105.89   14.20
  -4   0 -21   33.30   11.90
   4   0 -21   65.69   14.00
  -4   0  21   56.79   14.40
   0   1  21  397.36   31.70
   0  -1  21  325.57   27.90
   0   1 -21  342.47   27.60
   0   1  21  346.47   27.00
   0  -1 -21  356.26   27.10
   0  -1  21  351.26   31.10
   1  -1  21   43.20    9.40
  -1   1  21   52.69    7.00
   1  -1  21   48.30    7.00
  -1  -1 -21   49.70    7.10
   1   1 -21   42.80    6.80
  -1   1 -21   28.10    6.90
   1  -1 -21   45.30    5.40
  -1  -1  21   41.70    7.30
   1   1  21   42.30   10.50
   1   1  21   44.50    5.70
  -2  -1 -21   87.39   10.70
   2   1 -21   83.59   12.00
  -2   1  21   74.59   10.40
  -2   1 -21   65.29   10.50
  -2  -1  21   70.29   11.90
   2  -1 -21   60.19   10.80
   3   1 -21   13.30    8.30
  -3  -1 -21   13.80    8.20
  -3   1  21   10.50    9.10
  -3   1 -21   10.30    9.20
   3  -1 -21   10.90    8.70
  -3  -1  21   22.30    9.40
   4   1 -21   77.39   15.30
  -4   1  21   69.69   15.70
  -4  -1 -21   76.89   13.60
  -4   1 -21   77.99   14.40
   4  -1 -21   63.39   14.80
  -4  -1  21   59.89   14.80
   0   2 -21  804.62   60.69
   0  -2  21  764.92   62.79
   0   2  21  819.42   59.69
   0   2  21  798.42   63.49
   0  -2 -21  809.92   59.49
   0  -2  21  803.92   61.09
   1  -2  21  129.39   17.00
  -1   2  21  117.29   13.10
   1  -2  21  127.69   14.30
  -1  -2 -21  116.29   13.10
  -1  -2  21  165.48   15.40
  -1   2 -21  168.88   15.20
   1   2  21  168.98   17.70
  -2   2  21   93.69   13.70
   2   2 -21  107.79   12.40
  -2  -2 -21  107.89   11.90
   2  -2  21   95.79   12.40
   2   2  21  125.39   12.20
  -2   2 -21  127.99   14.90
  -2  -2  21  125.49   15.30
   2  -2 -21  126.29   15.90
   2   2  21  102.19   14.40
   3   2 -21  151.88   18.80
  -3   2  21  157.58   19.30
  -3  -2 -21  141.99   17.20
   3   2  21  134.39   16.50
   3  -2 -21  104.49   15.90
  -3  -2  21  147.19   19.30
  -3   2 -21  143.59   17.00
   4   2 -21   74.09   15.90
  -4  -2 -21  109.69   14.90
  -4   2  21  135.89   18.30
   4   2 -21  108.99   15.60
   4  -2 -21   69.49   15.90
  -4  -2  21   92.69   16.80
   4   2  21   90.19   16.90
  -4   2 -21   81.49   16.20
   0   3 -21    0.60    5.60
   0  -3  21    6.90    8.60
   0  -3  21    3.90    6.40
   1  -3  21  106.29   14.30
   1   3 -21  105.99   11.90
  -1  -3 -21  122.89   11.70
  -1   3  21  106.09   12.30
   1   3  21  136.29   17.50
  -1  -3  21  151.38   18.80
  -1  -3  21  136.59   15.30
  -1   3 -21  127.89   13.80
   2   3 -21   77.89   10.10
   2  -3  21   50.89   13.30
  -2   3  21   68.79   10.30
  -2  -3 -21   62.59    9.30
   2   3  21   69.69    9.80
   2   3  21   68.69   13.20
  -2  -3  21   94.29   12.00
   2  -3 -21   93.49   12.70
  -2   3 -21   52.59   10.40
  -3   3  21   27.90    9.30
   3   3 -21   22.50   10.10
   3   3 -21   23.00    9.30
  -3  -3 -21   25.90    9.10
  -3  -3  21   21.00   10.70
  -3   3 -21   11.30   11.00
   3   3  21   15.90    8.80
   3  -3 -21    9.20   10.00
   0   4 -21   22.90    5.80
   0  -4  21   19.30    8.70
   0   4 -21   20.60    7.40
   0  -4  21   20.60   13.00
   1  -4  21  204.48   20.80
  -1   4  21  203.68   18.10
   1   4 -21  181.88   18.80
  -1  -4  21  202.28   20.70
  -1   4 -21  207.58   19.70
  -1   4 -21  209.88   17.20
  -1  -4  21  260.07   24.50
  -1   4 -21  197.18   17.50
   1   4  21  230.68   23.40
   1  -4 -21  210.08   21.20
  -2   4  21  110.29   14.70
   2  -4  21  122.09   14.60
  -2  -4  21  115.69   14.80
  -2   4 -21  111.09   14.80
   2   4  21  124.29   15.10
  -2   4 -21  104.89   11.60
   2   4  21  112.29   12.20
  -2   4 -21  114.29   11.40
   2  -4 -21  110.29   15.90
  -3   4  21   73.89   13.80
  -3  -4 -21   77.59   12.30
   3   4 -21   94.49   14.60
   3   4  21   62.59   15.10
  -3   4 -21   83.99   10.50
   3   4  21   79.59   11.60
   3  -4 -21   74.79   13.30
  -3   4 -21   68.29    9.00
  -3   4 -21   66.09   14.40
  -3  -4  21   84.49   14.20
   0  -5  21  217.28   21.90
   0  -5  21  200.28   21.40
   0   5 -21  187.08   19.00
   0   5 -21  214.88   19.80
   1  -5  21   30.70    9.90
  -1   5  21   39.10    7.60
   1   5 -21   27.00    9.20
  -1  -5  21   68.09   11.20
  -1   5 -21   42.80    9.70
  -1   5 -21   49.70    7.70
   1   5  21   49.30    7.10
   1   5  21   35.50   11.40
  -1   5 -21   51.49    8.00
  -1  -5  21   52.19   12.50
   1  -5 -21   51.39   10.80
  -2   5  21   17.00    8.60
   2  -5  21   25.20    9.70
   2   5 -21   17.00   10.00
  -2   5 -21    6.20   10.40
  -2  -5  21   16.90   10.20
  -2   5 -21   22.70    6.50
   2  -5 -21   27.90    9.10
  -2   5 -21   16.40    6.90
   2   5  21   15.70    6.80
   2   5  21    0.30   10.70
  -3   5  21   12.50   11.30
   3   5 -21   16.00   13.10
  -3  -5  21    6.60   12.90
   3  -5 -21   40.20   12.90
   3   5  21    4.60    9.50
   3   5  21   -9.10   12.00
  -3   5 -21   -6.20   12.00
  -3   5 -21   -4.60    8.10
  -3   5 -21   10.50    7.30
   0   6  21   23.00    6.50
   0  -6  21   17.30    9.40
   0  -6  21   20.80   10.50
   0   6 -21   19.90    8.60
   0   6 -21   15.90    8.60
   1  -6  21   25.80   10.40
   1   6 -21    5.40    9.80
   1  -6 -21   27.60    9.50
  -1   6 -21   14.90    9.00
   1   6  21   17.70    6.20
  -1  -6  21   18.40    9.50
  -1  -6  21   38.60   12.40
  -2   6  21   68.39   12.50
   2   6 -21   84.49   14.40
   2  -6  21   73.99   14.50
   2  -6 -21   82.29   13.30
   2   6  21   83.29   11.00
   2   6  21   75.49   14.40
  -2   6 -21   76.29   12.00
  -2  -6  21   80.89   13.90
  -2   6 -21   42.20   13.60
  -2   6 -21   85.09   11.20
   3   6 -21    2.90   13.80
  -3   6  21   35.60   12.30
   3   6  21   -0.40   11.60
  -3  -6  21   16.50   14.50
   3  -6 -21   -5.00   12.10
  -3   6 -21   18.00   10.10
   3   6  21    0.80   13.40
  -3   6 -21   -9.80    9.40
   0  -7  21   22.60   11.60
   0   7  21   38.80    8.90
   0   7 -21   33.90   10.30
   0   7 -21   38.50   11.10
   0  -7  21   17.20   11.60
   1  -7  21  125.49   16.80
   1   7 -21   86.99   14.60
  -1   7 -21   83.59   14.20
  -1   7 -21  113.09   14.20
  -1  -7  21   83.09   15.40
   1   7  21   71.19   10.80
   1  -7 -21   85.59   13.50
   2   7 -21   23.70   15.10
  -2   7  21   39.50   11.50
   2  -7  21   51.99   15.10
  -2   7 -21   27.70   11.90
  -2   7 -21   37.30   12.60
   2   7  21   43.40   10.80
   2  -7 -21   39.20   12.80
  -2  -7  21   32.10   14.50
  -2   7 -21   31.90   10.80
   0  -8  21   22.50   13.50
   0   8 -21   28.30   11.00
   0   8  21   29.70    9.70
   0  -8  21   35.60   14.30
   0   8 -21   31.90   13.10
   1  -8  21    9.00   14.20
  -1   8  21   18.10   11.10
   1   8 -21   21.40   14.30
  -1   8 -21   -8.50    9.80
  -1   8 -21    8.80   12.50
  -1  -8  21   15.70   14.10
   1   8  21    5.90    9.40
   0   0  22 1452.65  109.69
   0   0  22 1426.86  107.09
  -1   0 -22   64.19    9.40
   1   0  22   73.29    9.70
  -1   0  22   73.99   10.40
   1   0  22   71.89   11.70
   1   0 -22   75.89    8.20
  -2   0  22   76.89   11.10
  -2   0 -22   88.39   11.10
   2   0 -22   66.59   11.40
  -3   0 -22   39.80   11.40
  -3   0  22   47.40   11.00
   3   0 -22   49.50   12.00
  -4   0 -22  127.69   17.80
  -4   0  22  101.89   19.10
   4   0 -22  171.58   22.40
   0  -1 -22    2.00    4.80
   0  -1  22   -3.50    8.00
   0   1  22    5.90    4.00
   0   1  22    6.60    8.80
   0  -1  22    4.40    4.80
   0   1 -22    1.20    5.00
   1  -1  22   91.99   12.70
  -1   1  22   87.19   10.90
   1  -1  22   92.29   11.60
  -1  -1 -22   93.69   11.60
   1   1 -22   87.59   10.70
  -1  -1  22   96.39   12.20
  -1   1 -22   98.19   10.90
   1  -1 -22   85.19    9.50
   1   1  22  108.09   14.20
   1   1  22  104.59    9.80
  -2   1  22  309.97   26.30
  -2  -1 -22  271.57   25.90
   2  -1 -22  289.67   27.60
  -2   1 -22  340.87   26.80
  -2  -1  22  290.57   26.70
   3   1 -22  121.89   15.90
  -3   1  22  132.79   18.10
  -3  -1 -22  107.29   14.40
  -3  -1  22  110.79   15.80
  -3   1 -22  113.29   14.70
   4   1 -22   39.50   12.80
  -4  -1 -22   18.70   11.90
  -4   1  22    2.30   12.90
  -4   1 -22   19.50   12.60
   4  -1 -22   40.70   14.20
  -4  -1  22   20.70   14.20
   0   2  22  124.49   15.20
   0   2 -22  100.09   12.60
   0   2  22  122.09   10.70
   0  -2  22  140.29   16.10
   0  -2 -22  121.59   10.60
   0  -2  22  118.19   13.60
   1  -2  22  436.56   36.60
  -1  -2 -22  462.65   35.60
  -1   2  22  478.35   36.00
   1   2 -22  485.55   36.10
   1  -2  22  467.65   39.20
  -1  -2  22  480.95   37.20
   1   2  22  436.96   34.50
   1   2  22  443.86   38.90
  -1   2 -22  448.56   36.70
  -2  -2 -22  286.37   23.60
  -2   2  22  287.47   24.50
   2  -2  22  292.47   25.10
   2   2 -22  259.37   22.50
   2   2  22  273.47   27.40
   2  -2 -22  280.17   26.10
   2   2  22  259.37   22.70
  -2  -2  22  245.38   24.90
  -2   2 -22  284.47   24.90
  -3  -2 -22   22.90    8.90
   3   2 -22   11.70    8.80
   3   2 -22   28.80   10.20
  -3   2  22   23.50   10.20
  -3  -2  22   29.90   10.30
   3   2  22   12.30    9.00
  -3   2 -22   19.20   11.00
   3  -2 -22   22.60    9.90
   0   3 -22   61.39    9.00
   0  -3  22   29.20    9.80
   0  -3  22   67.89    9.70
   1  -3  22  168.88   20.20
  -1  -3 -22  164.18   14.40
   1  -3  22  143.69   17.20
   1   3 -22  162.18   14.30
  -1   3  22  163.88   15.10
  -1   3 -22  145.59   16.80
   1   3  22  180.98   20.40
  -1  -3  22  155.88   21.10
  -2  -3 -22   60.09    9.10
   2  -3  22   52.69   10.30
  -2   3  22   59.19    9.50
   2   3 -22   64.09    9.40
  -2   3 -22   66.59   10.80
   2  -3 -22   50.69   11.10
   2   3  22   57.69   12.10
  -2  -3  22   46.00   10.80
   2   3  22   58.29    7.80
   3   3 -22  123.09   16.00
  -3   3  22  136.89   17.10
  -3  -3 -22  143.29   15.80
   3   3  22  138.19   17.70
  -3   3 -22  126.99   17.00
   3  -3 -22  138.69   18.20
  -3  -3  22  142.49   20.30
   0   4 -22  239.08   19.70
   0   4 -22  223.98   21.30
   0  -4  22  243.98   24.30
   0  -4  22  237.38   22.70
   1  -4  22   45.60    9.80
   1   4 -22   43.10    8.60
  -1   4  22   51.49    7.80
  -1   4 -22   59.29    7.40
  -1  -4  22   64.29   13.00
  -1  -4  22   54.29   10.60
  -1   4 -22   59.09    6.80
   1   4  22   51.79   12.10
  -1   4 -22   62.59    9.90
   2  -4  22   32.60    9.50
   2   4 -22   25.70    9.00
  -2   4  22   25.90    8.50
   2  -4 -22   25.50    9.70
   2   4  22   23.10    6.20
  -2  -4  22   21.50   10.10
   2   4  22   10.20   10.20
  -2   4 -22   21.00    8.80
  -3  -4 -22    9.30    9.10
   3   4 -22   14.70   11.50
  -3   4  22   25.30   11.20
   3   4  22   16.00    9.90
   3   4  22   13.10   12.10
  -3   4 -22    0.90   11.60
   3  -4 -22   32.90   11.60
  -3  -4  22   33.70   13.40
   0   5 -22   25.40    7.10
   0  -5  22   13.60    9.20
   0   5 -22   29.50    8.20
   0  -5  22   18.70   10.40
   1   5 -22   11.40    7.70
  -1   5  22   -4.50    5.70
   1  -5  22   14.90    8.60
  -1  -5  22    8.80    8.50
  -1   5 -22   10.20    6.30
  -1  -5  22    8.50   11.20
  -1   5 -22    1.20    5.40
  -1   5 -22   -4.50    7.60
   2  -5  22  135.69   18.80
   2   5 -22   95.09   14.20
   2   5  22   95.39   16.20
  -2   5 -22   87.89   13.00
  -2   5 -22  115.19   15.20
   2   5  22   98.69   12.40
  -2  -5  22   90.79   14.70
  -2   5 -22  106.09   12.30
   2  -5 -22   89.69   14.70
   3   5 -22   17.80   14.00
  -3   5  22    7.20   10.90
   3  -5 -22   15.20   12.20
  -3  -5  22   11.20   13.30
  -3   5 -22    8.90   12.30
  -3   5 -22   16.00    7.90
   3   5  22   15.30   12.50
   3   5  22   -2.10   10.40
   0   6 -22   79.29   12.90
   0   6  22   96.99   12.60
   0   6 -22  109.29   17.20
   0  -6  22   95.39   15.40
   0  -6  22  127.09   15.60
   1  -6  22   91.39   14.80
   1   6 -22   87.29   13.80
  -1   6 -22   91.49   13.50
  -1   6 -22  115.69   15.10
   1   6  22   85.19   11.50
  -1  -6  22   92.09   14.30
   2  -6  22   37.50   13.20
   2   6 -22   74.89   13.70
  -2   6  22   58.59   11.50
   2   6  22   32.20   13.80
  -2   6 -22   54.29    9.60
  -2  -6  22   53.29   13.40
   2  -6 -22   30.50   12.20
   2   6  22   41.50    9.00
  -2   6 -22   42.20   12.20
   0  -7  22    2.80   12.60
   0  -7  22   28.60   12.40
   0   7 -22    2.80   10.20
   0   7  22   10.60    8.00
   0   7 -22   15.30    9.90
   1   7 -22   10.70   11.30
   1  -7  22    1.40   12.10
   1   7  22   13.70    7.90
  -1   7 -22   12.80   11.00
  -1  -7  22    5.40   12.50
  -1   7 -22   20.20   10.00
   2  -7  22    7.50   15.00
   2   7 -22   31.80   15.70
  -2   7  22   34.60   11.80
   2   7  22   52.39   11.40
  -2  -7  22   45.70   16.10
  -2   7 -22   22.10   12.50
  -2   7 -22   45.50   12.10
   2  -7 -22   26.70   13.20
  -2   7 -22   42.20   10.80
   0  -8  22   -8.00   13.40
   0   8 -22   15.00   11.20
   0   8  22   22.50   10.50
   0  -8  22    3.00   13.90
   0   8 -22    1.90   12.70
   1  -8  22    6.90   12.90
   1  -8  22   29.20   16.30
  -1   8  22   15.80   11.70
   1   8 -22    9.80   12.60
  -1  -8  22   46.90   15.70
  -1   8 -22   27.40   12.80
   1   8  22   27.60   12.70
   0   0 -23   13.30    5.60
   0   0  23   11.50    5.20
   0   0  23   19.70    9.70
   1   0  23   11.80   10.00
   1   0  23    9.70    5.10
  -1   0 -23    3.00    5.90
  -1   0  23    8.80    5.70
   2   0 -23  559.54   46.10
  -2   0 -23  565.94   44.60
  -3   0  23   40.30   11.40
  -3   0 -23   37.20   10.80
   3   0 -23   47.90   11.90
   0   1 -23  390.06   31.60
   0  -1  23  408.46   32.10
   0   1  23  421.36   36.00
   0  -1  23  389.06   35.40
   0   1  23  397.76   31.20
   0  -1 -23  407.46   31.30
  -1   1  23  137.39   13.70
   1   1 -23  133.39   13.10
   1  -1  23  135.39   14.00
  -1  -1 -23  147.39   13.90
   1  -1  23  131.99   18.30
  -1  -1  23  129.89   14.30
   1   1  23  136.79   18.60
   1  -1 -23  113.59   11.80
   1   1  23  125.49   12.20
  -1   1 -23  133.19   14.50
  -2  -1 -23   49.40    9.40
  -2   1  23   72.49   10.60
  -2   1 -23   70.29   11.30
   2  -1 -23   58.99   11.80
   2   1  23   70.59   14.30
  -2  -1  23   64.69   10.40
  -3   1  23   15.20    9.70
   3   1 -23   22.50   11.30
  -3  -1 -23   36.20   10.10
  -3   1 -23   24.60   10.20
   3  -1 -23    8.10    9.40
  -3  -1  23   25.00   10.60
   0  -2  23   54.19   11.50
   0   2  23   61.99   13.20
   0   2 -23   43.10    7.80
   0  -2  23   46.00    8.20
   0  -2 -23   57.79    7.10
   0   2  23   55.89    7.20
   1   2 -23  167.78   16.00
  -1   2  23  164.68   15.80
  -1  -2 -23  190.68   15.70
   1  -2  23  194.58   21.30
   1  -2  23  173.28   16.80
  -1   2 -23  164.68   17.30
   1   2  23  153.78   13.60
   1   2  23  135.59   18.20
  -1  -2  23  166.38   17.60
  -2   2  23   40.00    9.10
   2  -2  23   37.40    9.20
  -2  -2 -23   43.20    8.20
  -2  -2  23   22.40    9.10
  -2   2 -23   30.00    9.70
   2  -2 -23   43.30   10.80
   2   2  23   33.40   12.30
   3   2 -23  177.18   22.50
   3   2 -23  184.28   20.10
  -3  -2 -23  203.98   21.10
  -3   2  23  188.38   23.00
  -3  -2  23  227.48   23.30
   3  -2 -23  203.88   23.10
   3   2  23  160.88   20.80
  -3   2 -23  171.28   22.00
   0   3  23   22.50    4.10
   0  -3  23   19.60    7.70
   0   3 -23   20.00    6.80
   0  -3  23   19.20    9.20
   1  -3  23  163.68   21.00
   1  -3  23  130.09   17.30
  -1  -3 -23  151.08   14.30
   1   3 -23  145.69   16.00
  -1   3  23  164.18   15.30
  -1   3 -23  180.48   17.40
   1   3  23  145.99   21.10
  -1  -3  23  191.28   18.60
  -2   3  23   23.50    8.00
   2   3 -23   21.50    7.20
  -2  -3 -23   12.30    7.60
   2  -3  23   25.00    9.30
   2   3  23   18.20    6.20
   2   3  23    9.70   12.10
  -2   3 -23   24.90    9.10
   2  -3 -23   19.40    9.30
  -2  -3  23   18.20    9.20
  -3  -3 -23   57.79   10.90
  -3   3  23   38.10   12.30
   3   3 -23   43.40   11.20
  -3  -3  23   32.30   12.00
   3  -3 -23   37.80   13.40
   3   3  23   23.10   13.10
   3   3  23   40.10   10.90
  -3   3 -23   44.60   13.50
   0   4 -23   25.30    4.50
   0   4  23   29.50    4.40
   0   4 -23   26.00    5.10
   0  -4  23   14.20   11.10
   0   4 -23   21.60    7.80
   0  -4  23   17.80    8.20
  -1   4  23   45.00    7.60
   1  -4  23   35.60   12.60
   1  -4  23   40.70   10.00
   1   4 -23   56.89    8.50
  -1  -4  23   77.69   12.00
  -1   4 -23   49.70    9.10
   1   4  23   70.59   13.20
   2   4 -23  143.39   17.20
   2  -4  23  119.89   16.10
  -2   4  23  159.28   17.60
  -2   4 -23  143.89   17.10
   2  -4 -23  151.48   19.90
  -2  -4  23  128.29   16.60
   2   4  23  119.69   14.00
   2   4  23  158.28   18.70
  -3  -4 -23   58.79   11.50
  -3   4  23   65.79   13.10
   3   4 -23   69.69   14.00
   3   4  23   58.79   15.10
  -3   4 -23   53.19   13.80
   3  -4 -23   30.20   12.30
  -3  -4  23   65.49   14.10
   3   4  23   59.19   11.60
   0   5 -23  139.59   15.10
   0   5 -23  130.49   16.40
   0  -5  23  110.79   17.30
   0  -5  23  138.59   18.40
  -1   5  23   33.10    7.20
   1  -5  23   12.20   11.20
   1   5 -23   29.70    8.90
   1  -5  23   38.80   10.00
  -1   5 -23   39.10    6.60
  -1  -5  23   23.20    9.50
  -1   5 -23   21.10    9.10
  -1   5 -23   24.70    6.80
  -2   5  23   15.90    9.10
   2   5 -23   -9.30   10.10
   2  -5  23    9.10   10.80
  -2   5 -23    3.00   10.40
  -2   5 -23   -0.10    5.50
   2   5  23   -7.90   12.70
  -2   5 -23   -0.60    5.90
   2  -5 -23    2.60   11.10
   2   5  23   -3.60    6.90
  -2  -5  23   23.10   10.90
   0   6 -23   32.20   10.20
   0   6  23   35.50    7.50
   0  -6  23   58.09   12.10
   0  -6  23   23.70   13.00
   0   6 -23   25.50   12.70
   1  -6  23   39.80   12.10
   1   6 -23    4.00   10.60
   1  -6  23   19.30   11.00
  -1   6  23   28.50    7.20
  -1   6 -23   11.50    7.30
  -1   6 -23    3.70    9.30
  -1  -6  23   14.30   10.60
  -1   6 -23   14.90    8.90
   2   6 -23   93.79   15.70
  -2   6  23   98.59   14.60
   2  -6  23   91.99   16.80
   2   6  23  114.89   14.50
  -2   6 -23  128.39   16.30
   2  -6 -23  107.19   16.60
  -2  -6  23   67.99   16.60
  -2   6 -23  108.79   14.40
   2   6  23   98.79   17.30
  -2   6 -23   90.09   16.10
   0   7  23   19.40    8.50
   0   7 -23   11.30    9.80
   0  -7  23   38.50   13.10
   0  -7  23   -7.50   12.70
   0   7 -23   23.30   10.40
   1   7 -23   26.90   12.80
   1  -7  23   -9.40   12.80
   1   7 -23   28.50   10.40
   1  -7  23   26.60   11.50
  -1   7 -23   28.90   10.60
  -1   7 -23   19.20   11.20
  -1  -7  23   30.80   13.50
   0   0  24  381.36   29.10
   0   0  24  362.76   33.70
   0   0 -24  338.57   28.70
  -1   0  24   -0.10    5.80
   1   0  24    6.90    5.00
   1   0 -24    5.00    8.80
  -1   0 -24   -8.00    6.30
   1   0  24    6.10   10.30
  -2   0  24   74.09   11.70
  -2   0 -24   76.99   11.20
   2   0  24   80.19   14.90
  -3   0 -24   29.90   10.70
   3   0 -24   11.60   12.00
  -3   0  24   36.20   11.40
   0   1 -24   13.00    5.60
   0  -1 -24   26.10    6.10
   0   1  24   20.70    5.20
   0   1  24    5.40   10.20
   0  -1  24   14.90    6.10
   0  -1  24   10.50   10.80
  -1   1  24   84.09   10.20
   1   1 -24   88.79   10.50
  -1  -1 -24   80.49   10.10
   1  -1  24   79.89   11.30
   1  -1  24   75.89   14.10
   1   1  24   61.19    9.40
  -1  -1  24   78.59   10.30
   1  -1 -24   82.29    8.30
   1   1  24   89.69   14.20
  -1   1 -24   71.69   10.30
  -2  -1 -24  158.98   18.30
   2  -1 -24  187.88   21.30
   2   1  24  192.68   24.20
   2  -1 -24  168.28   15.60
  -2  -1  24  193.48   20.20
  -2   1 -24  185.58   19.90
  -3  -1 -24   11.20    9.90
  -3   1  24   32.10   10.60
   3   1 -24   21.30   11.80
  -3   1 -24   37.70   11.20
  -3  -1  24   42.40   11.00
   3  -1 -24   28.70   11.70
   0   2  24  118.89   17.90
   0  -2  24  141.79   20.70
   0   2 -24  142.79   14.70
   0  -2  24  155.68   15.70
   0   2  24  145.19   12.80
   1   2 -24  278.17   25.10
   1  -2  24  293.57   29.60
  -1   2  24  287.47   25.00
  -1  -2 -24  310.57   24.80
   1  -2  24  264.97   25.80
   1   2  24  337.27   23.50
  -1   2 -24  295.47   26.10
   1   2  24  332.57   30.20
  -1  -2  24  298.87   28.50
  -2   2  24  -12.90    7.10
  -2  -2 -24    5.00    8.20
  -2  -2  24   10.70    8.40
   2   2  24    3.40   10.90
   2  -2 -24   23.60    9.90
  -2   2 -24   11.60    9.20
  -3   2  24   96.79   14.60
  -3  -2 -24  107.49   14.00
  -3  -2  24   87.29   15.00
  -3   2 -24   85.79   14.40
   3  -2 -24   69.09   15.30
   0   3 -24  305.67   26.30
   0  -3  24  342.67   30.70
   0   3  24  300.47   24.10
   1  -3  24   79.59   14.00
  -1   3  24   61.89    8.00
  -1  -3 -24   65.39    7.90
   1   3 -24   63.19    9.40
   1  -3  24   45.00   12.70
  -1   3 -24   37.20    9.30
   1   3  24   42.30   13.30
  -1  -3  24   47.10   10.10
   2  -3  24   26.80   10.40
  -2   3  24   43.90    9.50
  -2  -3 -24   34.90    8.50
   2   3 -24   39.10    7.90
  -2  -3  24   44.40   10.40
  -2   3 -24   37.60    9.90
   2   3  24   41.30    7.20
   2  -3 -24   34.10   11.90
   2   3  24   37.10   12.00
  -3   3  24  105.99   15.30
  -3  -3 -24   98.29   13.60
   3   3 -24   95.99   13.80
   3   3  24   76.89   12.60
  -3  -3  24   80.29   16.30
   3  -3 -24   73.39   15.10
   3   3  24   74.99   18.30
  -3   3 -24   58.79   14.00
   0  -4  24  245.08   21.40
   0   4 -24  192.58   19.80
   0   4  24  187.68   16.50
   0  -4  24  219.08   24.60
   1   4 -24   84.59   11.20
   1  -4  24   90.99   15.30
  -1   4  24   81.39   11.60
   1   4 -24   81.29   11.20
   1  -4  24   83.89   12.40
   1   4  24   75.99   15.60
  -1  -4  24   68.69   12.20
  -1   4 -24   60.39   11.20
   2  -4  24    8.90   10.00
   2   4 -24   43.30    9.80
  -2  -4  24   13.80   10.70
   2   4  24   27.30    6.70
   2  -4 -24   27.10   11.50
   2   4  24   35.30   13.40
  -2   4 -24   35.30   10.40
  -3  -4 -24   -2.00    9.50
   3   4 -24   -1.80   11.10
  -3   4  24   -3.70   11.10
  -3  -4  24    6.50   13.40
   3   4  24    1.20   14.40
   3  -4 -24   -6.70   12.40
   3   4  24    2.50   12.90
  -3   4 -24   -7.00   12.20
   0   5 -24   20.40    8.60
   0  -5  24    6.40    9.20
   0   5 -24   12.30    7.00
   0  -5  24   -6.20   11.10
   1  -5  24   53.69   11.60
   1   5 -24   48.30   10.10
  -1   5  24   47.10    8.90
   1   5 -24   53.69   10.40
   1  -5  24   31.90   12.30
  -1   5 -24   69.19    8.00
  -1   5 -24   80.59    9.00
  -1   5 -24   62.69   11.90
  -1  -5  24   64.79   12.50
   2  -5  24   88.09   15.70
   2   5 -24  124.09   15.50
  -2   5  24  124.99   15.10
   2  -5 -24  107.79   17.50
   2   5  24  113.99   13.50
  -2  -5  24   80.09   15.60
   2   5  24  123.59   17.70
  -2   5 -24  121.29   16.40
   0   6 -24  126.39   16.40
   0  -6  24  172.58   21.80
   0  -6  24  160.58   19.80
   0   6 -24  147.99   18.40
   0   6  24  140.19   15.40
   1  -6  24   17.40   12.50
   1   6 -24   16.80    9.00
  -1   6  24   10.30    7.30
   1   6 -24   22.30   10.90
   1  -6  24   20.60   11.80
   1   6  24   16.90    5.70
  -1   6 -24   18.00   10.50
  -1   6 -24   16.50    7.30
  -1   6 -24   13.50    8.20
  -1  -6  24   10.00   11.40
   2   6 -24    5.70   12.30
  -2   6  24   10.10   10.30
   2  -6  24  -16.30   12.20
   2  -6 -24  -10.10   12.40
   2   6  24    2.80   13.90
  -2  -6  24  -16.40   13.30
  -2   6 -24    5.90   11.90
   0   7 -24   -7.90   10.10
   0   7  24    2.00    8.50
   0  -7  24   24.20   13.40
   0   7 -24    5.90   10.30
   0  -7  24   10.70   14.50
  -1   7  24   18.40    9.20
   1   7 -24   16.60   12.90
   1   7 -24    2.80    9.50
   1  -7  24    4.30   13.40
  -1  -7  24   14.20   14.30
  -1   7 -24    1.60   10.30
  -1   7 -24   21.70    9.80
  -1   7 -24   16.80   11.90
   0   0  25   20.60   11.20
   0   0 -25    6.80    6.00
   0   0  25    9.80    5.80
   1   0  25   72.39   13.10
  -1   0  25   81.09   10.20
  -1   0 -25   72.69   10.50
   1   0  25   71.79   10.60
   1   0 -25   82.29    8.80
  -2   0  25  351.66   29.00
  -2   0 -25  316.27   28.20
   2   0  25  269.17   31.40
  -3   0 -25    2.90   10.00
  -3   0  25   18.20   11.70
   3   0 -25    2.10   12.00
   0   1  25   45.20    7.10
   0  -1  25   54.49    8.50
   0   1  25   31.70   13.10
   0   1 -25   60.69    8.10
   0  -1 -25   57.89    7.90
   0  -1  25   58.39   13.60
   1  -1  25  106.59   16.30
  -1   1  25   92.39   12.50
   1   1 -25  109.59   11.90
   1  -1  25  105.29   13.10
  -1  -1 -25  114.89   11.70
   1   1  25   78.19   14.40
  -1   1 -25   95.69   11.70
   1   1  25   91.89   11.00
  -1  -1  25   84.39   11.90
   1  -1 -25  128.99   12.70
  -2   1  25   41.90   10.00
  -2  -1 -25   48.90    9.70
   2   1  25   34.90   12.80
  -2   1 -25   64.19   11.30
   3   1 -25   84.29   16.40
  -3  -1 -25  107.19   14.90
  -3   1  25   90.09   15.00
  -3  -1  25  130.29   16.40
  -3   1 -25   98.49   15.50
   3  -1 -25  103.19   17.70
   0  -2  25    9.90   11.70
   0   2  25    7.50    4.60
   0   2 -25   10.10    6.40
   0  -2  25   14.20    7.10
  -1  -2 -25  112.89   11.60
   1   2 -25  100.49   12.90
   1  -2  25  124.09   14.70
  -1   2  25  120.49   12.60
   1  -2  25   77.89   15.00
   1   2  25  108.89   10.50
  -1   2 -25   93.49   12.80
   1   2  25   93.19   15.80
  -1  -2  25  104.89   13.50
  -2   2  25   48.20   13.20
   2  -2  25   31.40    9.70
  -2  -2 -25   44.60    9.90
  -2  -2  25   43.40   10.70
   2   2  25   38.60   12.40
   2  -2 -25   52.09   12.00
  -2   2 -25   28.70   10.30
  -3   2  25  121.59   15.30
  -3  -2 -25   88.99   14.10
  -3  -2  25   64.49   15.00
   3  -2 -25   68.49   16.20
  -3   2 -25   94.99   15.10
   0  -3  25   12.20   12.60
   0   3 -25   -1.40    6.10
   0  -3  25    1.70    8.30
   0   3  25    7.40    4.10
   1   3 -25   37.50    9.60
  -1   3  25   63.79    9.40
   1  -3  25   69.09   11.50
   1  -3  25   84.99   14.90
  -1  -3  25   96.79   12.30
   1   3  25   70.09   14.20
  -1   3 -25   82.09   11.70
   2  -3  25   63.29   11.60
  -2  -3 -25   76.49   10.50
   2   3 -25   50.29    7.70
  -2   3 -25   45.90   11.70
   2   3  25   46.40   13.10
   2  -3 -25   56.69   13.40
  -2  -3  25   77.59   12.80
  -3  -3 -25   46.40   12.00
  -3   3  25   50.69   13.40
   3  -3 -25   27.90   13.20
  -3  -3  25   49.90   14.30
  -3   3 -25   27.40   13.20
   3   3  25   26.20   14.80
   0  -4  25  102.79   16.70
   0  -4  25  130.29   14.70
   0   4 -25  127.19   15.00
   0   4  25  101.09   10.70
   1   4 -25   27.00    8.50
  -1   4  25   29.70    7.70
   1   4 -25   38.10    6.30
   1  -4  25   26.40   11.30
   1  -4  25   35.60   10.10
   1   4  25   29.40   12.80
  -1  -4  25   60.19   11.40
  -1   4 -25   30.70    9.30
   2   4 -25  180.78   19.00
   2  -4  25  189.18   22.10
  -2   4  25  166.68   20.00
   2   4  25  154.08   16.20
   2   4  25  124.89   19.70
   2  -4 -25  208.68   24.50
  -2  -4  25  189.18   23.40
  -2   4 -25  180.78   20.50
   0  -5  25   69.09   12.90
   0   5 -25   63.79    8.50
   0   5 -25   69.49   11.40
   0  -5  25   73.49   15.80
   0   5  25   70.79    9.00
  -1   5  25    6.80    7.10
   1  -5  25    6.00   10.40
   1   5 -25   16.20    8.40
   1   5 -25   11.60    8.40
   1  -5  25   21.60   12.50
  -1  -5  25   -0.90   10.10
  -1   5 -25   15.70    8.80
  -2   5  25   20.60   10.50
   2   5 -25    5.70   10.50
   2  -5  25   23.70   12.30
  -2   5 -25    7.80   11.20
   2   5  25    5.20   14.20
  -2  -5  25   -3.50   12.30
   2  -5 -25    2.60   12.10
   0  -6  25   27.00   13.30
   0   6 -25    5.70    9.20
   0   6 -25   14.80    9.70
   0   6  25    5.80    7.00
   0  -6  25   20.70   11.20
  -1   6  25   34.40    8.40
   1   6 -25   11.20   10.40
   1   6 -25   24.10    9.50
   1  -6  25   42.40   13.00
  -1  -6  25   36.20   13.50
  -1   6 -25   39.50    8.80
  -1   6 -25   34.00   11.40
   1   6  25   29.00    9.90
   0   0 -26  444.86   38.00
   0   0  26  484.05   43.50
   0   0  26  529.95   38.40
  -1   0  26   11.70    7.20
  -1   0 -26   24.80    9.10
   1   0  26   15.80    6.50
   1   0  26   31.30   11.30
   1   0 -26   18.70    6.30
  -2   0 -26   -6.70    9.20
   2   0 -26    4.20    6.50
  -2   0  26    8.90    8.90
  -3   0  26   16.70   12.30
   3   0 -26   18.10   14.10
  -3   0 -26   17.20   10.40
   0  -1  26   82.79   16.40
   0   1 -26   96.99   11.40
   0   1  26   91.59   11.40
   0  -1 -26  109.39   10.50
   0  -1  26   94.89   12.90
   0   1  26   82.89   15.30
   1  -1  26  125.49   15.40
  -1   1  26  121.89   14.90
  -1  -1 -26  140.49   16.00
   1   1 -26  106.39   14.10
   1  -1  26  116.69   17.20
  -1   1 -26  151.78   16.50
   1   1  26  156.48   22.50
   1   1  26  167.78   13.90
  -1  -1  26  161.98   16.90
  -2   1  26   60.79   11.00
  -2  -1 -26   53.09   10.80
  -2   1 -26   58.49   12.20
  -2  -1  26   61.19   11.40
   2   1  26   16.40   21.30
  -3  -1 -26   15.50   10.80
  -3   1  26   29.30   12.30
  -3   1 -26   11.60   11.90
  -3  -1  26   42.30   13.00
   3  -1 -26   20.10   14.50
   0   2 -26   14.90    6.70
   0  -2  26   16.40   12.50
   0  -2  26   12.80    7.80
   0   2  26   12.10    5.10
   1  -2  26  236.88   24.10
  -1  -2 -26  241.28   24.20
   1  -2  26  262.37   28.00
  -1   2  26  263.57   22.40
   1   2 -26  249.68   22.50
  -1  -2  26  264.47   24.80
   1   2  26  256.67   21.00
  -1   2 -26  276.47   24.20
   1   2  26  285.67   29.20
  -2  -2 -26   62.69   10.60
  -2   2  26   56.59   11.00
   2  -2  26   50.59   10.70
  -2   2 -26   58.29   11.50
  -2  -2  26   41.70   11.30
   2   2  26   50.09   16.20
   0   3 -26   78.89   11.20
   0  -3  26   94.79   16.00
   0   3  26   77.89    9.20
   0  -3  26   82.89   12.50
   1   3 -26   77.59   10.10
  -1   3  26   71.59   10.00
   1  -3  26   65.29   14.70
   1  -3  26   79.39   11.80
  -1  -3  26   73.09   12.20
  -1   3 -26   64.99   11.70
   1   3  26   53.29   14.20
  -2  -3 -26   29.80    9.00
   2  -3  26   14.30   10.40
  -2   3  26   14.30   10.00
   2   3  26   30.30   14.50
  -2  -3  26   25.80   11.00
  -2   3 -26   19.60   10.40
   2  -3 -26   17.70   12.20
   0   4  26  108.89   10.20
   0   4 -26   95.89   12.50
   0  -4  26   97.59   16.90
   0  -4  26   77.49   13.10
  -1   4  26   36.50    7.80
   1   4 -26   30.10    9.00
   1  -4  26   37.30   10.90
  -1   4 -26   18.10    9.20
  -1  -4  26   35.50   10.60
   1   4  26   40.80   14.90
   2  -4  26   22.40   11.50
  -2   4  26   24.70   10.10
  -2   4 -26   40.40   11.40
   2   4  26   48.70   18.90
   2  -4 -26   35.30   13.20
   0   5  26    5.40    4.80
   0  -5  26   10.40   13.10
   0  -5  26  -19.80    9.90
   0   5 -26    4.00    8.40
   1   5 -26   39.70   10.20
  -1   5  26   48.00    8.70
   1  -5  26   32.80   12.00
   1   5 -26   43.10    9.70
  -1   5 -26   33.60   11.00
  -1  -5  26   51.89   13.10
   0  -6  26   33.70   13.80
   0   6 -26   26.60   10.40
   0   0  27    8.30    6.40
   0   0 -27    5.20    7.00
   0   0  27  -14.40   10.90
   1   0  27  207.08   18.80
  -1   0  27  208.78   19.80
   1   0  27  180.68   25.60
  -1   0 -27  200.18   20.80
   1   0 -27  186.78   17.60
  -2   0 -27  135.59   16.30
   2   0 -27  123.29   14.40
  -2   0  27  165.78   18.80
   0  -1  27   -3.80    6.60
   0   1  27   12.10   12.50
   0  -1  27  -14.90   12.90
   0   1  27   10.90    5.80
   0   1 -27    0.30    7.90
   1   1 -27   49.00    8.40
  -1   1  27   64.39    9.30
   1  -1  27   64.89   21.00
   1  -1  27   67.89    9.80
  -1  -1 -27   72.79   10.20
   1   1  27   47.80    7.80
  -1   1 -27   49.80   10.00
  -1  -1  27   61.09   11.20
   1   1  27   51.59   14.20
  -2  -1 -27  114.89   14.70
   2   1 -27   98.99   12.70
  -2   1  27  126.79   15.40
  -2  -1  27  136.99   18.40
  -2   1 -27  135.89   15.80
   0  -2  27  115.69   17.50
   0   2 -27  114.39   14.10
   0  -2  27  107.39   18.20
   0   2  27  117.19   12.30
  -1   2  27  114.59   13.90
   1   2 -27  104.59   12.30
   1   2  27   83.79   18.30
   1   2  27  125.09   11.50
  -1  -2  27  107.29   14.00
  -1   2 -27   88.09   13.40
  -2  -2 -27   15.90    9.70
  -2   2  27   24.20    9.60
   2  -2  27   23.40   10.60
  -2  -2  27   23.10   10.50
  -2   2 -27   13.20   10.50
   0   3  27   11.60    4.80
   0   3 -27   -3.90    7.40
   0  -3  27    9.60    9.00
   0  -3  27    3.40   13.80
   1   3 -27   20.00    8.10
   1  -3  27   30.30    9.70
  -1   3  27   34.80    7.90
   1   3  27   10.10   16.90
  -1  -3  27   26.50   10.40
  -1   3 -27   32.30   10.00
   2  -3  27  117.89   15.90
  -2  -3 -27  124.69   13.70
  -2   3  27  108.49   14.90
  -2  -3  27   98.59   16.30
  -2   3 -27  106.59   15.10
   0   4 -27   56.19    9.90
   0  -4  27   47.20   11.90
  -1   4  27   35.60    7.80
   1  -4  27   42.30   11.80
   1   4 -27   37.20    9.30
  -1   4 -27   34.90   11.00
  -1  -4  27   48.50   12.20
   0   5 -27   22.60    9.20
   0  -5  27   10.60   11.50
   0   5  27   16.90    5.50
  -1   5  27   34.60    8.60
   1   5 -27   29.10    9.60
   1  -5  27   14.40   12.00
  -1   5 -27   36.80   11.50
  -1  -5  27   25.30   12.80
   0   0 -28  129.19   12.90
   0   0  28   99.89   14.00
   1   0  28   37.10    8.20
  -1   0  28   30.00    9.10
  -1   0 -28   47.70   10.50
   1   0 -28   42.30    8.10
  -2   0  28    7.10   10.00
  -2   0 -28   -1.40    9.70
   0   1  28   77.29    9.80
   0  -1  28   81.29   11.10
   0   1 -28   69.19   10.80
   1  -1  28   89.49   12.70
   1   1 -28   85.29   11.30
  -1   1  28  137.89   14.90
  -1  -1 -28  128.79   13.40
  -1   1 -28  127.09   14.30
   1   1  28  110.79   13.10
  -1  -1  28  105.99   13.80
  -2   1  28   12.20   10.70
  -2  -1 -28    0.10   10.00
   2   1 -28   -9.50    7.40
  -2  -1  28   25.00   10.00
  -2   1 -28   15.00   10.50
   0   2 -28   -0.20    7.40
   0  -2  28    6.80    8.70
   0   2  28    9.20    5.70
   1   2 -28    8.60    7.70
  -1   2  28   14.00    7.60
   1  -2  28   40.50    9.90
  -1  -2  28   16.20    9.40
   1   2  28   18.10    6.00
  -1   2 -28   12.30    8.80
   2   2 -28  135.69   17.10
  -2  -2 -28  153.78   16.60
  -2   2  28  143.69   19.80
  -2  -2  28  154.68   21.80
  -2   2 -28  155.28   18.00
   0   3 -28  103.19   13.20
   0  -3  28  100.89   14.00
   0   3  28  113.79   11.90
  -1   3  28   11.00    7.40
   1   3 -28    1.00    8.10
   1  -3  28   11.00   10.30
  -1  -3  28   26.20   11.20
  -1   3 -28   11.50    9.30
   0   4 -28   49.40   10.90
   0  -4  28   74.79   13.20
   1  -4  28   11.70   10.90
   1   4 -28    5.30    8.70
  -1   4  28   16.20    8.20
  -1   4 -28    4.20    9.70
  -1  -4  28    9.70   11.70
   0   0 -29   16.30    8.30
   0   0  29    9.30    7.10
  -1   0  29  122.99   17.90
   1   0  29  146.29   16.50
  -1   0 -29  151.88   16.30
   0   1 -29   -2.30    8.00
   0   1  29   22.90    7.20
   0  -1  29   -1.00    8.40
   1   1 -29   39.60    9.10
  -1   1  29   42.50    9.50
  -1  -1 -29   45.10   10.60
   1  -1  29   53.79   10.20
  -1  -1  29   73.19   11.50
  -1   1 -29   36.20   10.50
   1   1  29   40.50    8.20
   0  -2  29  245.28   24.90
   0   2 -29  239.58   23.20
   0   2  29  259.07   21.70
   1  -2  29   41.50   10.60
  -1   2  29   37.50    9.10
   1   2 -29   36.70    8.50
   1   2  29   25.70    7.00
  -1  -2  29   29.80   10.80
  -1   2 -29   34.80   10.40
   0   3 -29    4.10    8.30
   0  -3  29    6.00    9.70
   1  -3  29   40.60   12.00
  -1   3  29   27.40    9.00
   1   3 -29   37.80    9.70
  -1   3 -29   64.59   11.50
  -1  -3  29   36.50   11.90
   0   0  30   18.90    7.90
   1   0  30  125.59   17.40
  -1   0  30  181.58   19.90
  -1   0 -30  135.29   16.40
   0   1  30   39.40    8.50
   0  -1  30   21.90    9.70
   0   1 -30   25.80    9.50
   0   2  30    6.50    6.70
   0  -2  30    7.30    9.70
   0   2 -30    4.40    9.60

_computing_structure_solution     'SHELXT 2014/4 (Sheldrick, 2014)'
;
_shelx_hkl_checksum   33255
