# Supplementary material for: Reciprocal carbonyl–carbonyl interactions in small molecules and proteins
Source: Nat Commun. 2017 Jul 19;8:78. doi: 10.1038/s41467-017-00081-x (PMC5517579; doi:10.1038/s41467-017-00081-x)
Supplement: Supplementary file 10 — Supplementary Data 9 [file 41467_2017_81_MOESM10_ESM.cif]

 
data_8_a
 
_audit_creation_method            SHELXL-2014/6
_chemical_name_systematic         'N'-(2-bromoacetyl)-4-methoxybenzohydrazide'
_chemical_name_common             ?
_chemical_melting_point           ?
_chemical_formula_moiety          'C10 H11 Br N2 O3'
_chemical_formula_sum
 'C10 H11 Br N2 O3' 
_chemical_formula_weight          287.12

loop_
 _atom_type_symbol
 _atom_type_description
 _atom_type_scat_dispersion_real
 _atom_type_scat_dispersion_imag
 _atom_type_scat_source
 'C'  'C'   0.0033   0.0016
 'International Tables Vol C Tables 4.2.6.8 and 6.1.1.4'
 'H'  'H'   0.0000   0.0000
 'International Tables Vol C Tables 4.2.6.8 and 6.1.1.4'
 'Br'  'Br'  -0.2901   2.4595
 'International Tables Vol C Tables 4.2.6.8 and 6.1.1.4'
 'N'  'N'   0.0061   0.0033
 'International Tables Vol C Tables 4.2.6.8 and 6.1.1.4'
 'O'  'O'   0.0106   0.0060
 'International Tables Vol C Tables 4.2.6.8 and 6.1.1.4'
 
_space_group_crystal_system       orthorhombic
_space_group_IT_number            19
_space_group_name_H-M_alt         'P 21 21 21'
_space_group_name_Hall            'P 2ac 2ab'
 
_shelx_space_group_comment
;
The symmetry employed for this shelxl refinement is uniquely defined
by the following loop, which should always be used as a source of
symmetry information in preference to the above space-group names.
They are only intended as comments.
;
 
loop_
 _space_group_symop_operation_xyz
 'x, y, z'
 '-x+1/2, -y, z+1/2'
 '-x, y+1/2, -z+1/2'
 'x+1/2, -y+1/2, -z'
 
_cell_length_a                    4.6892(3)
_cell_length_b                    9.5557(7)
_cell_length_c                    25.6806(16)
_cell_angle_alpha                 90
_cell_angle_beta                  90
_cell_angle_gamma                 90
_cell_volume                      1150.71(13)
_cell_formula_units_Z             4
_cell_measurement_temperature     290(2)
_cell_measurement_reflns_used     3437
_cell_measurement_theta_min       2.66
_cell_measurement_theta_max       25.81
 
_exptl_crystal_description        'Needle'
_exptl_crystal_colour             'Colourless'
_exptl_crystal_density_meas       ?
_exptl_crystal_density_method     ?
_exptl_crystal_density_diffrn     1.657          
_exptl_crystal_F_000              576
_exptl_transmission_factor_min    ?
_exptl_transmission_factor_max    ?
_exptl_crystal_size_max           0.400
_exptl_crystal_size_mid           0.075
_exptl_crystal_size_min           0.040
_exptl_absorpt_coefficient_mu     3.566
_shelx_estimated_absorpt_T_min    0.330
_shelx_estimated_absorpt_T_max    0.871
_exptl_absorpt_correction_type    'Multi-Scan'
_exptl_absorpt_correction_T_min   0.1911
_exptl_absorpt_correction_T_max   0.2453
_exptl_absorpt_process_details    SADABS
_exptl_absorpt_special_details    ?
_diffrn_ambient_temperature       290(2)
_diffrn_radiation_wavelength      0.71073
_diffrn_radiation_type            MoK\a
_diffrn_source                    'X-ray'
_diffrn_measurement_device_type   'Bruker PHOTON100 CMOS'
_diffrn_measurement_method        '\f and \w scans'
_diffrn_detector_area_resol_mean  ?
_diffrn_reflns_number             8722
_diffrn_reflns_av_unetI/netI      0.0452
_diffrn_reflns_av_R_equivalents   0.0438
_diffrn_reflns_limit_h_min        -5
_diffrn_reflns_limit_h_max        5
_diffrn_reflns_limit_k_min        -11
_diffrn_reflns_limit_k_max        11
_diffrn_reflns_limit_l_min        -31
_diffrn_reflns_limit_l_max        30
_diffrn_reflns_theta_min          2.274
_diffrn_reflns_theta_max          25.699
_diffrn_reflns_theta_full         25.242
_diffrn_measured_fraction_theta_max   0.995
_diffrn_measured_fraction_theta_full  0.995
_diffrn_reflns_Laue_measured_fraction_max    0.995
_diffrn_reflns_Laue_measured_fraction_full   0.995
_diffrn_reflns_point_group_measured_fraction_max   0.994
_diffrn_reflns_point_group_measured_fraction_full  0.993
_reflns_number_total              2173
_reflns_number_gt                 1873
_reflns_threshold_expression      'I > 2\s(I)'
_reflns_Friedel_coverage          0.654
_reflns_Friedel_fraction_max      0.991
_reflns_Friedel_fraction_full     0.990
 
_reflns_special_details
;
 Reflections were merged by SHELXL according to the crystal
 class for the calculation of statistics and refinement.
 
 _reflns_Friedel_fraction is defined as the number of unique
 Friedel pairs measured divided by the number that would be
 possible theoretically, ignoring centric projections and
 systematic absences.
;
 
_computing_data_collection        'Bruker APEX2'
_computing_cell_refinement        'Bruker SAINT'
_computing_data_reduction         'Bruker SAINT'
_computing_structure_solution     'SHELXS-97 (Sheldrick 2008)'
_computing_structure_refinement 'SHELXL-2014/6 (Sheldrick, 2014)'
_computing_molecular_graphics      'Bruker SHELXTL'
_computing_publication_material   'Bruker SHELXTL'
_refine_special_details           ?
_refine_ls_structure_factor_coef  Fsqd
_refine_ls_matrix_type            full
_refine_ls_weighting_scheme       calc
_refine_ls_weighting_details
'w=1/[\s^2^(Fo^2^)+(0.0259P)^2^+1.1263P] where P=(Fo^2^+2Fc^2^)/3'
_atom_sites_solution_primary      ?
_atom_sites_solution_secondary    ?
_atom_sites_solution_hydrogens    geom
_refine_ls_hydrogen_treatment     constr
_refine_ls_extinction_method      SHELXL
_refine_ls_extinction_coef        0.005(2)
_refine_ls_extinction_expression
 'Fc^*^=kFc[1+0.001xFc^2^\l^3^/sin(2\q)]^-1/4^'
_refine_ls_abs_structure_details
;
 Flack x determined using 640 quotients [(I+)-(I-)]/[(I+)+(I-)]
 (Parsons, Flack and Wagner, Acta Cryst. B69 (2013) 249-259).
;
_refine_ls_abs_structure_Flack    0.020(9)
_chemical_absolute_configuration  ?
_refine_ls_number_reflns          2173
_refine_ls_number_parameters      147
_refine_ls_number_restraints      0
_refine_ls_R_factor_all           0.0489
_refine_ls_R_factor_gt            0.0388
_refine_ls_wR_factor_ref          0.0885
_refine_ls_wR_factor_gt           0.0848
_refine_ls_goodness_of_fit_ref    1.049
_refine_ls_restrained_S_all       1.049
_refine_ls_shift/su_max           0.000
_refine_ls_shift/su_mean          0.000
 
loop_
 _atom_site_label
 _atom_site_type_symbol
 _atom_site_fract_x
 _atom_site_fract_y
 _atom_site_fract_z
 _atom_site_U_iso_or_equiv
 _atom_site_adp_type
 _atom_site_occupancy
 _atom_site_site_symmetry_order  
 _atom_site_calc_flag
 _atom_site_refinement_flags_posn
 _atom_site_refinement_flags_adp
 _atom_site_refinement_flags_occupancy
 _atom_site_disorder_assembly
 _atom_site_disorder_group
Br1 Br 0.09809(15) 0.34240(8) 0.95650(2) 0.0631(3) Uani 1 1 d . . . . .
O2 O 0.1572(10) 0.5818(4) 0.75239(15) 0.0507(11) Uani 1 1 d . . . . .
O3 O 0.3109(7) 0.3784(4) 0.84488(16) 0.0499(11) Uani 1 1 d . . . . .
N2 N -0.1213(9) 0.3881(4) 0.80786(16) 0.0374(10) Uani 1 1 d . . . . .
H2 H -0.3018 0.3992 0.8121 0.045 Uiso 1 1 calc R U . . .
O1 O 0.8341(9) 0.2989(4) 0.56634(16) 0.0560(11) Uani 1 1 d . . . . .
N1 N -0.0128(9) 0.3622(5) 0.75873(16) 0.0373(10) Uani 1 1 d . . . . .
H1 H -0.0472 0.2842 0.7432 0.045 Uiso 1 1 calc R U . . .
C9 C 0.0536(10) 0.3959(5) 0.8486(2) 0.0335(11) Uani 1 1 d . . . . .
C1 C 0.3203(10) 0.4168(5) 0.69020(19) 0.0316(11) Uani 1 1 d . . . . .
C2 C 0.3630(13) 0.2768(5) 0.6764(2) 0.0412(13) Uani 1 1 d . . . . .
H2A H 0.2739 0.2060 0.6951 0.049 Uiso 1 1 calc R U . . .
C4 C 0.6701(10) 0.3456(6) 0.60604(19) 0.0390(12) Uani 1 1 d . . . . .
C8 C 0.1487(11) 0.4618(5) 0.7355(2) 0.0348(12) Uani 1 1 d . . . . .
C10 C -0.0892(12) 0.4343(6) 0.8995(2) 0.0454(13) Uani 1 1 d . . . . .
H10A H -0.2881 0.4065 0.8985 0.055 Uiso 1 1 calc R U . . .
H10B H -0.0812 0.5348 0.9045 0.055 Uiso 1 1 calc R U . . .
C3 C 0.5373(13) 0.2437(5) 0.6349(2) 0.0465(15) Uani 1 1 d . . . . .
H3A H 0.5654 0.1502 0.6262 0.056 Uiso 1 1 calc R U . . .
C5 C 0.6325(14) 0.4854(6) 0.6196(2) 0.0487(15) Uani 1 1 d . . . . .
H5 H 0.7235 0.5559 0.6010 0.058 Uiso 1 1 calc R U . . .
C6 C 0.4576(14) 0.5177(6) 0.6613(2) 0.0479(15) Uani 1 1 d . . . . .
H6 H 0.4317 0.6112 0.6701 0.058 Uiso 1 1 calc R U . . .
C7 C 0.9772(16) 0.3993(7) 0.5348(3) 0.0658(19) Uani 1 1 d . . . . .
H7A H 0.8393 0.4580 0.5179 0.099 Uiso 1 1 calc R U . . .
H7B H 1.0896 0.3519 0.5090 0.099 Uiso 1 1 calc R U . . .
H7C H 1.0993 0.4557 0.5563 0.099 Uiso 1 1 calc R U . . .
 
loop_
 _atom_site_aniso_label
 _atom_site_aniso_U_11
 _atom_site_aniso_U_22
 _atom_site_aniso_U_33
 _atom_site_aniso_U_23
 _atom_site_aniso_U_13
 _atom_site_aniso_U_12
Br1 0.0675(4) 0.0815(5) 0.0404(3) 0.0084(3) -0.0006(3) 0.0122(4)
O2 0.067(3) 0.029(2) 0.056(2) -0.0052(18) 0.019(2) 0.002(2)
O3 0.0207(18) 0.077(3) 0.052(2) 0.003(2) 0.0091(16) 0.0038(18)
N2 0.0213(19) 0.050(3) 0.040(2) -0.0030(19) 0.005(2) -0.0021(19)
O1 0.057(3) 0.062(3) 0.049(2) -0.006(2) 0.018(2) -0.001(2)
N1 0.037(2) 0.040(2) 0.036(2) -0.012(2) 0.0097(18) -0.007(2)
C9 0.025(3) 0.041(3) 0.035(3) 0.000(2) 0.003(2) 0.001(2)
C1 0.033(3) 0.032(3) 0.030(3) 0.002(2) -0.002(2) -0.002(2)
C2 0.044(3) 0.032(3) 0.047(3) 0.005(2) 0.012(3) -0.005(3)
C4 0.038(3) 0.045(3) 0.033(3) -0.004(3) 0.002(2) 0.002(3)
C8 0.033(3) 0.032(3) 0.039(3) 0.002(2) 0.000(2) 0.001(2)
C10 0.029(3) 0.066(4) 0.041(3) 0.002(3) 0.005(3) 0.008(3)
C3 0.055(4) 0.030(3) 0.054(4) -0.007(3) 0.007(3) 0.002(3)
C5 0.056(4) 0.040(3) 0.049(3) 0.009(3) 0.012(3) -0.005(3)
C6 0.065(4) 0.032(3) 0.048(3) 0.002(3) 0.009(3) -0.005(3)
C7 0.065(4) 0.076(4) 0.056(4) 0.004(3) 0.021(3) 0.002(3)
 
_geom_special_details
;
 All esds (except the esd in the dihedral angle between two l.s. planes)
 are estimated using the full covariance matrix.  The cell esds are taken
 into account individually in the estimation of esds in distances, angles
 and torsion angles; correlations between esds in cell parameters are only
 used when they are defined by crystal symmetry.  An approximate (isotropic)
 treatment of cell esds is used for estimating esds involving l.s. planes.
;
 
loop_
 _geom_bond_atom_site_label_1
 _geom_bond_atom_site_label_2
 _geom_bond_distance
 _geom_bond_site_symmetry_2
 _geom_bond_publ_flag
Br1 C10 1.919(5) . ?
O2 C8 1.227(6) . ?
O3 C9 1.222(6) . ?
N2 C9 1.331(7) . ?
N2 N1 1.383(6) . ?
N2 H2 0.8600 . ?
O1 C4 1.353(6) . ?
O1 C7 1.423(7) . ?
N1 C8 1.355(7) . ?
N1 H1 0.8600 . ?
C9 C10 1.515(7) . ?
C1 C6 1.377(7) . ?
C1 C2 1.398(7) . ?
C1 C8 1.478(7) . ?
C2 C3 1.380(8) . ?
C2 H2A 0.9300 . ?
C4 C3 1.373(8) . ?
C4 C5 1.391(8) . ?
C10 H10A 0.9700 . ?
C10 H10B 0.9700 . ?
C3 H3A 0.9300 . ?
C5 C6 1.383(8) . ?
C5 H5 0.9300 . ?
C6 H6 0.9300 . ?
C7 H7A 0.9600 . ?
C7 H7B 0.9600 . ?
C7 H7C 0.9600 . ?
 
loop_
 _geom_angle_atom_site_label_1
 _geom_angle_atom_site_label_2
 _geom_angle_atom_site_label_3
 _geom_angle
 _geom_angle_site_symmetry_1
 _geom_angle_site_symmetry_3
 _geom_angle_publ_flag
C9 N2 N1 120.0(4) . . ?
C9 N2 H2 120.0 . . ?
N1 N2 H2 120.0 . . ?
C4 O1 C7 118.3(5) . . ?
C8 N1 N2 118.8(4) . . ?
C8 N1 H1 120.6 . . ?
N2 N1 H1 120.6 . . ?
O3 C9 N2 122.7(5) . . ?
O3 C9 C10 122.5(5) . . ?
N2 C9 C10 114.8(4) . . ?
C6 C1 C2 117.7(5) . . ?
C6 C1 C8 118.4(5) . . ?
C2 C1 C8 123.8(4) . . ?
C3 C2 C1 120.0(5) . . ?
C3 C2 H2A 120.0 . . ?
C1 C2 H2A 120.0 . . ?
O1 C4 C3 115.5(5) . . ?
O1 C4 C5 125.2(5) . . ?
C3 C4 C5 119.3(5) . . ?
O2 C8 N1 121.2(5) . . ?
O2 C8 C1 122.2(5) . . ?
N1 C8 C1 116.5(4) . . ?
C9 C10 Br1 110.2(4) . . ?
C9 C10 H10A 109.6 . . ?
Br1 C10 H10A 109.6 . . ?
C9 C10 H10B 109.6 . . ?
Br1 C10 H10B 109.6 . . ?
H10A C10 H10B 108.1 . . ?
C4 C3 C2 121.5(5) . . ?
C4 C3 H3A 119.3 . . ?
C2 C3 H3A 119.3 . . ?
C6 C5 C4 118.8(5) . . ?
C6 C5 H5 120.6 . . ?
C4 C5 H5 120.6 . . ?
C1 C6 C5 122.6(5) . . ?
C1 C6 H6 118.7 . . ?
C5 C6 H6 118.7 . . ?
O1 C7 H7A 109.5 . . ?
O1 C7 H7B 109.5 . . ?
H7A C7 H7B 109.5 . . ?
O1 C7 H7C 109.5 . . ?
H7A C7 H7C 109.5 . . ?
H7B C7 H7C 109.5 . . ?
 
_refine_diff_density_max    0.819
_refine_diff_density_min   -0.493
_refine_diff_density_rms    0.058

_shelxl_version_number 2014/6

_shelx_res_file
;
TITL arr_a.res in P2(1)2(1)2(1)
CELL  0.71073   4.6892   9.5557  25.6806   90.000   90.000   90.000
ZERR    4.000   0.0003   0.0007   0.0016    0.000    0.000    0.000
LATT -1
SYMM 1/2-X, -Y, 1/2+Z
SYMM -X, 1/2+Y, 1/2-Z
SYMM 1/2+X, 1/2-Y, -Z
SFAC C  H  Br N  O
UNIT 40  44  4  8  12
OMIT -3 51.4
L.S. 30
ACTA
BOND $H
FMAP 2
PLAN 20
SIZE 0.040 0.075 0.400
TEMP 16.660
WGHT    0.025900    1.126300
EXTI    0.004737
FVAR       0.74480
BR1   3    0.098085    0.342397    0.956503    11.00000    0.06751    0.08151 =
         0.04035    0.00837   -0.00063    0.01222
O2    5    0.157188    0.581784    0.752395    11.00000    0.06710    0.02907 =
         0.05582   -0.00516    0.01874    0.00174
O3    5    0.310888    0.378418    0.844877    11.00000    0.02072    0.07723 =
         0.05189    0.00335    0.00907    0.00382
N2    4   -0.121319    0.388122    0.807859    11.00000    0.02127    0.05044 =
         0.04045   -0.00303    0.00514   -0.00215
AFIX  43
H2    2   -0.301824    0.399240    0.812102    11.00000   -1.20000
AFIX   0
O1    5    0.834143    0.298944    0.566339    11.00000    0.05672    0.06237 =
         0.04894   -0.00647    0.01834   -0.00066
N1    4   -0.012782    0.362192    0.758727    11.00000    0.03665    0.03959 =
         0.03574   -0.01184    0.00967   -0.00695
AFIX  43
H1    2   -0.047167    0.284236    0.743215    11.00000   -1.20000
AFIX   0
C9    1    0.053601    0.395874    0.848587    11.00000    0.02486    0.04063 =
         0.03495   -0.00018    0.00307    0.00114
C1    1    0.320294    0.416768    0.690199    11.00000    0.03265    0.03198 =
         0.03032    0.00234   -0.00200   -0.00213
C2    1    0.363004    0.276816    0.676358    11.00000    0.04417    0.03185 =
         0.04746    0.00453    0.01182   -0.00451
AFIX  43
H2A   2    0.273893    0.206012    0.695135    11.00000   -1.20000
AFIX   0
C4    1    0.670060    0.345622    0.606041    11.00000    0.03813    0.04545 =
         0.03341   -0.00397    0.00214    0.00175
C8    1    0.148665    0.461758    0.735464    11.00000    0.03319    0.03217 =
         0.03889    0.00207   -0.00048    0.00071
C10   1   -0.089204    0.434261    0.899521    11.00000    0.02904    0.06641 =
         0.04087    0.00208    0.00457    0.00844
AFIX  23
H10A  2   -0.288121    0.406539    0.898501    11.00000   -1.20000
H10B  2   -0.081190    0.534823    0.904459    11.00000   -1.20000
AFIX   0
C3    1    0.537264    0.243686    0.634861    11.00000    0.05480    0.03041 =
         0.05442   -0.00745    0.00748    0.00166
AFIX  43
H3A   2    0.565391    0.150187    0.626220    11.00000   -1.20000
AFIX   0
C5    1    0.632522    0.485387    0.619591    11.00000    0.05624    0.04041 =
         0.04950    0.00857    0.01176   -0.00546
AFIX  43
H5    2    0.723470    0.555894    0.600953    11.00000   -1.20000
AFIX   0
C6    1    0.457582    0.517651    0.661265    11.00000    0.06480    0.03151 =
         0.04753    0.00184    0.00910   -0.00488
AFIX  43
H6    2    0.431667    0.611180    0.670089    11.00000   -1.20000
AFIX   0
C7    1    0.977217    0.399299    0.534820    11.00000    0.06513    0.07603 =
         0.05617    0.00431    0.02075    0.00158
AFIX 137
H7A   2    0.839264    0.457968    0.517898    11.00000   -1.50000
H7B   2    1.089646    0.351900    0.509034    11.00000   -1.50000
H7C   2    1.099264    0.455733    0.556263    11.00000   -1.50000
AFIX   0
HKLF 4

REM  arr_a.res in P2(1)2(1)2(1)
REM R1 =  0.0388 for    1873 Fo > 4sig(Fo)  and  0.0489 for all    2173 data
REM    147 parameters refined using      0 restraints

END

WGHT      0.0264      1.1187

REM Highest difference peak  0.819,  deepest hole -0.493,  1-sigma level  0.058
Q1    1  -0.0844  0.3041  0.9494  11.00000  0.05    0.82
Q2    1   0.0898  0.4345  0.9515  11.00000  0.05    0.38
Q3    1   0.2914  0.6713  0.7969  11.00000  0.05    0.20
Q4    1   0.0013  0.5402  0.7488  11.00000  0.05    0.19
Q5    1   0.5842  0.6968  0.6371  11.00000  0.05    0.19
Q6    1   1.0450  0.2234  0.5767  11.00000  0.05    0.18
Q7    1   0.0744  0.5980  0.7208  11.00000  0.05    0.18
Q8    1  -0.2604  0.3400  0.8194  11.00000  0.05    0.17
Q9    1   0.0462  0.2276  0.9286  11.00000  0.05    0.17
Q10   1   0.2548  0.5413  0.7409  11.00000  0.05    0.16
Q11   1   0.0519  0.2671  0.7525  11.00000  0.05    0.16
Q12   1   0.5468  0.2589  0.6678  11.00000  0.05    0.16
Q13   1   0.5283  0.5648  0.7505  11.00000  0.05    0.16
Q14   1   0.5335  0.0996  0.6607  11.00000  0.05    0.16
Q15   1  -0.1397  0.3469  0.8962  11.00000  0.05    0.16
Q16   1  -0.2105  0.4866  0.8917  11.00000  0.05    0.16
Q17   1  -0.0710  0.4477  0.7388  11.00000  0.05    0.15
Q18   1   0.5252  0.3136  0.6088  11.00000  0.05    0.15
Q19   1   0.9813  0.5341  0.4622  11.00000  0.05    0.15
Q20   1   0.6462  0.3440  0.5573  11.00000  0.05    0.15
;
_shelx_res_checksum   20627

_shelx_hkl_file
;
   1   0   0   -0.90    1.40
  -1   0   0   -1.90    1.60
   1   0   0   -1.00    1.70
   2   0   0  895.51   52.89
  -2   0   0  923.81   52.89
   2   0   0  951.20   52.59
   3   0   0    1.70    4.60
   3   0   0   -1.40    4.80
  -3   0   0    4.30    4.70
   4   0   0  842.82   51.79
  -4   0   0  860.91   51.59
   4   0   0  846.92   50.99
   5   0   0    2.20   10.00
  -5   0   0   -1.80    8.70
  -1  -1   0 1667.03   90.79
  -1  -1   0 1630.04   91.29
   1   1   0 1623.14   91.29
  -1   1   0 1602.24   90.49
   1   1   0 1647.44   90.79
   2  -1   0  279.57   17.40
  -2  -1   0  276.47   17.30
  -2   1   0  290.67   17.50
  -2  -1   0  263.97   18.30
   2   1   0  288.77   17.70
   2   1   0  288.87   18.70
   3   1   0  193.28   16.60
   3   1   0  208.08   15.30
   3  -1   0  207.28   15.10
  -3   1   0  201.68   15.00
  -3  -1   0  206.28   16.30
   3  -1   0  207.88   15.00
   4   1   0  407.86   27.00
  -4  -1   0  416.96   28.40
   4   1   0  390.96   28.60
   4  -1   0  399.76   26.80
  -4   1   0  372.36   26.60
   5  -1   0   -0.70    9.70
  -5  -1   0    9.40   10.60
   5   1   0    0.30   10.30
  -5   1   0    6.20    8.30
   5   1   0    6.30   10.60
   0   2   0    9.10    2.60
   0   2   0   15.10    2.60
   0  -2   0   12.20    2.40
   0  -2   0   14.80    2.60
   1   2   0 9119.49  503.85
  -1  -2   0 9136.19  503.25
  -2   2   0   49.40    6.00
  -2  -2   0   70.89    7.00
  -2  -2   0   57.89    8.30
   2   2   0   60.29    8.50
   2   2   0   59.49    7.20
  -3  -2   0  291.57   19.10
   3   2   0  281.47   21.80
  -3  -2   0  286.77   21.20
  -3   2   0  288.27   18.70
   3   2   0  280.27   19.60
   4   2   0    5.40    7.20
  -4   2   0   -4.30    5.30
   4  -2   0   -0.50    6.70
   4   2   0   -9.20    8.20
  -4  -2   0  -11.30    7.80
   5  -2   0  307.77   26.20
  -5  -2   0  321.97   28.30
  -5   2   0  314.17   23.60
   5   2   0  309.77   26.30
   5   2   0  378.66   39.50
   0   3   0   -1.10    2.50
   0  -3   0   -0.10    2.30
   0  -3   0   -0.90    2.30
   0   3   0    0.00    2.10
  -1  -3   0  780.52   43.90
   1   3   0  762.42   44.10
  -1   3   0  809.12   42.30
  -1  -3   0  690.13   43.10
   1   3   0  712.63   42.90
  -2  -3   0   11.70    4.50
  -2   3   0   15.80    3.10
   2   3   0   14.80    4.60
   2   3   0    9.90    5.20
  -2  -3   0   13.40    5.40
  -3  -3   0  849.52   49.70
   3   3   0  850.41   48.20
  -3   3   0  807.12   46.60
  -3  -3   0  782.32   47.70
   3   3   0  757.32   49.50
  -4   3   0    7.80    5.20
   4  -3   0   12.90    8.30
  -4  -3   0    8.80    6.70
   4   3   0   10.80    9.20
   4   3   0    8.50    7.70
  -4  -3   0    2.70    9.00
  -5   3   0    0.30    6.70
  -5  -3   0    3.10   11.80
   5  -3   0    1.50   10.80
   5   3   0    2.80   12.70
   5   3   0   28.80   11.90
   0  -4   0 4275.47  244.08
   0   4   0 4620.74  244.48
   0  -4   0 4313.87  244.08
   0   4   0 4419.86  243.98
  -1   4   0  761.62   46.00
  -1  -4   0  810.92   47.60
   1   4   0  827.92   47.90
   1   4   0  807.92   46.70
   1  -4   0  831.12   46.40
  -1  -4   0  824.42   47.00
  -2  -4   0   18.10    6.60
   2   4   0   12.40    6.60
  -2  -4   0   18.80    5.70
   2   4   0   13.40    4.90
   3   4   0   96.19   13.50
  -3   4   0   87.19    8.50
  -3  -4   0  101.99   12.20
  -3  -4   0   90.29   12.40
   3   4   0   89.69   10.80
  -4  -4   0   84.69   14.30
  -4  -4   0   68.99   11.00
   4   4   0   63.49   13.60
  -4   4   0   78.49    9.10
   4   4   0   63.29   12.60
  -5  -4   0   -8.80   12.70
  -5   4   0    6.10    6.00
   5   4   0    8.80   12.70
   5   4   0   17.70   15.40
   5  -4   0    3.60   13.20
   0  -5   0    3.40    4.00
   0   5   0   -2.80    3.80
   0  -5   0   -0.90    4.10
   0   5   0   -1.40    4.20
   1  -5   0  197.18   14.40
   1   5   0  228.78   17.00
  -1  -5   0  201.78   15.90
   1   5   0  205.28   14.80
  -1  -5   0  200.68   17.10
  -1   5   0  208.08   14.20
  -2  -5   0 1138.59   64.89
   2   5   0 1061.89   65.19
   2   5   0 1075.19   63.39
  -2  -5   0 1143.09   63.99
  -2   5   0 1057.69   61.59
  -3   5   0  104.59    9.10
   3   5   0  127.69   14.20
  -3  -5   0  105.59   14.40
  -3  -5   0  112.49   14.50
   3   5   0  135.19   16.90
  -4  -5   0   28.50   11.30
  -4   5   0   26.40    4.70
   4   5   0   12.10   10.40
   4   5   0   31.20   12.80
  -4  -5   0   14.90   11.40
   5  -5   0   14.90   14.00
   5   5   0   13.80   13.70
  -5  -5   0   17.50   10.20
  -5  -5   0   12.00   14.30
   0  -6   0  253.17   18.30
   0   6   0  252.87   17.80
   0  -6   0  255.77   18.50
   0   6   0  272.57   19.20
   1  -6   0  153.48   12.40
  -1  -6   0  127.69   13.40
   1   6   0  143.99   12.40
  -1  -6   0  148.69   14.00
   1   6   0  121.99   14.90
  -1   6   0  138.69   12.00
   2   6   0   79.19   12.50
   2  -6   0   73.69   10.30
  -2  -6   0   71.09   10.40
   2   6   0   62.39    9.00
  -2  -6   0   73.19   11.80
  -2   6   0   80.59    8.30
  -3   6   0   43.10    5.70
  -3  -6   0   28.60    9.10
  -3  -6   0   33.80   10.90
  -3   6   0   30.40    4.50
   3   6   0   23.10    9.10
  -4  -6   0   37.40   11.60
   4   6   0   33.10   11.80
   4   6   0   25.30   13.30
  -4  -6   0   25.80   12.90
   0  -7   0    0.50    5.70
   0  -7   0   -1.60    5.50
   0   7   0   -4.40    5.60
   0   7   0    2.70    6.30
  -1  -7   0   12.20    7.30
   1  -7   0   20.40    7.00
  -1   7   0    6.10    6.40
   1   7   0   12.30    6.00
   1   7   0   14.80    8.40
  -1  -7   0   24.60    8.30
   2   7   0  521.95   36.70
   2   7   0  585.84   38.20
  -2  -7   0  554.44   36.10
  -2  -7   0  539.35   37.20
   2  -7   0  526.85   34.10
  -2   7   0  543.55   33.10
  -3  -7   0   56.09   14.40
   3  -7   0   76.99   11.10
   3   7   0   95.19   13.40
  -3  -7   0   73.99   13.30
  -4  -7   0    5.20   13.80
   4   7   0    6.10   10.90
  -4  -7   0    0.40    9.30
   0   8   0   29.40    8.20
   0   8   0   33.10    9.10
   0  -8   0   31.30    9.00
   0  -8   0   34.30    8.40
  -1  -8   0  303.87   23.40
  -1   8   0  276.77   21.80
  -1  -8   0  273.27   23.60
   1  -8   0  293.97   21.90
   1   8   0  262.97   24.30
  -2   8   0   23.40    6.90
  -2  -8   0   29.50   11.50
   2  -8   0   39.90    8.80
  -2  -8   0    5.10    7.00
   2   8   0   47.10   10.40
   3  -8   0   36.70   10.80
   3   8   0   56.79   11.90
   3   8   0   64.69   23.90
  -3  -8   0   42.20   14.40
  -4  -8   0   30.60   14.10
   4  -8   0   -4.70   11.10
   4   8   0   -5.80   12.40
  -4  -8   0    8.50   15.50
   0   9   0    1.80    9.60
   0  -9   0   14.80    9.50
   1   9   0   21.70    9.70
   1  -9   0   41.40   10.70
   1   9   0   28.30    9.40
   2   9   0  262.47   28.90
   2   9   0  296.07   23.70
  -2  -9   0  292.57   25.50
   2  -9   0  271.67   23.30
  -2   9   0  250.07   20.70
  -2  -9   0  249.28   26.80
   3  -9   0   29.90   11.40
   3   9   0   33.30   11.90
  -3  -9   0   31.20   15.40
  -3  -9   0   21.30   13.20
   0  10   0   20.70   10.40
   0 -10   0   33.10   11.80
  -1  10   0  -13.50    9.30
  -1 -10   0    4.00   11.80
   1 -10   0    9.30   10.70
  -1 -10   0    7.20   12.10
   1  10   0    4.40   10.40
  -2  10   0    9.20    8.50
   2 -10   0   -3.90   11.30
  -2 -10   0    7.00   14.80
   2  10   0   26.60   11.90
  -3 -10   0   15.50   16.90
   3  10   0  -14.60   13.20
  -1 -11   0   -4.60   13.80
   1  11   0    7.80   11.60
  -1  11   0   -2.70   11.10
   1  11   0    0.00   15.60
  -2 -11   0   23.00   17.00
   2  11   0   33.80   15.20
  -1   0   1 1598.74   88.39
   1   0  -1 1579.74   88.39
  -1   0   1 1695.63   88.69
  -1   0  -1 1619.44   88.49
   1   0   1 1597.04   88.49
   1   0   1 1376.86   88.09
   1   0  -1 1674.23   88.59
  -2   0   1 2204.28  124.09
  -2   0  -1 2298.27  123.89
   2   0   1 2212.68  123.89
   2   0  -1 2183.68  123.69
   2   0  -1 2220.78  123.99
   2   0   1 2188.58  123.29
   3   0  -1   38.00    7.00
   3   0  -1   37.40    6.40
  -3   0  -1   29.70    6.20
   3   0   1   32.30    6.80
   3   0   1   32.80    6.10
  -3   0   1   26.70    6.50
  -4   0  -1  225.08   18.60
   4   0  -1  220.28   20.00
   4   0  -1  204.38   18.20
   4   0   1  192.08   18.90
   4   0   1  247.28   18.00
  -4   0   1  218.88   19.10
  -5   0   1   99.19   14.10
   5   0   1   93.19   13.80
   5   0   1   98.49   15.00
   5   0  -1  106.89   15.30
  -5   0  -1   93.39   13.10
   0  -1  -1 1580.64   78.19
   0   1   1 1327.77   77.59
   0  -1   1 1260.47   77.79
   0  -1   1 1373.26   77.79
   0   1  -1 1307.57   77.89
   0   1   1 1520.25   77.89
  -1  -1  -1 2948.00  164.08
   1   1  -1 2937.61  163.88
  -1   1   1 2818.02  163.68
   1  -1   1 2946.81  163.28
   1   1  -1 2810.92  164.18
  -1  -1  -1 2885.51  163.58
  -1  -1   1 2935.31  164.28
  -1   1  -1 2980.40  163.28
  -1  -1   1 3036.70  163.88
   1   1   1 3114.49  164.28
   1   1   1 3155.08  163.68
  -2   1   1  378.26   23.20
   2   1  -1  415.26   24.40
  -2  -1  -1  426.66   24.00
  -2  -1  -1  393.16   22.50
   2  -1   1  384.96   22.80
   2   1  -1  371.56   23.30
  -2  -1   1  400.36   24.10
   2   1   1  382.56   22.90
  -2  -1   1  375.26   23.10
  -2   1  -1  350.06   22.70
   2  -1  -1  359.06   23.10
   2   1   1  375.76   23.90
   3   1  -1   79.79    9.70
   3   1  -1   73.19    9.30
   3  -1   1   64.69    8.80
  -3   1   1   66.49    8.80
  -3  -1  -1   78.49   10.10
   3  -1   1   74.29    8.20
  -3   1  -1   54.39    7.20
   3   1   1   49.70    8.50
  -3  -1   1   54.89    8.60
   3  -1  -1   58.69    7.90
   3   1   1   65.39    7.80
   4   1  -1  151.38   18.30
   4  -1   1  172.88   15.50
  -4  -1  -1  152.68   16.90
   4  -1   1  180.88   17.10
  -4   1   1  177.58   16.30
   4   1  -1  162.18   16.50
   4  -1  -1  164.48   16.20
  -4  -1   1  177.48   17.90
   4   1   1  180.58   18.00
  -4   1  -1  192.58   15.70
   4   1   1  167.08   15.50
  -5   1   1  119.69   14.10
  -5  -1  -1  146.69   19.40
   5   1  -1   95.09   20.80
   5   1  -1   84.29   15.70
   5  -1   1  114.79   14.60
   5  -1  -1  101.49   15.10
   5   1   1  100.79   14.70
   5   1   1   96.29   15.90
  -5   1  -1  110.69   13.40
  -5  -1   1  138.09   18.50
   1   2  -1 2917.81  156.28
  -1  -2  -1 2790.22  156.08
   1   2  -1 2839.52  156.78
  -1  -2  -1 2834.22  156.68
   1   2   1 2877.61  156.88
  -1  -2   1 2761.52  156.28
  -1  -2   1 2723.03  156.78
   1   2   1 2784.02  156.08
   2   2  -1 1013.30   58.79
  -2   2   1 1028.80   57.29
  -2  -2  -1 1022.40   58.59
  -2  -2  -1  951.00   57.39
   2   2  -1 1016.40   57.89
  -2  -2   1 1016.30   57.89
   2   2   1 1047.40   57.79
   2   2   1 1002.40   58.69
  -2   2  -1 1044.50   56.79
  -2  -2   1  978.10   58.69
   3   2  -1  818.32   50.89
  -3  -2  -1  785.62   48.40
  -3  -2  -1  794.22   50.29
  -3   2   1  824.72   48.90
   3   2  -1  763.32   49.40
   3   2   1  871.11   49.40
  -3   2  -1  869.11   48.50
  -3  -2   1  916.11   51.09
   3   2   1  900.31   51.09
  -3  -2   1  843.12   49.10
   3  -2  -1  879.21   49.60
   4   2  -1   59.79   10.30
   4  -2   1   61.19    9.50
   4   2  -1   79.39   12.70
  -4  -2  -1   42.50   10.30
  -4   2   1   58.39    9.20
   4   2   1   58.09   11.90
  -4  -2   1   78.99   12.00
   4   2   1   71.99   10.30
  -4   2  -1   88.69   12.00
   4  -2  -1   71.89   10.70
   5  -2   1    4.60    9.90
   5   2  -1   -4.80   10.60
  -5   2   1    0.20    8.00
  -5  -2  -1  -21.90   10.20
   5   2   1   12.20   11.10
   5  -2  -1    4.40   10.60
  -5  -2   1   -3.10   10.60
   5   2   1   -8.90   10.90
  -5   2  -1    5.10    7.10
   0  -3   1 1824.32  103.39
   0   3   1 1881.41  103.59
   0   3  -1 1784.02  103.09
   0   3  -1 1865.71  103.49
   0  -3  -1 1955.70  103.39
   0   3   1 1882.21  103.29
   0  -3   1 1843.92  103.39
   0  -3  -1 1771.62  103.39
  -1  -3  -1 1505.25   81.59
   1   3  -1 1390.46   82.29
  -1  -3  -1 1512.15   82.19
   1   3  -1 1595.84   81.69
  -1  -3   1 1449.85   82.19
  -1   3  -1 1424.66   80.59
  -1  -3   1 1371.46   81.59
   1   3   1 1454.05   82.29
   1   3   1 1359.06   81.29
  -2  -3  -1   27.90    5.20
   2   3  -1   20.70    6.00
  -2  -3  -1   33.10    6.60
  -2   3   1   29.50    4.00
   2   3  -1   25.50    5.20
   2   3   1   28.80    5.20
   2   3   1   29.10    6.10
  -2  -3   1   24.80    5.40
  -2  -3   1   28.40    6.30
   3   3  -1   49.70    9.50
   3   3  -1   59.29    8.80
  -3   3   1   70.79    8.60
  -3  -3  -1   83.09   10.10
  -3  -3  -1   67.69   10.60
   3   3   1  103.19   13.70
  -3  -3   1  102.39   12.20
  -3  -3   1   88.39   11.10
  -3   3  -1   89.49    7.90
   3   3   1   94.99   10.80
   4   3  -1  129.09   15.80
  -4  -3  -1   96.89   14.30
  -4   3   1  131.39   12.60
   4  -3   1  133.29   14.80
  -4  -3  -1  121.69   15.60
   4   3  -1  148.69   18.90
   4   3   1  124.79   15.10
  -4  -3   1  120.89   13.90
   4   3   1  116.89   15.10
  -4  -3   1  151.08   18.40
  -4   3  -1  126.29   11.40
   4  -3  -1  142.49   16.10
  -5   3   1  121.79   13.90
  -5  -3  -1  104.79   16.80
   5   3  -1  101.69   15.70
   5   3  -1  107.59   17.40
   5  -3   1   97.09   15.20
   5  -3  -1  128.89   17.00
   5   3   1   97.09   15.00
   5   3   1   93.29   17.30
  -5   3  -1  104.99   12.60
  -5  -3   1  118.89   18.00
   0   4   1  192.08   13.10
   0  -4   1  203.58   13.20
   0   4  -1  182.18   12.70
   0   4  -1  184.38   13.40
   0   4   1  193.98   13.70
   0  -4  -1  199.78   13.20
   0  -4   1  176.08   13.00
   0  -4  -1  209.48   13.50
   1  -4   1 2781.12  154.28
   1   4  -1 2893.71  155.78
  -1   4   1 2738.33  154.18
  -1  -4  -1 2822.42  155.48
  -1  -4  -1 2892.61  154.98
   1   4  -1 2852.41  154.78
  -1  -4   1 2596.74  155.38
  -1  -4   1 2725.73  154.98
  -1   4  -1 2735.73  154.08
   1  -4  -1 2777.62  154.48
   1   4   1 2804.12  155.78
   1   4   1 2711.63  154.68
   2   4  -1  485.85   31.30
  -2  -4  -1  516.85   31.50
   2   4  -1  554.74   33.30
  -2  -4  -1  474.55   32.40
   2   4   1  525.05   31.30
  -2   4  -1  517.25   29.10
   2   4   1  553.54   33.20
  -2  -4   1  512.45   32.80
  -2  -4   1  483.55   31.60
  -3  -4  -1  425.26   25.70
   3   4  -1  441.26   26.20
   3   4  -1  431.06   28.60
  -3   4   1  428.86   23.60
  -3  -4  -1  413.86   27.70
   3   4   1  350.46   27.40
  -3   4  -1  325.17   22.20
  -3  -4   1  337.47   25.40
  -3  -4   1  327.37   27.10
   3   4   1  341.87   25.30
  -4  -4  -1  118.09   16.80
  -4  -4  -1  109.79   14.20
   4   4  -1  103.29   15.60
  -4   4   1  121.79   11.70
   4   4   1  128.69   17.90
  -4  -4   1  141.49   15.80
  -4  -4   1  120.19   16.10
  -4   4  -1  131.99   10.40
   4   4   1  148.29   16.80
   5   4  -1   34.90   13.50
  -5  -4  -1   22.70   13.60
  -5   4   1   41.30    7.70
   5  -4   1   32.30   13.40
   5   4  -1   45.00   16.70
   5   4   1   36.40   16.20
  -5  -4   1   37.60   14.80
   5   4   1   23.90   12.30
   5  -4  -1   13.00   13.00
  -5   4  -1   33.20    6.20
   0  -5   1 2476.25  138.59
   0  -5   1 2328.87  138.59
   0   5  -1 2614.14  139.19
   0  -5  -1 2425.46  138.69
   0  -5  -1 2458.95  138.79
   0   5   1 2510.85  138.49
   0   5   1 2457.35  139.09
   0   5  -1 2569.04  138.49
   1  -5   1  131.49   10.00
  -1  -5  -1  116.09   10.90
  -1  -5  -1  121.19   11.60
   1   5  -1  127.19   10.40
   1   5  -1  129.29   12.30
  -1   5   1  115.09    9.80
   1  -5  -1   95.39   10.00
   1   5   1  103.09   10.10
  -1  -5   1  114.29   11.00
  -1   5  -1  101.79    9.40
   1   5   1  105.39   12.40
  -1  -5   1  112.59   11.50
   2   5  -1  127.29   12.20
  -2  -5  -1  112.69   12.80
  -2  -5  -1  126.89   13.90
   2   5  -1  125.59   14.60
  -2   5   1  130.49    9.60
  -2  -5   1  118.19   13.20
   2   5   1  111.39   14.20
  -2   5  -1  110.89    8.50
   2   5   1  102.69   11.50
  -2  -5   1  106.09   14.00
   3   5  -1   54.09   11.10
  -3   5   1   61.89    7.70
   3   5  -1   62.49   10.00
  -3  -5  -1   46.30   10.70
  -3  -5  -1   66.39   10.10
   3   5   1   62.89    9.50
  -3  -5   1   41.30   11.10
   3   5   1   44.50   11.00
  -3  -5   1   48.90   11.80
  -4  -5  -1  145.19   18.10
   4   5  -1  160.88   22.60
  -4  -5  -1  127.39   16.10
  -4   5   1  120.09   11.00
   4   5  -1  129.29   17.80
  -4  -5   1  130.29   18.50
  -4  -5   1  120.69   16.60
   4   5   1  120.19   17.30
   4   5   1  116.19   17.00
  -5  -5  -1   25.80   14.40
  -5  -5  -1   20.90    8.90
   5  -5   1   25.70   14.60
   5   5  -1   27.40   14.10
  -5   5   1   15.50    7.10
   5  -5  -1   21.90   15.20
  -5  -5   1   18.70   15.00
  -5  -5   1   -4.10   15.80
   5   5   1   17.60   13.70
   0  -6   1  153.18   13.30
   0   6   1  145.69   14.00
   0  -6  -1  174.38   13.50
   0  -6   1  160.88   13.30
   0  -6  -1  147.89   13.30
   0   6   1  170.08   13.30
   0   6  -1  161.08   12.90
   0   6  -1  137.99   13.90
  -1  -6  -1   66.99    9.00
   1  -6   1   75.39    9.40
   1   6  -1   67.59    9.60
  -1   6   1   61.19    7.70
  -1  -6  -1   60.79    7.90
   1   6  -1   85.79    9.60
   1   6   1   60.19    8.10
  -1  -6   1   53.39    8.40
  -1  -6   1   45.70    8.50
  -1   6  -1   46.70    7.20
   1   6   1   39.20    8.40
   1  -6  -1   60.29    7.90
   2  -6   1  449.06   26.60
  -2  -6  -1  487.45   30.00
  -2  -6  -1  460.45   28.40
  -2   6   1  436.56   25.60
   2   6  -1  417.26   29.90
   2   6  -1  445.76   27.70
  -2  -6   1  350.76   29.10
  -2   6  -1  400.06   24.90
   2   6   1  387.46   27.30
  -2  -6   1  384.06   28.30
   2   6   1  369.66   29.60
   2  -6  -1  406.96   26.80
   3   6  -1   48.10   10.40
  -3   6   1   47.80    8.60
  -3  -6  -1   28.50    9.70
  -3  -6  -1   40.20   11.50
  -3   6   1   37.90    5.30
   3   6   1   19.50   10.50
  -3  -6   1   43.60   12.50
  -3  -6   1   69.49   11.30
   4   6  -1  117.09   15.60
   4   6  -1  111.09   18.70
  -4  -6  -1  107.59   17.80
  -4  -6  -1  117.19   14.20
  -4  -6   1   91.59   16.70
  -4  -6   1   82.69   14.00
   4   6   1  100.99   15.00
   4   6   1   80.39   16.50
   0  -7   1  174.48   15.00
   0  -7   1  146.09   14.30
   0   7   1  162.38   14.10
   0  -7  -1  169.18   14.40
   0  -7  -1  137.79   14.40
   0   7  -1  169.98   15.70
   0   7  -1  138.79   13.70
   0   7   1  151.48   15.50
   1  -7   1  308.87   22.30
   1   7  -1  300.17   24.40
  -1  -7  -1  356.36   24.00
  -1  -7  -1  321.17   23.00
  -1   7   1  329.57   22.10
   1   7  -1  340.17   22.30
  -1  -7   1  300.47   23.90
   1   7   1  310.87   25.00
   1  -7  -1  310.17   22.20
  -1  -7   1  305.47   23.10
  -1   7  -1  315.87   22.00
   1   7   1  318.67   22.20
   2  -7   1  175.18   15.40
   2   7  -1  188.08   25.00
  -2  -7  -1  168.28   19.40
  -2   7   1  168.18   14.20
  -2  -7  -1  191.68   18.00
   2   7  -1  201.68   20.50
   2   7   1  154.38   18.60
  -2   7  -1  173.48   13.50
  -2  -7   1  180.08   18.40
   2  -7  -1  173.58   16.10
   2   7   1  185.18   19.90
  -2  -7   1  164.18   19.40
  -3   7   1   40.50    6.40
  -3  -7  -1   39.50   10.20
  -3   7   1   33.30    5.80
   3  -7   1   53.49    9.50
  -3  -7  -1   63.69   13.60
   3   7  -1   39.80   10.30
  -3  -7   1   37.10   12.60
   3  -7  -1   38.90    9.80
  -3  -7   1   56.49   12.30
   3   7   1   50.79   11.10
  -4  -7  -1  -10.00   13.10
  -4  -7  -1    5.80   10.20
   4   7  -1   -2.80   11.60
  -4  -7   1    8.00   13.80
  -4  -7   1   19.20   11.20
   4   7   1    8.30   10.10
   0   8  -1   16.40    8.30
   0  -8   1   23.80    7.70
   0   8   1   37.00    9.10
   0   8   1   21.40    8.10
   0   8  -1   13.70    7.30
   0  -8  -1   32.60    8.60
   0  -8   1   18.70    8.00
  -1  -8  -1  185.98   19.10
  -1   8   1  208.88   18.60
   1  -8   1  196.58   18.50
  -1  -8  -1  219.28   21.00
   1   8  -1  227.38   21.10
  -1  -8   1  225.68   20.70
   1  -8  -1  231.68   18.80
   1   8   1  223.88   22.00
  -1   8  -1  221.38   18.60
   2   8  -1   22.10    8.70
   2   8  -1    2.80    8.20
  -2   8   1   11.40    6.60
  -2  -8  -1   -0.30    6.90
  -2  -8  -1   12.20   11.50
   2  -8   1    6.80    7.40
   2  -8  -1   11.00    7.80
   2   8   1    9.30    9.40
   2   8   1    8.40    8.80
  -2  -8   1    4.30    7.10
  -2   8  -1   16.50    6.10
  -2  -8   1   15.00   10.90
   3   8  -1  100.89   20.10
   3   8  -1  116.29   15.40
  -3   8   1  109.59   10.90
  -3  -8  -1  121.59   18.20
   3  -8   1  109.89   13.40
   3   8   1  110.09   14.20
  -3  -8   1  117.69   17.90
   3  -8  -1  126.59   16.20
  -4  -8  -1    0.20   16.00
  -4  -8  -1  -19.00   14.90
   4   8  -1   -0.60   12.40
   4  -8   1    2.70   19.30
  -4  -8   1   23.00   17.00
   4  -8  -1    4.50   11.60
   4   8   1   11.50   13.50
  -4  -8   1   -4.80   13.60
   0  -9  -1   18.60   10.30
   0  -9   1   33.20   10.20
   0   9   1   31.60   10.70
   0   9  -1   32.70   10.40
   0   9  -1   16.80    8.70
   0  -9   1   33.80    9.40
  -1  -9  -1   60.99   14.80
   1   9  -1   72.99   13.60
   1   9  -1   84.89   12.80
   1  -9   1   81.69   12.60
  -1   9   1  103.99   14.70
  -1   9  -1   79.99   11.60
   1   9   1   97.29   14.60
   1  -9  -1  101.99   13.70
   2  -9   1   97.49   13.10
  -2  -9  -1   75.49   15.60
  -2  -9  -1   72.39   13.80
   2   9  -1   44.80   15.30
   2   9  -1   65.69   11.90
  -2   9   1   67.69   10.60
   2   9   1   66.89   12.60
  -2  -9   1   92.49   14.20
  -2   9  -1   55.59    9.40
   2   9   1   54.29   16.10
  -2  -9   1  106.09   16.30
   3  -9   1   -3.00    9.30
  -3   9   1   -0.10    5.80
  -3  -9  -1  -21.30   12.60
  -3  -9  -1    6.10   13.90
   3   9  -1   -7.60   10.80
  -3  -9   1  -19.60   12.50
   3  -9  -1    4.00    9.70
   3   9   1   -3.10   11.10
  -3  -9   1    7.90   14.80
   0  10   1   21.50   11.20
   0  10  -1   18.20   11.30
   0 -10   1   40.00   11.80
   0 -10  -1   22.30   11.10
  -1  10   1    1.20    9.50
  -1 -10  -1    8.00   10.60
   1 -10   1  -20.40   10.20
   1  10  -1    6.70   10.20
  -1 -10  -1   17.20   11.80
  -1 -10   1    8.90   12.20
  -1  10  -1   21.30    9.80
   1  10   1   -8.50    9.90
   1 -10  -1  -10.60   10.00
  -1 -10   1   13.70   11.10
  -2  10   1   20.10    9.10
   2 -10   1   14.10   11.70
   2  10  -1   12.40   11.00
  -2 -10  -1  -13.80   13.40
  -2 -10  -1   -1.70   16.30
  -2  10  -1   14.40    8.50
   2  10   1   -0.60   11.00
   2 -10  -1    5.40   11.10
  -2 -10   1   12.40   14.10
   3 -10   1   13.20   15.80
   3  10  -1   16.20   13.90
  -3 -10  -1   -5.70   17.30
  -3 -10   1  -30.80   15.20
   3  10   1   13.40   14.50
   1  11  -1    3.20   11.70
   1  11  -1    5.80   16.10
  -1  11   1   14.40   11.40
  -1  11  -1    8.00   11.40
  -1 -11   1   11.90   14.50
   1  11   1   20.80   12.10
   1  11   1   15.90   18.60
  -2 -11  -1  -14.20   16.30
   2  11  -1   21.10   14.80
  -2 -11   1   16.70   17.40
   2  11   1   -8.70   14.40
  -1   0   2 2041.50  113.99
   1   0  -2 2145.19  114.09
  -1   0   2 2077.69  114.09
   1   0  -2 1984.60  113.99
   1   0   2 2022.70  113.79
  -1   0  -2 2046.50  113.79
  -2   0  -2  407.56   25.00
   2   0  -2  422.56   25.50
  -2   0   2  427.76   25.70
   2   0   2  414.26   24.20
   2   0   2  406.86   25.10
   2   0  -2  421.96   25.20
   3   0   2  169.98   14.20
  -3   0  -2  166.48   13.70
   3   0  -2  171.28   14.60
  -3   0   2  179.98   14.50
   3   0   2  156.38   12.60
   3   0  -2  186.08   14.00
  -4   0  -2  126.59   14.20
  -4   0   2  127.09   15.10
   4   0   2  127.59   12.90
   4   0   2  115.69   14.80
   4   0  -2  122.99   14.50
   4   0  -2   81.09   20.30
   5   0   2    9.30    9.30
  -5   0  -2    2.70    8.50
   5   0   2   -0.30   11.10
  -5   0   2   -8.80    8.90
   0   1  -2  325.47   19.10
   0   1  -2  345.87   19.20
   0  -1   2  332.07   19.10
   0  -1  -2  344.27   19.20
   0  -1   2  343.97   19.20
   1  -1   2 3506.55  210.68
   1   1  -2 3487.65  211.48
   1   1  -2 3481.95  211.78
  -1  -1  -2 3393.96  210.98
  -1  -1  -2 3803.82  211.68
  -1  -1   2 4386.76  212.48
   1   1   2 4133.39  211.78
  -1  -1   2 4103.89  211.68
   1   1   2 4110.69  211.18
   2   1  -2 2658.73  147.79
   2  -1   2 2562.84  146.49
  -2  -1  -2 2824.42  147.49
  -2  -1  -2 2546.05  145.99
   2   1  -2 2703.83  147.29
  -2   1   2 2849.22  147.19
  -2  -1   2 2640.34  147.79
   2  -1  -2 2633.44  147.09
   2   1   2 2560.14  147.49
   2   1   2 2480.65  146.49
  -2   1  -2 2704.33  146.49
  -2  -1   2 2521.95  146.99
  -3  -1  -2  205.98   17.40
   3   1  -2  235.68   17.40
   3  -1   2  231.48   15.90
   3  -1   2  220.28   16.40
  -3   1   2  236.08   17.30
   3   1  -2  210.18   18.30
  -3  -1   2  246.18   18.50
  -3   1  -2  265.37   16.50
   3  -1  -2  258.27   17.50
   3   1   2  246.48   16.50
   3   1   2  251.77   18.40
  -3  -1   2  240.38   16.30
  -4   1   2   61.19   10.00
   4  -1   2   76.09    9.80
  -4  -1  -2   53.79   10.20
   4   1  -2   66.29   11.80
   4   1  -2   61.59   10.70
   4  -1   2   69.19   10.00
   4   1   2   75.49   10.10
   4  -1  -2   78.59   11.10
  -4  -1   2   99.59   13.40
  -4   1  -2   77.49    9.50
   4   1   2   81.79   11.80
  -5   1   2   78.59   12.60
   5   1  -2   57.49   13.90
   5   1  -2   77.49   14.60
   5  -1   2   62.29   11.90
  -5  -1  -2   64.89   13.10
  -5   1  -2   76.49   11.30
   5  -1  -2   89.19   15.30
   5   1   2   78.89   13.80
   5   1   2   89.29   13.10
   0   2  -2 2707.43  147.79
   0  -2   2 2477.35  147.79
   0  -2   2 2678.93  147.99
   0   2   2 2758.42  147.99
   0  -2  -2 2736.63  147.89
   0   2   2 2569.04  148.09
   0   2  -2 2769.72  148.09
   1   2  -2 2878.81  151.08
   1   2  -2 2567.44  151.48
  -1  -2  -2 2756.62  150.78
  -1  -2  -2 2851.41  151.38
  -1  -2   2 2514.75  150.98
  -1  -2   2 3025.40  151.68
   1   2   2 2645.04  150.68
   1   2   2 2509.15  151.28
   2   2  -2  144.39   12.80
  -2  -2  -2  126.29   11.90
  -2   2   2  120.69   10.40
  -2  -2  -2  120.39   10.20
   2   2  -2  123.19   11.10
   2   2   2  186.48   11.10
   2   2   2  179.48   12.60
  -2  -2   2  188.28   11.80
   3   2  -2  567.44   36.10
  -3  -2  -2  586.84   32.90
   3   2  -2  541.25   34.50
  -3  -2  -2  561.04   35.40
  -3   2   2  608.94   34.10
   3  -2  -2  548.85   34.50
   3   2   2  542.85   35.70
  -3  -2   2  537.65   35.80
   3   2   2  572.74   33.90
  -3  -2   2  545.75   34.10
  -3   2  -2  547.75   32.90
   4  -2   2  179.28   16.10
  -4   2   2  203.08   16.70
   4   2  -2  179.38   18.10
  -4  -2  -2  193.78   19.00
   4   2  -2  201.98   20.00
   4   2   2  216.18   20.20
   4  -2  -2  212.58   18.10
  -4   2  -2  194.58   15.10
   4   2   2  181.58   16.80
  -4  -2   2  190.08   20.00
   5   2  -2   44.50   13.10
   5  -2   2   49.99   11.00
  -5   2   2   26.60    9.50
  -5  -2  -2   53.29   12.90
   5   2  -2   33.60   13.40
   5  -2  -2   46.20   14.90
  -5   2  -2   48.70    8.80
  -5  -2   2   43.00   13.40
   5   2   2   54.79   13.90
   0   3  -2 3027.40  165.08
   0  -3  -2 2930.71  165.38
   0  -3   2 3094.79  165.38
   0  -3   2 2942.91  165.18
   0   3   2 2566.34  165.38
   0   3   2 3016.70  165.18
   0  -3  -2 3036.80  165.28
   0   3  -2 3226.58  165.48
  -1  -3  -2  889.51   53.69
   1  -3   2  956.90   52.59
   1   3  -2  853.51   53.79
  -1  -3  -2  999.60   53.29
   1   3  -2 1033.10   53.49
  -1  -3   2  938.41   53.49
   1   3   2  908.01   53.99
   1   3   2  904.21   52.99
  -1   3  -2  927.21   52.09
  -2  -3  -2  714.53   43.70
   2   3  -2  706.43   42.90
  -2  -3  -2  791.52   43.20
   2   3  -2  760.32   44.40
  -2  -3   2  723.43   43.10
   2   3   2  748.23   44.20
   2   3   2  747.93   42.60
  -2  -3   2  661.53   43.80
   3   3  -2  950.50   58.49
  -3  -3  -2  948.21   57.99
   3   3  -2  955.30   56.99
  -3  -3  -2  985.00   56.99
  -3   3   2  888.41   55.69
   3   3   2 1012.50   58.89
  -3   3  -2  992.10   54.69
  -3  -3   2  935.61   58.19
   3   3   2 1028.80   56.59
  -3  -3   2  994.70   56.99
  -4  -3  -2   79.19   13.00
   4  -3   2   85.39   10.20
   4   3  -2   67.09   12.40
   4   3  -2   71.09   11.20
  -4   3   2   83.69    9.40
  -4  -3   2   63.89    9.90
   4   3   2   61.09   10.50
  -4   3  -2   57.89    8.40
  -4  -3   2   43.00   11.60
   4   3   2   50.79   12.70
   4  -3  -2   55.09   11.20
   5   3  -2   28.90   12.80
  -5   3   2   29.20    9.10
   5   3  -2   39.60   14.50
   5  -3   2   24.60   10.90
  -5  -3  -2   25.60   12.10
   5   3   2   18.00   11.30
   5  -3  -2   19.00   16.20
   5   3   2   28.20   14.60
  -5  -3   2   48.30   13.80
  -5   3  -2   32.90    7.00
   0  -4   2  288.07   17.70
   0   4   2  265.07   18.00
   0  -4   2  266.17   17.30
   0   4  -2  283.17   17.20
   0  -4  -2  267.97   17.60
   0   4  -2  273.57   17.80
   0   4   2  280.77   17.40
   0  -4  -2  279.27   17.60
  -1   4   2  859.01   50.09
   1   4  -2  778.02   51.29
   1  -4   2  842.82   49.90
  -1  -4   2  904.31   51.49
  -1  -4   2  939.11   50.99
   1  -4  -2  903.01   50.39
   1   4   2  881.91   50.39
  -1   4  -2  905.61   49.60
   1   4   2  893.01   51.69
  -2  -4  -2  725.83   41.70
   2   4  -2  715.83   41.70
  -2  -4  -2  675.33   42.50
   2   4  -2  679.83   43.10
  -2  -4   2  669.43   42.80
   2   4   2  726.03   41.40
   2   4   2  689.13   43.10
  -2  -4   2  712.13   42.00
  -3  -4  -2   74.99    9.40
  -3  -4  -2   68.39   10.60
  -3   4   2   70.79    8.80
   3   4  -2   79.69   10.90
   3   4  -2   70.49   12.50
  -3  -4   2   78.99   11.20
  -3  -4   2   81.29   10.20
   3   4   2   50.29   10.40
   3   4   2   97.69   11.70
   4   4  -2  110.99   16.10
  -4   4   2  130.19   12.10
  -4  -4  -2  119.49   16.20
   4   4  -2  122.29   17.20
  -4  -4  -2  112.99   13.60
   4   4   2  128.89   16.20
   4  -4  -2  128.09   17.30
   4   4   2  115.29   16.10
  -4  -4   2  117.09   15.80
  -4  -4   2   99.29   15.10
  -5  -4  -2   49.90   14.90
  -5   4   2   58.29    9.60
   5   4  -2   45.30   18.90
   5   4  -2   52.39   14.10
   5  -4   2   66.99   13.70
   5   4   2   56.59   17.20
   5  -4  -2   54.19   14.90
  -5  -4   2   64.19   16.10
   5   4   2   66.69   13.60
   0   5  -2 1018.20   55.89
   0  -5  -2 1009.20   56.29
   0  -5  -2  916.31   56.09
   0   5   2 1017.50   56.09
   0  -5   2  947.31   56.19
   0  -5   2  912.21   55.89
   0   5   2 1036.70   56.89
   0   5  -2  954.70   56.49
  -1  -5  -2  174.78   14.00
  -1  -5  -2  128.79   12.60
   1   5  -2  150.78   12.40
  -1   5   2  156.98   12.90
   1  -5   2  144.99   11.70
   1   5  -2  151.48   14.40
  -1  -5   2  160.28   13.80
  -1   5  -2  154.38   11.50
  -1  -5   2  153.28   13.10
   1  -5  -2  169.98   12.60
   1   5   2  157.48   14.40
   1   5   2  174.18   12.50
   2   5  -2  869.11   52.59
  -2  -5  -2  909.11   52.89
  -2  -5  -2  960.40   54.19
   2   5  -2  838.92   54.09
   2   5   2  923.41   54.69
  -2  -5   2  895.71   54.19
  -2  -5   2  907.51   53.29
  -2   5  -2  871.31   50.09
   2   5   2  890.51   52.39
   3   5  -2    4.00    8.50
  -3  -5  -2   18.90    7.70
  -3   5   2    7.50    4.70
  -3  -5  -2    9.10    8.90
   3   5  -2    7.90    8.00
   3   5   2   11.10    7.40
  -3  -5   2   13.80    9.60
   3   5   2    9.40    9.90
  -3  -5   2    5.70    7.50
   4   5  -2   55.89   13.50
  -4  -5  -2   63.39   13.30
  -4   5   2   74.59   10.10
   4   5  -2   78.89   13.30
  -4  -5  -2   87.79   12.00
   4   5   2  122.59   16.70
  -4  -5   2  100.89   15.50
  -4  -5   2  108.39   13.70
   4   5   2  110.69   13.40
   5  -5   2   27.50   21.60
  -5   5   2   18.40    6.60
   5   5  -2   32.20   14.60
  -5  -5  -2   -6.00   13.00
  -5  -5   2   24.40   11.20
  -5  -5   2   32.60   15.80
   5  -5  -2   19.80   14.00
   5   5   2   12.90   12.90
   0   6  -2 1877.11  106.99
   0   6  -2 2052.89  107.99
   0   6   2 1820.02  107.19
   0  -6   2 1807.92  107.29
   0  -6  -2 1929.01  107.39
   0  -6   2 1858.21  107.29
   0   6   2 1961.90  108.09
  -1   6   2  413.66   26.30
   1  -6   2  450.75   26.30
  -1  -6  -2  486.15   27.50
   1   6  -2  423.96   26.60
  -1  -6  -2  471.95   27.90
   1   6  -2  416.76   28.40
   1   6   2  402.36   26.30
  -1  -6   2  362.56   27.20
  -1   6  -2  403.06   25.80
  -1  -6   2  371.56   27.60
   1   6   2  388.66   28.60
   1  -6  -2  386.96   26.20
   2   6  -2    2.20    6.70
   2  -6   2    3.60    5.40
  -2  -6  -2   13.00    7.10
  -2   6   2    3.80    4.50
   2   6  -2    4.20    6.00
  -2  -6  -2   12.50    8.20
  -2  -6   2    5.30    7.30
   2  -6  -2   14.30    6.30
  -2   6  -2    5.70    3.60
  -2  -6   2    3.40    7.50
   2   6   2    6.90    5.90
   2   6   2    1.70    8.30
  -3   6   2   86.69    9.60
  -3  -6  -2   89.59   12.00
  -3   6   2   86.99   10.40
   3   6  -2   97.99   12.60
  -3  -6  -2   96.99   14.30
   3   6   2   85.79   13.80
  -3  -6   2   75.39   12.40
  -3  -6   2   61.19   12.80
   4   6  -2  199.88   26.70
   4   6  -2  183.38   21.70
  -4  -6  -2  222.78   24.50
  -4   6   2  170.08   13.60
  -4  -6  -2  207.98   20.00
  -4  -6   2  153.78   20.10
   4   6   2  162.28   21.40
  -4  -6   2  166.78   18.50
   4   6   2  191.98   20.20
   0   7  -2   96.79   12.90
   0  -7  -2   93.19   12.00
   0  -7   2   99.39   12.20
   0   7  -2   90.79   11.30
   0  -7   2  102.39   11.50
   0   7   2  110.59   12.10
   0   7   2  100.79   13.30
  -1  -7  -2  521.85   30.70
   1  -7   2  457.85   28.40
  -1  -7  -2  468.05   29.30
  -1   7   2  471.25   28.70
   1   7  -2  476.65   30.90
   1   7  -2  474.35   28.50
   1  -7  -2  405.16   28.20
   1   7   2  397.76   30.60
  -1  -7   2  431.56   29.90
  -1  -7   2  415.26   29.20
   1   7   2  381.56   28.00
  -1   7  -2  359.76   27.50
  -2  -7  -2    7.50    9.30
   2  -7   2   10.00    6.50
   2   7  -2   14.60    9.60
  -2   7   2    5.50    5.60
  -2  -7  -2   15.50    8.40
  -2   7  -2   28.40    5.20
   2   7   2   20.10    9.90
  -2  -7   2   31.40   10.50
   2   7   2   33.80    9.10
  -2  -7   2   20.00    9.20
   2  -7  -2   36.80    8.40
  -3  -7  -2  181.68   18.50
   3  -7   2  169.28   15.40
  -3   7   2  162.28   12.60
  -3  -7  -2  122.89   17.00
   3   7  -2  142.09   17.50
   3   7   2  142.49   18.00
  -3  -7   2  100.99   15.30
  -3  -7   2  146.39   18.10
   4   7  -2   42.50   13.10
  -4  -7  -2   38.60   16.30
  -4  -7  -2   72.59   13.30
   4   7   2   59.29   12.70
  -4  -7   2   62.39   16.70
   0  -8   2   56.99    9.60
   0  -8  -2   43.10    9.50
   0   8  -2   37.60   11.20
   0   8   2   44.50   10.00
   0  -8   2   56.29   10.10
   0   8  -2   65.29    9.80
   1   8  -2    4.30    9.50
  -1  -8  -2   14.20    7.60
  -1   8   2   13.20    7.50
  -1  -8  -2   11.00    9.20
   1  -8   2   20.90    8.00
   1   8  -2   11.90    8.80
   1   8   2   33.70   10.70
  -1   8  -2   32.40    7.80
   1  -8  -2   18.90    8.10
   1   8   2   29.60   10.60
  -1  -8   2   33.60    9.70
   2   8  -2   45.60    9.60
  -2   8   2   51.29    8.10
  -2  -8  -2   53.49   12.30
   2  -8   2   62.29    9.80
   2   8   2   14.20   13.20
  -2   8  -2   29.10    6.70
  -2  -8   2   31.00   12.30
   2  -8  -2   37.30    8.90
   2   8   2   47.10   10.80
   3   8  -2    5.60    9.60
  -3   8   2   11.40    5.90
   3   8  -2   14.00   13.70
   3  -8   2    0.20    8.60
  -3  -8  -2   26.90   13.10
  -3  -8  -2   29.50   13.50
   3   8   2   12.70    9.60
  -3  -8   2    5.60   12.00
   3  -8  -2    4.10    8.60
  -4  -8  -2   10.30   16.80
   4   8  -2    2.60   12.20
   4  -8   2   12.10   12.70
  -4  -8   2    8.70   16.90
   4  -8  -2   23.60   12.70
   4   8   2   -1.80   12.20
  -4  -8   2  -13.10   13.60
   0  -9   2   40.20    9.90
   0   9  -2   26.20   10.00
   0  -9   2   42.50   10.20
   0   9   2   47.10   11.50
   1  -9   2   21.60    9.30
   1   9  -2   38.90   10.70
   1   9  -2   16.40    8.90
  -1   9   2   27.00    8.70
  -1  -9  -2   33.50   10.90
   1  -9  -2   37.20    9.80
   1   9   2    7.50    8.60
  -1   9  -2   13.60    8.50
   1   9   2   26.00   10.20
  -1  -9   2   44.00   21.80
   2   9  -2   10.70    8.80
  -2  -9  -2    7.70   10.10
   2   9  -2   21.90   11.70
   2  -9   2   11.20    9.60
  -2  -9  -2   20.60   12.80
  -2   9   2   11.20    8.40
  -2   9  -2    9.00    6.50
  -2  -9   2    4.90   12.10
   2   9   2   17.80   19.30
   2   9   2    7.80    9.50
   2  -9  -2    9.90   10.20
  -2  -9   2    7.60   11.60
  -3  -9  -2   36.70   14.90
  -3  -9  -2   29.60   14.20
  -3   9   2   35.40    7.70
   3  -9   2   42.90   11.10
   3   9  -2   14.80   11.80
   3  -9  -2    9.00   11.20
   3   9   2   42.60   12.70
  -3  -9   2   25.10   14.50
  -3  -9   2   38.70   16.20
   0 -10   2   33.60   11.80
   0 -10  -2   56.59   12.90
   0  10   2   17.70   10.80
   0  10  -2   42.00   11.20
   1 -10   2  104.69   14.90
  -1 -10  -2   97.89   15.70
  -1  10   2  114.49   14.70
   1  10  -2   78.99   13.30
   1  10   2   86.29   14.60
  -1 -10   2  127.79   17.70
   1  10   2   81.19   18.80
  -1  10  -2  106.09   13.50
  -1 -10   2   87.49   16.20
   1 -10  -2  118.19   16.20
   2 -10   2   29.10   12.40
  -2 -10  -2   30.40   14.60
   2  10  -2    7.50   11.10
  -2 -10  -2   38.50   16.30
  -2  10  -2    4.40    8.00
   2 -10  -2   19.90   12.40
  -2 -10   2   15.30   14.00
   2  10   2    8.90   11.00
   3  10  -2   21.00   13.10
   3 -10   2  -14.70   12.70
  -3 -10  -2   25.20   17.50
  -3 -10   2   12.70   18.20
   3  10   2    1.00   14.10
  -1  11   2   31.40   12.00
   1  11  -2   59.89   16.50
   1  11  -2   16.50   11.60
  -1 -11   2   38.70   15.50
  -1  11  -2   25.30   11.80
   1  11   2   24.90   12.90
  -2 -11  -2   21.80   17.10
   2  11  -2   28.30   14.90
   2  11   2   28.90   15.20
  -2 -11   2    5.80   18.50
   0   0   3    6.60    1.50
  -1   0   3  626.14   36.00
  -1   0   3  611.54   36.10
  -1   0  -3  636.64   35.60
   1   0  -3  642.14   36.10
   1   0   3  635.14   35.60
   2   0   3 2972.80  168.68
   2   0  -3 3079.89  169.88
   2   0   3 2999.20  169.48
   2   0  -3 3191.48  170.08
  -2   0   3 3143.09  170.18
  -2   0  -3 2919.21  169.38
   3   0   3    6.10    4.00
   3   0  -3   12.00    5.80
  -3   0   3   -0.90    5.50
   3   0   3    1.30    5.10
   3   0  -3    4.30    5.50
  -3   0  -3    7.60    4.80
   4   0   3   15.30    6.40
   4   0   3   14.90    7.80
  -4   0   3    6.80    7.60
   4   0  -3    5.80    8.00
  -4   0  -3    5.40    6.90
  -5   0   3  141.39   20.00
   5   0  -3  182.08   21.80
   5   0   3  158.48   20.20
  -5   0  -3  166.28   17.90
   5   0   3  115.89   17.10
   0   1  -3 1567.04   87.09
   0  -1   3 1562.34   86.99
   0   1  -3 1585.54   86.99
  -1  -1  -3  893.71   50.19
   1   1  -3  889.71   50.99
   1  -1   3  896.01   49.99
   1   1  -3  910.11   51.29
  -2   1   3  281.07   17.00
  -2  -1  -3  294.67   17.40
   2  -1   3  283.27   16.10
   2   1  -3  291.77   17.30
   2   1  -3  301.27   18.00
   2  -1  -3  222.08   16.90
  -2  -1   3  225.18   17.50
   2   1   3  216.58   17.00
   2   1   3  235.58   15.80
  -2   1  -3  251.77   15.90
  -2  -1   3  252.67   17.00
  -3   1   3  509.35   30.80
   3  -1   3  495.45   29.10
  -3  -1  -3  531.15   30.90
   3   1  -3  482.35   31.50
   3   1  -3  524.85   30.90
   3  -1   3  477.35   29.70
  -3  -1   3  460.05   31.30
   3   1   3  484.05   31.30
   3   1   3  483.85   29.40
   3  -1  -3  457.55   30.50
  -3  -1   3  456.65   29.80
  -3   1  -3  494.35   29.50
   4  -1   3  147.49   13.80
   4   1  -3  148.69   16.40
   4   1  -3  127.59   17.00
  -4  -1  -3  148.79   16.30
  -4   1   3  168.88   16.10
   4  -1   3  145.39   14.80
   4  -1  -3  160.68   16.50
  -4  -1   3  174.08   17.90
  -4   1  -3  154.08   14.00
   4   1   3  140.99   17.30
   4   1   3  156.78   14.20
   5   1  -3    9.40   11.90
  -5  -1  -3    8.50    9.80
   5   1  -3   13.90   12.50
   5  -1   3   17.20    9.10
  -5   1   3   17.90    9.60
  -5  -1   3   12.00   11.10
   5   1   3   23.30    9.80
   5   1   3   21.50   11.00
   5  -1  -3   10.60   11.90
  -5   1  -3   13.60    8.10
   1   2  -3 1424.86   83.69
   1   2  -3 1528.85   83.29
  -1  -2  -3 1388.56   82.79
  -1  -2  -3 1591.94   83.59
  -1  -2   3 1474.15   83.69
   1   2   3 1498.15   82.79
  -1  -2   3 1400.86   83.29
   1   2   3 1562.44   83.69
   2   2  -3   57.09    7.40
  -2  -2  -3   50.59    6.60
  -2   2   3   44.90    6.30
  -2  -2  -3   54.49    6.90
   2   2  -3   53.79    7.50
  -3  -2  -3 1093.79   60.69
  -3  -2  -3 1066.69   57.69
   3   2  -3 1090.09   60.19
  -3   2   3 1164.78   59.89
   3   2  -3 1114.89   61.39
   3   2   3  988.10   60.69
   3   2   3  986.30   58.99
  -3  -2   3  973.60   60.99
   3  -2  -3  952.20   59.89
  -3  -2   3  901.81   59.39
  -3   2  -3  967.80   58.09
  -4   2   3  286.77   21.10
   4   2  -3  275.87   22.30
   4   2  -3  286.87   24.20
   4  -2   3  288.57   20.10
  -4  -2  -3  299.47   22.90
   4   2   3  291.27   21.00
   4  -2  -3  285.27   22.50
  -4   2  -3  278.67   19.00
  -4  -2   3  242.88   23.90
   4   2   3  252.57   23.80
   5   2  -3   23.00   12.50
  -5  -2  -3   32.10   11.80
   5  -2   3   26.70   10.40
  -5   2   3   22.70   10.10
   5   2  -3   51.29   14.60
  -5  -2   3   16.60   11.50
  -5   2  -3   18.90    7.50
   5  -2  -3   29.00   12.70
   5   2   3   16.60   10.30
   5   2   3   32.90   13.40
   0   3   3 2070.79  116.09
   0  -3  -3 2046.80  115.79
   0   3   3 2032.00  115.79
   0  -3   3 2085.99  115.69
   0   3  -3 2115.89  115.59
   0  -3   3 2212.58  115.99
   0   3  -3 1995.50  115.89
   1   3  -3 1617.04   91.99
  -1  -3  -3 1662.73   91.79
   1  -3   3 1540.55   90.39
  -1  -3  -3 1575.24   90.99
   1   3  -3 1362.36   90.99
  -1  -3   3 1676.73   92.59
   1   3   3 1755.72   92.09
   1   3   3 1697.43   90.99
  -1   3  -3 1679.03   89.89
  -1  -3   3 1697.43   91.99
   2   3  -3 1616.54   87.79
  -2  -3  -3 1566.44   86.19
   2   3  -3 1498.15   85.59
  -2  -3  -3 1641.94   85.19
   2   3   3 1370.46   86.29
  -2  -3   3 1441.06   86.49
   2   3   3 1503.65   84.99
  -2  -3   3 1426.46   85.69
   3   3  -3   54.49   10.10
   3   3  -3   51.69    8.40
  -3   3   3   56.39    7.30
  -3  -3  -3   56.39    9.00
  -3  -3  -3   56.29    7.00
   3   3   3   38.00    7.10
   3   3   3   58.99   10.40
  -3  -3   3   47.20    9.90
  -3   3  -3   47.00    5.30
  -3  -3   3   38.80    8.20
   4   3  -3   89.79   13.10
  -4   3   3   78.59   10.50
  -4  -3  -3   86.09   13.20
   4   3  -3  103.39   14.80
   4  -3  -3  105.79   13.60
   4   3   3   73.39   13.70
  -4  -3   3   92.79   12.20
  -4   3  -3  102.99    9.10
  -4  -3   3   79.09   13.70
   4   3   3  106.39   12.10
  -5   3   3   -8.20    8.40
   5  -3   3   12.50    9.70
  -5  -3  -3   32.70   12.50
   5   3  -3   29.10   14.80
   5   3  -3   31.60   12.80
  -5   3  -3   17.60    6.00
   5   3   3   19.90   15.10
   5   3   3   -1.30   13.20
  -5  -3   3    8.00   12.50
   5  -3  -3   24.50   12.90
   0  -4   3  898.31   51.09
   0   4   3  871.21   51.59
   0   4  -3  863.21   51.29
   0  -4   3  933.21   51.29
   0   4  -3  897.71   50.89
   0  -4  -3  878.91   51.19
   0   4   3  917.81   51.19
   1  -4   3  358.96   21.10
  -1  -4  -3  344.27   22.50
   1   4  -3  359.86   21.90
  -1  -4  -3  344.17   21.90
  -1   4  -3  348.37   20.60
   1   4   3  353.46   23.10
   1   4   3  356.36   21.60
  -1  -4   3  329.97   22.70
   2   4  -3  784.92   45.60
   2   4  -3  868.01   47.30
  -2  -4  -3  853.01   45.40
   2   4   3  802.62   47.10
  -2  -4   3  676.83   45.50
   2   4   3  718.63   44.90
  -2  -4   3  684.63   46.40
  -3  -4  -3  260.57   18.20
  -3  -4  -3  257.87   20.60
   3   4  -3  277.47   19.70
  -3   4   3  260.97   17.20
   3   4  -3  248.78   21.80
   3   4   3  225.08   21.00
  -3  -4   3  222.88   21.30
   3   4   3  228.28   18.30
  -3  -4   3  213.18   19.10
  -4   4   3   79.39   11.30
   4   4  -3   78.29   13.40
  -4  -4  -3   84.89    9.50
  -4  -4  -3   74.79   13.40
   4   4  -3   89.79   12.90
   4   4   3   56.19   11.00
   4   4   3   68.99   13.10
  -4  -4   3   62.59   13.80
  -4  -4   3   70.09   13.50
   4  -4  -3   55.69   12.20
   5   4  -3   59.49   19.60
  -5   4   3   57.59    9.90
  -5  -4  -3   56.89   15.30
   5  -4   3   51.09   12.60
  -5  -4   3   72.39   16.50
   5   4   3   51.39   12.90
   5  -4  -3   37.50   14.50
  -5  -4   3   59.79   12.20
   5   4   3   26.90   15.10
   0   5   3  134.69   11.00
   0  -5  -3  128.09   11.00
   0   5   3  125.29   11.70
   0   5  -3  122.79   10.00
   0  -5   3  109.89   10.70
   0   5  -3  124.99   11.20
   0  -5   3  123.79   10.90
   1   5  -3  579.54   34.70
   1   5  -3  569.84   33.10
   1  -5   3  551.74   32.40
  -1  -5  -3  556.14   33.90
  -1   5   3  528.15   32.70
  -1  -5  -3  585.54   33.40
  -1   5  -3  550.24   32.00
   1  -5  -3  528.65   32.80
   1   5   3  526.95   32.80
  -1  -5   3  550.44   33.60
  -1  -5   3  531.45   34.00
   1   5   3  506.95   34.20
   2   5  -3   94.19   13.40
  -2  -5  -3   85.79   11.20
   2   5  -3   90.99   11.40
  -2  -5  -3   79.39   10.90
   2  -5   3   86.29    9.30
   2   5   3  114.39   10.80
   2   5   3  100.59   14.20
  -2  -5   3   93.69   13.00
  -2  -5   3   92.49   12.00
  -3  -5  -3  484.95   33.80
   3   5  -3  479.65   34.80
  -3   5   3  478.25   29.70
  -3  -5  -3  508.25   31.80
   3   5  -3  485.65   32.30
  -3  -5   3  505.45   34.70
  -3  -5   3  483.35   32.40
   3   5   3  469.95   34.40
   3   5   3  480.85   31.50
  -4  -5  -3   39.90    9.80
   4   5  -3   36.00   13.50
  -4  -5  -3   43.00   12.50
   4   5  -3   31.70   12.00
  -4   5   3   42.60    7.50
  -4  -5   3   27.20   12.40
   4   5   3   56.09   11.20
  -4  -5   3   51.59   11.40
   4   5   3   39.10   13.90
   5   5  -3   -4.10   14.20
  -5  -5  -3   15.80   14.60
  -5   5   3    1.40    7.40
   5  -5   3   10.80   13.80
   5   5   3    6.00   11.90
  -5  -5   3   13.50   11.70
  -5  -5   3   -6.30   15.80
   5  -5  -3   11.10   13.50
   0   6   3   22.90    6.40
   0   6  -3   43.20    6.50
   0  -6  -3   27.00    6.10
   0   6   3   28.40    6.90
   0  -6   3   26.10    6.00
   0   6  -3   38.10    6.70
   1   6  -3  194.18   16.40
  -1  -6  -3  204.98   17.90
  -1  -6  -3  209.38   17.10
   1   6  -3  205.98   18.40
   1  -6   3  200.88   16.20
  -1   6   3  220.18   16.50
  -1  -6   3  241.68   18.50
   1   6   3  251.67   16.90
   1  -6  -3  251.07   16.80
  -1   6  -3  257.47   15.90
  -2  -6  -3  377.16   26.60
   2   6  -3  379.56   28.60
  -2  -6  -3  393.66   28.10
   2  -6   3  378.76   24.80
   2   6  -3  374.26   26.10
  -2   6   3  392.06   24.50
  -2  -6   3  397.16   28.30
  -2   6  -3  393.66   22.60
   2   6   3  421.16   29.40
   2   6   3  386.46   25.80
  -2  -6   3  379.56   27.30
  -3  -6  -3   60.29   10.50
   3   6  -3   49.30   10.20
  -3  -6  -3   54.89   12.70
  -3  -6   3   61.49   13.10
   3   6   3   40.90   12.10
  -3  -6   3   53.89   10.80
   4   6  -3   19.50   11.90
   4   6  -3   43.40   14.60
  -4  -6  -3   14.50   12.20
  -4  -6  -3   16.80   10.10
  -4   6   3   19.90    5.90
   4   6   3   30.40   14.90
  -4  -6   3   28.70   13.80
   4   6   3   24.40   10.40
  -4  -6   3   27.50   11.10
   0  -7   3  309.57   21.70
   0   7   3  294.67   22.40
   0  -7  -3  304.17   21.80
   0  -7   3  303.47   21.60
   0   7  -3  291.67   22.30
   0   7  -3  311.97   21.00
  -1  -7  -3   99.09   15.00
  -1  -7  -3  126.29   14.70
   1   7  -3  119.29   13.50
   1   7  -3  103.59   13.70
   1  -7   3  106.39   13.30
  -1   7   3  125.29   13.80
   1   7   3  166.88   17.00
  -1  -7   3  145.49   15.80
  -1  -7   3  178.58   15.40
  -1   7  -3  163.38   13.20
   1  -7  -3  170.98   14.60
   1   7   3  155.68   13.70
  -2   7   3  510.25   31.30
   2   7  -3  481.15   35.50
   2  -7   3  456.05   31.50
  -2  -7  -3  497.45   33.60
  -2  -7  -3  509.75   34.80
   2   7   3  578.34   39.30
   2   7   3  510.35   35.90
  -2  -7   3  510.95   34.10
  -2   7  -3  496.35   29.50
   2  -7  -3  504.75   32.40
  -2  -7   3  507.75   35.40
   3  -7   3  107.59   13.20
  -3   7   3   92.29   10.90
   3   7  -3  115.69   16.00
  -3  -7  -3  124.19   16.80
  -3  -7  -3   99.49   15.70
   3   7   3   74.99   12.30
  -3  -7   3   72.79   14.30
   4   7  -3   -9.90   11.10
  -4  -7  -3    9.20   11.00
  -4  -7  -3   34.40   14.90
  -4   7   3   24.30    5.60
  -4   7   3   14.70    5.90
  -4  -7   3   32.30   15.20
   4   7   3    7.20   11.10
   0  -8  -3   63.59   10.60
   0  -8   3   50.89    9.40
   0  -8   3   59.99   10.20
   0   8   3   48.40   10.30
   0   8  -3   53.69    8.90
  -1  -8  -3   81.89   12.10
  -1  -8  -3   70.49   11.80
   1   8  -3   61.09   12.00
   1   8  -3   81.39   12.30
   1  -8   3   94.29   12.10
  -1   8   3   80.29   11.30
   1  -8  -3   99.29   13.70
   1   8   3  130.59   15.60
  -1  -8   3  106.49   13.10
  -1   8  -3   95.09   12.90
   1   8   3  115.79   13.90
   2   8  -3   14.90    9.30
  -2   8   3   10.10    7.00
  -2  -8  -3    1.30    6.80
   2  -8   3   14.70    7.90
   2   8  -3   -2.50    8.50
  -2  -8  -3   18.20   11.60
   2   8   3    7.10    8.30
  -2  -8   3   10.30   11.10
   2  -8  -3   10.90    8.50
  -2   8  -3    3.90    5.00
  -2  -8   3    7.70    8.60
  -3  -8  -3   24.10   13.20
  -3  -8  -3   36.20   11.90
   3  -8   3   27.50    9.20
   3   8  -3   20.30   10.60
  -3   8   3   26.90    6.90
   3   8  -3    6.30   13.30
   3  -8  -3   29.90   10.30
  -3  -8   3   41.00   13.20
  -3  -8   3   37.00   14.30
   3   8   3   30.60   10.40
   4  -8   3   39.50   11.70
  -4  -8  -3   39.20   15.30
   4   8  -3   40.50   13.80
  -4  -8   3   24.10   16.50
   4   8   3   23.80   12.60
  -4  -8   3   -2.00   14.80
   4  -8  -3   45.40   13.30
   0   9   3    4.70   10.00
   0   9  -3   24.80   10.10
   0  -9   3   20.70    8.90
   0  -9   3   21.40    9.00
  -1   9   3  199.38   18.70
   1   9  -3  178.68   17.30
   1  -9   3  164.78   18.00
   1   9  -3  164.28   24.60
  -1  -9  -3  200.98   20.50
  -1   9  -3  173.18   17.50
  -1  -9   3  179.18   22.90
   1   9   3  127.29   18.20
   1  -9  -3  115.19   17.80
  -2  -9  -3   18.40   10.40
  -2  -9  -3   17.60   12.10
   2   9  -3    4.40   12.50
   2  -9   3    9.40    9.10
  -2   9   3    2.20    8.00
   2   9  -3   12.80   10.40
   2   9   3   16.30    9.50
   2  -9  -3   36.30   10.80
  -2  -9   3   10.50   11.90
  -2   9  -3   11.00    7.30
   2   9   3   46.10   15.40
  -2  -9   3   11.70   12.40
  -3  -9  -3   -1.90   13.10
   3  -9   3   12.70   17.00
  -3   9   3    5.10    7.50
   3   9  -3    1.60   11.10
  -3  -9  -3   -3.30   14.10
   3   9   3   10.20   10.90
   3  -9  -3    8.80   11.10
  -3  -9   3   30.10   15.50
  -3  -9   3    9.70   15.60
   0 -10   3  105.39   14.20
   0 -10  -3  101.59   15.80
   0 -10   3   99.49   15.00
   0  10  -3  102.29   14.80
  -1  10   3   -1.90    9.70
   1 -10   3   15.50   10.60
   1  10  -3    5.60    9.70
  -1 -10  -3    2.50   11.70
   1 -10  -3   15.80   10.80
   1  10   3   24.80   13.30
  -1  10  -3   14.80    9.30
  -1 -10   3  -12.10   11.40
  -1 -10   3    7.50   12.20
   1  10   3    6.60   10.50
   2 -10   3   23.10   11.80
  -2  10   3   42.00   10.20
  -2 -10  -3   60.59   15.30
   2  10  -3   32.90   12.10
  -2 -10  -3   38.60   15.60
   2  10   3   53.59   12.60
  -2 -10   3   31.00   15.80
   2 -10  -3   54.29   13.80
  -2  10  -3   51.79    9.00
   3  10  -3    6.70   13.30
  -3 -10  -3   14.60   16.90
   3 -10   3   -3.30   13.30
   3  10   3   17.70   14.90
  -3 -10   3    1.80   18.90
   0  11  -3  111.19   25.30
   0  11   3   96.69   17.30
  -1  11   3   -5.30   10.20
   1  11  -3   19.20   12.30
   1  11  -3   19.60   15.40
   1  11   3   16.10   12.70
  -1  11  -3   19.10   11.40
  -1 -11   3   14.10   14.70
   2  11  -3   -4.30   12.80
  -2 -11  -3   16.30   16.00
  -2  11   3   16.30   15.40
   2  11   3    2.70   15.20
  -2 -11   3   -7.80   17.00
   0   0  -4   84.89    5.60
   0   0   4   80.69    5.60
  -1   0   4 7151.78  387.36
  -1   0   4 7345.46  387.46
   1   0  -4 6557.34  387.26
   2   0  -4  155.68   11.90
  -2   0   4  139.29   11.70
   2   0  -4  143.59   11.40
  -2   0  -4  148.49   10.60
  -2   0   4  145.89   11.10
   2   0   4  151.28    9.20
   2   0   4  138.09   10.90
   3   0   4 1562.74   85.79
   3   0  -4 1502.25   86.19
   3   0   4 1488.15   84.49
  -3   0   4 1467.95   86.39
  -3   0  -4 1487.95   85.39
   3   0  -4 1517.15   86.29
   4   0   4   35.90    7.40
  -4   0  -4   37.50    7.90
  -4   0   4   29.80    8.80
   4   0  -4   35.00    9.60
   4   0   4   49.30    9.40
   5   0   4   82.69   11.50
   5   0   4   71.39   13.30
   5   0  -4   63.19   14.20
  -5   0  -4   94.49   12.20
  -5   0   4   62.69   14.00
   0  -1   4  687.33   38.80
   0   1  -4  665.43   38.60
   0  -1   4  706.53   38.70
   1  -1   4 2040.20  102.29
  -1  -1  -4 2118.59  102.39
  -1  -1  -4 2009.50  103.29
   1   1  -4 2116.19  103.79
   1   1   4 1632.74  102.39
   1  -1  -4 1607.54  103.19
  -1  -1   4 1572.04  103.39
   1   1   4 1686.63  103.19
   2   1  -4  299.27   18.80
   2   1  -4  295.27   18.20
  -2   1   4  311.17   18.10
   2  -1   4  310.47   16.80
  -2  -1  -4  261.67   17.70
   2   1   4  237.88   16.40
   2   1   4  253.57   17.90
  -2  -1   4  242.98   18.50
  -2  -1   4  275.97   18.00
   2  -1  -4  250.07   17.90
  -2   1  -4  260.77   16.50
   3   1  -4  123.39   13.40
   3   1  -4  143.59   14.50
   3  -1   4  119.29   10.40
  -3   1   4  141.09   13.40
   3  -1   4  130.69   12.00
  -3  -1  -4  151.18   12.90
  -3  -1   4  147.49   12.80
   3  -1  -4  160.68   13.80
   3   1   4  167.78   14.20
  -3   1  -4  155.98   11.40
  -3  -1   4  134.19   14.50
   3   1   4  146.09   11.20
   4   1  -4   61.79   11.20
  -4  -1  -4   64.19   10.40
   4   1  -4   57.39   11.20
   4  -1   4   66.89    8.60
   4  -1   4   71.79    9.60
  -4   1   4   71.89   10.70
  -4  -1   4   82.79   12.10
   4   1   4   85.69   12.50
   4   1   4   91.69   11.20
  -4   1  -4   97.49   10.80
   4  -1  -4   73.99   11.50
  -5  -1  -4  103.29   14.30
   5  -1   4  111.29   15.00
  -5   1   4  133.59   18.50
   5   1  -4  140.79   17.10
   5   1   4   81.29   12.50
  -5   1  -4   93.39   11.80
   5   1   4   80.49   14.90
   5  -1  -4   99.29   16.10
  -5  -1   4   75.09   14.50
   0   2  -4   32.60    4.30
   0  -2   4   38.60    4.40
   0   2  -4   31.90    3.60
   0  -2  -4   29.40    4.20
   0  -2   4   36.60    3.90
   1   2  -4 1932.71  110.99
   1   2  -4 2059.39  110.69
  -1  -2  -4 2086.59  110.89
  -1  -2  -4 2027.60  109.99
   1   2   4 1880.01  110.79
  -1  -2   4 1946.51  110.69
   1   2   4 1909.81  109.99
  -1  -2   4 1999.80  111.09
  -2  -2  -4 2515.45  143.19
  -2  -2  -4 2534.85  144.59
   2   2  -4 2549.74  145.09
   2   2  -4 2591.64  144.49
  -2   2   4 2602.14  143.99
   2  -2   4 2479.95  142.49
   2   2   4 2629.34  144.99
  -2  -2   4 2538.85  144.49
  -2  -2   4 2746.63  145.39
   2   2   4 2632.94  143.59
  -3   2   4  202.58   15.30
  -3  -2  -4  212.58   16.30
   3   2  -4  200.18   16.10
   3   2  -4  158.68   18.90
   3  -2  -4  186.18   16.10
  -3  -2   4  188.28   17.10
  -3  -2   4  175.88   15.50
   3   2   4  183.98   14.00
   3   2   4  205.48   17.20
  -3   2  -4  183.28   12.80
   4   2  -4   48.40   11.00
   4  -2   4   51.29    8.10
   4   2  -4   57.29   10.90
  -4  -2  -4   48.80    9.60
  -4   2   4   47.30    9.10
   4  -2  -4   47.90   10.20
   4   2   4   55.49    9.00
  -4   2  -4   50.09    6.90
  -4  -2   4   43.40    8.90
  -4  -2   4   36.50   10.60
   4   2   4   37.30   10.60
  -5  -2  -4    2.30   10.50
   5   2  -4   -0.50   10.90
  -5   2   4   16.70    9.30
   5  -2   4   22.60    9.30
   5   2  -4   26.60   13.20
  -5   2  -4   -1.80    6.00
   5  -2  -4    5.50   11.90
   5   2   4  -11.00   12.20
   5   2   4   13.60   10.10
  -5  -2   4   -1.60   11.80
   0   3  -4  324.47   19.50
   0  -3  -4  305.77   19.80
   0  -3   4  332.17   20.10
   0  -3   4  322.57   19.70
   0   3  -4  332.27   20.00
   0   3   4  356.36   20.50
  -1  -3   4   26.60    5.20
   1   3   4   27.60    4.10
   1   3   4   19.40    5.00
  -1   3  -4   24.70    2.80
  -1  -3   4   18.70    4.70
   2   3  -4  203.68   17.40
   2   3  -4  195.28   16.00
  -2  -3  -4  218.98   16.70
  -2  -3  -4  191.08   14.90
  -2  -3   4  230.78   17.40
   2   3   4  269.47   15.50
  -2  -3   4  252.77   16.80
   2   3   4  236.08   17.60
  -3  -3  -4  180.68   17.40
   3   3  -4  185.68   18.80
  -3   3   4  175.98   15.10
   3   3  -4  181.68   17.00
  -3  -3  -4  189.88   14.40
   3   3   4  239.88   15.90
   3   3   4  212.18   18.40
  -3  -3   4  234.48   17.20
  -3  -3   4  244.58   19.60
  -4   3   4  154.88   15.20
   4   3  -4  171.18   19.60
  -4  -3  -4  145.59   18.40
   4   3  -4  155.98   18.30
  -4  -3   4  158.38   19.70
   4   3   4  147.59   15.50
  -4   3  -4  147.59   11.10
   4   3   4  150.68   19.60
  -4  -3   4  137.89   16.60
   4  -3  -4  147.79   18.00
   5  -3   4   -0.30    8.90
   5   3  -4   18.20   13.80
  -5  -3  -4    2.80   11.40
   5   3  -4    1.90   12.10
  -5   3   4   10.50    8.90
   5   3   4    8.10   10.90
   5   3   4   -0.40   12.50
  -5   3  -4    1.50    5.10
   5  -3  -4    1.30   12.40
  -5  -3   4   20.60   12.60
   0   4  -4 1500.45   83.49
   0  -4   4 1454.95   83.09
   0  -4   4 1503.75   83.39
   0  -4  -4 1499.25   83.19
   0   4   4 1452.55   83.19
   0   4   4 1505.15   83.79
   0   4  -4 1428.06   82.79
   1  -4   4  910.41   49.80
  -1  -4  -4  891.51   50.49
   1   4  -4  928.01   50.69
  -1  -4  -4  877.31   51.29
   1   4  -4  977.00   51.89
   1  -4   4  943.51   49.30
  -1   4  -4  827.52   49.30
  -1  -4   4  831.52   51.39
  -1  -4   4  818.22   50.79
   1   4   4  803.72   51.49
   1   4   4  837.22   50.19
   2   4  -4 1073.29   66.49
  -2  -4  -4 1032.80   64.69
   2   4  -4 1028.20   65.09
  -2  -4   4 1152.38   66.69
   2   4   4 1286.77   64.89
   2   4   4 1130.99   66.69
  -2  -4   4 1209.58   66.19
  -3  -4  -4  273.87   21.40
   3   4  -4  265.37   20.70
  -3  -4  -4  249.78   18.70
  -3   4   4  267.47   18.60
   3   4  -4  247.68   22.60
   3   4   4  263.47   19.20
   3   4   4  300.17   22.60
  -3  -4   4  251.87   22.70
  -3  -4   4  271.57   20.50
  -4  -4  -4   30.90   11.10
  -4  -4  -4   29.30    6.80
  -4   4   4   35.80    7.80
   4   4  -4   32.30   15.10
   4   4  -4   39.30   11.20
  -4  -4   4   47.90   10.80
   4   4   4   19.50   10.60
  -4  -4   4   28.40   11.50
   4   4   4   47.30    9.90
   4  -4  -4   48.30   11.50
  -5   4   4   31.60    9.00
  -5  -4  -4  -13.90   12.10
   5   4  -4    2.50   12.90
   5  -4   4   14.10   10.80
   5  -4  -4  -12.60   12.80
  -5  -4   4    4.00    9.70
  -5  -4   4    3.00   13.50
   5   4   4   -3.40   11.30
   5   4   4   27.60   15.90
   0   5  -4  511.95   31.40
   0  -5  -4  547.05   31.40
   0  -5   4  515.85   31.20
   0   5  -4  488.45   30.50
   0   5   4  500.05   31.80
   0  -5   4  522.45   31.10
   0   5   4  520.35   31.10
   1  -5   4  772.92   45.10
  -1  -5  -4  751.02   47.20
   1  -5   4  826.32   45.90
  -1  -5  -4  769.82   46.60
   1   5  -4  747.63   46.30
  -1   5   4  841.52   46.50
   1   5  -4  835.72   47.90
  -1  -5   4  791.92   47.50
   1  -5  -4  810.92   46.40
  -1  -5   4  783.12   46.90
   1   5   4  784.72   46.20
  -1   5  -4  801.72   45.40
   1   5   4  800.72   47.90
   2  -5   4  337.77   22.70
  -2  -5  -4  367.86   24.30
  -2  -5  -4  302.77   25.40
   2   5  -4  374.26   24.60
   2   5  -4  323.07   25.70
   2   5   4  420.76   24.30
   2   5   4  385.26   26.90
  -2  -5   4  451.95   26.90
  -2  -5   4  357.26   25.50
  -3   5   4  170.68   13.80
   3   5  -4  163.68   19.20
   3   5  -4  182.28   17.50
  -3  -5  -4  157.28   16.00
  -3  -5  -4  158.08   18.40
  -3  -5   4  175.28   17.40
  -3  -5   4  165.98   18.90
   3   5   4  165.48   15.70
   3   5   4  176.28   19.60
   4   5  -4   36.80   13.70
  -4  -5  -4   23.90    8.40
  -4   5   4   16.80    6.80
  -4  -5  -4    9.70   11.60
   4   5  -4   20.30   10.70
  -4  -5   4   19.30   10.20
   4   5   4    3.50   11.70
  -4  -5   4   34.00   12.40
   4   5   4   13.40    9.40
  -5   5   4   16.20    8.60
   5   5  -4  -19.20   14.00
  -5  -5  -4   11.60   14.20
   5  -5   4   21.70   12.80
  -5  -5   4   31.40   15.80
   5  -5  -4   13.70   14.60
   5   5   4   19.00   12.30
  -5  -5   4   25.20   12.90
   0  -6   4   70.09    9.80
   0  -6  -4   83.29   10.00
   0   6  -4   82.59   10.30
   0   6   4   58.29    8.90
   0  -6   4   76.99    8.80
   0   6  -4   67.69    8.80
   1  -6   4  250.97   17.40
  -1   6   4  232.08   19.20
  -1  -6  -4  273.87   19.70
   1  -6   4  267.67   18.80
   1   6  -4  264.97   21.00
  -1  -6  -4  243.28   20.40
   1   6  -4  277.37   19.30
  -1  -6   4  320.17   21.30
  -1   6  -4  288.27   18.30
   1   6   4  274.37   23.50
   1  -6  -4  301.07   19.50
   1   6   4  306.47   19.20
   2   6  -4  280.57   20.30
  -2  -6  -4  290.77   21.80
  -2   6   4  268.77   18.40
   2  -6   4  271.37   18.50
  -2  -6  -4  261.77   22.20
   2   6  -4  270.27   22.50
  -2  -6   4  289.27   21.20
  -2  -6   4  233.78   21.90
   2   6   4  247.68   22.80
   2   6   4  242.38   19.50
   3   6  -4  243.18   21.80
  -3  -6  -4  248.98   21.30
  -3  -6  -4  296.57   24.60
   3  -6   4  240.58   19.00
   3   6   4  280.27   25.10
  -3  -6   4  302.57   23.20
  -3  -6   4  265.67   24.70
  -4  -6  -4    6.70   12.50
   4   6  -4    9.80   11.60
   4   6  -4  -10.90   13.80
  -4   6   4    6.80    6.50
   4   6   4    8.80   10.00
   4   6   4  -10.30   12.00
  -4  -6   4   -5.80    9.20
  -4  -6   4   19.50   13.60
   0  -7   4  122.29   13.40
   0   7  -4   99.79   13.80
   0  -7   4  125.69   13.20
   0  -7  -4  129.79   13.40
   0   7  -4  126.99   12.30
  -1   7   4  469.45   33.00
   1   7  -4  545.35   33.10
   1  -7   4  487.55   33.30
  -1  -7  -4  483.95   34.10
  -1  -7  -4  483.05   33.40
   1   7  -4  509.85   34.90
   1  -7  -4  555.24   33.20
   1   7   4  590.04   33.40
  -1  -7   4  559.54   34.30
  -1  -7   4  535.15   34.70
  -1   7  -4  525.45   32.20
   1   7   4  514.05   35.60
   2   7  -4   95.19   13.40
   2  -7   4  125.49   17.00
  -2  -7  -4  115.69   15.30
  -2   7   4  102.89   12.10
   2   7  -4   84.49   13.80
  -2  -7  -4   95.29   13.60
   2   7   4  125.49   16.40
  -2  -7   4  117.19   14.50
  -2   7  -4  105.59    8.60
   2  -7  -4   95.69   13.50
  -2  -7   4  125.89   15.70
  -3  -7  -4   15.20   10.30
   3   7  -4   12.80    9.40
  -3  -7  -4   11.50   10.10
  -3   7   4   18.90    6.40
   3  -7   4   19.40    8.40
  -3  -7   4    7.40    8.30
  -3  -7   4   13.80   11.50
   3   7   4   11.20    8.80
   4   7  -4   54.39   14.50
  -4  -7  -4   42.60   14.80
  -4   7   4   44.10    7.40
  -4  -7  -4   52.69   12.40
   4  -7   4   40.40   10.30
  -4   7   4   48.40    8.10
  -4  -7   4   43.70   15.20
  -4  -7   4   19.60   16.10
   4   7   4   37.50   12.50
   0  -8   4  111.79   13.80
   0   8   4  107.39   15.20
   0   8  -4   93.99   12.50
   0  -8   4   94.19   12.10
  -1  -8  -4  210.28   20.80
  -1  -8  -4  225.28   19.80
   1   8  -4  209.18   21.50
   1  -8   4  210.88   18.40
   1   8  -4  198.38   20.30
   1  -8  -4  228.08   19.00
  -1  -8   4  229.78   20.90
  -1   8  -4  206.98   17.70
   1   8   4  217.48   22.10
   1   8   4  223.58   19.30
   2  -8   4  222.08   18.60
  -2   8   4  176.78   17.40
  -2  -8  -4  179.08   22.50
   2   8  -4  221.78   19.60
  -2   8  -4  211.28   14.70
   2   8   4  227.18   19.60
  -2  -8   4  190.78   23.40
   2  -8  -4  201.68   18.80
   3  -8   4   43.00    9.80
  -3  -8  -4   48.70   14.50
   3   8  -4   42.70   12.40
   3   8  -4   42.70   15.60
  -3  -8  -4   49.10   12.40
  -3   8   4   40.80    8.10
   3   8   4   19.20   19.40
  -3  -8   4   36.50   12.60
   3   8   4   39.10   11.90
  -3  -8   4   40.30   15.40
   4  -8   4   29.60   11.40
  -4  -8  -4   10.90   12.90
  -4   8   4   21.70    7.70
   4   8  -4   18.30   13.90
  -4  -8  -4   29.70   16.60
  -4  -8   4   27.90   15.90
   4   8   4   16.40   12.40
  -4  -8   4   -2.30   17.20
   0  -9   4  192.08   19.50
   0   9  -4  217.38   20.60
   0   9  -4  162.98   20.00
   0  -9   4  179.28   19.10
   0   9   4  198.18   21.00
  -1   9   4  102.09   13.40
   1  -9   4   71.69   11.90
   1   9  -4  126.29   15.10
   1   9  -4  105.59   15.60
  -1  -9   4  111.79   19.00
   1   9   4  104.89   13.80
  -1   9  -4  131.39   15.20
   2   9  -4   29.80   11.80
   2   9  -4   31.20   10.80
  -2  -9  -4   28.70   12.30
  -2  -9  -4   42.70   12.30
   2  -9   4   36.70   10.30
  -2   9  -4   29.20    6.80
   2  -9  -4   36.50   10.60
   2   9   4   46.20   16.60
  -2  -9   4   37.50   14.60
   2   9   4   37.70   10.20
  -2  -9   4   33.60   14.20
  -3  -9  -4   76.79   17.80
  -3   9   4   61.59   10.20
  -3  -9  -4   85.39   16.30
   3   9  -4   60.09   13.50
   3   9   4   71.89   14.20
  -3  -9   4   87.19   18.50
  -3  -9   4   94.89   17.90
   3  -9  -4   76.99   13.80
   0  10   4   11.60   10.00
   0 -10  -4   24.10   19.20
   0  10  -4   21.80    9.80
   0  10  -4   30.00   10.80
   0 -10   4   12.90   11.10
   0 -10   4   15.80   10.60
   1  10  -4    1.20    9.20
   1 -10   4    0.90   10.60
  -1  10   4  -19.50   10.20
  -1 -10  -4    1.60   11.90
   1 -10  -4   12.00   11.30
  -1 -10   4   13.90   12.10
  -1  10  -4   15.30    9.40
   1  10   4   22.00   11.00
   1  10   4   20.80   14.10
  -1 -10   4   19.60   13.00
  -2 -10  -4    6.90   13.40
   2 -10   4   -3.50   10.90
  -2 -10  -4   30.60   14.20
  -2  10   4   -2.30    9.20
   2  10  -4    1.70   10.90
  -2  10  -4   18.80    7.00
  -2 -10   4   10.60   15.30
   2 -10  -4    0.40   12.90
   2  10   4    0.60   12.40
   0  11   4   48.30   14.80
   0  11  -4    8.20   13.50
   1  11  -4   23.60   16.70
   1  11  -4   16.70   12.10
  -1  11   4   27.70   12.80
   1  11   4   38.60   14.00
  -1  11  -4   39.30   12.40
  -1 -11   4   21.80   14.80
   0   0  -5  -12.30    1.60
   0   0   5  -15.90    1.60
   2   0  -5  938.61   50.79
   2   0   5  874.31   49.40
   2   0   5  881.31   49.99
  -2   0   5  862.51   50.89
  -2   0   5  855.71   50.39
  -2   0  -5  826.22   49.70
  -3   0  -5  732.33   46.80
   3   0   5  794.32   47.30
   3   0  -5  879.41   48.50
  -3   0   5  808.32   48.40
   3   0   5  802.12   45.80
  -4   0  -5   11.50    6.70
   4   0   5    6.40    7.50
  -4   0   5    6.90    7.90
   4   0   5   18.60    6.00
   4   0  -5    4.70    8.00
   5   0   5   21.30    8.80
   5   0   5   -1.10    9.70
   5   0  -5   19.90   12.70
  -5   0  -5    0.30    7.80
   0   1  -5  829.02   47.30
   0  -1   5  860.31   47.50
   1   1  -5   12.70    3.20
   1   1  -5   20.80    3.80
  -1  -1  -5   15.60    2.00
   1   1   5   17.60    2.30
   1  -1  -5   18.30    4.00
  -1  -1   5   15.10    3.50
   1   1   5   11.30    3.20
  -1  -1   5   12.80    3.40
   2   1  -5 2349.67  129.39
   2   1  -5 2316.47  129.09
  -2  -1  -5 2313.47  128.69
  -2   1   5 2236.88  128.89
   2  -1   5 2246.28  127.79
   2   1   5 2321.37  128.89
  -2  -1   5 2340.77  129.59
  -2   1  -5 2257.37  127.59
   2   1   5 2238.28  127.59
  -2  -1   5 2380.06  129.09
   2  -1  -5 2308.27  129.09
  -3   1   5  909.81   53.09
   3   1  -5  882.51   53.09
  -3  -1  -5  917.81   52.59
   3   1  -5  904.61   53.59
   3  -1   5  895.81   51.69
   3  -1   5  845.62   50.59
  -3  -1   5  957.50   53.99
   3  -1  -5  857.41   52.99
  -3   1  -5  908.21   51.29
   3   1   5  890.41   51.09
  -3  -1   5  849.52   52.49
   3   1   5  912.51   52.99
   4  -1   5    8.30    5.50
  -4   1   5    3.10    7.50
   4   1  -5    3.90    8.90
   4   1  -5   -4.70   12.30
  -4  -1  -5   32.30    8.20
   4  -1   5   10.10    6.70
  -4  -1   5   17.30    9.40
   4   1   5   20.50   10.80
   4   1   5   20.30    6.30
  -4   1  -5   27.30    6.30
   4  -1  -5   21.30    9.60
   5  -1   5   10.10    9.90
  -5   1   5    1.80   10.10
  -5  -1  -5   -5.90    8.80
   5  -1   5    4.50    8.00
   5   1  -5   22.00   12.20
   5   1   5    0.40    8.20
   5  -1  -5    4.90   11.90
  -5   1  -5   -0.80    7.10
  -5  -1   5   -6.40   11.10
   5   1   5   11.20   11.20
   0   2  -5 3454.45  198.68
   0  -2   5 3628.74  198.78
   0  -2   5 3720.43  198.58
   0  -2  -5 3579.34  198.68
   0   2  -5 3563.24  198.38
   1   2  -5  662.83   41.20
   1  -2   5  672.93   38.90
   1   2  -5  664.63   40.30
   1  -2   5  666.73   38.80
  -1  -2  -5  656.03   39.50
  -1  -2  -5  716.13   40.90
  -1  -2   5  859.21   40.90
   2  -2   5 1416.86   78.09
   2   2  -5 1435.96   80.29
  -2  -2  -5 1415.66   78.69
  -2  -2  -5 1357.06   80.19
   2   2  -5 1404.56   80.89
   2   2   5 1432.46   80.59
  -2  -2   5 1456.15   80.49
  -2  -2   5 1374.26   80.99
   2   2   5 1393.86   79.09
  -3   2   5   39.80    7.20
   3   2  -5   41.70    8.30
   3  -2   5   36.20    5.10
   3   2  -5   24.90    9.00
  -3  -2  -5   32.80    7.40
  -3  -2   5   46.50    9.00
   3   2   5   47.50    6.50
  -3  -2   5   38.60    7.80
   3  -2  -5   49.60    8.90
  -3   2  -5   47.00    5.10
   3   2   5   48.50    8.80
   4   2  -5  115.19   14.70
   4   2  -5   87.39   13.00
  -4  -2  -5   82.29   12.40
   4  -2   5   94.79   10.80
  -4   2   5   92.39   11.40
  -4  -2   5   95.79   11.60
   4   2   5   75.79   12.40
   4   2   5   94.49   12.00
  -4  -2   5   77.09   13.40
   4  -2  -5   88.49   13.10
  -4   2  -5   74.89    9.30
  -5  -2  -5   58.89   13.00
  -5   2   5   39.10   11.00
   5   2  -5   52.49   15.20
   5  -2   5   49.40   10.60
   5   2  -5   57.79   14.30
   5   2   5   86.59   15.00
  -5  -2   5   77.69   15.60
   5  -2  -5   51.99   14.70
  -5   2  -5   79.99    9.10
   5   2   5   78.09   12.30
   0   3  -5   31.80    4.60
   0  -3  -5   24.50    4.10
   0   3  -5   31.50    4.00
   0  -3   5   32.60    4.70
   0   3   5   26.10    4.40
   0  -3   5   39.70    4.60
  -1  -3  -5  654.43   35.30
   1   3  -5  679.73   35.90
   1  -3   5  673.83   34.30
  -1  -3  -5  590.64   35.90
   1   3  -5  591.24   36.30
   1  -3   5  615.74   34.40
   1   3   5  556.94   35.00
  -1  -3   5  560.44   35.80
  -1  -3   5  529.45   36.10
  -2  -3  -5 1297.27   77.29
  -2  -3  -5 1335.57   78.69
   2   3  -5 1390.16   79.49
   2   3  -5 1368.86   78.49
  -2  -3   5 1468.05   79.59
  -2  -3   5 1317.67   78.59
   2   3   5 1402.86   79.29
   2   3   5 1410.26   77.59
   3   3  -5   30.10    8.20
   3   3  -5   34.00    8.10
  -3   3   5   40.80    7.20
  -3  -3  -5   35.40    5.70
  -3  -3  -5   24.40    8.00
   3  -3  -5   52.59    9.20
   3   3   5   42.50    8.90
  -3  -3   5   45.00    8.50
   3   3   5   44.10    7.10
  -3  -3   5   50.29   10.60
   4   3  -5   65.59   12.50
  -4  -3  -5   56.29   11.50
  -4   3   5   62.69    9.80
   4   3   5   32.00   11.30
   4  -3  -5   41.70   11.10
   4   3   5   56.69    9.70
  -5  -3  -5   70.39   14.00
   5   3  -5   58.79   17.10
   5   3  -5   87.69   16.00
   5  -3   5   55.59   11.20
  -5   3   5   84.49   12.60
   5   3   5   77.99   16.80
   5   3   5   66.49   13.10
  -5  -3   5   63.79   15.60
   5  -3  -5   69.29   15.30
   0  -4  -5 3431.66  196.88
   0   4   5 3617.84  197.48
   0  -4   5 3557.54  196.98
   0   4  -5 3630.94  197.08
   0   4  -5 3611.84  196.58
   0  -4   5 3419.66  196.78
   1  -4   5  367.56   21.10
  -1  -4  -5  352.26   23.30
   1   4  -5  366.66   22.80
   1  -4   5  399.16   21.80
   1   4  -5  369.46   24.20
  -1  -4  -5  372.36   22.60
  -1  -4   5  347.77   23.70
  -1   4  -5  369.36   21.20
  -1  -4   5  332.27   23.00
   1   4   5  338.17   23.80
   1   4   5  356.96   22.30
  -2  -4  -5   60.89    7.80
  -2  -4  -5   42.70    7.90
   2   4  -5   53.29    9.80
   2   4  -5   74.49    9.30
   2   4   5   85.69    8.90
  -2  -4   5   75.79    9.80
   2   4   5   62.49    9.20
  -2  -4   5   77.39   10.50
   3   4  -5   65.99   11.60
  -3   4   5   72.39   10.70
  -3  -4  -5   66.29   11.50
  -3  -4  -5   78.19    9.10
   3   4  -5   89.69   11.50
  -3  -4   5   96.19   12.80
   3   4   5  106.09   11.50
  -3  -4   5  107.09   13.90
   3   4   5  113.89   15.30
   4   4  -5   69.69   22.00
   4   4  -5  105.29   14.10
  -4  -4  -5   87.59   14.10
  -4   4   5   76.19   10.50
  -4  -4  -5   74.39    8.80
  -4  -4   5   34.90   12.60
   4   4   5   73.29   14.10
   4  -4  -5   85.39   14.40
   4   4   5   63.29   10.80
  -4  -4   5   61.49   12.10
   5   4  -5    4.50   13.90
  -5  -4  -5    9.70   12.00
   5  -4   5    4.60   10.00
  -5   4   5    3.20    8.90
  -5  -4   5   13.20   10.70
  -5  -4   5   18.10   14.60
   5   4   5   19.80   16.60
   5   4   5    8.20   11.10
   5  -4  -5   17.60   14.30
   0   5  -5  911.01   53.89
   0   5  -5  956.20   53.19
   0  -5  -5  928.81   53.69
   0  -5   5  927.41   53.59
   0   5   5  881.51   54.39
   0  -5   5  962.50   53.79
   1   5  -5  372.36   25.90
   1  -5   5  386.56   22.90
  -1  -5  -5  371.26   25.30
  -1   5   5  394.66   24.50
  -1  -5  -5  375.76   24.70
   1   5  -5  386.46   24.40
   1  -5   5  371.26   23.70
  -1  -5   5  403.86   26.00
  -1   5  -5  399.46   23.30
  -1  -5   5  385.36   25.20
   1   5   5  428.86   26.70
   1   5   5  380.46   24.20
   1  -5  -5  367.56   24.40
  -2  -5  -5   21.30    7.70
   2  -5   5   19.90    4.80
   2   5  -5   15.40    7.30
  -2  -5  -5   14.30    6.20
   2   5  -5   25.50    7.00
   2   5   5    7.40    5.50
   2   5   5   13.30    8.20
  -2  -5   5   17.40    7.50
  -3  -5  -5  349.77   26.10
   3   5  -5  410.76   27.50
  -3  -5  -5  355.86   23.60
   3   5  -5  335.37   25.20
   3   5   5  328.77   23.10
  -3  -5   5  270.87   26.40
  -3  -5   5  290.67   24.40
   3   5   5  315.97   27.00
  -4  -5  -5  190.88   22.90
  -4   5   5  210.48   17.90
  -4  -5  -5  215.48   17.50
   4   5  -5  198.88   24.30
   4   5  -5  204.18   22.60
  -4  -5   5  230.18   25.60
   4   5   5  217.68   20.00
   4   5   5  206.78   25.00
  -4  -5   5  202.98   21.40
  -5  -5  -5   16.10   13.60
   5  -5   5   15.00   11.90
  -5   5   5   19.20    9.00
   5   5  -5   14.70   15.70
   5  -5  -5   14.80   15.30
  -5  -5   5    8.00   12.40
   5   5   5   14.10   12.00
  -5  -5   5  -25.70   14.80
   0  -6   5   13.30    5.70
   0   6  -5    5.00    5.50
   0  -6  -5    9.00    5.90
   0   6  -5   10.90    4.50
   0  -6   5    4.10    5.70
   0   6   5    7.50    6.40
  -1  -6  -5  648.74   38.00
   1  -6   5  646.14   36.30
  -1  -6  -5  637.94   37.30
   1   6  -5  585.74   38.10
   1   6  -5  630.64   36.80
  -1   6   5  561.44   36.70
   1  -6   5  576.94   35.10
   1   6   5  571.64   36.40
  -1   6  -5  599.34   35.70
  -1  -6   5  550.24   37.30
  -1  -6   5  651.53   38.20
   1   6   5  568.74   38.20
   2   6  -5   44.30   11.00
  -2  -6  -5   53.19    9.90
   2  -6   5   51.89    7.10
  -2   6   5   53.49    7.40
   2   6  -5   64.49    9.70
  -2  -6   5   35.40    9.30
   2   6   5   28.20    7.80
   2   6   5   30.70   11.40
  -2  -6   5   39.20   10.10
   3  -6   5    3.10    6.00
   3   6  -5   -1.90    8.70
  -3  -6  -5    8.80    9.70
  -3  -6  -5    2.10    7.90
  -3  -6   5    0.40   10.10
  -3  -6   5    0.70    9.10
   3   6   5   -5.60   10.30
  -4  -6  -5   22.50   12.10
   4   6  -5   10.00   12.10
   4   6  -5   24.00   14.00
  -4  -6  -5   18.10    9.30
  -4  -6   5   11.00   13.00
   4   6   5   14.90    9.90
   4   6   5   -1.90   14.60
  -4  -6   5   15.60   11.10
   0   7   5    6.80    7.30
   0  -7  -5   17.90    7.20
   0   7  -5    8.90    6.50
   0  -7   5    4.40    6.30
   0  -7   5   14.40    6.60
   0   7  -5   18.60    6.00
   1   7  -5  310.97   21.00
  -1  -7  -5  306.07   22.60
   1   7  -5  271.67   22.80
   1  -7   5  321.37   19.10
  -1  -7  -5  288.27   21.50
  -1   7   5  350.16   21.60
   1  -7   5  269.57   21.80
  -1  -7   5  278.97   22.10
  -1   7  -5  277.07   19.90
   1   7   5  239.48   23.40
  -1  -7   5  286.37   22.80
   1   7   5  250.27   20.90
   1  -7  -5  251.37   20.60
  -2  -7  -5  113.79   15.30
   2   7  -5  114.19   15.70
   2   7  -5  102.49   14.20
  -2   7   5   95.79   12.40
  -2  -7  -5   88.19   13.40
   2  -7  -5  100.89   13.70
   2   7   5  100.09   14.60
  -2  -7   5  120.59   14.90
  -2  -7   5  100.99   14.00
  -3   7   5  164.28   15.10
   3   7  -5  152.48   19.30
   3  -7   5  163.58   15.80
  -3  -7  -5  174.18   19.30
  -3  -7  -5  178.58   22.10
  -3  -7   5  230.78   23.10
  -3  -7   5  184.58   22.20
   3   7   5  188.08   19.00
  -4   7   5   15.30    7.70
  -4  -7  -5   30.60   14.70
  -4   7   5   15.00    7.00
   4  -7   5    9.00    9.30
  -4  -7  -5   24.40   10.90
   4   7  -5   26.00   13.00
  -4  -7   5   12.70   12.10
   4   7   5    7.60   11.30
  -4  -7   5   11.00   15.80
   0  -8   5  990.90   56.59
   0   8  -5  925.51   55.39
   0   8  -5  844.62   62.89
   0   8   5  951.10   57.39
   0  -8   5  944.41   56.09
   1   8  -5   23.70    9.50
  -1  -8  -5   25.20    9.10
  -1   8   5    9.80    7.70
   1  -8   5   16.70    7.60
   1   8  -5   24.50   11.90
   1   8   5   11.50    8.30
   1   8   5   14.70    9.40
  -1   8  -5   22.10    6.90
   1  -8  -5   29.70    8.90
  -1  -8   5   12.50    9.10
  -2  -8  -5   21.20    8.60
  -2   8   5   29.00    8.20
   2   8  -5   39.50    9.80
   2  -8   5   24.00    8.70
  -2  -8  -5   56.09   12.40
   2  -8  -5   32.00    9.10
   2   8   5   28.60   10.30
  -2  -8   5   34.80   11.90
  -2   8  -5   29.60    5.10
   3   8  -5   -0.30   10.80
  -3   8   5   15.30    7.70
   3   8  -5   13.20   13.00
   3  -8   5   19.10    8.70
  -3  -8  -5   21.60   10.10
  -3  -8  -5    9.80   13.00
   3   8   5   12.60   10.50
  -3  -8   5    3.80   12.90
   3  -8  -5    4.50    9.60
   3   8   5    6.20   15.00
  -3  -8   5   12.20   12.40
  -4   8   5   50.09    9.30
   4  -8   5   48.10   12.10
  -4  -8  -5   70.99   14.00
   4   8  -5   53.29   15.70
  -4  -8  -5   36.10   18.30
   4   8   5   36.90   13.50
  -4  -8   5   53.39   19.90
  -4  -8   5   81.89   17.50
   0  -9   5   86.99   12.70
   0   9  -5  116.29   13.40
   0   9   5   91.79   13.50
   0  -9   5  117.89   16.40
   0   9  -5  102.99   13.80
   1   9  -5  132.39   16.60
   1   9  -5  133.29   17.10
  -1   9   5  122.19   15.30
   1  -9   5  161.08   17.70
  -1   9  -5  164.48   16.80
   1  -9  -5  166.88   18.50
  -1  -9   5  202.48   27.80
   1   9   5  150.28   18.10
   2   9  -5   84.99   12.70
  -2  -9  -5   72.29   14.40
   2  -9   5   70.79   12.10
   2   9  -5   87.49   17.90
  -2   9   5   68.89   10.90
  -2  -9  -5   82.49   14.40
   2   9   5   80.89   17.40
   2   9   5   55.39   11.70
  -2  -9   5   95.99   15.90
   2  -9  -5   88.49   13.20
  -2   9  -5   72.19    9.60
  -2  -9   5   85.69   16.20
   3  -9   5   43.70   12.80
  -3  -9  -5   44.40   14.50
  -3  -9  -5   55.39   16.20
  -3   9   5   41.20    9.30
   3   9  -5   48.10   13.40
  -3  -9   5   63.69   17.80
   3   9   5   34.40   12.80
   3  -9  -5   33.10   13.80
   0 -10   5   -5.60    9.60
   0  10  -5   10.70    9.50
   0 -10   5    6.70   11.60
   0  10   5    5.40   17.80
   0  10  -5   24.00   11.30
   0 -10  -5    1.30   12.00
   1 -10   5   51.49   12.90
  -1  10   5   53.79   11.30
  -1 -10  -5   50.59   14.40
   1  10  -5   55.69   11.80
  -1 -10   5   56.69   14.80
   1  10   5   38.90   15.60
  -1  10  -5   38.50   12.30
  -1 -10   5   72.89   14.30
   1 -10  -5   61.99   13.40
   1  10   5   72.39   13.80
   2 -10   5   -7.80   11.40
  -2  10   5   -7.10    9.20
  -2 -10  -5   13.40   15.50
   2  10  -5   17.70   10.80
   2  10   5    6.90   12.30
  -2 -10   5   -0.40   15.00
  -2  10  -5    9.40    6.60
   0 -11   5  -19.30   10.80
   0  11  -5   -3.60   12.50
   0  11   5   14.30   14.40
   1  11  -5   31.00   12.40
   1  11  -5    7.60   16.10
  -1  11  -5    0.30   11.60
  -1 -11   5   17.20   14.60
   0   0  -6  129.29    8.60
   0   0   6  126.49    8.70
   1   0   6   39.40    4.80
   1   0  -6   40.40    5.80
   2   0  -6    6.40    4.80
   2   0   6    2.30    3.30
  -2   0   6    0.40    4.30
  -2   0  -6    3.80    3.10
  -2   0   6    3.10    4.50
  -3   0  -6  768.92   46.20
   3   0   6  790.62   45.00
  -3   0   6  841.12   48.20
   3   0  -6  754.92   47.60
   3   0   6  800.82   46.80
   4   0  -6   10.80   12.30
  -4   0  -6   15.30    6.60
   4   0   6   13.70    7.60
  -4   0   6   15.50    8.60
   4   0   6    7.00    5.40
   5   0  -6   11.10   12.90
  -5   0  -6    9.80    8.70
   5   0   6   23.00   10.50
  -5   0   6   21.40   12.00
   5   0   6   11.80    8.40
   0   1  -6  939.01   53.89
   0  -1   6  973.90   54.09
   0  -1  -6  973.30   54.39
   1   1  -6 1564.64   78.79
  -1  -1  -6 1563.04   77.19
   1   1   6 1357.76   77.29
  -1  -1   6 1237.88   78.59
   1   1   6 1271.37   78.19
   1  -1  -6 1360.06   78.59
   2  -1   6   77.79    6.90
  -2   1   6   70.89    8.40
   2   1  -6   72.49    9.20
  -2  -1  -6   86.39    8.40
   2   1  -6   82.29    8.90
  -2  -1   6   69.09    8.80
   2   1   6   62.99    5.90
   2   1   6   70.79    8.40
  -2  -1   6   52.89    7.60
   2  -1  -6   74.99    9.00
  -3   1   6  161.98   14.10
  -3  -1  -6  142.29   12.80
   3  -1   6  139.69   12.00
   3   1  -6  128.79   14.10
   3  -1   6  133.99    9.80
   3   1  -6  121.99   14.40
  -3  -1   6  147.69   15.20
  -3  -1   6  140.29   13.90
  -3   1  -6  156.58   11.30
   3   1   6  132.79   10.70
   3  -1  -6  156.48   14.50
   3   1   6  146.39   13.60
   4   1  -6  236.88   21.20
  -4   1   6  261.57   20.70
   4  -1   6  237.38   16.20
  -4  -1  -6  247.08   18.70
   4  -1   6  256.97   18.20
   4   1   6  183.18   16.50
   4   1   6  175.18   22.10
   4  -1  -6  211.38   20.90
  -4   1  -6  191.78   16.40
  -4  -1   6  214.58   21.20
  -5  -1  -6  134.69   17.50
   5  -1   6  101.79   15.00
   5  -1   6  123.69   14.90
  -5   1   6  114.79   16.30
   5   1  -6  137.89   18.60
  -5   1  -6  144.09   14.60
   5   1   6  121.29   16.10
  -5  -1   6  130.09   18.00
   5   1   6  157.58   22.10
   5  -1  -6  144.79   18.90
   0  -2   6    9.70    3.00
   0   2  -6    4.30    2.40
   0  -2  -6    7.20    2.90
   0  -2   6    7.10    2.60
  -1  -2  -6  658.23   36.70
   1   2  -6  608.94   38.20
   1   2  -6  670.33   37.70
   1  -2   6  632.74   36.00
   1   2   6  613.54   37.80
  -1  -2   6  664.83   37.90
  -1  -2   6  679.33   38.30
   1   2   6  640.54   36.70
   2   2  -6 2550.14  154.18
   2   2  -6 2797.32  154.98
  -2  -2  -6 2684.53  154.18
  -2  -2  -6 2628.64  152.38
   2  -2   6 2652.93  152.28
  -2  -2   6 2922.91  155.38
   2  -2  -6 2787.72  154.58
  -2  -2   6 2833.22  154.58
   2   2   6 2957.00  153.18
   2   2   6 2758.82  154.48
   3   2  -6   94.09   12.90
   3  -2   6   98.19    9.20
  -3  -2  -6  112.69   12.60
  -3   2   6  104.19   12.40
   3   2  -6  101.69   14.00
   3   2   6  117.29   14.10
  -3  -2   6  139.79   14.80
  -3  -2   6  125.59   13.10
   3   2   6  142.79   10.60
   3  -2  -6  120.39   13.70
   4   2  -6   17.70    9.70
   4   2  -6   34.40   10.60
  -4  -2  -6   31.40    9.40
   4  -2   6   29.40    6.70
  -4   2   6   19.70    8.60
   4  -2  -6   59.79   11.60
   4   2   6   58.09    8.50
   4   2   6   37.80    9.70
  -4  -2   6   54.19   12.50
  -4  -2   6   60.09   10.20
  -5  -2  -6   33.50   10.90
   5  -2   6   39.80    9.50
   5   2  -6   37.10   13.20
  -5   2   6   10.00   10.20
  -5  -2   6   24.60   13.60
   5  -2  -6   52.09   14.70
   5   2   6   45.50   10.50
   5   2   6   24.00   20.20
   0  -3   6 3484.85  187.18
   0   3  -6 3488.85  187.08
   0   3  -6 3322.67  186.58
   0  -3   6 3230.28  186.78
   0  -3  -6 3317.77  186.88
   1   3  -6  387.46   26.90
  -1  -3  -6  442.86   26.40
   1  -3   6  395.46   25.60
   1   3  -6  416.16   27.60
  -1  -3   6  475.45   28.80
  -1  -3   6  466.05   27.90
   1   3   6  510.75   28.10
   1   3   6  498.75   26.50
   2   3  -6  247.08   19.00
  -2  -3  -6  248.28   18.60
   2   3  -6  255.17   18.10
  -2  -3  -6  253.87   16.40
   2   3   6  253.07   19.10
  -2  -3   6  240.78   19.20
   2   3   6  262.87   16.60
  -2  -3   6  252.97   18.20
   3   3  -6  114.89   13.40
  -3  -3  -6  112.99    9.30
  -3  -3  -6  132.79   13.70
  -3   3   6  100.59   12.10
   3   3  -6  112.39   14.80
  -3  -3   6  119.49   13.90
   3   3   6  121.19   11.30
  -3  -3   6  122.99   15.00
   3   3   6  116.89   15.30
   3  -3  -6  123.79   14.70
   4   3  -6  236.68   23.90
   4   3  -6  282.37   26.00
  -4  -3  -6  290.77   24.20
  -4   3   6  264.17   22.70
   4  -3  -6  322.87   25.80
   4   3   6  307.87   25.60
  -4  -3   6  303.57   24.00
  -4  -3   6  298.37   27.30
   4   3   6  326.67   21.90
  -5  -3  -6   22.50   11.80
  -5   3   6   11.10    9.80
   5   3  -6   16.10   15.40
   5  -3   6    8.70    8.70
   5   3  -6   36.00   14.10
   5   3   6   17.00   10.80
  -5  -3   6   16.60   13.30
   5   3   6   17.50   14.30
   5  -3  -6    7.70   13.00
   0  -4   6   -3.30    3.40
   0   4  -6   -0.60    3.00
   0   4  -6   -2.10    3.50
   0  -4  -6    1.60    3.60
   0   4   6   -3.80    4.30
   0  -4   6    2.50    3.70
   1  -4   6  341.47   21.50
  -1  -4  -6  384.06   23.10
  -1  -4  -6  372.96   23.80
   1  -4   6  352.76   22.00
   1   4  -6  329.87   24.00
   1   4  -6  364.56   23.30
  -1  -4   6  453.25   24.70
   2   4  -6 1008.50   55.99
  -2  -4  -6  971.30   54.89
   2   4  -6 1025.20   58.09
  -2  -4  -6 1023.10   56.49
   2  -4   6  964.30   53.59
   2   4   6  846.62   56.39
  -2  -4   6  902.81   55.89
   2   4   6  859.31   54.59
   3   4  -6  356.86   25.20
  -3  -4  -6  335.17   22.40
  -3   4   6  354.56   23.60
   3   4  -6  336.87   26.30
  -3  -4  -6  346.87   25.30
  -3  -4   6  356.56   25.20
   3   4   6  339.77   23.20
   3   4   6  345.07   27.20
  -3  -4   6  339.97   26.90
  -4   4   6   50.79    8.90
   4   4  -6   35.10   12.20
  -4  -4  -6   36.30   11.10
   4   4  -6   41.50   11.80
   4   4   6   37.00   11.90
   4  -4  -6   20.40   12.90
   4   4   6   34.90    9.00
  -4  -4   6   28.00   10.60
  -4  -4   6   16.30   11.90
  -5   4   6    8.70    9.40
   5  -4   6   -5.80    9.70
  -5  -4  -6  -21.70   12.00
   5   4  -6   20.20   14.70
   5   4   6   10.10   10.50
  -5  -4   6   -2.10   14.40
   5  -4  -6    4.80   14.20
  -5  -4   6   12.00   11.00
   5   4   6  -15.80   15.80
   0   5  -6  364.36   22.80
   0   5  -6  364.46   23.80
   0   5   6  383.16   24.50
   0  -5  -6  377.76   23.60
   0  -5   6  366.46   23.50
   0  -5   6  360.96   23.50
  -1  -5  -6 1797.52  101.19
   1  -5   6 1743.43  100.39
   1   5  -6 1657.53  100.99
   1  -5   6 1716.63   99.79
   1   5  -6 1693.53  102.09
   1  -5  -6 1899.21  101.39
  -1  -5   6 1932.31  102.49
   1   5   6 1773.42  100.89
  -1  -5   6 1742.93  101.59
  -1   5  -6 1877.11  100.09
   1   5   6 1864.01  102.69
   2   5  -6   96.89   13.50
  -2  -5  -6  118.09   13.80
   2   5  -6   85.19   10.60
  -2  -5  -6  118.89   11.80
   2  -5   6   98.59    9.20
  -2  -5   6   92.39   12.80
   2   5   6   97.49   11.10
   2   5   6  106.09   14.40
  -2  -5   6  111.79   14.70
   3   5  -6   21.00    9.30
  -3  -5  -6   30.80    7.90
  -3  -5  -6   34.10    9.70
   3   5  -6   53.59   15.30
  -3  -5   6   31.60   11.20
   3   5   6   24.40    7.70
   3   5   6   -0.20    9.20
  -3  -5   6   30.30    9.30
   4   5  -6   12.40   11.80
  -4  -5  -6    1.80    6.90
   4   5  -6    9.30   11.60
  -4  -5  -6    8.90   10.60
  -4   5   6   -9.60    6.90
   4   5   6    1.00    8.60
  -4  -5   6    8.20   12.40
   4   5   6   11.00   11.90
  -4  -5   6    8.90   10.70
   4  -5  -6   17.90   12.50
  -5   5   6   55.49   11.30
  -5  -5  -6   73.19   17.50
   5   5  -6   89.69   18.60
  -5  -5   6   35.60   13.10
  -5  -5   6   64.29   17.00
   5   5   6   60.09   13.60
   5  -5  -6   68.69   18.40
   0   6  -6   82.29    9.20
   0  -6   6   81.49   10.60
   0  -6   6   78.59   10.40
   0   6   6   85.19   11.70
   0   6  -6   73.19    9.40
   0  -6  -6   90.49   11.70
   1  -6   6  333.57   22.50
   1   6  -6  323.17   24.80
   1  -6   6  328.07   21.30
   1   6  -6  322.87   23.00
  -1  -6  -6  347.67   25.30
  -1   6   6  345.67   23.50
  -1  -6   6  365.16   24.30
   1  -6  -6  365.26   23.60
   1   6   6  364.26   25.80
   1   6   6  379.46   23.40
  -1   6  -6  341.47   21.90
  -1  -6   6  343.77   24.60
   2   6  -6   16.00    9.10
   2  -6   6   16.70    5.60
  -2  -6  -6    6.00    8.40
   2   6  -6   10.20    6.70
  -2  -6   6   20.70    8.20
   2   6   6   20.00    8.70
   2   6   6   23.70    7.00
  -2  -6   6   24.60    9.10
   3   6  -6  332.97   25.60
  -3  -6  -6  359.76   27.30
   3  -6   6  349.07   21.90
  -3  -6   6  300.67   25.70
  -3  -6   6  285.47   27.90
   3   6   6  289.27   28.00
  -4  -6  -6    9.20    9.30
  -4  -6  -6  -12.10   11.20
   4   6  -6    5.00   21.20
  -4   6   6   10.60    7.60
   4   6  -6    7.10   12.20
   4   6   6    5.40   14.90
  -4  -6   6   -1.30   13.50
   4   6   6    3.40   10.00
   0   7  -6 1281.07   74.59
   0  -7   6 1268.67   74.09
   0   7  -6 1233.48   73.29
   0  -7   6 1309.37   74.19
   0   7   6 1284.47   75.19
   0  -7  -6 1293.87   74.29
   1  -7   6  140.69   12.30
  -1   7   6  152.68   15.50
   1   7  -6  167.18   14.70
   1   7  -6  159.98   17.50
  -1  -7  -6  162.68   15.60
   1  -7   6  149.49   15.60
  -1   7  -6  136.39   13.10
   1   7   6  141.79   17.60
   1  -7  -6  164.68   15.10
   1   7   6  148.09   15.30
  -1  -7   6  138.89   15.80
  -1  -7   6  155.98   16.90
  -2  -7  -6   28.20    9.60
   2   7  -6   13.10    7.30
  -2   7   6   25.50    7.30
   2   7  -6   11.70    9.20
   2  -7   6   21.60    9.00
  -2  -7   6    4.70   10.20
   2  -7  -6   27.50    7.80
   2   7   6   25.60   10.40
  -2  -7   6   22.70    9.50
   3  -7   6  100.09   13.10
  -3  -7  -6  135.59   15.40
   3   7  -6   97.39   13.60
  -3  -7  -6   99.39   15.40
  -3   7   6   91.19   13.00
  -3  -7   6  110.39   17.60
   3   7   6  115.19   14.10
   4  -7   6   84.99   11.30
  -4   7   6   77.19   10.70
  -4  -7  -6   79.69   17.20
  -4  -7  -6   76.89   12.70
   4   7  -6   66.59   15.40
  -4  -7   6   82.09   16.20
   4   7   6   62.59   13.60
  -4  -7   6   70.39   19.20
   0  -8   6  189.58   18.20
   0   8   6  198.28   19.90
   0   8  -6  211.48   17.40
   0  -8   6  210.08   18.00
   1  -8   6   33.80    6.60
   1   8  -6   24.40   13.90
   1  -8   6   41.60    9.00
  -1   8   6   20.80    8.50
   1   8  -6   51.09   11.10
  -1  -8  -6   19.50    8.50
   1   8   6   23.30    9.40
   1   8   6   25.40   10.90
   1  -8  -6   35.80    9.40
  -1   8  -6   24.50    7.50
  -1  -8   6   15.00    9.50
   2  -8   6  211.58   18.50
  -2   8   6  186.78   24.30
   2   8  -6  214.28   19.70
  -2  -8  -6  196.78   22.40
   2  -8  -6  182.68   18.70
   2   8   6  203.88   19.20
  -2  -8   6  205.08   23.60
  -3  -8  -6   45.40   14.10
  -3  -8  -6   17.30    9.30
   3  -8   6   31.60    9.50
   3   8  -6   35.50   11.70
   3   8  -6   42.90   15.60
  -3   8   6   27.80    8.30
   3  -8  -6   33.80   11.60
  -3  -8   6   79.19   16.60
   3   8   6   39.40   21.60
   3   8   6   21.70   10.30
  -3  -8   6   34.50   13.70
   4   8  -6   46.90   15.10
  -4  -8  -6    0.90   11.80
  -4   8   6   49.10    9.60
   4  -8   6   38.90   11.20
  -4  -8  -6   20.70   16.80
   4   8   6   14.80   14.20
  -4  -8   6   41.80   19.70
   0  -9   6  172.38   18.60
   0   9  -6  178.08   20.00
   0  -9   6  187.18   18.60
   0   9   6  156.38   19.90
   0   9  -6  165.98   17.10
   1  -9   6   27.80    9.70
  -1   9   6   29.00    9.80
   1   9  -6   17.60    9.30
   1   9  -6   35.50   12.00
  -1   9  -6   15.00    8.20
   1   9   6   10.70    9.20
   1  -9  -6   14.70    9.40
  -2   9   6   41.70   10.20
   2   9  -6   49.90   15.70
   2  -9   6   30.30    9.90
  -2  -9  -6   39.60   13.40
   2   9  -6   38.90   11.40
   2   9   6   25.50   15.00
  -2  -9   6   25.50   13.70
  -2  -9   6   80.89   15.40
   2   9   6   58.19   12.20
   2  -9  -6   40.40   11.40
   3  -9   6    2.00   10.60
   3   9  -6    2.50   12.50
  -3  -9  -6    3.80   13.90
  -3  -9  -6    9.70   13.10
   3   9   6    8.70   12.10
   3  -9  -6    8.30   13.00
  -3  -9   6  -18.20   15.90
   0  10  -6   37.60   10.60
   0 -10  -6   44.10   12.20
   0 -10   6   44.00   12.20
   0 -10   6   11.50   11.00
   0  10  -6   36.90   11.60
   1  10  -6   24.30    9.90
   1 -10   6    9.50   11.20
  -1  10   6    9.70   10.20
  -1 -10  -6    4.00   12.30
   1 -10  -6   26.30   11.30
   1  10   6   40.80   14.80
  -1 -10   6   -8.70   11.70
   1  10   6    3.70   11.80
  -1 -10   6   24.70   13.20
   2 -10   6   50.79   12.80
   2  10  -6   17.80   12.00
  -2  10   6   48.40   11.40
  -2 -10  -6   60.39   16.70
  -2 -10   6   47.30   16.20
  -2  10  -6   32.40    6.70
   2  10   6    9.30   13.20
   0 -11   6   13.40   13.40
   0  11  -6    3.20   12.00
   0  11   6    4.10   15.20
   1  11  -6   -1.10   11.40
   1  11  -6   31.50   17.00
  -1 -11   6    9.10   14.80
  -1  11  -6    8.00   10.20
   0   0   7   -8.30    2.30
   0   0  -7   -6.30    2.20
  -1   0   7 1512.25   84.69
   1   0  -7 1452.65   84.59
   1   0   7 1536.45   83.09
   2   0  -7  572.34   35.90
   2   0   7  613.34   34.90
  -2   0   7  611.84   36.10
  -2   0   7  570.24   35.70
   3   0   7   10.10    3.50
   3   0   7   10.00    5.50
  -3   0  -7   15.70    5.40
   3   0  -7   -1.40    6.30
  -3   0   7    9.20    7.00
  -4   0   7   95.59   13.20
   4   0   7   74.79    9.60
   4   0   7   78.29   11.20
   4   0  -7   99.09   13.90
  -4   0  -7   84.09   11.60
  -5   0  -7  162.28   17.30
   5   0   7  190.58   20.90
  -5   0   7  141.89   19.20
   5   0  -7  166.68   23.70
   5   0   7  160.78   16.30
   0   1  -7   94.89    7.00
   0  -1  -7   98.69    7.70
   0  -1   7   98.09    7.20
   1   1  -7 3368.66  190.08
  -1  -1  -7 3114.79  188.58
   1   1   7 3455.55  188.88
  -1  -1   7 3269.57  190.28
   1   1   7 3709.23  189.98
   1  -1  -7 3606.04  190.38
   2   1   7  679.43   39.10
  -2  -1   7  662.13   39.50
  -2  -1   7  628.64   39.70
   3   1  -7  839.62   51.29
   3  -1   7  797.62   49.30
  -3   1   7  808.32   51.19
  -3  -1  -7  824.22   50.29
  -3  -1   7  853.91   52.09
   3   1   7  875.91   48.80
  -3  -1   7  903.61   51.29
   3   1   7  885.81   50.99
   3  -1  -7  899.21   51.69
  -4   1   7  265.37   24.30
  -4  -1  -7  298.87   22.60
   4   1  -7  309.97   25.20
   4  -1   7  293.67   21.80
   4  -1   7  280.27   19.70
  -4  -1   7  331.07   26.10
  -4   1  -7  324.47   20.70
   4  -1  -7  304.37   25.50
   4   1   7  335.07   20.70
   4   1   7  282.97   24.30
  -5  -1  -7    0.90    9.10
   5  -1   7   -2.70    7.60
   5  -1   7   13.30    9.40
   5   1  -7   16.00   13.00
  -5   1  -7    8.10    7.10
   5  -1  -7   24.60   13.90
   5   1   7   28.00   12.40
   5   1   7    7.10    8.10
  -5  -1   7   14.50   12.20
   0  -2   7 7713.63  426.66
   0  -2   7 8018.50  426.96
   0  -2  -7 7463.05  426.56
   0   2  -7 7730.63  426.36
   1   2  -7 1127.09   58.79
  -1  -2  -7 1125.89   57.69
   1  -2   7 1096.19   57.09
   1   2  -7 1102.29   59.19
   1   2   7  961.30   58.79
   1   2   7  885.41   57.59
  -1  -2   7  889.01   58.89
   2   2  -7  506.65   30.00
  -2  -2  -7  499.25   28.50
   2  -2   7  504.85   26.10
  -2  -2  -7  479.35   25.80
   2   2  -7  506.25   28.90
   2  -2  -7  384.56   28.50
  -2  -2   7  364.26   28.90
  -2  -2   7  370.56   28.30
  -3   2   7   50.39    8.40
  -3  -2  -7   44.60    8.30
   3  -2   7   42.10    5.70
   3   2  -7   49.90    9.30
   3   2  -7   32.60    8.30
   3  -2  -7   57.19    9.30
  -3  -2   7   65.19    9.40
   3   2   7   77.29   10.60
  -3  -2   7   65.49   10.90
   3   2   7   55.89    6.90
   4  -2   7  309.17   20.90
   4   2  -7  310.37   26.10
  -4   2   7  327.67   24.60
   4  -2   7  300.37   20.50
  -4  -2  -7  303.17   24.00
   4   2   7  321.47   25.70
  -4  -2   7  287.57   26.70
  -4  -2   7  292.17   25.90
   4   2   7  349.57   21.90
   4  -2  -7  317.57   26.20
  -5   2   7   12.50   10.50
  -5  -2  -7   18.30   10.60
   5   2  -7  -16.60   11.80
   5  -2   7   -8.00    7.70
   5  -2  -7   12.50   14.00
   5   2   7  -14.40   12.40
  -5  -2   7    0.40   12.80
   5   2   7    8.50    9.20
   0  -3   7  257.27   15.90
   0  -3   7  234.08   16.00
   0  -3  -7  249.88   16.40
   0   3  -7  243.68   15.90
   0   3  -7  242.28   15.20
   1  -3   7 1289.97   69.49
   1  -3   7 1272.97   69.59
   1   3  -7 1191.38   70.79
   1   3  -7 1355.46   71.69
  -1  -3  -7 1271.47   70.29
  -1  -3   7 1191.28   71.09
   1   3   7 1226.98   70.09
   1   3   7 1239.48   71.49
  -1  -3   7 1172.18   71.49
   2   3  -7 1135.19   68.49
  -2  -3  -7 1174.98   66.29
   2   3  -7 1167.58   67.79
  -2  -3  -7 1089.89   67.79
  -2  -3   7 1237.18   68.19
  -2  -3   7 1168.48   68.79
   2   3   7 1189.78   68.39
   2   3   7 1215.08   66.49
  -3  -3  -7   16.20    7.40
   3   3  -7   13.00    8.00
   3   3  -7   14.20    7.10
  -3   3   7   24.90    6.90
   3   3   7   11.10    8.30
   3  -3  -7   13.30    8.30
  -3  -3   7   16.90    9.10
  -3  -3   7    6.50    7.50
   3   3   7   15.40    5.40
  -4  -3  -7  205.98   21.10
   4   3  -7  196.08   22.50
   4   3  -7  198.88   21.40
  -4   3   7  204.08   19.80
  -4  -3   7  221.18   20.90
  -4  -3   7  268.47   24.70
   4   3   7  244.68   18.20
   4  -3  -7  226.18   22.90
   4   3   7  210.98   22.20
   5   3  -7   -3.30   13.30
  -5  -3  -7  -14.90   10.10
   5   3  -7   -4.30   16.40
   5  -3   7    1.00    8.50
  -5   3   7   14.60   10.90
  -5  -3   7   20.70   13.20
   5   3   7   -6.00   12.50
   5   3   7    2.90   13.70
   5  -3  -7  -21.60   13.20
   0  -4   7  684.23   38.30
   0  -4  -7  654.23   38.20
   0   4  -7  617.64   38.30
   0  -4   7  624.74   38.30
   0   4  -7  684.33   38.80
   0   4   7  648.54   39.00
   1  -4   7 1900.31   98.69
   1  -4   7 1865.91   98.99
   1   4  -7 1905.11  100.99
  -1  -4  -7 1923.01   99.89
   1   4  -7 1839.22  100.09
   1   4   7 1602.54   99.29
   1   4   7 1633.84  100.79
  -1  -4   7 1573.64  100.49
  -1  -4   7 1699.03  100.39
  -2  -4  -7  202.78   17.00
  -2  -4  -7  226.08   15.00
   2   4  -7  194.48   16.30
   2  -4   7  215.88   13.10
   2   4   7  195.68   14.60
  -2  -4   7  196.68   16.70
  -2  -4   7  192.78   17.10
   2   4   7  153.88   18.70
  -3  -4  -7  169.78   13.60
  -3   4   7  172.48   15.40
  -3  -4  -7  162.88   17.30
   3   4  -7  194.98   19.00
   3   4  -7  152.58   17.30
   3   4   7  170.58   19.30
   3   4   7  187.78   14.60
  -3  -4   7  157.48   19.50
  -3  -4   7  169.68   17.00
  -4  -4  -7   90.69   15.20
  -4   4   7   96.99   13.10
   4   4  -7  144.59   17.00
   4   4  -7  138.49   18.20
   4   4   7  147.69   15.50
   4  -4  -7  137.79   18.50
   4   4   7  148.29   20.90
  -4  -4   7  135.79   18.70
  -4  -4   7  143.09   18.60
  -5   4   7   93.79   13.70
   5   4  -7   86.49   17.60
  -5  -4  -7  110.69   17.00
   5  -4   7   99.99   13.00
  -5  -4   7   87.79   18.10
   5   4   7   90.19   13.90
   5  -4  -7   54.79   17.20
  -5  -4   7   91.29   13.90
   5   4   7   60.19   18.30
   0   5  -7  206.78   14.30
   0  -5   7  218.98   15.30
   0   5   7  202.08   16.60
   0  -5  -7  203.58   15.10
   0   5  -7  197.28   15.30
   0  -5   7  202.68   15.20
   1  -5   7  404.56   22.30
   1  -5   7  388.56   21.40
   1   5  -7  404.56   23.30
   1   5  -7  375.16   24.80
   1  -5  -7  315.27   22.90
   1   5   7  347.67   22.70
   1   5   7  326.27   24.50
  -1   5  -7  304.97   21.20
  -1  -5   7  332.77   24.30
  -1  -5   7  319.67   23.60
   2   5  -7   33.60    9.50
   2   5  -7   46.90    8.80
   2  -5   7   37.70    5.60
  -2  -5  -7   42.10    7.80
  -2  -5  -7   44.80    9.20
  -2  -5   7   37.40    8.40
  -2  -5   7   39.80    9.50
   2   5   7   35.50   10.00
   2   5   7   50.59    7.70
   3   5  -7  299.07   29.20
  -3  -5  -7  336.77   27.90
  -3  -5  -7  313.37   24.80
   3   5   7  448.16   27.30
   3   5   7  434.36   30.00
  -3  -5   7  412.46   28.00
  -3  -5   7  411.46   32.80
   4   5  -7   19.10   12.40
  -4   5   7   33.30    8.70
   4   5  -7   21.20   12.10
  -4  -5  -7   16.30   11.40
  -4  -5  -7   20.50    6.60
   4  -5  -7   55.49   14.40
   4   5   7   27.20    9.40
  -4  -5   7   13.30    9.60
  -4  -5   7   20.60   13.80
   4   5   7   18.50   13.60
  -5  -5  -7   13.10   14.20
   5   5  -7   -0.10   15.80
  -5   5   7   14.10    9.80
   5  -5  -7    1.80   16.00
   5   5   7    4.80   11.00
  -5  -5   7   14.40   16.80
   0  -6   7  291.07   20.60
   0  -6   7  293.87   20.50
   0  -6  -7  259.67   25.70
   0   6  -7  314.37   21.20
   0   6   7  296.97   22.10
   0   6  -7  298.77   19.50
   1  -6   7  742.63   40.50
   1   6  -7  735.83   44.90
   1   6  -7  747.03   41.10
  -1   6   7  721.43   43.70
   1  -6   7  666.53   39.40
   1   6   7  667.53   42.90
  -1  -6   7  617.34   42.10
  -1   6  -7  636.24   39.60
   1   6   7  628.84   40.90
  -1  -6   7  636.84   41.60
   1  -6  -7  678.33   41.10
  -2  -6  -7   83.69   11.80
   2   6  -7   62.09   10.90
   2   6  -7   77.29   10.40
   2  -6   7   66.09    9.50
   2   6   7   59.89    8.80
   2   6   7   74.09   12.90
  -2  -6   7   71.89   11.00
  -2  -6   7   85.09   12.70
   3   6  -7  315.77   24.90
   3  -6   7  310.07   20.70
  -3  -6  -7  330.07   23.30
  -3  -6  -7  312.17   26.00
   3   6   7  287.87   30.80
   3   6   7  238.18   26.70
  -3  -6   7  278.27   27.10
  -3  -6   7  313.87   24.80
  -4  -6  -7   84.89   11.50
   4   6  -7   60.49   14.90
  -4  -6  -7   56.99   15.20
  -4   6   7   65.19   10.80
   4   6   7   83.29   13.20
  -4  -6   7   69.39   16.00
   4   6   7   85.99   19.60
   0   7  -7   10.90    7.30
   0   7   7    4.40    7.50
   0  -7   7    5.80    6.40
   0   7  -7    8.20    5.70
   0  -7   7    9.80    7.10
   0  -7  -7   10.90    6.90
   1   7  -7   22.50    8.60
  -1  -7  -7   30.10    8.80
   1  -7   7   28.10    5.60
   1  -7   7   25.00    7.00
   1   7  -7   22.80    6.80
   1   7   7   23.40    9.90
   1  -7  -7   15.30    7.10
  -1  -7   7   16.80    8.70
   1   7   7   14.40    7.10
  -1  -7   7   22.60    8.00
  -1   7  -7   19.40    5.90
   2   7  -7  241.88   19.90
  -2  -7  -7  265.87   21.20
   2  -7   7  239.08   18.70
  -2  -7  -7  199.38   24.00
   2   7  -7  224.88   22.20
  -2   7   7  226.08   18.70
   2  -7  -7  229.98   19.50
  -2  -7   7  233.58   21.10
  -2  -7   7  223.18   22.80
   2   7   7  224.48   19.30
  -3  -7  -7   63.99   14.30
  -3  -7  -7   72.69   12.20
   3   7  -7   68.99   11.90
   3   7   7   78.89   12.40
   3   7   7   53.39   14.30
  -3  -7   7   43.30   14.20
  -4  -7  -7   -5.10   14.20
   4   7  -7   13.10   12.60
   4  -7   7    3.00    8.90
  -4   7   7   -1.50    8.70
  -4  -7  -7    7.60   10.00
  -4  -7   7   -7.70   13.40
   4   7   7   -2.20   10.40
  -4  -7   7   -2.60   15.00
   0  -8   7   55.29    9.50
   0   8  -7   52.19    8.80
   0  -8   7   65.59   11.00
   0   8   7   46.70   10.60
  -1   8   7    3.50    8.00
   1  -8   7    5.00    5.50
   1   8  -7   15.30    9.60
   1  -8   7   -3.70    7.60
  -1  -8  -7    8.30    7.90
   1   8   7    1.00    9.50
  -1  -8   7   10.80    8.20
   1   8   7   -1.10    7.70
  -1   8  -7    6.80    6.50
   1  -8  -7   10.40    8.40
  -1  -8   7   14.30   11.50
   2   8  -7   26.90    9.70
  -2  -8  -7   34.90    9.30
   2  -8   7   26.80    8.50
  -2   8   7   27.10    8.30
   2  -8  -7   25.10    9.60
  -2  -8   7   25.80   12.30
   2   8   7   26.00    9.90
   3  -8   7   56.89   10.20
  -3  -8  -7   42.90   14.20
   3   8  -7   41.40   11.40
   3   8  -7   44.00   24.10
   3   8   7   55.99   12.90
   3  -8  -7   52.99   12.70
  -3  -8   7   40.00   14.80
  -3  -8   7   54.29   14.00
  -4   8   7   23.90   10.00
  -4  -8  -7    7.60   13.30
   4   8  -7    9.80   15.10
   4  -8   7    1.80   10.60
  -4  -8  -7    3.90   15.70
   4   8   7   16.30   12.90
  -4  -8   7   16.10   18.90
   0   9  -7   29.90    8.90
   0   9  -7   21.50    9.90
   0  -9   7   15.10   10.20
   0  -9   7   33.40    9.70
   0   9   7   20.70   10.70
   1   9  -7    3.60   10.30
   1  -9   7    8.30    9.20
  -1   9   7   22.30    9.40
   1   9  -7   16.20    8.90
   1  -9  -7   31.00   10.10
   1   9   7   14.80    9.90
  -1  -9   7   38.70   14.70
  -1   9  -7   30.50    8.70
   2  -9   7  111.49   14.30
   2   9  -7  134.69   18.70
  -2  -9  -7  147.09   20.50
  -2   9   7  106.89   13.90
   2   9  -7  151.18   18.70
  -2  -9   7  136.69   18.00
  -2  -9   7  110.79   18.20
   2   9   7  106.59   21.20
   2   9   7  141.59   16.80
   2  -9  -7  135.09   18.80
  -3   9   7    4.90    8.70
   3  -9   7   13.50   10.50
  -3  -9  -7  -15.80   13.10
  -3  -9  -7   14.10   13.50
   3   9  -7   15.30   12.30
   3   9   7    6.10   12.60
  -3  -9   7    4.70   16.40
   0 -10   7   80.19   15.10
   0 -10  -7   64.79   13.30
   0 -10   7  100.29   14.40
   0  10  -7   86.09   12.60
   0  10  -7   90.49   14.10
  -1 -10  -7   12.50   12.40
  -1  10   7   16.40    9.70
   1 -10   7    7.00   10.70
   1  10  -7   15.70    9.50
   1 -10  -7    5.40   12.40
   1  10   7   14.40   14.70
  -1 -10   7   24.40   14.60
  -1 -10   7   -9.20   11.70
  -1  10  -7    5.40   10.70
   2  10  -7   -6.20   10.70
   2 -10   7   10.80   11.70
  -2 -10  -7    5.30   15.30
  -2  10   7    8.60    9.60
  -2 -10   7    9.00   15.80
   2  10   7   -7.60   12.40
   0  11   7   37.10   17.70
   0  11  -7   12.00   12.40
   0 -11   7   15.90   12.40
  -1  11   7   41.80   17.70
   1  11  -7   51.39   13.00
   1  11  -7   64.19   17.80
  -1 -11   7   53.09   16.00
  -1  11  -7   35.00   11.00
   0   0   8  916.91   53.59
   0   0  -8  975.50   53.49
   1   0  -8 2510.75  136.99
   1   0   8 2429.86  135.19
   1   0   8 2426.96  135.39
  -1   0   8 2427.06  136.89
  -2   0   8   28.70    6.20
   2   0   8   35.80    5.50
   2   0  -8   37.40    7.20
  -2   0   8   43.50    7.20
   3   0   8 1039.80   60.39
   3   0  -8 1050.29   61.79
   3   0   8 1020.50   58.29
  -3   0   8 1051.49   61.99
  -4   0   8  166.88   19.50
   4   0  -8  145.19   20.10
   4   0   8  177.58   13.40
   4   0   8  174.18   17.30
  -4   0  -8  181.18   15.30
  -5   0   8   15.30   12.10
   5   0  -8   12.50   13.70
   5   0   8    5.50    7.70
  -5   0  -8   13.30    8.00
   5   0   8    7.70   10.50
   0  -1   8 1016.10   55.29
   0  -1  -8  911.61   55.29
   0   1  -8 1001.60   54.99
   1  -1   8 1090.69   61.89
  -1  -1  -8 1150.28   62.19
  -1  -1  -8 1114.39   61.99
   1   1  -8 1149.08   63.79
   1   1   8 1115.89   62.29
  -1  -1   8 1042.10   64.19
   1  -1  -8 1075.09   63.79
  -1  -1   8 1192.68   64.09
   2  -1  -8   75.59   10.00
  -2  -1   8   77.59   10.50
   2   1   8   78.99    9.20
   2   1   8   74.69    6.20
  -2  -1   8   72.99    9.10
  -3   1   8   68.39    9.80
   3   1  -8   96.29   11.70
  -3  -1  -8   79.29    9.20
   3  -1   8   78.99    9.30
   3   1   8   69.39    7.40
   3  -1  -8   69.29   11.00
  -3  -1   8   69.59   10.10
   3   1   8   79.79   10.10
  -3  -1   8   59.79   10.30
   4   1  -8  191.48   23.60
   4  -1   8  190.88   16.90
   4  -1   8  196.58   14.30
  -4  -1  -8  199.88   17.70
  -4   1   8  211.18   20.10
   4   1   8  202.98   15.20
   4  -1  -8  181.88   21.10
   4   1   8  216.58   19.60
  -4  -1   8  196.18   22.10
  -5   1   8  108.39   15.90
   5  -1   8  124.99   13.70
   5  -1   8   99.99   13.60
   5   1  -8  109.69   18.30
  -5  -1  -8  121.39   16.70
   5   1   8  121.69   15.00
   5  -1  -8  104.59   18.10
  -5  -1   8  106.69   17.00
   5   1   8  114.79   16.40
   0  -2   8 1841.62   97.99
   0   2  -8 1748.63   97.39
   0  -2   8 1652.33   97.69
  -1  -2  -8  896.21   46.40
   1   2  -8  867.71   47.60
   1  -2   8  879.71   45.80
  -1  -2   8  774.12   47.90
   1  -2  -8  798.72   47.90
   1   2   8  800.52   46.40
   1   2   8  745.63   47.60
  -1  -2   8  774.02   47.60
   2   2  -8 2104.59  111.99
   2  -2   8 2116.79  109.59
   2   2  -8 2130.59  112.49
   2  -2  -8 1799.72  111.89
   2   2   8 2026.00  111.89
   2   2   8 1897.71  109.99
  -2  -2   8 1849.61  112.29
  -2  -2   8 1868.41  111.79
  -3   2   8  324.97   24.20
   3   2  -8  283.47   28.60
   3   2  -8  324.47   24.60
   3  -2   8  309.27   21.00
  -3  -2  -8  316.07   23.70
   3  -2  -8  371.26   25.40
   3   2   8  377.36   21.80
  -3  -2   8  383.06   26.50
  -3  -2   8  381.96   24.90
   3   2   8  380.36   25.10
   4   2  -8  394.66   29.60
  -4   2   8  379.86   28.50
   4  -2   8  393.26   24.40
   4  -2   8  404.26   25.50
  -4  -2  -8  386.56   27.60
  -4  -2   8  367.06   33.70
   4   2   8  369.76   24.80
   4  -2  -8  368.96   30.10
   4   2   8  367.26   28.90
  -4  -2   8  365.36   27.80
  -5   2   8   75.79   14.60
  -5  -2  -8   70.09   13.00
   5  -2   8   72.49   10.40
   5   2  -8   82.19   16.70
   5   2   8   48.50   15.30
  -5  -2   8   79.09   16.60
   5  -2  -8   61.29   16.80
   5   2   8   80.89   11.80
   0  -3   8 3763.62  222.68
   0  -3   8 4202.68  223.18
   0   3  -8 4038.50  222.38
   0  -3  -8 4069.29  222.78
   1   3  -8  321.87   20.60
  -1  -3  -8  327.37   19.70
   1   3  -8  328.17   21.30
   1  -3   8  325.17   18.80
   1  -3   8  340.77   19.00
   1   3   8  251.77   20.90
   2   3  -8  175.58   16.60
  -2  -3  -8  188.38   15.70
  -2  -3  -8  174.78   13.30
   2   3  -8  194.68   15.80
   2   3   8  217.08   13.90
  -2  -3   8  200.78   17.10
   2   3   8  214.08   17.10
  -2  -3   8  233.18   16.50
  -3   3   8  142.99   14.80
   3   3  -8  131.79   15.50
  -3  -3  -8  156.68   15.70
   3   3  -8  146.39   17.20
   3  -3  -8  154.48   16.90
   3   3   8  146.69   16.80
  -3  -3   8  155.38   16.00
  -3  -3   8  160.68   18.00
   3   3   8  161.78   12.70
  -4  -3  -8  124.99   17.30
   4   3  -8   71.99   14.20
   4   3  -8  132.19   16.10
  -4   3   8  121.49   16.10
   4   3   8  115.89   13.10
  -4  -3   8  110.19   14.50
  -4  -3   8   82.99   15.20
   4   3   8  114.49   14.90
   5   3  -8   19.90   14.80
  -5   3   8    6.00   10.90
   5  -3   8    7.30    8.00
  -5  -3  -8   -2.60   10.80
   5  -3  -8    0.50   13.90
   5   3   8   13.70   15.20
  -5  -3   8   11.60   14.80
   0  -4   8  362.16   23.40
   0  -4  -8  358.06   23.20
   0   4  -8  375.76   22.70
   0   4  -8  398.66   24.50
   0  -4   8  358.06   23.60
   0   4   8  400.26   24.40
   1  -4   8  954.00   54.49
   1   4  -8 1077.39   55.99
   1  -4   8  968.20   54.39
  -1  -4  -8  980.10   55.29
   1   4  -8  959.10   56.59
  -1  -4   8  905.61   57.69
   1   4   8  950.00   55.19
  -1  -4   8  892.31   56.49
   2   4  -8  202.28   16.40
   2  -4   8  198.68   12.70
   2   4  -8  198.38   17.40
  -2  -4  -8  184.78   14.40
  -2  -4  -8  207.28   16.70
  -2  -4   8  194.28   16.90
  -2  -4   8  189.38   17.70
   2   4   8  205.18   14.50
   2   4   8  170.38   19.70
  -3  -4  -8  411.56   27.80
  -3  -4  -8  396.96   23.90
   3   4  -8  357.36   27.40
   3   4  -8  405.66   28.80
   3   4   8  362.16   28.80
  -3  -4   8  368.66   29.30
  -3  -4   8  366.66   27.60
   3   4   8  387.86   25.10
   3  -4  -8  375.66   28.70
   4   4  -8   73.39   14.50
   4   4  -8   98.09   15.70
  -4  -4  -8   81.99   14.10
  -4   4   8   87.29   12.40
  -4  -4   8  138.39   18.50
   4   4   8   84.99   15.10
  -4  -4   8  107.59   14.30
   4  -4  -8  115.09   17.50
   4   4   8  105.89   12.20
   5  -4   8    0.00    9.30
  -5  -4  -8   -9.00   11.50
  -5   4   8    1.20   10.70
   5   4  -8    0.50   15.40
   5   4   8   39.00   17.60
   5   4   8    0.20   10.20
  -5  -4   8   31.60   16.20
   5  -4  -8  -21.50   14.60
  -5  -4   8    5.00   11.10
   0  -5   8   11.90    5.10
   0   5  -8    9.30    5.10
   0   5  -8   13.80    4.50
   0   5   8   13.30    6.40
   0  -5   8    3.80    5.20
   0  -5  -8   14.40    5.10
  -1  -5  -8  432.36   25.50
   1   5  -8  431.86   25.40
   1  -5   8  400.16   23.80
   1   5  -8  402.96   26.80
   1  -5   8  395.16   24.20
   1   5   8  402.66   29.10
  -1  -5   8  329.97   26.20
   1   5   8  387.96   25.10
  -1  -5   8  368.86   26.10
   1  -5  -8  383.66   25.50
   2   5  -8  372.16   24.30
  -2  -5  -8  356.46   24.90
  -2  -5  -8  327.37   23.20
   2  -5   8  329.17   21.20
   2   5  -8  307.27   25.30
   2   5   8  340.47   22.80
   2   5   8  367.86   25.90
  -2  -5   8  356.26   26.20
  -2  -5   8  340.87   24.60
   3  -5   8   70.49    8.80
   3   5  -8   50.49   11.10
  -3  -5  -8   53.19   11.40
  -3  -5  -8   81.99    9.90
   3   5   8   93.59   13.80
   3   5   8   95.19   12.30
  -3  -5   8  101.99   13.10
  -4  -5  -8    0.40   10.50
  -4   5   8   -3.50    8.20
   4   5  -8    7.70   11.60
   4   5  -8   19.00   12.40
   4   5   8    5.50   12.00
  -4  -5   8    8.00    9.80
  -4  -5   8   12.40   13.10
   4   5   8   13.50    9.30
   4  -5  -8   32.30   14.10
  -5  -5  -8   80.29   17.30
   5   5  -8   53.79   18.20
  -5   5   8  107.29   14.40
   5  -5  -8   85.79   21.00
   5   5   8   48.20   12.90
  -5  -5   8   75.19   18.90
   0  -6   8  212.08   17.20
   0  -6  -8  231.38   17.40
   0   6  -8  231.18   16.00
   0   6  -8  229.78   17.60
   0  -6   8  213.48   17.20
  -1   6   8   45.80    8.00
   1  -6   8   42.70    6.90
   1   6  -8   33.50    6.80
   1  -6   8   48.60    5.90
  -1  -6   8   37.10    8.40
  -1  -6   8   32.90    8.70
   1   6   8   31.50    8.60
  -1   6  -8   37.30    6.00
   1  -6  -8   36.10    7.60
   1   6   8   39.50    7.70
   2   6  -8   52.79   11.30
   2  -6   8   68.89    9.90
   2   6  -8   78.59   11.00
  -2  -6  -8   67.49   10.70
  -2  -6   8   74.09   12.10
   2   6   8  114.29   14.80
   2   6   8   86.19   12.00
  -2  -6   8  107.59   14.30
  -3  -6  -8   80.59   11.40
  -3  -6  -8   72.39   12.80
   3   6  -8   90.89   13.70
   3  -6   8   69.29    8.70
  -3  -6   8  111.09   16.30
   3   6   8   86.69   13.10
   4   6  -8   27.60   13.20
  -4  -6  -8   14.50    8.40
   4  -6   8   33.30    7.90
  -4  -6  -8   31.20   12.80
  -4   6   8   37.00   10.00
   4  -6  -8   51.79   16.60
  -4  -6   8   16.50   14.20
   4   6   8   35.00   17.50
  -4  -6   8   30.40   13.90
   4   6   8   25.40   10.70
   0  -7   8  369.16   25.30
   0  -7  -8  379.26   25.60
   0   7   8  354.06   26.90
   0  -7   8  361.86   25.50
   0   7  -8  352.36   23.80
   0   7  -8  366.76   25.50
   1  -7   8  118.69   13.70
   1  -7   8  133.59   12.10
   1   7  -8  143.79   14.40
  -1   7   8  124.29   15.20
   1   7  -8  124.59   16.30
  -1  -7  -8  140.79   15.40
  -1  -7   8  148.29   16.90
  -1  -7   8  174.98   16.30
  -1   7  -8  146.19   12.80
   1  -7  -8  146.69   14.70
   1   7   8  160.58   18.50
   1   7   8  165.38   15.50
   2  -7   8   45.60    8.50
  -2  -7  -8   58.89   11.00
   2   7  -8   28.90    8.70
   2   7  -8   38.50   11.10
   2   7   8   22.30    8.60
   2  -7  -8   39.60    9.70
  -2  -7   8   34.80   14.40
  -3  -7  -8   46.90   12.30
  -3  -7  -8   52.59   11.40
   3   7  -8   23.40   19.20
   3   7  -8   45.40   12.30
  -3  -7   8   51.59   15.20
   3   7   8   86.69   16.50
   3   7   8   66.99   12.20
  -4  -7  -8   96.09   19.40
   4  -7   8   83.29   11.60
   4   7  -8  102.69   17.60
  -4   7   8   89.19   13.20
  -4  -7  -8  101.19   17.80
  -4  -7   8  107.79   18.60
   4   7   8  102.79   14.70
  -4  -7   8   73.59   16.00
   0   8   8   57.69   11.40
   0   8  -8   69.09    9.80
   0  -8   8   55.89   10.20
   0  -8   8   58.69    9.70
  -1  -8  -8   46.00    9.60
   1  -8   8   60.49   10.20
   1  -8   8   56.49    8.10
  -1   8   8   30.10   12.30
   1   8  -8   41.40   11.00
   1   8   8   48.60   11.30
  -1  -8   8   48.30   10.60
   1   8   8   55.59   11.00
  -1  -8   8   50.09   13.00
  -1   8  -8   46.00    8.00
   1  -8  -8   45.00    9.70
  -2   8   8   92.49   12.40
   2  -8   8  126.79   14.80
   2   8  -8  105.89   13.40
   2   8   8  130.89   17.10
  -2  -8   8  136.99   17.70
  -3   8   8   -2.00    8.10
  -3  -8  -8   -7.30    9.30
  -3  -8  -8   -4.60   10.70
   3  -8   8    9.80    9.10
   3   8  -8   -7.00   11.80
  -3  -8   8   10.80   13.10
   3   8   8    6.60   10.70
  -3  -8   8   -4.20   15.00
   3  -8  -8    4.00   11.60
   0   9  -8   92.39   13.60
   0  -9   8  116.79   14.00
   0   9  -8  109.39   12.90
   1  -9   8   12.30    9.70
   1   9  -8   14.50    8.90
   1  -9   8   19.30   10.00
  -1   9   8   16.30    9.90
   1   9  -8   12.60    8.90
  -1   9  -8   16.90    8.60
   1   9   8    4.80    9.80
  -1  -9   8   26.70   11.20
  -1  -9   8  -11.10   13.50
   1  -9  -8   13.70    9.40
  -2   9   8   11.80    9.30
  -2  -9  -8    7.20   11.80
   2   9  -8  -23.20   11.70
   2  -9   8    0.80    8.80
   2   9  -8    5.50    9.90
   2   9   8   -3.80   13.90
  -2  -9   8   -1.90   13.00
   2  -9  -8   27.90   11.50
   2   9   8    5.40   11.30
  -2  -9   8    6.60   11.70
  -3   9   8   26.00   10.90
  -3  -9  -8   21.80   13.50
   3  -9   8   21.80   11.00
   3   9  -8   27.80   13.20
  -3  -9   8   10.80   17.90
   3   9   8   14.30   12.70
   0  10  -8   26.90   11.10
   0  10  -8   13.30    9.30
   0 -10   8    7.00   11.10
   0 -10  -8    0.20   11.80
   0 -10   8    8.60   10.90
   0  10   8   12.70   19.30
  -1  10   8   23.20   11.80
   1 -10   8   20.60   11.90
  -1 -10  -8   19.80   13.40
   1  10  -8   42.90   10.80
  -1  10  -8   36.70   10.60
  -1 -10   8   22.30   13.60
   1  10   8   70.09   18.30
   2  10  -8    2.50   10.90
  -2  10   8   -4.70    9.70
   2 -10   8  -11.60   11.30
  -2 -10  -8   30.50   17.00
  -2 -10   8   -7.50   15.20
   2  10   8    1.70   13.00
   0  11  -8    0.20   11.80
   0 -11   8    3.40   12.50
   0  11   8  -36.80   17.70
  -1  11   8    2.50   14.10
   1  11  -8   24.10   12.30
   1  11  -8   22.80   17.20
  -1  11  -8   39.20   10.60
  -1 -11   8   32.40   16.60
   0   0  -9    1.40    2.70
   0   0   9    1.40    2.90
  -1   0   9 2229.18  129.49
   1   0   9 2285.57  128.19
   1   0  -9 2424.16  129.69
   2   0  -9 4953.10  262.87
  -2   0   9 4780.82  262.67
   2   0   9 4584.94  261.57
  -2   0   9 4557.44  262.67
   3   0  -9    7.90    7.90
   3   0   9    7.20    3.00
  -3   0   9   14.90    7.20
   3   0   9    5.60    5.70
   4   0   9  127.39   11.30
   4   0   9  143.69   16.10
  -4   0   9  146.89   19.40
   5   0   9   -3.80    7.00
  -5   0   9   -1.90   12.20
   5   0  -9    1.40   14.10
   5   0   9    4.00   10.90
   0  -1   9 2180.68  125.49
   0  -1  -9 2311.37  125.79
   0   1  -9 2270.17  125.29
  -1  -1  -9  887.51   50.19
  -1  -1  -9  874.81   50.39
   1  -1   9  896.91   50.29
   1   1  -9  881.51   51.99
   1  -1  -9  944.11   52.39
  -1  -1   9  829.92   52.09
   1   1   9  948.81   50.69
  -1  -1   9  946.61   52.49
   2  -1   9 1756.62   96.09
  -2   1   9 1775.72   97.79
   2   1  -9 1786.62   97.89
   2   1   9 1854.71   97.39
   2  -1  -9 1615.54   97.79
   2   1   9 1677.03   95.39
  -2  -1   9 1652.73   97.99
  -2  -1   9 1614.64   97.69
  -3   1   9  289.87   21.30
   3   1  -9  308.87   21.60
   3  -1  -9  252.67   21.10
  -3  -1   9  245.48   20.70
  -3  -1   9  299.77   22.60
   3   1   9  263.67   17.00
   3   1   9  236.48   20.10
   4  -1   9   90.29   10.50
   4   1  -9   94.39   14.60
  -4  -1  -9   95.19   11.40
  -4   1   9   75.49   12.50
   4  -1   9   80.09    8.70
  -4  -1   9   78.19   13.60
   4   1   9   77.39    9.90
   4   1   9   77.89   11.90
  -5   1   9   31.80   13.10
   5   1  -9   40.80   15.40
   5  -1   9   44.40    8.50
   5  -1   9   46.90   11.00
   5  -1  -9   37.20   14.80
   5   1   9   61.59    9.80
  -5  -1   9   43.10   14.50
   5   1   9   28.80   13.00
   0  -2   9 1005.00   57.79
   0   2  -9 1009.80   57.09
   0  -2   9 1025.70   57.49
   0  -2  -9 1006.70   57.89
   1  -2   9 1371.76   80.09
  -1  -2  -9 1276.57   80.69
   1   2  -9 1358.46   81.59
  -1  -2  -9 1394.66   80.49
   1  -2  -9 1504.95   82.29
   1   2   9 1526.55   80.69
  -1  -2   9 1453.15   81.99
   1   2   9 1484.55   81.99
  -1  -2   9 1619.94   82.59
   2   2  -9  722.53   45.30
   2   2  -9  682.43   45.50
   2  -2   9  704.43   42.80
  -2  -2   9  799.32   46.40
   2   2   9  781.12   43.30
   2   2   9  815.42   45.60
  -2  -2   9  728.93   45.50
   2  -2  -9  843.82   46.20
   3   2  -9  530.65   34.40
  -3   2   9  537.45   33.70
  -3  -2  -9  559.94   33.20
   3   2  -9  500.85   34.00
   3  -2   9  525.35   30.50
   3  -2  -9  497.95   34.30
  -3  -2   9  485.05   35.00
   3   2   9  507.85   33.90
   3   2   9  504.15   30.70
   4  -2   9   14.30    6.40
   4   2  -9    8.10   10.80
   4  -2   9   12.30    4.80
  -4   2   9    0.50    8.70
  -4  -2  -9   13.00    8.30
   4   2   9   -0.60    5.70
   4   2   9   14.90    9.90
  -4  -2   9    1.10    8.50
   4  -2  -9    8.00   13.00
  -4  -2   9   12.10   11.30
  -5   2   9   28.30   12.60
   5   2  -9   20.90   14.60
   5  -2   9   24.20    7.90
  -5  -2  -9    4.60   10.90
   5   2   9   36.20   13.80
  -5  -2   9   14.60   14.00
   5  -2  -9   34.10   15.80
   5   2   9   35.60    9.80
   0  -3   9  862.81   48.10
   0  -3  -9  785.72   47.90
   0  -3   9  831.82   48.40
   0   3  -9  853.11   47.50
   1   3  -9  688.33   41.60
   1  -3   9  686.43   39.70
  -1  -3  -9  715.33   40.20
   1   3  -9  699.23   40.90
   1  -3   9  691.23   39.40
   1   3   9  684.83   40.10
  -1  -3   9  722.83   41.50
   1   3   9  671.33   41.60
  -1  -3   9  681.43   41.80
  -2  -3  -9  600.94   36.50
   2   3  -9  550.24   39.00
   2   3  -9  577.24   38.60
   2  -3   9  585.94   35.50
   2  -3  -9  680.53   39.80
   2   3   9  695.83   37.10
  -2  -3   9  668.93   39.20
  -2  -3   9  647.24   40.00
   2   3   9  706.23   39.80
  -3   3   9  149.88   15.30
   3   3  -9  122.89   16.50
  -3  -3  -9  126.09   15.00
   3   3  -9  117.39   15.40
   3   3   9  138.49   11.90
   3   3   9  143.89   17.00
  -3  -3   9  161.48   16.30
  -3  -3   9  149.39   17.90
   3  -3  -9  156.38   17.10
  -4   3   9  102.89   14.00
   4   3  -9  103.89   14.90
   4   3  -9  101.29   17.90
  -4  -3  -9   90.29   13.30
  -4  -3   9  123.29   15.40
   4   3   9  129.39   15.90
   4  -3  -9  116.09   16.40
  -4  -3   9  134.59   17.60
   4   3   9  128.59   13.40
  -5  -3  -9  143.89   17.70
   5   3  -9  136.99   19.40
  -5   3   9  128.39   17.50
   5  -3   9  121.19   14.60
   5   3   9  137.69   19.90
  -5  -3   9  132.69   21.20
   5  -3  -9  151.38   21.30
   0  -4   9  702.03   40.40
   0   4  -9  665.83   40.20
   0  -4   9  659.03   40.10
   0   4  -9  671.83   39.40
   0  -4  -9  705.13   40.10
  -1  -4  -9 1225.08   71.19
   1   4  -9 1184.98   72.49
   1   4  -9 1204.88   71.59
   1  -4   9 1177.78   70.39
   1  -4   9 1157.48   70.39
   1   4   9 1244.58   72.79
  -1  -4   9 1334.47   72.49
  -1  -4   9 1367.56   72.99
   1   4   9 1385.16   71.39
   2   4  -9   83.39   11.20
   2   4  -9   67.99    9.60
  -2  -4  -9   79.09    9.40
   2  -4   9   80.99    7.10
  -2  -4   9   85.19   12.30
  -2  -4   9  100.09   13.60
   2   4   9   89.19   11.30
   2   4   9   75.89    9.20
   3   4  -9   90.39   13.10
   3   4  -9   62.89   11.90
  -3  -4  -9   69.19    8.80
  -3  -4  -9   84.19   12.40
  -3  -4   9  111.29   14.00
   3   4   9  123.79   16.90
  -4   4   9   90.49   12.20
  -4  -4  -9   58.79   12.30
   4   4  -9   77.19   14.20
   4   4  -9   35.20   12.40
   4   4   9   58.39    9.90
   4  -4  -9   73.69   15.60
  -4  -4   9   60.09   15.20
   4   4   9   47.90   12.50
  -4  -4   9   79.69   13.70
  -5  -4  -9   20.10   12.70
   5  -4   9   10.90    9.20
   5   4  -9    4.40   15.70
  -5   4   9    2.00   11.80
   5   4   9   -2.60   10.20
   5   4   9    5.20   17.90
  -5  -4   9  -34.50   14.80
   5  -4  -9    8.30   15.80
   0  -5  -9 1109.99   63.19
   0  -5   9 1052.19   63.19
   0   5  -9 1100.09   62.49
   0   5  -9 1001.20   63.09
   0   5   9 1154.48   64.39
   0  -5   9 1162.18   63.59
   1  -5   9  650.53   38.20
  -1  -5  -9  691.83   39.70
   1   5  -9  672.83   40.90
   1  -5   9  670.63   38.70
   1   5  -9  655.63   39.60
  -1  -5   9  702.03   40.80
   1   5   9  626.54   39.30
   1   5   9  691.13   41.70
  -1  -5   9  602.94   40.70
   1  -5  -9  630.24   39.90
   2   5  -9    7.20    7.00
   2  -5   9   17.20    4.80
  -2  -5  -9   14.70    6.40
   2   5  -9   13.40    8.00
   2   5   9    4.00    5.50
  -2  -5   9   11.70    8.00
   2   5   9    2.80    8.10
  -2  -5   9    2.30    7.70
   3   5  -9  137.19   18.50
  -3  -5  -9  174.68   19.40
  -3  -5  -9  169.78   14.70
   3  -5   9  170.78   12.80
   3   5   9  171.78   15.80
  -3  -5   9  173.18   18.20
  -3  -5   9  160.38   20.60
   3   5   9  144.29   20.80
   4   5  -9   89.69   15.60
  -4   5   9  106.99   13.70
  -4  -5  -9   86.49   14.90
   4   5  -9   80.39   16.20
   4   5   9  121.79   18.30
  -4  -5   9   99.79   17.10
   4   5   9  100.59   13.20
   4  -5  -9  122.69   18.90
   0  -6  -9  315.37   22.10
   0  -6   9  298.57   22.10
   0   6  -9  310.37   22.30
   0   6   9  355.06   23.90
   0   6  -9  308.87   20.90
   0  -6   9  325.87   22.40
  -1   6   9  107.29   12.80
   1  -6   9  111.09   10.10
   1   6  -9  116.09   12.20
  -1  -6  -9  111.19   12.60
   1   6  -9  106.19   14.00
   1  -6   9  122.19   11.60
  -1  -6   9  108.39   14.10
  -1  -6   9  124.09   14.70
   1   6   9  123.59   12.50
   1   6   9  120.99   15.30
   1  -6  -9  105.49   12.30
   2   6  -9  352.06   28.80
   2   6  -9  361.96   27.10
   2  -6   9  369.36   24.70
  -2  -6   9  413.66   28.50
   2   6   9  399.46   26.20
   2   6   9  384.96   29.40
  -2  -6   9  455.45   30.50
  -3  -6  -9   28.00   10.50
   3  -6   9   20.30    6.00
   3   6  -9   22.50   10.60
  -3  -6  -9   12.00    7.90
   3   6   9   14.80    8.30
  -3  -6   9   11.30   11.50
   3   6   9   13.20   11.20
  -3  -6   9   -3.60    7.20
   4   6  -9  -10.90   11.90
  -4  -6  -9   -2.30    7.40
  -4   6   9   10.90    9.80
  -4  -6  -9   -5.50   11.70
   4  -6   9   -5.40    7.00
   4   6   9   12.60   18.00
   4  -6  -9   14.30   14.50
  -4  -6   9   -7.70   12.50
   4   6   9    2.40   10.00
  -4  -6   9    9.70   15.10
   0  -7   9  282.07   19.70
   0   7   9  235.68   21.10
   0   7  -9  237.28   19.30
   0  -7  -9  231.48   19.40
   0   7  -9  239.98   17.70
   0  -7   9  212.58   19.00
   1   7  -9  100.79   12.60
   1   7  -9   76.39   11.90
  -1  -7  -9   90.09   11.90
   1  -7   9  100.79   10.30
   1  -7   9   81.29   10.30
  -1   7   9   97.39   13.90
   1  -7  -9   92.99   13.20
  -1  -7   9   90.19   12.60
  -1   7  -9  101.59   10.80
  -1  -7   9  112.29   15.20
   1   7   9   97.19   13.60
   1   7   9   95.69   14.40
   2   7  -9    8.20    8.30
  -2  -7  -9   15.30    8.80
   2  -7   9   12.90    7.20
  -2   7   9   19.40    7.70
   2   7  -9   12.50    9.30
   2   7   9   20.40    8.40
   2  -7  -9   42.00    9.50
  -2  -7   9   34.60   19.40
  -3  -7  -9   16.40   11.90
   3  -7   9   10.00    8.20
   3   7  -9   28.90   13.40
   3   7  -9   -1.70    9.70
  -3  -7  -9   17.60    9.50
   3   7   9    4.10    9.20
  -3  -7   9   32.40   12.40
  -3  -7   9    4.30   12.00
   3   7   9    2.70   12.60
  -4  -7  -9   25.80   13.30
  -4   7   9   36.40   11.60
   4   7  -9   51.69   15.60
   4  -7   9   41.20    9.30
  -4  -7  -9   43.20   10.80
   4   7   9   46.40   12.70
  -4  -7   9   45.90   16.10
  -4  -7   9   24.30   18.00
   0   8  -9  451.75   33.00
   0  -8   9  494.45   32.60
   0   8   9  489.45   34.50
   0  -8   9  509.55   33.00
   0   8  -9  480.35   31.10
   1  -8   9   63.79   11.00
  -1   8   9   60.89   11.20
   1   8  -9   56.29   11.50
   1   8  -9   58.69   10.20
  -1  -8  -9   26.80    8.40
   1  -8   9   58.09    7.90
  -1  -8   9   42.90   11.60
   1   8   9   46.40   10.20
  -1  -8   9   38.30   10.60
  -1   8  -9   46.70    8.00
  -2  -8  -9   -5.40    7.30
  -2   8   9   14.40    8.80
   2   8  -9    9.90    9.00
   2  -8   9   -2.00    7.80
   2   8   9   -3.20    9.20
   2  -8  -9    9.00    9.20
  -2  -8   9   -1.30   11.10
  -3   8   9   71.89   11.20
   3  -8   9   63.69   11.30
   3   8  -9   62.89   13.70
  -3  -8  -9   32.20   11.40
  -3  -8   9   67.89   16.50
   3  -8  -9  100.69   15.50
   3   8   9   71.79   13.00
  -3  -8   9   74.79   16.50
   0   9  -9  118.09   15.10
   0   9  -9  124.69   18.00
   0  -9   9  126.99   14.90
   0  -9   9  142.59   21.60
   1  -9   9   64.19    9.60
  -1  -9  -9   70.79   12.90
   1  -9   9   56.09   11.40
   1   9  -9   62.19   11.40
  -1   9   9   49.80   11.70
  -1  -9   9   41.00   11.10
   1   9   9   36.20   13.50
  -1   9  -9   60.99    9.00
  -1  -9   9   29.50   12.80
   2   9  -9   -3.30   12.50
  -2   9   9   29.10   10.10
   2  -9   9   22.80    9.60
   2   9  -9    3.70   10.10
  -2  -9  -9   12.00   12.20
   2   9   9   -2.10   10.80
  -2  -9   9   -5.40   13.10
   2  -9  -9   -0.30   10.60
  -2  -9   9    4.20   12.90
  -3   9   9    0.30    9.50
  -3  -9  -9  -11.50   12.60
   3  -9   9   12.30   10.70
   3   9  -9    3.70   11.90
  -3  -9   9   -5.90   16.50
   3   9   9   -5.60   11.70
   0  10  -9    8.70    8.80
   0 -10   9   13.10   13.60
   0 -10  -9    1.50   12.60
   0  10   9   17.20   13.30
   0 -10   9    2.20   11.40
   1 -10   9   26.40   11.80
   1  10  -9   -0.40    8.90
  -1 -10  -9    0.00   12.50
  -1 -10   9   11.80   13.40
  -1  10  -9    9.50    8.20
  -2  10   9  -12.40    9.80
  -2 -10  -9   21.20   17.60
   2  10  -9   25.30   11.60
   2 -10   9   42.30   13.10
  -2 -10   9   18.80   16.50
   2  10   9   17.90   14.10
   0  11  -9    5.20   12.40
   0 -11   9    7.90   12.70
  -1  11   9   21.80   14.60
   1  11  -9    0.00   11.40
   1  11  -9   27.20   17.30
  -1 -11   9   28.60   15.90
  -1  11  -9   35.20   13.60
   0   0 -10 9999.00  528.55
   0   0  10 9156.68  528.65
   1   0 -10  743.63   45.00
   1   0  10  764.42   43.60
  -1   0  10  799.22   45.40
   2   0 -10  810.52   47.60
   2   0  10  805.42   44.40
  -2   0  10  788.02   47.60
   2   0  10  803.42   44.20
  -2   0  10  779.92   47.50
   2   0  10  770.12   46.30
   3   0 -10  446.46   30.30
   3   0  10  440.46   25.50
  -3   0  10  476.55   30.90
   3   0  10  412.16   28.30
   4   0  10   22.50    8.40
   4   0  10   22.70    5.30
  -4   0  10   23.90   11.40
   4   0 -10   15.00   12.00
   5   0  10  -10.20   10.50
   5   0 -10    5.20   14.60
  -5   0  10   -5.40   11.90
   5   0  10    9.20    7.10
   0  -1 -10   24.80    4.50
   0  -1  10   28.80    4.50
   0   1 -10   29.40    4.20
  -1  -1 -10 3480.25  197.38
   1   1 -10 3479.55  198.98
  -1  -1 -10 3363.66  197.18
   1  -1  10 3350.46  197.38
  -1  -1  10 3706.63  199.48
  -1  -1  10 3843.62  199.38
   1  -1 -10 3808.82  199.38
   2   1 -10 1105.69   63.89
   2  -1  10 1036.40   62.09
   2   1  10 1114.39   63.29
   2   1  10 1123.99   61.29
   2  -1 -10 1068.69   63.99
  -2  -1  10 1128.19   64.09
  -2  -1  10 1088.99   64.29
  -3   1  10  690.43   44.20
   3   1 -10  739.43   44.40
   3  -1  10  718.63   41.90
   3  -1 -10  695.53   44.50
   3   1  10  712.53   43.40
  -3  -1  10  712.73   44.90
   3   1  10  688.43   41.60
   4  -1  10  293.17   22.00
  -4   1  10  300.27   25.80
   4  -1  10  269.07   18.80
   4   1 -10  293.17   26.50
   4  -1 -10  317.97   26.90
   4   1  10  326.37   24.60
  -4  -1  10  267.37   29.50
   4   1  10  341.07   20.10
  -5   1  10   -7.60   11.90
   5   1 -10   19.00   15.40
   5  -1  10   -1.80    9.50
   5  -1  10    2.00    6.80
   5   1  10   25.80    8.20
   5  -1 -10   -4.60   14.10
   5   1  10   13.20   12.70
  -5  -1  10   14.20   13.10
   0  -2  10  724.73   41.30
   0  -2 -10  676.93   41.50
   0  -2  10  709.73   41.50
   0   2 -10  722.93   40.70
   1   2 -10 3046.00  151.08
  -1  -2 -10 2633.64  149.29
  -1  -2 -10 2693.53  148.89
   1  -2  10 2634.04  148.69
   1   2  10 2567.74  150.28
  -1  -2  10 2776.72  150.78
  -1  -2  10 2430.26  150.18
   1   2  10 2663.43  149.09
   1  -2 -10 2727.73  150.68
   2  -2  10  137.69   10.80
   2   2 -10  139.29   14.00
  -2  -2  10  148.89   14.30
   2  -2 -10  167.68   15.10
   2   2  10  184.78   14.80
  -2  -2  10  193.28   15.50
   2   2  10  171.78   11.20
   3   2 -10   57.79   10.30
   3   2  10   23.90    5.20
   3  -2 -10   23.50    9.20
  -3  -2  10   24.70    9.40
  -3  -2  10   38.70    9.10
   3   2  10   39.70    9.40
  -4   2  10  115.49   14.30
   4   2 -10  112.39   16.10
   4  -2  10   84.89    9.40
   4  -2  10   90.39   12.20
   4  -2 -10  100.79   15.90
   4   2  10   99.69   14.10
  -4  -2  10   83.49   15.20
   4   2  10  113.39   11.40
  -4  -2  10  116.69   14.50
   5  -2  10   31.10    7.90
   5   2 -10   13.50   14.90
  -5   2  10   14.40   12.50
   5   2  10   28.80    9.30
   5  -2 -10    5.20   15.20
   5   2  10    7.00   13.00
  -5  -2  10    4.30   13.80
   0  -3 -10 1314.67   71.69
   0   3 -10 1240.88   71.09
   0  -3  10 1277.97   71.79
   0  -3  10 1220.48   71.99
   1  -3  10  955.80   50.59
   1  -3  10  962.20   50.89
  -1  -3 -10  960.70   51.29
   1   3 -10  956.00   52.09
   1   3  10  776.12   50.99
  -1  -3  10  852.41   52.29
   1   3  10  817.42   52.49
  -1  -3  10  853.21   52.79
   2  -3  10  161.78   10.20
   2   3 -10  136.29   17.60
  -2  -3 -10  157.58   11.50
   2  -3  10  154.68   10.10
   2   3 -10  147.69   14.90
   2   3  10  182.08   16.00
   2  -3 -10  186.08   16.20
   2   3  10  169.78   12.10
  -2  -3  10  187.08   16.60
  -2  -3  10  176.88   15.10
   3   3 -10  376.46   27.30
   3   3 -10  364.26   27.60
  -3   3  10  411.36   26.70
   3   3  10  364.36   27.80
   3   3  10  379.06   23.90
  -3  -3  10  371.66   27.30
  -3  -3  10  352.66   28.60
   3  -3 -10  343.77   27.90
   4   3 -10  113.29   15.70
  -4  -3 -10  106.59   13.30
  -4   3  10   79.89   13.00
   4   3  10   92.19   15.00
  -4  -3  10   57.79   14.20
   4   3  10  100.09   12.10
   4  -3 -10   90.59   16.60
  -4  -3  10   90.49   14.00
  -5   3  10   30.40   12.80
   5  -3  10   16.10    7.60
   5   3 -10    5.30   15.00
  -5  -3  10   25.70   16.60
   5   3  10  -24.20   14.40
   5  -3 -10    5.00   15.70
   5   3  10   14.90   15.00
   0  -4 -10  983.30   56.99
   0   4 -10  986.60   56.29
   0  -4  10 1013.00   57.19
   0  -4  10  972.50   57.29
   1  -4  10 1050.99   59.59
   1   4 -10 1101.79   61.79
  -1  -4 -10 1032.50   60.29
   1   4 -10 1009.10   60.69
   1  -4  10 1003.60   59.69
  -1  -4  10 1098.59   62.09
   1   4  10  975.50   60.19
  -1  -4  10 1019.40   61.39
   1   4  10 1180.28   62.29
   2  -4  10  113.69    8.50
   2   4 -10  105.79   12.70
  -2  -4 -10  115.69   10.30
   2   4 -10  117.99   13.90
   2   4  10   87.79   10.20
   2   4  10   86.89   12.20
  -2  -4  10   89.99   13.10
  -2  -4  10   99.49   13.20
   3   4 -10   81.29   12.20
  -3  -4 -10   81.49    8.10
   3   4  10   80.19    9.70
  -3  -4  10   72.49   13.80
  -3  -4  10   93.19   13.20
   3   4  10   81.59   13.20
   3  -4 -10   79.99   14.10
  -4  -4 -10   -1.10    9.80
   4   4 -10    9.10   11.40
  -4   4  10    2.70    9.20
   4   4 -10   17.90   12.00
   4   4  10   22.40    8.20
  -4  -4  10    3.00    8.50
  -4  -4  10    8.10   11.90
   4  -4 -10    7.90   12.60
   5   4 -10   42.50   16.90
  -5  -4 -10   32.60   13.40
   5  -4  10   42.40   10.20
   5   4  10   20.30   10.50
  -5  -4  10   48.90   18.20
   5  -4 -10   34.50   18.00
   0   5 -10  134.29   11.00
   0  -5  10  136.29   12.80
   0   5  10  130.79   13.80
   0   5 -10  135.19   12.40
   0  -5  10  134.49   12.60
   0  -5 -10  121.39   12.20
   1   5 -10  226.48   19.40
   1   5 -10  236.08   18.20
   1  -5  10  235.38   16.50
   1  -5  10  206.48   16.90
  -1  -5 -10  245.48   18.20
   1   5  10  289.87   21.30
  -1  -5  10  306.87   20.80
   1  -5 -10  256.67   19.60
   1   5  10  293.17   18.20
   2   5 -10  265.47   19.90
   2  -5  10  277.67   16.60
  -2  -5 -10  262.27   20.90
   2   5 -10  273.37   21.70
   2   5  10  219.68   21.50
   2   5  10  223.28   17.80
  -2  -5  10  210.78   20.10
  -2  -5  10  232.28   21.20
   3   5 -10   71.29   12.90
  -3  -5 -10   73.49    8.90
   3  -5  10   64.39    7.90
  -3  -5  10   42.90   10.30
  -3  -5  10   29.40   12.10
   3   5  10   56.69   13.30
   3   5  10   60.69    9.20
  -4   5  10   49.99   11.80
  -4  -5 -10   33.00   12.00
   4   5 -10   36.20   14.40
   4   5 -10   35.10   13.00
   4   5  10   51.89   16.20
  -4  -5  10   39.70   14.40
   4  -5 -10   27.80   14.70
   4   5  10   42.60   10.50
   0   6 -10  539.75   32.80
   0  -6  10  480.95   32.60
   0  -6 -10  508.85   32.60
   0   6 -10  534.65   31.50
   0  -6  10  478.45   35.20
   0   6  10  537.95   34.20
  -1  -6 -10   28.80    7.70
   1  -6  10   28.60    7.80
   1   6 -10   13.60    7.60
   1  -6  10   28.90    6.60
   1   6 -10   21.10    6.60
   1  -6 -10   22.40    7.60
  -1  -6  10   23.40    8.30
   1   6  10   15.00    8.40
  -1  -6  10   30.30    8.50
   1   6  10   24.40    6.90
   2  -6  10  306.17   18.70
   2   6 -10  312.67   22.40
   2   6 -10  244.68   23.30
   2   6  10  243.38   20.00
  -2  -6  10  222.78   21.90
  -2  -6  10  256.47   24.40
   2   6  10  246.38   24.10
   3  -6  10   66.99    8.10
  -3  -6 -10   69.69   10.60
   3   6 -10   67.09   13.10
  -3  -6  10   27.50   13.10
   3   6  10   37.30   13.40
   4  -6  10   49.70    8.80
   4   6 -10   57.29   14.70
  -4   6  10   78.49   13.40
  -4  -6 -10   87.59   15.30
  -4  -6 -10   57.29    8.10
   4   6  10   44.30   11.70
  -4  -6  10   39.90   15.90
  -4  -6  10   39.10   14.50
   4  -6 -10   47.40   17.00
   0  -7  10    6.90    7.70
   0  -7 -10    5.50    7.10
   0   7 -10    1.50    5.50
   0  -7  10    4.30    7.00
   0   7  10    7.40    8.80
   0   7 -10   -5.10    6.50
   1  -7  10  189.48   14.60
  -1  -7 -10  205.88   17.90
  -1   7  10  179.88   18.10
   1   7 -10  220.38   19.50
   1   7 -10  200.18   16.90
   1  -7  10  166.88   16.30
  -1  -7  10  187.58   19.60
  -1  -7  10  194.08   19.20
   1   7  10  158.68   20.00
   2   7 -10   97.99   13.40
   2  -7  10  100.19   13.00
  -2  -7 -10  118.99   15.90
  -2  -7  10  115.79   16.20
   2  -7 -10  134.29   15.60
   2   7  10  121.59   15.90
   3   7 -10   47.00   12.50
  -3  -7 -10   29.00   10.20
   3   7 -10   13.70   12.30
   3  -7  10   26.10    8.30
  -3  -7  10   22.40   13.10
   3   7  10   -1.10   13.00
   3   7  10   29.40   10.40
  -3  -7  10   13.70   11.70
  -4  -7 -10    9.10    9.90
   4  -7  10    4.20    8.00
  -4   7  10   15.50   11.50
   4   7 -10  -14.40   13.90
   4   7  10    5.10   11.00
  -4  -7  10   16.30   16.80
   4  -7 -10   13.00   18.50
   0  -8  10    4.40    8.10
   0  -8  10    7.60    8.20
   0  -8 -10    4.50    6.00
   0   8 -10    9.20    8.20
   0   8  10    5.40    8.70
   0   8 -10   23.60    7.50
  -1   8  10  247.98   21.20
   1  -8  10  233.38   17.60
   1   8 -10  243.58   19.80
   1  -8  10  225.78   20.10
   1   8 -10  265.27   22.70
  -1  -8  10  220.68   21.80
  -1  -8  10  200.08   23.00
  -2  -8 -10    2.60    7.80
   2   8 -10   48.50   10.80
  -2   8  10   29.60    9.20
   2  -8  10   46.20    9.60
   2   8  10   18.70   10.70
  -2  -8  10   11.10   12.70
   2  -8 -10   51.89   11.00
  -3  -8 -10   79.39   13.60
  -3   8  10   62.89   11.00
   3   8 -10   66.79   14.80
   3  -8  10   55.89   11.10
  -3  -8  10   59.09   16.70
   3   8  10   46.60   11.90
   3  -8 -10   70.89   14.50
  -3  -8  10   81.69   17.80
   0   9 -10   -5.80    9.20
   0   9 -10    4.60    7.70
   0  -9 -10    3.60    9.90
   0  -9  10    6.90   10.60
   0  -9  10    0.80    9.10
   1  -9  10   64.89   12.40
  -1  -9 -10   67.29   12.70
   1   9 -10   54.59   11.10
   1  -9  10   59.79    9.60
  -1   9 -10  102.59   13.50
   1   9  10   79.29   14.60
  -1  -9  10   78.89   15.20
  -1  -9  10  106.99   20.10
  -2   9  10   22.90   10.00
   2   9 -10   12.10   12.90
   2   9 -10   16.60   10.10
  -2  -9 -10   28.10   12.40
   2  -9  10   39.60   10.70
   2  -9 -10   -1.70   11.10
  -2  -9  10   31.60   15.30
  -2  -9  10   26.50   17.50
   2   9  10   32.90   12.70
   3  -9  10   18.40   10.80
  -3   9  10   -0.90    9.70
  -3  -9 -10   25.90   13.70
   3   9 -10   25.60   13.80
   3   9  10   32.00   15.50
  -3  -9  10   15.60   17.60
   0  10 -10   18.60    9.30
   0  10  10   49.10   14.30
   0  10 -10   11.00   11.20
   0 -10  10   25.50   11.90
   0 -10  10   15.20   13.00
  -1 -10 -10   17.30   15.50
   1 -10  10   11.90   11.70
   1  10 -10   -3.70   14.60
   1 -10  10   -0.50    7.70
   1  10 -10    2.90    9.40
  -1 -10  10   -7.00   13.00
  -1  10 -10   10.90    8.50
  -2 -10 -10   -5.10   24.00
   2  10 -10   21.50   12.90
   2 -10  10   29.80   13.30
  -2 -10  10    1.00   16.00
   2  10  10   -3.60   13.90
   0 -11  10    7.30   13.90
   0  11 -10    6.80   14.00
   1  11 -10   20.40   19.30
  -1  11  10   10.60   15.90
   1  11 -10   13.50   11.40
  -1 -11  10   20.90   15.80
   0   0 -11    4.50    3.20
   0   0  11   -2.30    3.50
   1   0 -11   96.29    9.70
   1   0  11   95.49    7.70
  -1   0  11   81.29    9.80
   2   0 -11 1616.04   88.29
   2   0  11 1566.44   86.79
   2   0  11 1574.44   84.89
  -2   0  11 1418.06   87.79
   2   0  11 1542.25   85.19
  -2   0  11 1463.55   87.99
   3   0  11   25.80    6.90
   3   0 -11   24.50    9.40
   3   0  11   33.00    4.10
  -3   0  11   32.40    9.10
   4   0  11  267.37   21.80
   4   0 -11  265.77   25.30
   4   0  11  263.87   17.20
  -4   0  11  259.67   25.30
  -5   0  11   19.10   13.30
   5   0  11   22.40   12.20
   5   0  11   36.20    7.70
   5   0 -11   22.50   16.90
   0   1 -11 3020.80  166.98
   0  -1 -11 2958.10  167.38
   0  -1  11 3038.10  167.38
  -1  -1 -11  111.89    7.20
   1   1 -11  122.79   10.70
   1  -1  11  103.69    7.90
  -1  -1 -11  108.79    7.60
   1  -1 -11   89.39   10.10
  -1  -1  11   84.09   10.50
  -1  -1  11   91.59   10.50
   2  -1  11   81.19    9.10
   2   1 -11   76.99   10.30
   2   1  11  120.59   11.50
  -2  -1  11   90.09   11.80
  -2  -1  11  123.29   12.50
   2   1  11  105.09    7.50
   2  -1 -11   95.39   11.90
   3   1 -11   18.00    8.30
  -3   1  11    5.50    7.20
   3  -1  11   21.10    5.90
   3   1  11    2.70    3.50
   3   1  11    7.80    6.60
  -3  -1  11    8.60    8.40
  -3  -1  11   10.30    7.90
   3  -1 -11    9.00    7.60
  -4   1  11  187.98   21.30
   4  -1  11  156.28   15.00
   4   1 -11  194.88   21.40
   4  -1  11  194.08   16.80
   4   1  11  176.38   13.50
  -4  -1  11  165.88   21.70
   4  -1 -11  179.88   22.40
   4   1  11  158.08   18.80
   5  -1  11   20.90   10.70
  -5   1  11    5.40   12.50
   5  -1  11   35.30    7.50
   5   1 -11   37.00   16.30
   5   1  11   -2.00   12.90
   5   1  11   22.90    8.30
  -5  -1  11   15.80   13.30
   5  -1 -11   48.00   17.00
   0  -2  11  128.49   10.30
   0  -2 -11  120.69   10.70
   0   2 -11  120.39    9.40
   1  -2  11 1849.21  105.99
  -1  -2 -11 1863.61  106.19
   1   2 -11 1896.91  107.49
  -1  -2 -11 1856.21  106.49
  -1  -2  11 1823.42  107.99
   1  -2 -11 1973.50  108.09
  -1  -2  11 2083.29  108.09
   2   2 -11  173.68   15.00
   2  -2  11  174.78   11.70
  -2  -2  11  163.08   16.20
   2   2  11  153.38   11.50
  -2  -2  11  145.89   15.20
   2  -2 -11  164.58   15.40
   2   2  11  193.88   15.20
   3  -2  11  923.41   53.39
   3   2 -11  839.92   56.59
  -3   2  11  987.80   56.89
   3  -2 -11  948.11   57.49
  -3  -2  11 1011.90   57.19
   3   2  11  838.32   59.69
  -3  -2  11  967.50   58.19
   3   2  11  962.00   53.59
   4   2 -11   98.19   16.40
  -4   2  11   88.49   14.00
   4  -2  11   86.49   11.00
  -4  -2  11   66.19   12.00
  -4  -2  11   65.29   14.60
   4  -2 -11   64.79   14.70
   4   2  11   68.99    8.70
   4   2  11   46.40   12.10
  -5   2  11    8.40   12.40
   5  -2  11   10.00    6.80
   5   2 -11    2.40   15.20
   5  -2 -11   -9.60   14.80
   5   2  11    0.00    8.60
  -5  -2  11  -17.50   13.80
   5   2  11   -3.60   15.70
   0   3 -11    8.10    3.50
   0  -3 -11    4.50    3.90
   0  -3  11    4.60    4.30
   0  -3  11    3.10    4.30
  -1  -3 -11 1582.24   98.39
   1  -3  11 1597.44   98.09
   1  -3  11 1712.43   98.39
   1   3 -11 1730.13   99.49
  -1  -3  11 1835.92  100.49
   1  -3 -11 1859.61  100.59
  -1  -3  11 1846.52  100.19
   1   3  11 1894.51  100.49
   1   3  11 1784.92   98.69
  -2  -3 -11  148.19   10.80
   2   3 -11  161.28   14.70
   2  -3  11  153.18   10.10
  -2  -3 -11  151.28   11.00
   2  -3  11  150.28    9.70
   2   3  11  144.29   15.10
   2  -3 -11  163.38   16.10
   2   3  11  161.28   11.70
  -2  -3  11  134.19   15.60
  -3   3  11   13.70    7.90
   3   3 -11   20.70    9.10
   3   3  11   -2.70    8.20
   3   3  11    5.20    5.10
  -3  -3  11    1.90    9.20
  -3  -3  11   17.40    8.90
   3  -3 -11    8.60    9.10
  -4   3  11   29.60   10.40
   4   3 -11   39.00   11.80
  -4  -3  11   43.20   13.30
  -4  -3  11   49.40   12.50
   4  -3 -11   51.59   13.80
   4   3  11   44.20    7.70
   4   3  11   27.70   11.60
   5  -3  11   45.30    8.80
  -5   3  11   66.19   15.00
   5   3 -11   42.40   15.90
  -5  -3  11   86.59   18.60
   5  -3 -11   82.39   19.40
   5   3  11   65.49   14.40
   5   3  11   50.79   16.70
   0   4 -11  533.85   31.80
   0  -4 -11  530.55   32.90
   0  -4  11  536.35   33.20
   0  -4  11  554.84   33.00
   1  -4  11  215.08   14.10
   1  -4  11  203.18   15.20
   1   4 -11  220.28   15.60
  -1  -4 -11  202.28   14.80
   1   4 -11  233.58   17.10
   1   4  11  201.18   17.10
  -1  -4  11  184.48   16.80
   1   4  11  163.48   14.50
  -1  -4  11  187.68   16.40
  -2  -4 -11 1136.89   63.69
   2  -4  11 1093.19   62.59
   2   4 -11 1138.79   65.49
   2   4 -11 1166.88   66.59
   2   4  11 1103.89   63.79
   2   4  11 1107.79   66.49
  -2  -4  11 1085.59   66.69
  -2  -4  11 1072.39   65.79
   3   4 -11  277.37   21.80
   3  -4  11  277.47   15.30
   3  -4 -11  191.18   23.90
   3   4  11  227.08   18.00
   3   4  11  223.48   22.80
  -3  -4  11  208.68   21.40
  -4   4  11   69.49   12.50
   4   4 -11   57.89   13.90
   4   4 -11   45.30   14.10
  -4  -4  11   49.60   14.10
   4   4  11   34.80   15.20
   4   4  11   49.40    9.60
   4  -4 -11   41.60   14.70
  -4  -4  11   60.89   15.70
   5   4 -11   10.00   16.80
  -5   4  11    8.40   13.40
   5  -4  11    4.90    8.80
   5   4  11   24.40   10.60
  -5  -4  11    8.20   15.10
   5  -4 -11    9.80   17.50
  -5  -4  11   11.40   16.50
   0  -5  11 2411.06  128.09
   0   5 -11 2356.36  126.89
   0   5  11 2003.70  130.19
   0  -5 -11 2269.87  127.49
   0  -5  11 2272.87  127.79
   1   5 -11   91.39   12.90
   1  -5  11  101.09   10.40
   1   5 -11  108.49   11.90
   1  -5  11   89.59    9.50
  -1  -5 -11   95.89   11.40
   1   5  11  134.19   14.70
  -1  -5  11  132.69   13.30
  -1  -5  11  109.99   13.80
   1   5  11  128.99   11.80
   2   5 -11  450.15   30.80
   2  -5  11  381.66   26.00
  -2  -5 -11  394.76   27.80
   2   5 -11  433.26   29.50
   2   5  11  469.25   27.90
  -2  -5  11  441.96   31.30
  -2  -5  11  461.85   30.60
   2   5  11  447.16   31.70
   3  -5  11   42.80    6.60
   3   5 -11   37.40   11.60
  -3  -5 -11   39.80    7.50
   3  -5 -11   38.30   13.00
   3   5  11   28.80   11.60
  -3  -5  11   23.00   11.60
   3   5  11   40.10    8.70
   4  -5  11   66.39    7.90
  -4   5  11   69.19   13.10
   4   5 -11   56.69   14.60
  -4  -5  11   50.49   14.10
   4  -5 -11   71.29   17.00
  -4  -5  11   52.09   15.50
   4   5  11   43.90   10.70
   4   5  11   42.80   15.30
   0   6  11    6.30    7.00
   0  -6  11   -2.50    6.90
   0   6 -11    6.30    6.10
   0  -6 -11    9.00    6.60
   0  -6  11   -1.90    6.10
   0   6 -11    0.70    4.80
   1   6 -11   77.29   11.30
   1  -6  11   70.59    9.10
   1   6 -11   63.49    9.00
  -1  -6 -11   75.69   10.30
   1  -6  11   76.69   10.50
  -1  -6  11   73.49   11.80
   1   6  11   73.59   11.80
  -1  -6  11   98.59   12.50
   1  -6 -11   73.89   10.00
   1   6  11   81.09   10.40
   2  -6  11  425.06   26.40
   2   6 -11  440.86   31.20
   2   6  11  404.26   28.20
  -2  -6  11  410.16   32.00
   3   6 -11   49.30   12.30
   3  -6  11   42.10    7.70
  -3  -6 -11   60.59    9.90
   3   6  11   47.60   10.00
  -3  -6  11   31.40   14.10
   3   6  11   37.00   13.40
   4  -6  11   43.70    8.10
  -4   6  11   54.39   13.00
   4   6 -11   27.50   14.20
  -4  -6  11   29.20   15.60
  -4  -6  11   28.40   14.20
   4  -6 -11   41.80   17.00
   4   6  11   43.20   11.30
   0   7 -11  154.68   15.60
   0   7 -11  156.08   13.60
   0  -7  11  158.38   16.10
   0  -7 -11  138.09   15.80
   0  -7  11  151.78   16.10
  -1   7  11  304.97   25.10
   1  -7  11  361.56   23.90
   1   7 -11  342.87   26.40
   1   7 -11  305.37   23.80
   1  -7  11  342.67   22.30
  -1  -7 -11  344.47   24.90
   1   7  11  319.17   27.30
  -1  -7  11  355.06   27.40
  -1  -7  11  345.97   25.90
   2   7 -11  178.28   18.40
  -2  -7 -11  179.28   20.50
   2  -7 -11  168.38   18.30
  -2  -7  11  157.78   22.80
   2   7  11  160.48   18.10
   3   7 -11   28.50   14.50
  -3  -7 -11   51.59   11.20
   3  -7  11   27.10    8.50
   3   7 -11   10.90   13.90
  -3  -7  11   19.10   13.80
   3   7  11   19.70   10.10
   3   7  11   23.50   14.90
  -3  -7  11   14.60   13.10
   4   7 -11  -11.30   13.90
  -4   7  11   -0.20   11.70
  -4  -7 -11  -10.20   11.50
   4  -7  11  -11.10   10.90
   4   7  11    7.80   11.90
   4  -7 -11    5.70   18.50
  -4  -7  11   25.20   17.00
   0   8 -11   23.00    7.30
   0  -8 -11    2.00    7.20
   0  -8  11   37.70   10.40
   0   8 -11   18.50    8.20
   0   8  11   11.20    9.00
   0  -8  11    6.60    8.40
  -1   8  11   -0.40    8.20
   1   8 -11    6.20    9.60
  -1  -8 -11   -2.10    6.50
   1   8 -11    6.10    8.10
   1  -8  11   11.00    6.30
   1  -8  11   -1.70    7.60
  -1  -8  11   15.10   10.80
  -1  -8  11   39.40   14.10
  -2   8  11   14.00    8.90
  -2  -8 -11   15.80    7.70
   2  -8  11    5.60    8.20
   2   8 -11   14.70   10.10
   2   8  11   -3.10    9.90
  -2  -8  11   12.70   13.20
   2  -8 -11    1.00    9.20
   3   8 -11   94.99   15.30
  -3  -8 -11   50.39   13.10
  -3   8  11   70.89   11.70
   3  -8  11   80.89   11.60
   3   8  11   49.90   12.70
  -3  -8  11   32.80   16.60
   0  -9 -11    2.90   10.70
   0  -9  11   23.10   10.90
   0   9 -11   -1.30    9.60
   0   9 -11    1.60    8.00
   0  -9  11   -4.10    9.30
   1  -9  11  105.29   14.90
  -1  -9 -11  117.99   15.90
   1   9 -11   95.09   13.30
   1  -9  11  121.99   14.30
  -1  -9  11  126.69   17.40
   1   9  11   97.09   17.40
  -1  -9  11  169.58   21.80
   2  -9  11   21.10   10.20
   2   9 -11   -6.80   15.30
   2   9 -11  -12.50    9.40
  -2  -9 -11   -5.00   11.50
  -2   9  11    8.60    8.60
  -2  -9  11    0.90   13.40
   2   9  11   10.60   12.00
   3   9 -11    4.50   14.40
  -3  -9 -11   18.00   15.90
  -3   9  11   -4.00    9.90
   3  -9  11    3.50   11.00
  -3  -9  11   -8.00   15.90
   3   9  11   14.90   14.30
   0  10 -11   21.30    9.40
   0  10  11   23.50   13.50
   0 -10  11   15.00   13.20
   0  10 -11   24.80   11.40
   0 -10  11   27.30   12.10
   1  10 -11   10.10   13.00
   1  10 -11   19.00   10.10
   1 -10  11  -10.50    7.70
  -1  10  11   -8.00   12.00
   1 -10  11    1.90   12.60
  -1 -10  11   12.40   13.60
   2  10 -11   31.40   13.50
   2 -10  11   -2.70   12.60
  -2 -10  11   53.89   17.70
   2  10  11   20.90   14.50
   0 -11  11   26.70   14.00
   0  11 -11   30.30   10.80
   0   0 -12 1169.68   67.19
   0   0  12 1196.88   67.59
   1   0 -12 1097.09   66.29
   1   0  12 1179.38   65.09
  -1   0  12 1174.88   66.59
  -2   0  12  253.77   20.20
   2   0  12  263.37   15.50
   2   0  12  280.27   16.20
  -2   0  12  238.78   19.70
   2   0  12  267.07   18.50
   2   0 -12  261.57   19.90
  -3   0  12   92.69   12.40
   3   0 -12   91.29   12.70
   3   0  12  121.29   12.80
   3   0  12  100.49    7.50
  -4   0  12  183.58   24.70
   4   0  12  200.78   13.80
   4   0  12  184.28   18.90
   4   0 -12  226.58   23.20
   5   0  12   11.20    7.00
   5   0 -12    5.40   16.10
  -5   0  12   12.30   13.00
   5   0  12  -11.10   11.30
   0  -1  12  166.68   12.20
   0   1  12  157.08   12.80
   0  -1 -12  157.08   12.20
   0   1 -12  164.08   11.50
   1  -1  12   21.30    3.80
   1   1 -12   11.60    5.40
  -1  -1 -12   20.00    3.00
  -1  -1 -12   13.20    3.20
  -1  -1  12   15.50    5.70
   1  -1 -12   15.70    5.90
   2  -1  12 2053.89  110.09
   2  -1  12 1871.01  108.09
   2  -1  12 1924.71  107.99
   2   1 -12 1909.71  111.39
   2   1  12 1854.31  110.59
  -2  -1  12 1961.90  111.49
  -2  -1  12 2127.09  112.19
   2  -1 -12 1999.80  111.69
   2   1  12 1913.41  108.59
   3  -1  12  531.65   38.60
   3  -1 -12  712.33   42.40
   3   1  12  667.73   37.40
   3   1  12  706.73   40.80
  -3  -1  12  676.13   42.50
  -3  -1  12  632.74   41.80
  -4   1  12   71.49   13.80
   4   1 -12   62.19   14.10
   4  -1  12   59.89    6.80
   4  -1  12   69.19    9.90
  -4  -1  12   48.10   13.70
   4   1  12   56.49    7.10
   4  -1 -12   48.30   14.00
   4   1  12   36.90   10.80
   5  -1  12   -1.00    9.90
   5  -1  12   15.60    6.80
  -5   1  12  -11.70   12.60
   5   1 -12    3.10   15.50
   5   1  12   -7.00   12.40
  -5  -1  12   -0.10   13.80
   5   1  12   17.70    7.80
   5  -1 -12   34.60   17.40
   0  -2 -12  778.32   44.40
   0   2 -12  739.73   43.20
   0  -2  12  739.13   43.90
  -1  -2 -12 1672.73   94.29
   1  -2  12 1728.53   94.09
   1   2 -12 1753.52   95.49
  -1  -2 -12 1796.12   93.99
  -1  -2  12 1627.64   95.99
   1  -2 -12 1631.24   95.89
  -1  -2  12 1554.34   95.59
   2  -2  12  247.38   16.80
   2  -2  12  237.68   14.90
   2   2 -12  256.67   19.60
  -2  -2  12  286.27   20.60
   2  -2 -12  265.37   20.30
  -2  -2  12  253.67   20.80
   2   2  12  265.37   20.00
   2   2  12  279.27   16.40
   3  -2  12  255.97   17.70
   3   2 -12  254.27   22.50
  -3   2  12  272.67   22.10
  -3  -2  12  250.37   22.20
   3  -2 -12  278.27   23.20
   3   2  12  267.67   21.60
   3   2  12  270.67   17.30
  -3  -2  12  275.77   23.80
   4   2 -12   56.39   14.80
   4  -2  12   59.19    8.00
  -4   2  12   51.49   12.40
   4   2  12   48.30    7.60
  -4  -2  12   52.99   12.20
   4   2  12   41.00   12.10
   4  -2 -12   46.30   14.20
  -4  -2  12   45.90   14.00
  -5   2  12   51.09   15.90
   5   2 -12   62.49   17.80
   5  -2  12   46.80   10.20
   5  -2  12   69.69    8.30
   5  -2 -12   28.90   17.60
  -5  -2  12   35.80   16.80
   5   2  12   42.50    9.80
   0   3 -12  545.05   32.90
   0  -3  12  581.04   34.10
   0  -3 -12  517.75   33.40
   0  -3  12  597.24   34.40
   0  -3 -12  574.14   34.60
  -1  -3 -12  744.23   43.50
  -1  -3 -12  724.43   44.00
   1   3 -12  681.93   44.40
   1  -3  12  698.63   43.50
   1  -3  12  728.63   43.20
   1   3  12  814.92   45.70
   1  -3 -12  840.32   46.00
  -1  -3  12  749.03   45.70
  -1  -3  12  802.72   45.40
   2  -3  12   73.89    6.50
  -2  -3 -12   66.39    7.80
  -2  -3 -12   81.99    7.50
   2   3 -12   73.59   10.00
   2  -3  12   76.29    7.50
  -2  -3  12  100.59   12.30
   2  -3 -12  106.79   13.80
   2   3  12   90.59    8.70
  -2  -3  12   89.59   12.50
   2   3  12   82.99   13.30
  -3   3  12  911.81   49.50
   3  -3 -12  741.43   49.70
  -3  -3  12  753.22   49.20
   3   3  12  757.42   49.10
   3   3  12  781.32   45.70
  -3  -3  12  737.93   50.29
  -4   3  12    9.50   10.10
   4   3 -12   -8.10   10.60
  -4  -3  12    2.40   12.20
   4  -3 -12    7.70   12.90
   4   3  12   -3.40   10.90
   4   3  12    2.60    6.50
  -4  -3  12    2.70    9.10
   5   3 -12    3.30   14.80
   5  -3  12   -0.30    7.10
  -5   3  12    2.10   13.40
  -5  -3  12    8.10   16.10
   5  -3 -12  -10.90   15.80
   5   3  12   -7.60   16.00
   5   3  12   11.80   11.80
   0  -4 -12  511.05   30.50
   0   4 -12  455.25   29.30
   0  -4  12  506.45   31.10
   0  -4  12  506.65   30.70
   1   4 -12  596.34   37.30
  -1  -4 -12  535.15   36.40
   1  -4  12  552.74   36.10
   1  -4  12  602.54   36.20
   1   4  12  602.54   39.90
  -1  -4  12  715.73   38.70
  -1  -4  12  729.13   39.40
   2   4 -12  160.68   15.00
   2  -4  12  140.99   10.30
   2   4 -12  154.98   16.20
  -2  -4 -12  144.89   12.10
   2   4  12  119.79   16.30
  -2  -4  12  112.79   16.40
   2  -4 -12  148.49   16.80
   2   4  12  129.29   12.20
  -2  -4  12  124.09   15.40
   3   4 -12    3.70    9.00
   3  -4  12   17.80    3.80
   3   4  12   18.00    6.40
  -3  -4  12   17.70   11.20
  -3  -4  12   31.40   10.70
   3   4  12   18.00   10.10
   3  -4 -12   15.60   10.90
   4   4 -12  210.78   22.50
  -4   4  12  189.58   21.60
   4   4  12  135.49   16.30
  -4  -4  12  148.09   20.10
   4   4  12  145.39   19.80
   4  -4 -12  162.08   20.90
   0  -5  12   82.69   10.10
   0  -5 -12   77.49   12.50
   0   5  12   64.69   10.40
   0   5 -12   72.39    8.90
   0  -5  12   86.29   11.30
   1  -5  12  107.69   11.10
  -1  -5 -12   97.39   11.50
   1   5 -12   96.09   11.80
   1   5 -12   97.59   13.00
   1  -5  12  113.39   10.30
  -1  -5  12  120.39   14.40
   1   5  12  105.89   14.70
  -1  -5  12   95.29   13.40
   2   5 -12  428.56   32.20
  -2  -5 -12  460.75   29.60
   2   5 -12  429.86   31.20
   2  -5  12  434.66   27.90
  -2  -5  12  509.15   33.90
  -2  -5  12  476.15   32.50
   2   5  12  494.75   29.80
   2   5  12  489.15   33.30
   3  -5  12   13.10    6.10
  -3  -5 -12   13.90   11.50
   3   5 -12    7.60   10.50
   3   5  12   14.70    7.30
  -3  -5  12   -0.90    7.80
   3   5  12   10.40   11.20
   3  -5 -12   11.30   12.00
  -3  -5  12   17.10   11.20
  -4   5  12   38.20   12.70
   4   5 -12   51.59   14.70
   4  -5  12   57.59    7.30
   4   5  12   62.99   16.80
   4   5  12   45.90   10.20
   4  -5 -12   45.00   16.40
  -4  -5  12   27.70   13.60
  -4  -5  12   30.30   15.60
   0   6  12  716.33   49.40
   0  -6 -12  758.22   48.00
   0  -6  12  898.61   48.90
   0  -6  12  784.52   48.40
   0   6 -12  842.92   47.10
   1   6 -12  128.39   13.70
   1   6 -12  142.09   16.00
   1  -6  12  132.79   13.50
  -1  -6 -12  118.59   14.10
   1  -6  12  117.99   12.20
  -1  -6  12  156.78   17.00
  -1  -6  12  166.88   16.40
   1   6  12  162.58   18.40
   1  -6 -12  161.88   14.80
   2   6 -12    6.40    8.30
   2   6 -12   12.00    8.50
   2  -6  12    3.80    6.00
   2   6  12   21.50    8.50
   2   6  12   18.90    9.70
  -2  -6  12   16.20   10.50
   3   6 -12   78.09   14.10
  -3  -6 -12   86.89   11.30
   3  -6  12   85.79   10.90
   3   6  12   67.39   15.50
   3   6  12   62.29   11.30
  -3  -6  12   44.20   13.90
  -3  -6  12   58.79   15.20
   4   6 -12   92.59   18.20
   4  -6  12  103.29   12.80
  -4   6  12  121.69   16.80
   4   6  12   93.79   14.10
  -4  -6  12  131.39   21.50
  -4  -6  12   99.69   20.50
   4  -6 -12  116.79   20.60
   0   7  12   11.80    8.60
   0  -7  12   21.40    9.10
   0  -7  12   22.30    8.30
   0  -7 -12   21.90    8.80
   0   7 -12   23.00    7.70
   0   7 -12   25.20    6.50
  -1   7  12  127.09   16.20
   1   7 -12  150.18   17.10
  -1  -7 -12  134.09   14.80
   1  -7  12  116.49   12.30
   1   7 -12  118.59   14.30
   1  -7  12  133.39   14.50
   1   7  12   98.39   15.40
  -1  -7  12   97.19   16.00
  -1  -7  12   97.29   13.50
   2   7 -12    6.80   10.20
  -2  -7 -12   49.30   10.40
   2   7 -12   36.00   10.10
   2   7  12   42.70   10.40
  -2  -7  12   54.39   13.90
   3   7 -12   94.19   14.90
  -3  -7 -12   89.69   12.60
   3  -7  12   94.99   10.70
   3   7 -12   56.69   14.60
  -3  -7  12   68.79   14.80
  -3  -7  12   59.69   16.90
   3   7  12   95.39   19.60
   3   7  12   44.90   11.60
   4   7 -12   29.50   16.50
  -4   7  12    8.60   15.60
   4  -7 -12   -8.90   18.30
   4   7  12   24.00   12.50
  -4  -7  12   -1.20   18.30
   0  -8  12    4.40    8.60
   0  -8  12   -2.40    8.60
   0   8 -12   -3.00    7.30
   0   8 -12    5.80    6.10
   0   8  12   18.30    8.40
   1  -8  12   25.60    7.00
   1  -8  12   27.90    9.60
  -1   8  12    0.40    9.80
   1   8 -12   19.80    8.80
   1   8 -12   35.20   11.30
  -1  -8  12   24.60   12.20
  -1  -8  12   14.30   11.50
  -2  -8 -12    5.90    8.10
  -2   8  12    3.30    8.70
   2   8 -12   -0.30    9.70
   2   8 -12   17.20   12.00
   2  -8  12   13.10    8.60
  -2  -8  12   13.30   14.10
   2  -8 -12    5.90    9.30
   2   8  12   -0.10   10.80
   3  -8  12   12.90    9.10
   3   8 -12    2.50   12.30
  -3  -8 -12    1.60   11.10
  -3  -8  12  -10.50   15.00
   3   8  12   -0.30   11.40
   0   9 -12   16.60    9.70
   0  -9  12   12.60   10.00
   0   9 -12   11.80    8.10
   0  -9  12   -4.60    9.80
   0  -9 -12    7.00   10.40
   1   9 -12   36.80   19.20
   1  -9  12   73.09   20.50
   1   9 -12   69.29   11.70
   1  -9  12   43.80    8.90
  -1  -9 -12   75.69   13.50
   1  -9 -12   60.29   13.30
  -1  -9  12   50.99   14.20
  -1  -9  12   64.69   14.80
   1   9  12   30.30   15.70
   2  -9  12   21.30   11.20
   2   9 -12   14.10   14.40
   2   9 -12   24.10   11.10
  -2  -9 -12   27.90   12.30
  -2   9  12   19.70   12.00
   2   9  12    6.50   12.30
  -2  -9  12    9.90   14.80
  -3   9  12   43.60   13.80
   3   9 -12   57.59   16.30
   3  -9  12   38.90   13.40
   3   9  12   21.70   15.50
  -3  -9  12   45.90   20.00
   0 -10  12   53.39   13.40
   0  10  12   30.30   16.20
   0  10 -12   41.30   12.00
   0 -10  12   61.19   22.20
   0  10 -12   30.10   10.00
   1 -10  12   45.80   14.00
   1 -10  12   64.99   10.60
   1  10 -12   51.59   16.30
  -1  10  12   56.49   14.60
   1  10 -12   56.29   11.30
  -1 -10  12   50.69   15.20
  -2  10  12  -12.20   12.80
   2  10 -12   19.00   12.10
   2 -10  12    6.30   12.90
  -2 -10  12  -21.30   15.80
   0   0 -13   -1.50    3.40
   0   0  13   -0.20    4.30
  -1   0  13   47.70    7.90
   1   0  13   33.70    5.40
   1   0 -13   29.10    6.30
   2   0  13  819.82   46.20
   2   0  13  740.53   43.70
  -2   0  13  776.92   47.70
   2   0 -13  754.02   47.40
  -2   0  13  788.02   47.50
   2   0  13  791.02   44.40
   3   0 -13  140.79   15.90
   3   0  13   93.29   12.90
   3   0  13  109.09    7.90
  -3   0  13  116.09   15.80
   4   0  13   -4.00    8.40
   4   0 -13  -16.70   11.40
   4   0  13    0.90    4.10
  -4   0  13   -7.30   11.10
  -5   0  13    2.10   14.60
   5   0  13    5.70    6.60
   5   0 -13  -23.50   15.30
   5   0  13  -10.00   12.20
   0   1  13  969.50   56.19
   0  -1  13  952.00   55.79
   0   1 -13  943.01   55.09
   0  -1 -13  999.20   55.79
  -1  -1 -13  725.53   41.00
   1  -1  13  699.73   41.80
  -1  -1 -13  683.23   41.20
   1   1 -13  702.03   43.20
   1  -1 -13  780.32   43.80
  -1  -1  13  781.52   43.90
   2  -1  13  133.79    9.70
   2   1 -13  161.78   14.90
   2  -1  13  140.59   12.50
  -2  -1  13  168.58   15.70
  -2  -1  13  146.79   15.20
   2   1  13  166.38   14.60
   2   1  13  150.38   10.50
   2  -1 -13  157.38   15.20
  -3   1  13  828.82   50.49
   3  -1  13  868.01   47.60
   3   1 -13  802.32   50.59
  -3  -1  13  839.92   51.09
   3  -1 -13  770.22   50.59
   3   1  13  809.52   49.00
  -3  -1  13  753.92   50.19
   3   1  13  766.12   45.70
   4   1 -13  309.07   27.20
   4  -1  13  315.27   22.10
  -4   1  13  284.77   26.80
   4  -1 -13  268.97   27.70
  -4  -1  13  233.88   27.10
   4   1  13  274.17   18.60
   4   1  13  297.47   24.80
  -5   1  13   38.60   15.00
   5  -1  13   27.30   11.30
   5   1 -13    9.80   16.10
   5  -1  13   36.20    7.00
   5   1  13   27.80   14.00
  -5  -1  13   26.30   15.60
   5  -1 -13   39.20   18.40
   5   1  13   41.00    8.50
   0  -2  13  127.19   11.30
   0   2 -13  132.59   10.30
   0  -2 -13  134.89   11.70
   1   2 -13  177.68   14.10
  -1  -2 -13  172.78   12.40
  -1  -2 -13  175.58   11.70
   1  -2  13  158.38   12.10
   2  -2  13  120.59   11.10
   2  -2  13  119.79    9.10
   2   2 -13  131.19   14.30
  -2  -2  13  142.89   15.10
   2   2  13  165.28   15.10
   2  -2 -13  162.78   15.30
  -2  -2  13  160.78   16.00
   2   2  13  162.88   10.90
   3   2 -13  548.35   33.10
  -3   2  13  570.34   32.90
   3  -2 -13  407.06   32.50
   3   2  13  421.76   31.40
   3   2  13  458.95   27.40
  -3  -2  13  388.36   33.00
  -3  -2  13  386.26   31.70
   4  -2  13  132.19   13.00
   4   2 -13  138.79   17.90
   4   2  13  109.79   15.80
  -4  -2  13   99.89   16.50
   4   2  13  116.49   12.00
   4  -2 -13  132.49   18.90
  -5   2  13    0.10   13.30
   5  -2  13   18.10    6.50
   5   2 -13   14.30   16.10
  -5  -2  13   25.40   15.60
   5   2  13   -9.90   16.10
   5   2  13    7.80    7.90
   5  -2 -13  -23.50   17.00
   0  -3  13   59.49    8.00
   0  -3 -13   58.89    8.50
   0   3 -13   63.09    7.30
   0  -3 -13   68.69    8.50
   0  -3  13   52.09    7.50
   1  -3  13 1371.66   80.69
   1  -3  13 1380.06   81.09
  -1  -3 -13 1342.77   81.39
   1   3 -13 1378.66   81.89
  -1  -3 -13 1252.17   80.69
  -1  -3  13 1540.65   82.89
  -1  -3  13 1543.75   83.19
   1   3  13 1521.45   82.99
   1  -3 -13 1600.94   83.49
  -2  -3 -13   72.69    7.60
   2  -3  13   79.29    6.80
  -2  -3 -13   79.09    7.20
   2   3 -13   84.69   11.20
  -2  -3  13   64.49   10.30
   2   3  13   77.39    8.90
   2  -3 -13   77.69   12.30
  -2  -3  13   75.29   11.80
   2   3  13   50.99    9.80
   3   3 -13  228.08   21.30
   3  -3  13  233.98   14.30
  -3   3  13  233.18   21.00
  -3  -3  13  225.18   21.30
   3   3  13  221.68   16.50
   3   3  13  219.38   21.30
  -3  -3  13  188.88   25.40
   4   3 -13   97.39   16.00
  -4   3  13   74.79   16.10
   4   3  13   96.09   15.40
  -4  -3  13   93.09   17.50
   4   3  13   84.49   10.30
   4  -3 -13   92.59   17.00
   5   3 -13   58.49   17.50
  -5   3  13   45.70   14.80
  -5  -3  13   33.80   17.40
   5  -3 -13   29.40   18.60
   5   3  13   39.90   16.20
   5   3  13   58.69   33.00
   0  -4  13   84.09   10.40
   0  -4 -13   85.09   10.10
   0   4 -13   68.19    8.20
   0  -4  13   82.29   10.80
   1   4 -13  211.88   16.60
   1  -4  13  212.78   15.30
  -1  -4 -13  208.58   15.60
   1  -4  13  186.98   15.00
  -1  -4  13  241.48   19.00
  -1  -4  13  247.28   24.10
   1   4  13  199.88   18.40
   2  -4  13  359.96   22.50
   2  -4  13  374.56   22.20
  -2  -4 -13  369.96   23.60
  -2  -4 -13  387.16   23.80
   2   4 -13  363.96   26.50
   2  -4 -13  373.26   28.10
   2   4  13  389.86   24.40
  -2  -4  13  364.66   26.80
   2   4  13  368.46   27.90
  -2  -4  13  366.46   28.30
   3  -4  13  196.28   12.80
   3   4 -13  180.88   19.90
   3   4  13  201.98   15.90
   3   4  13  170.38   21.10
  -3  -4  13  153.78   18.80
  -3  -4  13  219.18   23.40
   3  -4 -13  221.88   22.60
   4   4 -13   34.20   13.00
   4  -4  13   19.20    4.70
  -4   4  13   19.40   12.80
  -4  -4  13   21.40   14.20
   4  -4 -13   30.60   15.60
  -4  -4  13    5.10   13.50
   4   4  13    9.60   14.10
   4   4  13   12.90    8.20
   0   5 -13  478.15   29.10
   0  -5  13  471.25   30.90
   0  -5 -13  500.15   30.30
   0  -5  13  462.65   30.80
  -1  -5 -13  196.08   15.50
   1  -5  13  186.88   14.30
   1   5 -13  201.28   16.00
   1  -5  13  198.08   15.00
   1   5  13  162.18   18.20
  -1  -5  13  160.78   17.10
  -1  -5  13  188.48   17.80
   2   5 -13   88.39   12.50
  -2  -5 -13   99.79   12.40
   2  -5  13   98.89   10.10
   2   5 -13  105.29   14.90
  -2  -5  13   91.89   14.60
  -2  -5  13  111.19   14.50
   2   5  13  123.79   15.70
   2   5  13   86.09   12.20
   3   5 -13   62.99   12.20
  -3  -5 -13   75.59    9.20
  -3  -5 -13   71.39    9.70
   3  -5  13   63.29    9.00
   3   5  13   65.09    9.90
  -3  -5  13   54.39   13.50
   3  -5 -13   49.20   13.60
   4   5 -13   86.79   16.10
   4  -5  13   89.19   10.60
  -4  -5  13   59.29   17.00
   4  -5 -13   65.59   18.10
   4   5  13   70.49   18.10
   4   5  13   61.99   12.30
  -4  -5  13   74.29   15.60
   0  -6  13    4.40    7.50
   0   6  13   17.50    8.80
   0   6 -13   15.90    5.70
   0  -6 -13    9.90    6.30
   0  -6  13    5.90    6.90
   1  -6  13  181.18   16.40
   1  -6  13  187.78   15.60
   1   6 -13  191.48   16.90
  -1  -6 -13  179.68   17.00
   1   6 -13  185.88   18.80
   1   6  13  224.98   21.20
   1  -6 -13  232.88   18.00
  -1  -6  13  240.38   19.60
  -1  -6  13  226.08   20.10
   2   6 -13  140.99   16.70
   2  -6  13  127.79   13.00
   2   6 -13  129.69   17.40
   2   6  13  125.89   17.90
   2   6  13  125.29   16.70
   3  -6  13   14.70    6.30
   3   6 -13   22.60   11.80
   3   6 -13   20.20   12.60
  -3  -6 -13   23.60    8.60
   3  -6 -13   35.90   14.20
   3   6  13    0.60   12.20
   3   6  13   20.70    8.90
  -3  -6  13   27.60   13.40
  -3  -6  13   14.40   11.60
   4  -6  13   63.59    9.60
   4   6 -13   40.20   16.50
  -4   6  13   76.39   16.40
  -4  -6  13   76.09   18.50
   4  -6 -13   58.69   18.10
   4   6  13   68.89   12.70
   0  -7 -13  250.97   20.40
   0  -7  13  258.27   21.10
   0   7 -13  250.37   18.30
   0  -7  13  269.67   21.20
   0   7  13  201.08   22.20
  -1   7  13   52.49   10.70
   1  -7  13   62.79    9.80
  -1  -7 -13   44.60    9.70
   1   7 -13   49.20    9.90
   1  -7  13   59.09    8.20
   1   7 -13   55.89   11.00
  -1  -7  13   62.19   12.70
  -1  -7  13   53.79   11.00
  -2  -7 -13   44.00   10.30
   2  -7  13   33.10    9.00
   2   7 -13   30.40    9.90
   2   7  13   39.20   10.90
   2  -7 -13   44.50   10.60
  -2  -7  13   37.50   13.80
  -3  -7 -13   72.09   11.60
   3  -7  13   46.30    9.70
   3   7 -13   55.99   14.00
   3   7  13   54.09   13.00
  -3  -7  13   39.20   16.50
  -3  -7  13   46.20   13.90
   4   7 -13   -5.30   16.20
  -4   7  13    7.40   13.60
  -4  -7  13   10.70   18.40
   4  -7 -13  -15.90   19.10
   4   7  13   -1.10   12.10
   0  -8  13    6.30    8.70
   0  -8  13   13.40    9.50
   0   8 -13   23.50    7.00
  -1  -8 -13  226.88   22.00
   1   8 -13  258.27   23.30
   1   8 -13  232.38   21.00
   1  -8  13  245.88   21.60
   1  -8  13  254.67   19.10
  -1  -8  13  254.77   24.00
   1   8  13  251.57   33.50
  -1  -8  13  259.87   27.90
   2  -8  13   10.70    9.40
   2   8 -13   -9.30   11.00
  -2   8  13   11.60    8.40
   2   8 -13    9.20    9.60
  -2  -8 -13    6.30    8.00
   2  -8 -13   10.90   10.70
  -2  -8  13    6.90   13.80
   2   8  13   26.90   14.80
   2   8  13   39.90   12.20
  -2  -8  13   -3.40   12.60
   3   8 -13  104.39   16.60
  -3  -8 -13   87.49   14.50
   3  -8  13  107.69   13.50
   3   8  13   95.69   16.40
  -3  -8  13  107.39   20.70
   0   9 -13   17.20   10.30
   0   9 -13    0.50    7.90
   0  -9  13    5.70   10.40
   0  -9  13   12.70   10.10
   0   9  13  -14.50   12.00
   0  -9 -13    8.50   11.10
   1  -9  13   65.19    9.60
   1   9 -13   52.69   11.60
   1  -9  13   51.49   21.90
  -1  -9 -13   75.59   14.40
  -1  -9  13   49.90   14.50
   1  -9 -13   37.40   13.00
   1   9  13   94.19   19.00
  -1  -9  13   65.29   15.10
   2   9 -13   -0.60   10.60
  -2  -9 -13   28.60   12.10
   2  -9  13    4.80   10.40
  -2  -9  13   16.30   15.10
   2   9  13    9.50   12.60
   0  10 -13   36.30   11.80
   0 -10  13   25.10   13.20
   0  10 -13   21.90    9.50
   1  10 -13    7.20   10.00
  -1  10  13   -5.90   15.10
   1 -10  13   11.10   13.40
   1  10 -13   15.40   13.40
   1 -10  13   -0.80    8.80
  -1 -10  13    0.10   14.10
   0   0  14 5882.11  328.77
   0   0 -14 5976.00  328.37
  -1   0  14  174.18   15.10
   1   0 -14  171.48   14.60
   1   0  14  176.18   13.10
  -2   0  14  191.78   17.60
  -2   0  14  190.08   16.90
   2   0  14  147.99   14.80
   2   0 -14  165.88   16.40
   2   0  14  182.58   12.50
  -3   0  14  400.76   30.20
   3   0 -14  390.56   29.80
   3   0  14  409.16   27.50
   3   0  14  405.96   23.40
  -4   0  14  186.88   23.40
   4   0 -14  188.58   23.90
   4   0  14  185.48   12.80
   4   0  14  172.38   19.90
   5   0 -14    2.80   16.30
  -5   0  14   -3.40   14.10
   5   0  14    3.90    6.40
   5   0  14   -5.60   12.20
   0  -1 -14   92.09    9.80
   0   1 -14  105.69    9.10
   0  -1  14   98.29   10.30
   0   1  14   90.19   10.70
  -1  -1 -14  814.12   45.50
  -1  -1 -14  811.62   45.70
   1   1 -14  785.12   47.80
   1  -1  14  770.02   46.40
  -1  -1  14  825.12   48.30
   1  -1 -14  825.32   48.20
   2  -1  14  488.95   26.30
   2   1 -14  478.15   30.20
   2  -1  14  472.45   28.10
  -2  -1  14  436.66   30.70
   2   1  14  420.96   29.30
   2   1  14  425.46   26.40
  -2  -1  14  407.66   30.00
   2  -1 -14  444.86   30.20
   3  -1  14  151.48   13.10
  -3   1  14  171.68   17.90
   3   1 -14  128.69   16.30
   3   1  14  112.49    9.40
  -3  -1  14   93.99   14.10
  -3  -1  14  106.69   15.30
   3   1  14  124.39   15.50
   3  -1 -14   93.59   14.30
  -4   1  14   41.70   13.50
   4   1 -14   56.59   15.10
   4  -1  14   43.10    9.80
   4  -1  14   41.60    5.90
  -4  -1  14   81.29   15.50
   4   1  14   80.29   12.80
   4  -1 -14   82.19   15.70
   5  -1  14   31.80    6.80
   5   1 -14   41.40   17.30
  -5   1  14   34.00   16.00
   5  -1  14   52.39   16.20
  -5  -1  14    2.50   14.40
   5   1  14    9.50   13.40
   5   1  14   37.80    7.90
   5  -1 -14    9.70   18.20
   0   2 -14   16.50    4.40
   0  -2  14   22.60    6.40
   0  -2 -14    8.90    5.10
  -1  -2 -14  848.52   50.09
  -1  -2 -14  849.41   49.70
   1  -2  14  832.42   49.99
   1   2 -14  895.51   51.49
  -1  -2  14  906.31   52.39
  -1  -2  14  923.61   52.19
   1  -2 -14  857.81   51.99
   2  -2  14  575.14   34.60
   2   2 -14  600.04   38.30
  -2  -2  14  624.44   38.90
   2   2  14  613.84   35.50
   2  -2 -14  615.14   39.10
  -2  -2  14  585.84   39.20
   2   2  14  634.04   38.40
   3  -2  14   20.80    5.80
   3   2 -14   20.60   10.00
  -3   2  14   24.80    9.90
  -3  -2  14   37.40   10.30
  -3  -2  14   48.40   12.50
   3   2  14   34.80   10.00
   4   2 -14   11.60   12.20
   4  -2  14    6.30    8.10
  -4   2  14   22.10   11.40
   4   2  14   17.60    6.30
   4  -2 -14   32.40   14.60
  -4  -2  14   37.30   14.00
   4   2  14   11.20   11.40
  -4  -2  14   25.10   12.60
   5  -2  14   40.90    9.70
   5   2 -14   55.09   18.30
  -5   2  14   41.40   16.10
   5   2  14   51.49   10.00
   5   2  14   43.00   15.90
   5  -2 -14   36.80   18.90
  -5  -2  14   51.69   17.90
   0   3 -14  396.86   24.00
   0  -3 -14  389.66   25.90
   0  -3  14  378.86   25.70
   0  -3  14  388.86   25.30
   0  -3 -14  395.36   24.70
   1  -3  14  340.57   21.20
   1  -3  14  322.87   20.80
   1   3 -14  332.27   22.20
  -1  -3 -14  316.47   20.50
  -1  -3 -14  329.17   21.40
   1  -3 -14  315.87   23.70
  -1  -3  14  300.27   22.60
  -1  -3  14  303.97   23.40
  -2  -3 -14   20.10    4.50
   2  -3  14   25.50    4.50
  -2  -3 -14   24.30    4.30
   2   3 -14   24.10    8.40
   2  -3 -14   48.80   10.40
  -2  -3  14   37.70    9.10
  -2  -3  14   38.00    9.10
   2   3  14   42.50    9.60
   3  -3  14  522.25   34.00
   3   3 -14  510.35   38.90
  -3  -3  14  642.34   40.20
   3  -3 -14  655.33   41.20
   3   3  14  654.73   35.70
   3   3  14  604.24   40.20
  -3  -3  14  561.74   41.00
   4   3 -14  143.99   18.50
  -4   3  14  131.19   17.20
   4  -3 -14   93.59   17.50
  -4  -3  14   81.49   17.10
   4   3  14  132.89   13.30
   4   3  14   98.79   16.40
   0  -4  14 1075.09   64.59
   0  -4 -14 1093.19   63.89
   0   4 -14 1102.59   62.99
   0  -4  14 1152.58   64.49
  -1  -4 -14  250.67   17.40
   1   4 -14  247.48   18.40
   1  -4  14  231.88   17.00
   1  -4  14  238.48   17.00
   2  -4  14  131.79   11.10
  -2  -4 -14  130.39   12.20
   2   4 -14  137.19   15.90
   2  -4  14  138.79   10.90
  -2  -4 -14  125.79   12.20
   2  -4 -14  170.98   18.40
  -2  -4  14  150.58   17.70
   2   4  14  152.48   13.30
  -2  -4  14  150.38   16.50
   2   4  14  172.88   17.60
   3   4 -14   -1.10    9.90
   3  -4  14    8.20    3.90
   3   4  14    4.80    6.00
   3  -4 -14   16.80   10.90
  -3  -4  14    5.80    8.10
  -3  -4  14    9.70   11.70
   3   4  14   -2.40   10.10
  -4   4  14   50.69   13.70
   4   4 -14   21.80   13.50
   4  -4  14   50.89    5.70
   4   4  14   52.89   15.30
  -4  -4  14   95.49   16.80
   4  -4 -14   65.49   17.20
   4   4  14   68.99   10.60
  -4  -4  14   60.09   14.50
   0  -5  14  216.58   18.30
   0  -5  14  208.68   18.10
   0  -5 -14  236.08   17.40
   0   5 -14  214.68   15.60
   1  -5  14   43.50    7.90
   1  -5  14   54.49    7.70
   1   5 -14   48.70    8.50
  -1  -5 -14   55.99    8.40
  -1  -5  14   82.39   11.40
  -1  -5  14   71.99   10.30
   2  -5  14  632.74   37.70
   2   5 -14  552.54   41.00
  -2  -5 -14  620.54   38.80
   2  -5  14  644.24   36.20
   2   5  14  660.93   39.20
  -2  -5  14  661.23   43.30
   2  -5 -14  692.73   43.70
   2   5  14  625.44   42.50
  -3  -5 -14   67.49    8.90
  -3  -5 -14   69.59    7.40
   3  -5  14   62.49    7.40
   3   5 -14   72.59   13.80
  -3  -5  14   60.89   15.10
   3   5  14   53.09    9.70
   3   5  14   43.60   14.40
   3  -5 -14   63.39   15.70
  -4   5  14   10.00   12.90
   4  -5  14    3.80    5.90
   4   5 -14   19.70   14.40
  -4  -5  14   14.10   15.60
   4  -5 -14    5.20   16.90
   4   5  14   44.60   17.50
   4   5  14   21.70    9.70
  -4  -5  14   29.60   15.30
   0  -6 -14  183.38   17.50
   0   6  14  210.38   19.70
   0  -6  14  210.28   18.70
   0  -6  14  198.98   18.30
   0   6 -14  217.28   15.80
   1  -6  14  408.76   26.70
  -1  -6 -14  427.26   27.90
   1   6 -14  392.36   27.60
   1  -6  14  403.66   27.30
  -1  -6  14  376.66   29.30
   1  -6 -14  400.26   27.90
   1   6  14  507.75   40.90
  -1  -6  14  436.46   30.70
   2  -6  14   84.29   11.00
   2   6 -14   90.39   12.70
   2   6  14   51.19   12.60
  -2  -6  14   44.00   12.70
   3  -6  14  100.09   11.70
   3   6 -14   84.39   14.70
  -3  -6 -14  101.99   13.60
   3   6 -14   95.39   16.70
  -3  -6  14   68.29   14.60
   3   6  14   80.99   17.00
  -3  -6  14  128.39   19.30
   3   6  14   93.69   12.70
   3  -6 -14   92.09   18.00
  -4   6  14   15.10   14.50
   4   6 -14   17.90   15.10
   4  -6  14    5.90    7.50
   4   6  14   19.20   10.80
  -4  -6  14   35.10   18.10
   4  -6 -14   10.50   17.20
   0   7  14   73.69   13.20
   0  -7 -14  101.59   12.70
   0  -7  14   98.79   12.80
   0   7 -14   89.99   11.60
   0  -7  14  115.49   13.80
   1  -7  14   56.49    8.60
   1   7 -14   54.99    9.90
  -1  -7 -14   67.69   10.60
  -1   7  14   53.69   11.70
   1  -7  14   56.89   10.20
   1   7 -14   41.20   10.80
   2  -7  14  164.18   16.00
   2   7 -14  161.98   18.80
  -2  -7 -14  147.59   17.90
   2  -7 -14  170.88   20.60
   2   7  14  182.48   19.40
  -2  -7  14  173.48   24.00
   3   7 -14   33.00   13.10
   3  -7  14   70.89   15.00
  -3  -7 -14   49.30   11.20
  -3  -7  14   32.90   17.20
  -3  -7  14   58.19   16.00
   3  -7 -14   36.50   15.80
   3   7  14   40.40   12.40
   0   8 -14    1.20    6.50
   0  -8  14    1.60    9.30
   0  -8  14    0.30    9.20
   1   8 -14  181.58   17.60
   1  -8  14  150.28   18.20
   1  -8  14  154.98   15.20
  -1  -8  14  102.69   22.90
  -1  -8  14  166.58   20.40
   1   8  14  139.69   22.60
   2   8 -14   56.99   14.60
  -2  -8 -14   32.20    9.20
   2  -8  14   73.49   11.70
   2   8 -14   83.89   13.20
  -2   8  14   58.59   19.30
   2   8  14   88.39   14.50
  -2  -8  14   52.69   15.50
   2  -8 -14   55.09   12.50
  -2  -8  14   55.59   16.80
   3  -8  14   16.00   10.70
  -3  -8 -14   22.40   12.00
   3   8 -14   10.20   13.30
  -3  -8  14  -12.10   16.90
   3   8  14   24.60   13.60
   0   9 -14   36.40    9.40
   0   9  14   40.30   15.50
   0  -9  14   44.90   13.10
   0  -9  14   33.40   11.90
   0  -9 -14   25.80   11.80
   1  -9  14   27.70    8.50
   1   9 -14   18.20    9.70
  -1  -9 -14   51.09   13.10
   1  -9  14   21.50   11.50
  -1   9  14    7.50   12.10
  -1  -9  14   24.10   14.50
  -1  -9  14   12.70   13.20
   2   9 -14   36.50   12.20
   2  -9  14   49.60   14.00
  -2   9  14   36.90   13.60
  -2  -9 -14   66.19   14.00
  -2  -9  14   37.10   17.00
   0  10 -14   50.09   10.60
   1  10 -14   14.70   14.20
   1 -10  14   20.90    9.50
   1  10 -14   34.40   10.90
   1 -10  14    8.20   14.30
  -1 -10  14   16.30   15.40
   0   0  15    3.90    5.10
   0   0 -15    5.40    4.50
  -1   0 -15 1455.65   79.59
   1   0  15 1389.26   81.79
   1   0 -15 1459.65   82.79
  -1   0  15 1445.16   83.09
   2   0  15  192.58   16.10
   2   0 -15  175.58   17.40
  -2   0  15  197.88   17.80
  -2   0  15  177.28   17.40
   2   0  15  187.28   13.60
   3   0  15   93.59   13.20
   3   0  15   80.79    6.80
  -3   0  15   58.19   12.30
   3   0 -15   66.89   18.50
  -4   0  15  193.28   24.00
   4   0 -15  176.98   21.20
   4   0  15  168.68   12.20
   5   0  15   27.20    6.90
   5   0 -15   21.00   18.20
  -5   0  15   31.10   15.80
   5   0  15   11.90   12.20
   0  -1  15 1355.66   77.69
   0  -1 -15 1340.47   77.39
   0   1 -15 1374.66   76.89
   0   1  15 1348.07   77.99
  -1  -1 -15  348.67   21.80
  -1  -1 -15  334.57   22.10
   1   1 -15  352.86   24.60
   1  -1  15  358.06   23.30
   1  -1 -15  429.06   25.60
  -1  -1  15  445.86   26.00
   2  -1  15  565.24   34.10
   2   1 -15  546.85   35.90
   2  -1  15  559.84   32.40
   2  -1 -15  521.35   36.00
  -2  -1  15  535.05   36.60
  -2  -1  15  586.14   36.20
   2   1  15  562.24   35.50
   3  -1  15  229.38   19.00
  -3   1  15  270.27   23.90
   3  -1  15  232.68   15.00
   3   1 -15  208.28   22.60
  -3  -1  15  291.57   23.50
   3   1  15  276.57   16.40
  -3  -1  15  277.17   24.60
   3   1  15  271.07   24.40
   3  -1 -15  268.87   23.80
   4  -1  15    8.50    8.50
   4   1 -15    4.30   12.70
  -4   1  15   -1.60   11.80
   4   1  15   14.40    5.30
   4  -1 -15   15.60   14.00
   4   1  15   19.00   10.30
  -4  -1  15   15.40   12.50
  -5   1  15   32.60   16.20
   5   1 -15   36.30   19.50
   5  -1  15   22.80    7.80
   5   1  15   29.80   14.90
   5  -1 -15  -19.00   18.20
   5   1  15   12.90    7.70
  -5  -1  15   49.50   17.30
   0  -2 -15 1501.05   89.39
   0  -2  15 1658.93   89.59
   0   2 -15 1546.65   88.39
   1   2 -15  463.85   28.40
  -1  -2 -15  470.45   26.80
  -1  -2 -15  405.46   26.00
   1  -2  15  440.36   26.80
  -1  -2  15  432.56   28.90
   1  -2 -15  436.56   28.90
  -1  -2  15  407.86   29.00
   2  -2  15  177.98   12.50
   2   2 -15  198.68   17.60
   2  -2 -15  195.88   18.30
   2   2  15  180.68   13.40
  -2  -2  15  185.08   18.40
   2   2  15  165.58   18.10
  -2  -2  15  192.48   17.80
   3  -2  15  168.08   14.40
   3   2 -15  136.99   19.20
  -3   2  15  161.08   19.70
   3  -2 -15  189.48   20.50
  -3  -2  15  149.99   18.60
   3   2  15  191.78   13.10
   3   2  15  167.38   19.00
  -3  -2  15  178.88   26.50
   4   2 -15  132.19   18.60
   4  -2  15   98.89   13.60
  -4   2  15  127.79   16.70
   4   2  15  103.59   16.20
   4  -2 -15  177.28   21.20
   4   2  15  119.49   12.10
  -4  -2  15  105.59   18.50
  -5   2  15    0.60   14.50
   5   2 -15   -1.20   16.30
   5  -2 -15   -7.00   20.10
   5   2  15    2.50   15.70
   5   2  15   -1.30    7.90
  -5  -2  15  -11.70   16.50
   0   3 -15    9.90    4.50
   0  -3  15    4.90    5.50
   0  -3  15    6.60    5.80
   0  -3 -15    5.00    6.10
   0  -3 -15    4.90    5.00
   1  -3  15  676.63   37.70
  -1  -3 -15  709.63   38.20
   1   3 -15  658.23   38.80
  -1  -3 -15  633.64   37.30
   1  -3 -15  561.34   39.60
  -1  -3  15  527.35   39.40
  -2  -3 -15  318.67   19.70
  -2  -3 -15  318.87   19.50
   2   3 -15  308.27   24.10
   2  -3  15  299.47   20.10
   2   3  15  338.97   21.50
  -2  -3  15  334.17   25.10
   2   3  15  361.86   25.70
   2  -3 -15  342.77   25.60
  -2  -3  15  338.67   25.80
   3  -3  15   73.19    7.00
   3  -3  15   81.69    9.10
   3   3 -15   88.29   14.40
  -3  -3  15  114.29   16.40
   3   3  15  105.29   10.80
   3  -3 -15  105.69   15.40
   3   3  15  115.59   14.90
   4   3 -15    2.60   12.00
  -4   3  15   -0.40   11.40
   4  -3 -15   21.10   14.00
   4   3  15  -21.20   13.40
  -4  -3  15    7.50   12.80
   4   3  15    2.70    6.60
  -4  -3  15   20.60   13.80
   0  -4 -15  800.92   49.20
   0  -4  15  833.22   50.29
   0   4 -15  820.62   48.40
   0  -4 -15  862.91   50.89
   0  -4  15  867.41   50.19
   1  -4  15  441.56   26.20
  -1  -4 -15  443.46   27.20
  -1  -4 -15  361.66   25.70
   1   4 -15  411.86   27.00
   1  -4  15  414.16   26.00
  -1  -4  15  391.46   28.80
  -1  -4  15  405.86   28.30
   1   4  15  364.66   28.40
   1  -4 -15  416.76   28.90
   2  -4  15  141.19   12.10
   2  -4  15  143.29   11.80
   2   4 -15  133.99   16.80
  -2  -4 -15  152.38   12.90
  -2  -4 -15  154.58   12.70
   2   4  15  164.48   14.00
  -2  -4  15  172.48   17.50
   2  -4 -15  169.68   19.70
  -2  -4  15  150.08   19.10
   2   4  15  159.88   18.80
   3  -4  15  143.79   11.10
   3   4 -15  146.69   19.80
   3   4  15  164.38   14.70
  -3  -4  15  162.78   22.50
   3  -4 -15  168.58   21.50
   3   4  15  149.09   21.20
   4   4 -15   56.39   15.20
  -4   4  15   43.70   14.50
   4  -4  15   26.40    6.60
   4  -4 -15   38.80   16.10
  -4  -4  15   10.00   14.20
  -4  -4  15    9.20   14.40
   4   4  15   28.60    9.20
   4   4  15   12.50   14.10
   0  -5  15  199.28   25.30
   0  -5  15  228.78   19.30
   0  -5 -15  248.08   18.00
   0   5 -15  231.38   16.40
  -1  -5 -15  169.08   14.40
   1  -5  15  155.68   13.90
   1  -5  15  155.88   13.60
   1   5 -15  167.58   15.00
  -1  -5  15  109.39   15.30
   1   5  15  135.19   17.40
  -1  -5  15  128.49   16.70
   2   5 -15   70.09   14.50
   2  -5  15   77.29    8.60
   2  -5  15   66.69    8.00
  -2  -5 -15   67.99    9.40
  -2  -5 -15   73.39    9.80
   2   5  15   56.69   11.90
   2   5  15   74.39   10.50
   2  -5 -15   56.29   13.30
  -2  -5  15   48.80   14.00
  -3  -5 -15   90.19    9.00
   3   5 -15   85.49   14.20
   3  -5  15   95.99   10.60
  -3  -5 -15   94.29    9.00
   3   5  15   93.69   15.80
  -3  -5  15  107.19   17.10
   3  -5 -15  113.39   17.50
  -3  -5  15  128.79   16.00
   3   5  15  116.39   15.30
  -4   5  15   37.00   14.70
   4   5 -15   54.99   16.20
   4  -5  15   49.30    7.30
  -4  -5  15   44.50   17.90
   4   5  15   72.19   11.50
   4  -5 -15   68.99   19.70
  -4  -5  15   95.49   26.20
   0  -6  15    2.40    7.30
   0   6  15    8.20    8.50
   0   6 -15    7.80    5.60
   0  -6  15   10.10    7.90
   0  -6 -15   11.60    7.70
   1   6 -15  462.45   28.80
  -1  -6 -15  466.85   28.90
   1  -6  15  456.45   27.70
  -1  -6  15  386.06   30.20
  -1  -6  15  387.26   31.40
   1  -6 -15  366.66   28.30
   2   6 -15   31.40   10.50
   2  -6  15   52.79    8.80
   2   6  15   45.10   12.10
  -2  -6  15   50.29   13.80
   2   6  15   55.49   10.60
   3   6 -15   30.40   12.50
  -3  -6 -15   31.10    8.00
  -3  -6 -15   20.60    8.20
   3  -6  15   23.90    7.60
   3   6  15   37.70   10.80
  -3  -6  15   21.40   12.60
   3  -6 -15   41.80   15.70
  -3  -6  15   17.10   13.50
   3   6  15   37.60   14.70
   4  -6  15   28.50   10.70
   4   6 -15    9.60   16.10
  -4   6  15   13.50   14.30
   4  -6 -15   53.09   19.40
  -4  -6  15   42.50   19.30
   4   6  15   13.80   10.80
   0  -7  15   28.20   10.10
   0   7 -15   39.60    7.70
   0  -7  15   31.50   10.30
   1  -7  15  105.29   12.90
  -1  -7 -15  108.99   15.40
   1  -7  15  110.69   13.00
   1   7 -15  112.89   14.50
  -1  -7  15   99.99   15.30
  -1  -7  15   89.79   14.00
  -2  -7 -15  126.49   16.80
   2   7 -15  129.99   17.70
   2  -7  15  149.19   15.70
   2   7  15  137.59   18.00
  -2  -7  15  135.99   19.10
   3   7 -15   72.69   14.40
   3  -7 -15   72.39   19.00
  -3  -7  15   78.79   18.80
   3   7  15   68.99   13.70
   0  -8 -15  198.98   24.60
   0  -8  15  206.48   21.80
   0   8 -15  225.18   18.00
   0  -8  15  240.28   22.80
   1  -8  15   21.60    8.00
   1  -8  15   34.40   10.60
   1   8 -15   24.30    9.00
  -1  -8  15   41.40   13.10
   1  -8 -15    5.70    9.50
  -1  -8  15   24.80   13.10
   1   8  15   22.80   12.20
   2   8 -15   48.30   14.50
  -2  -8 -15   26.60   10.20
   2   8 -15   53.49   12.20
   2  -8  15   43.40   17.40
  -2  -8  15   53.49   16.40
   2  -8 -15   40.50   19.00
  -3  -8 -15   14.80   11.70
   3   8 -15   34.50   13.80
   3  -8  15    9.50   11.00
   3   8  15    0.30   12.60
  -3  -8  15   14.20   19.10
   0  -9  15   11.10   11.30
   0   9 -15   19.50    8.70
   0   9  15   28.40   14.10
   0  -9  15   18.40   12.70
   0  -9 -15   31.10   12.20
   1  -9  15   22.10    8.50
  -1  -9 -15   41.50   12.50
   1  -9  15   11.80   11.80
  -1   9  15   31.60   13.40
   1   9 -15   18.80   10.20
  -1  -9  15   33.50   14.10
   2   9 -15   49.60   13.30
  -2  -9 -15   64.49   14.70
  -2   9  15   98.09   16.00
  -2  -9  15   81.49   18.70
   0  10 -15   12.90    9.70
   0 -10  15   14.20   14.60
   1  10 -15   39.10   11.70
   1  10 -15   31.10   16.20
   1 -10  15    5.50    9.30
  -1 -10  15   -5.70   14.50
   0   0  16    5.00    5.60
   0   0 -16    4.00    4.60
  -1   0 -16  452.05   26.30
   1   0 -16  478.25   30.10
   1   0  16  472.95   28.90
  -1   0 -16  455.35   26.20
  -1   0  16  462.65   30.60
  -2   0  16  122.19   15.50
   2   0 -16  120.59   14.90
  -2   0  16  121.19   15.10
   2   0  16  124.19   10.90
   2   0  16   98.29   13.30
   3   0 -16  169.48   20.30
  -3   0  16  185.98   21.50
   3   0  16  183.28   12.30
   3   0  16  190.48   17.50
   4   0  16   11.50    9.80
   4   0  16    5.60    4.30
   4   0 -16    8.50   13.30
  -4   0  16    3.60   11.90
   0  -1  16  223.28   17.00
   0  -1 -16  214.18   16.30
   0   1 -16  215.38   15.50
   0   1  16  220.08   17.40
   1   1 -16 1236.38   68.69
  -1  -1 -16 1152.38   66.09
  -1  -1 -16 1183.88   66.39
   1  -1  16 1154.88   67.49
  -1  -1  16 1173.98   69.19
   1  -1 -16 1174.08   68.99
   2   1 -16  388.86   27.90
   2  -1  16  372.66   24.20
   2  -1 -16  435.16   28.60
  -2  -1  16  405.96   29.30
   2   1  16  377.76   27.40
  -2  -1  16  418.26   28.50
   3   1 -16  145.89   17.30
   3  -1  16  119.89   14.30
  -3   1  16  150.98   19.10
   3  -1  16  132.89   10.40
  -3  -1  16  123.89   16.00
   3   1  16  136.69   10.70
   3   1  16  116.59   16.40
   3  -1 -16  154.68   18.10
  -3  -1  16  132.29   25.20
   4  -1  16   21.90    9.70
   4   1 -16   15.70   13.80
  -4   1  16   18.90   13.10
   4  -1 -16   40.50   14.70
  -4  -1  16   12.20   13.00
   4   1  16   26.60    5.60
   4   1  16   13.90   11.30
   0  -2 -16   43.80    7.60
   0  -2  16   27.20    6.90
   0   2 -16   36.80    6.00
  -1  -2 -16  198.38   14.30
   1   2 -16  227.58   17.20
   1  -2  16  209.98   15.50
  -1  -2 -16  206.88   15.10
  -1  -2  16  202.18   19.20
  -1  -2  16  230.88   18.60
   1  -2 -16  233.68   18.20
   2  -2  16  363.66   26.00
   2   2 -16  362.16   29.70
  -2  -2  16  489.45   31.10
   2  -2 -16  497.45   31.40
  -2  -2  16  479.35   31.70
   2   2  16  488.35   30.90
   3  -2  16   60.19    8.20
  -3   2  16   40.20   11.70
   3   2 -16   56.19   13.00
  -3  -2  16   62.79   12.90
   3   2  16   71.89    8.90
   3   2  16   72.19   12.30
  -3  -2  16   45.50   10.90
   3  -2 -16   64.19   13.00
   4   2 -16   60.69   15.30
   4  -2  16   54.99    9.20
  -4   2  16   59.69   15.30
   4   2  16   66.29    8.40
   4   2  16   50.19   14.00
  -4  -2  16   48.20   15.80
   4  -2 -16   79.89   17.00
  -4  -2  16   64.59   14.50
   0   3 -16 1725.43   96.29
   0  -3 -16 1777.02   96.89
   0  -3  16 1674.53   97.89
   0  -3 -16 1601.24   97.69
   0  -3  16 1769.72   97.69
  -1  -3 -16  156.38   13.60
   1   3 -16  163.58   14.90
  -1  -3 -16  147.89   12.60
   1  -3  16  158.58   13.40
  -1  -3  16  156.88   15.90
  -1  -3  16  158.98   16.80
   1  -3 -16  184.28   16.80
   2  -3  16  258.07   17.00
   2   3 -16  258.27   21.30
  -2  -3 -16  254.97   15.70
  -2  -3 -16  255.07   15.60
   2   3  16  249.97   22.00
  -2  -3  16  262.07   22.20
   2  -3 -16  249.38   22.50
  -2  -3  16  255.37   23.10
   3  -3  16   43.10    6.10
   3   3 -16   40.60   11.20
   3  -3  16   65.79    8.90
  -3  -3  16   34.20   13.50
   3   3  16   30.30   11.70
   3  -3 -16   29.20   12.20
   3   3  16   43.20    7.50
  -3  -3  16    9.90    9.40
   4   3 -16   49.99   14.70
  -4   3  16   65.99   15.60
  -4  -3  16   83.59   17.80
   4   3  16   47.30   16.90
   4  -3 -16   50.19   15.80
  -4  -3  16  104.59   17.30
   4   3  16   76.49    9.90
   0   4 -16  206.68   14.80
   0  -4 -16  227.18   18.40
   0  -4  16  160.98   17.10
   0  -4  16  216.18   17.80
   1  -4  16  386.26   28.20
  -1  -4 -16  389.56   27.90
  -1  -4 -16  441.06   29.30
   1   4 -16  437.66   29.10
   1  -4  16  405.76   28.10
   1   4  16  498.65   31.40
  -1  -4  16  510.95   31.50
   1  -4 -16  552.84   32.40
   2  -4  16  442.46   27.00
  -2  -4 -16  468.25   27.80
   2  -4  16  450.65   27.00
   2   4 -16  466.35   31.00
  -2  -4 -16  426.76   27.10
  -2  -4  16  434.76   32.90
   2   4  16  400.66   32.00
   2  -4 -16  367.16   34.40
   3   4 -16  159.78   17.80
   3  -4  16  138.09   11.00
   3  -4 -16  135.89   18.70
   3   4  16  131.29   14.50
   3   4  16  101.09   16.30
  -3  -4  16  140.69   19.60
   4   4 -16   38.30   15.30
  -4   4  16   29.20   14.80
  -4  -4  16   55.59   16.60
   4   4  16    9.60   17.20
  -4  -4  16   33.10   16.20
   4  -4 -16   25.60   16.80
   4   4  16   36.20   11.70
   0  -5  16    8.80    7.50
   0  -5 -16    7.00    6.20
   0  -5  16    8.00    7.60
   0   5 -16    8.00    5.20
   1  -5  16  665.13   43.10
   1   5 -16  672.13   43.40
   1  -5  16  671.43   42.70
  -1  -5  16  751.12   45.40
  -1  -5  16  720.83   46.00
   1  -5 -16  772.02   46.80
   1   5  16  744.73   46.00
   2  -5  16   75.69    8.80
  -2  -5 -16   68.39    9.40
   2  -5  16   60.39    8.80
   2   5 -16   74.49   12.30
  -2  -5 -16   87.59   12.00
   2  -5 -16   57.69   13.90
  -2  -5  16   75.69   14.80
   2   5  16   56.89   13.00
   3  -5  16   23.00    6.20
   3   5 -16   18.30   11.40
   3   5  16   34.00   16.00
  -3  -5  16   13.80   13.30
   3   5  16   40.40   15.40
  -3  -5  16   20.10   12.50
   3  -5 -16    8.10   13.60
   4  -5  16   31.00    6.60
   4   5 -16   36.50   15.70
  -4   5  16   24.80   15.10
   4  -5 -16   17.30   17.50
  -4  -5  16   33.30   16.90
   4   5  16   19.50    9.70
   0  -6  16  119.19   15.90
   0   6 -16  126.99   12.10
   0   6  16  133.59   17.00
   0  -6 -16  100.89   14.00
   0  -6  16  126.69   16.00
   1  -6  16  201.28   17.60
  -1  -6 -16  187.98   17.50
   1  -6  16  195.98   16.80
   1   6 -16  195.88   17.70
  -1  -6  16  201.48   21.70
  -1  -6  16  186.98   20.10
   2  -6  16   71.19    8.50
   2   6 -16   80.39   13.40
   2  -6  16   88.59   11.00
   2   6  16  103.79   15.70
  -2  -6  16   88.69   16.00
   2  -6 -16  118.19   18.20
  -3  -6 -16  191.48   15.70
  -3  -6 -16  168.58   15.90
   3  -6  16  165.48   16.00
   3   6 -16  180.48   23.20
   3   6  16  179.88   23.40
  -3  -6  16  195.98   23.50
   3  -6 -16  234.08   28.20
  -3  -6  16  195.98   24.70
   3   6  16  175.28   19.70
  -4   6  16   -6.10   14.10
   4   6 -16   -1.60   15.60
  -4  -6  16   20.20   20.00
   4   6  16    5.60   11.20
   4  -6 -16   26.90   18.80
   0  -7  16  132.99   17.70
   0   7 -16  114.69   13.00
   0  -7  16  130.39   17.70
   1  -7  16  247.38   19.40
   1  -7  16  258.67   21.00
  -1  -7 -16  218.68   20.60
  -1  -7  16  214.38   24.40
   2  -7  16   31.70    9.40
  -2  -7 -16   14.80    8.70
   2   7 -16   33.20   11.00
  -2  -7  16   33.00   13.90
  -2  -7  16   37.10   15.00
   2   7  16   17.30   13.50
   3   7 -16   53.29   14.40
  -3  -7 -16   38.00   11.30
   3  -7  16   37.80   11.40
  -3  -7 -16   32.50   10.40
   3  -7 -16   57.79   19.20
  -3  -7  16   56.39   17.90
   3   7  16   46.60   17.40
   0  -8  16   18.30   15.10
   0  -8  16   19.30   10.60
   0   8 -16   17.60    7.20
   0   8  16   10.90   11.30
   0  -8 -16   10.40    9.60
   1  -8  16    4.00    9.60
   1  -8  16   -6.60    7.40
  -1   8  16   -7.20   10.90
   1   8 -16    0.20    8.80
  -1  -8  16    3.50   12.10
   1   8  16    5.20   12.70
   1  -8 -16   10.40    9.60
  -1  -8  16    1.90   12.20
  -2  -8 -16   23.20   10.40
   2   8 -16   26.60   10.80
   2  -8  16   35.70   11.20
  -2  -8  16   18.70   15.30
   3   8 -16    8.60   14.00
   3  -8  16   -3.40   10.40
  -3  -8 -16   -9.10   11.60
   3   8  16  -11.00   13.00
  -3  -8  16   -5.20   18.00
   3  -8 -16  -15.40   19.30
   0  -9 -16  132.89   17.90
   0  -9  16  132.99   17.40
   0   9 -16  131.69   16.10
   0  -9  16  134.49   18.60
   1  -9  16  -12.10   12.40
   1  -9  16   14.50    8.80
  -1  -9 -16   32.40   12.10
   1   9 -16   24.10   10.50
  -1   9  16   -5.10   13.50
  -1  -9  16   10.30   14.00
  -2   9  16   14.50   14.80
   2  -9  16   33.40   13.60
   2   9 -16   35.70   12.60
  -2  -9 -16   31.80   13.90
  -2  -9  16   29.10   17.20
   0 -10  16   26.00   14.50
   0  10 -16    6.00    9.30
   0   0 -17   -1.80    4.50
   0   0  17   -2.10    6.20
   1   0 -17  767.02   45.90
  -1   0 -17  740.73   42.30
  -1   0 -17  740.03   42.20
   1   0  17  766.02   44.80
   2   0  17   13.00    7.20
   2   0  17    4.90    5.40
  -2   0  17   -0.70    8.50
   2   0 -17   -0.40    8.10
  -2   0  17   12.70    8.70
  -3   0  17    6.10   10.20
   3   0 -17   11.60   11.50
   3   0  17    1.10    7.90
  -4   0  17   65.99   15.50
   4   0 -17   31.60   15.00
   4   0  17   51.59   11.90
   4   0  17   49.10    5.90
   0   1 -17  187.18   14.40
   0  -1  17  188.08   16.10
   0  -1 -17  187.68   15.10
  -1  -1 -17  681.03   40.80
   1  -1  17  795.32   42.80
   1   1 -17  711.43   43.50
  -1  -1 -17  713.03   41.10
  -1  -1  17  662.13   49.80
   1  -1 -17  711.73   44.00
   2  -1  17  325.07   22.80
   2   1 -17  314.47   26.30
   2  -1 -17  392.06   27.30
  -2  -1  17  414.66   27.50
  -2  -1  17  396.36   27.80
   3  -1  17  434.66   25.50
  -3   1  17  376.66   33.40
   3  -1  17  427.16   28.50
   3   1 -17  408.86   32.00
   3   1  17  423.86   30.60
   3   1  17  431.06   25.70
   3  -1 -17  415.86   32.50
  -3  -1  17  434.26   32.90
   4   1 -17   25.50   15.10
   4  -1  17   49.99   10.40
  -4   1  17   30.80   13.30
  -4  -1  17   63.09   16.60
   4   1  17   46.80   13.30
   4   1  17   49.10    6.90
   4  -1 -17   32.00   14.90
   0  -2  17 1878.31  108.29
   0   2 -17 1902.51  107.09
   0  -2 -17 1929.41  108.19
   1  -2  17  271.27   18.60
   1   2 -17  272.37   20.00
  -1  -2 -17  276.27   17.90
  -1  -2 -17  267.27   17.70
  -1  -2  17  251.77   21.00
  -1  -2  17  248.48   20.90
   1  -2 -17  239.18   20.40
   2   2 -17  179.88   17.40
   2  -2  17  177.68   12.20
   2   2  17  130.69   17.40
  -2  -2  17  129.49   18.10
  -2  -2  17  115.99   17.40
   2  -2 -17  143.19   17.20
  -3   2  17   32.50   14.20
   3  -2  17   30.50    7.40
   3  -2  17   43.00    5.50
   3   2 -17   31.40   11.80
   3   2  17   54.39    7.20
   3   2  17   55.39   12.20
   3  -2 -17   42.90   12.00
  -3  -2  17   11.90    8.60
  -3  -2  17   44.30   13.10
  -4   2  17   82.59   16.10
   4  -2  17   75.89   10.60
   4   2 -17   73.89   15.80
  -4  -2  17   75.49   17.30
  -4  -2  17   60.49   15.40
   4   2  17   77.59    9.10
   4  -2 -17   86.39   18.00
   4   2  17   89.29   15.70
   0  -3 -17   75.99   10.20
   0   3 -17   59.09    7.60
   0  -3 -17   73.79    9.80
   0  -3  17   54.49    9.40
   0  -3  17   62.49    9.40
  -1  -3 -17   45.70    7.50
   1   3 -17   61.79    9.40
   1  -3  17   32.40    7.30
  -1  -3 -17   34.60    6.30
  -1  -3  17   68.39   10.90
   1  -3 -17   53.19   10.60
  -1  -3  17   39.00    9.00
   2   3 -17 1287.27   72.39
   2  -3  17 1206.98   69.19
  -2  -3  17 1105.79   73.39
   2   3  17 1334.27   73.19
   2  -3 -17 1140.59   75.39
   3  -3  17   11.90    4.70
   3   3 -17   16.50   11.40
   3  -3  17    3.20    5.40
   3   3  17   13.10   10.70
   3  -3 -17    1.80   11.70
  -3  -3  17    6.70   12.00
   3   3  17    0.70    6.00
  -4   3  17   84.19   17.40
   4   3 -17   78.29   16.20
   4  -3 -17   62.49   17.80
  -4  -3  17   47.10   17.50
   4   3  17   69.79   10.00
  -4  -3  17   80.99   17.50
   4   3  17   86.99   17.40
   0  -4 -17  466.25   31.00
   0  -4  17  470.75   32.40
   0  -4  17  438.66   30.50
   0  -4 -17  452.35   29.10
   0   4 -17  438.66   27.80
   1  -4  17  186.58   15.60
  -1  -4 -17  203.28   16.30
   1   4 -17  178.58   16.10
  -1  -4 -17  180.98   14.60
   1  -4  17  190.78   15.50
  -1  -4  17  170.48   18.30
  -1  -4  17  151.28   17.10
   1   4  17  149.29   18.00
   1  -4 -17  148.29   18.40
  -2  -4 -17   19.30    5.90
   2  -4  17   23.90    6.60
  -2  -4 -17   26.80    9.20
   2  -4  17   18.90    6.30
   2   4  17   15.90   10.90
   2  -4 -17   21.70   10.70
   3   4 -17   -5.90   11.10
   3  -4  17    6.20    5.00
   3  -4 -17   -8.10   11.90
  -3  -4  17   13.70   12.80
   3   4  17    1.00    7.30
  -3  -4  17   -2.80   10.70
   4  -4  17   43.10    6.10
  -4   4  17   59.09   17.20
   4   4 -17   46.50   16.00
   4   4  17   77.89   17.50
   4  -4 -17   62.79   18.20
  -4  -4  17   50.49   22.10
   4   4  17   44.60   13.70
  -4  -4  17   71.49   17.80
   0  -5  17   30.00    9.10
   0   5 -17   38.50    6.60
   0  -5 -17    7.30    8.90
   0  -5 -17   27.90    7.70
   0  -5  17   28.50    9.10
  -1  -5 -17  188.18   17.80
   1   5 -17  239.48   18.70
   1  -5  17  199.18   18.10
  -1  -5 -17  234.98   19.70
   1  -5  17  233.48   18.30
  -1  -5  17  230.88   22.10
   1  -5 -17  182.98   25.90
  -1  -5  17  223.88   20.80
   2   5 -17   13.60    9.10
   2  -5  17   16.70    5.80
  -2  -5 -17   15.50    6.70
  -2  -5 -17   16.70    7.50
   2  -5  17   14.80    6.80
  -2  -5  17   21.60   13.40
   2   5  17   14.80   12.10
   2  -5 -17   22.60   12.80
   3   5 -17  217.98   24.30
   3  -5  17  210.88   16.70
  -3  -5  17  249.18   28.20
   3   5  17  236.58   28.10
  -3  -5  17  230.98   25.30
   3  -5 -17  221.38   26.80
   3   5  17  223.88   20.60
  -4   5  17    1.90   14.40
   4   5 -17   -0.30   15.30
   4  -5  17    1.40    7.70
  -4  -5  17    3.80   15.80
   4   5  17   -5.80    9.90
   4  -5 -17   -1.70   17.80
   0  -6 -17   71.09   10.90
   0   6 -17   82.89   11.00
   0  -6  17   73.99   12.60
   0  -6  17   92.39   12.40
  -1  -6 -17  102.19   14.30
   1   6 -17  104.19   12.70
   1  -6  17   93.99   11.50
   1  -6  17  120.19   13.60
  -1  -6  17  116.89   16.00
  -1  -6  17   81.49   14.10
  -2  -6 -17   20.10   12.30
   2  -6  17   28.70    8.30
  -2  -6 -17   36.10    9.60
   2   6 -17   28.00   10.40
   2  -6 -17   21.50   14.50
  -2  -6  17   34.70   14.00
   2   6  17   52.59   17.10
   3  -6  17   26.30    8.40
  -3  -6 -17   29.50    7.20
  -3  -6 -17   33.90    7.60
   3   6 -17   27.30   13.10
  -3  -6  17   40.20   16.50
  -3  -6  17   20.80   19.60
   3  -6 -17   13.60   15.00
   3   6  17   21.90   11.10
   0  -7  17   -8.00    8.80
   0  -7  17   13.70    9.90
   0   7 -17   11.20    6.60
   1   7 -17    0.70    9.40
   1  -7  17    3.40    9.30
   1  -7  17    2.90    7.90
  -1  -7 -17   -3.10    8.00
  -1  -7  17   -4.60   10.10
   1  -7 -17    1.50    8.30
  -1  -7  17   14.30   17.10
  -2  -7 -17   98.79   13.60
   2   7 -17  108.19   14.90
   2  -7  17  116.59   15.60
   2   7  17   74.69   17.20
  -2  -7  17  102.19   17.60
   2  -7 -17  115.69   16.20
   2  -7 -17  155.98   21.40
  -2  -7  17  109.59   17.50
  -3  -7 -17   -1.30    9.30
   3   7 -17    2.70   13.00
  -3  -7 -17    8.60    9.60
   3  -7  17    0.60    9.80
   3  -7 -17  -27.40   15.80
  -3  -7  17   10.90   18.30
   3   7  17   22.50   11.60
   0  -8  17  137.89   17.50
   0  -8 -17  140.29   16.50
   0  -8  17  137.19   17.00
   0   8  17  122.79   18.00
   0   8 -17  146.09   14.60
   1  -8  17   34.30   10.50
   1   8 -17   18.00    9.50
  -1   8  17    3.10   11.50
   1  -8  17   15.30    8.40
  -1  -8  17   44.40   13.50
  -1  -8  17   21.40   13.50
   1  -8 -17   23.60   11.20
  -2  -8 -17    5.80   11.50
   2  -8  17   27.20   11.50
   2   8 -17   -7.60   10.30
  -2  -8  17    2.60   16.50
   0   9 -17    2.90    8.10
   0  -9  17    6.50   13.90
   0  -9  17    3.10   12.30
   1   9 -17    0.90    9.90
   1  -9  17   19.70   12.70
   1  -9  17    2.80    9.20
  -1  -9 -17   29.90   12.60
  -1  -9  17    7.40   14.40
   2   9 -17   15.50   12.10
   2  -9  17   29.00   12.90
  -2  -9 -17   28.20   14.80
  -2  -9  17  -13.50   17.10
   0   0 -18    8.80    5.30
   0   0  18    2.30    6.70
  -1   0  18  852.01   51.39
  -1   0 -18  785.92   46.80
  -1   0 -18  820.42   46.90
   1   0 -18  866.31   50.59
   1   0  18  866.01   49.80
  -2   0  18   17.40    9.30
   2   0  18    5.20    6.00
   2   0 -18   14.90    9.00
  -2   0  18   18.90    9.90
   2   0  18    8.30    7.40
  -3   0  18  418.06   33.30
   3   0 -18  438.76   32.40
   3   0  18  389.86   31.40
   4   0 -18   25.30   15.10
  -4   0  18   -9.40   11.70
   4   0  18  -15.30   10.20
   4   0  18    1.10    4.70
   0  -1 -18 1343.37   77.19
   0  -1  18 1354.76   77.79
   0   1 -18 1324.87   76.59
   1   1 -18  613.74   35.90
   1  -1  18  551.24   34.70
  -1  -1 -18  587.24   33.00
  -1  -1 -18  531.45   32.60
  -1  -1  18  552.24   36.40
   1  -1 -18  542.75   36.10
   2   1 -18  108.69   13.50
   2  -1  18  115.59   10.90
   2  -1 -18   79.29   12.60
   2   1  18   93.09   12.50
  -2  -1  18   76.79   12.90
  -2  -1  18   75.59   13.10
  -3   1  18   77.89   14.40
   3   1 -18   62.99   13.10
   3  -1  18   74.29    7.90
   3  -1  18   63.69   10.40
   3  -1 -18   64.19   13.80
  -3  -1  18   47.90   16.40
  -3  -1  18   47.10   13.40
   3   1  18   63.89   12.40
   4  -1  18  148.49   18.70
   4   1 -18  154.18   21.00
  -4   1  18  142.39   19.90
   4   1  18  143.39   12.70
   4   1  18  178.08   22.70
   4  -1 -18  111.19   19.80
  -4  -1  18  133.59   20.20
   0   2 -18   29.40    6.30
   0  -2  18   32.00    8.10
   0  -2 -18   45.00    8.30
   1  -2  18   52.79    8.30
  -1  -2 -18   47.40    6.60
  -1  -2 -18   53.19    7.40
   1   2 -18   40.90    8.90
  -1  -2  18   62.49   10.50
   1  -2 -18   68.99   10.30
  -1  -2  18   77.99   11.90
   2   2 -18  499.05   32.10
   2  -2  18  474.05   28.20
   2   2  18  437.66   32.10
   2  -2 -18  429.16   32.40
  -2  -2  18  414.36   33.10
   3   2 -18   80.99   14.50
   3  -2  18   91.09   13.10
  -3   2  18   64.69   14.30
   3  -2  18  103.39    9.80
   3   2  18  108.19   11.10
   3   2  18   93.49   14.60
   3  -2 -18   94.69   16.60
  -3  -2  18   76.29   14.10
  -4   2  18  146.39   19.80
   4  -2  18  118.89   15.60
   4   2 -18  205.38   24.70
  -4  -2  18  110.89   19.00
   4   2  18  138.89   13.80
  -4  -2  18  154.08   21.00
   4  -2 -18  144.39   20.60
   4   2  18  107.09   18.10
   0   3 -18 1129.09   62.69
   0  -3 -18 1076.69   64.49
   0  -3  18 1068.69   64.69
   0  -3 -18 1090.19   63.29
   0  -3  18 1094.09   64.49
  -1  -3 -18   51.39    7.90
  -1  -3 -18   54.69    7.50
   1   3 -18   53.19    9.30
   1  -3  18   59.39    8.80
   1  -3 -18   54.29   10.40
  -1  -3  18   58.49   11.30
  -1  -3  18   58.39   10.40
   2   3 -18  112.39   16.10
   2  -3  18  144.49   14.40
   2  -3 -18  187.08   20.20
  -2  -3  18  172.88   22.90
   2   3  18  198.18   21.40
   3  -3  18   37.40    5.80
   3  -3  18   29.90   13.60
   3   3 -18    7.50   10.20
  -3  -3  18   12.90   14.50
   3   3  18   24.30    7.50
   3  -3 -18   24.40   12.40
  -3  -3  18   16.30   12.30
   3   3  18   10.40   11.10
  -4   3  18   80.39   18.10
   4   3 -18   41.60   15.40
  -4  -3  18   82.39   19.00
  -4  -3  18   73.39   17.60
   4   3  18   89.09   17.40
   4  -3 -18   88.59   17.70
   4   3  18   79.89   10.90
   0  -4 -18   71.89   11.10
   0  -4  18   62.09   10.40
   0  -4  18   79.09   11.40
   0   4 -18   64.29    9.40
   0  -4 -18   82.19   10.00
   1  -4  18  354.86   25.60
  -1  -4 -18  386.56   26.00
   1   4 -18  403.36   26.50
   1  -4  18  383.96   25.80
  -1  -4 -18  414.06   25.10
  -1  -4  18  364.16   28.80
  -1  -4  18  392.16   28.00
   1   4  18  323.07   27.70
   1  -4 -18  349.96   28.70
   2   4 -18   94.29   13.80
   2  -4  18   73.69    9.60
   2  -4  18   81.29   11.30
  -2  -4 -18   87.59   10.20
  -2  -4 -18   77.89   13.00
   2  -4 -18  108.19   15.60
  -2  -4  18  105.79   16.30
   2   4  18  130.49   16.60
   3   4 -18  150.18   19.00
   3  -4  18  155.18   13.50
   3  -4 -18  208.58   24.60
  -3  -4  18  153.98   20.70
   3   4  18  167.78   16.60
  -3  -4  18  171.28   23.90
   3   4  18  176.68   22.30
   4   4 -18   48.20   17.80
  -4   4  18   60.29   17.00
   4  -4 -18   23.30   16.90
   4   4  18   38.70   17.90
   4   4  18   55.79   11.40
  -4  -4  18   33.90   16.50
   0  -5  18   98.99   13.10
   0  -5 -18   93.39   13.30
   0   5 -18   81.09   10.30
   0  -5  18   67.59   12.00
   0  -5 -18   94.89   12.60
  -1  -5 -18  257.77   22.00
   1   5 -18  282.07   21.20
   1  -5  18  263.97   20.70
   1  -5  18  278.67   21.10
  -1  -5 -18  247.58   19.90
  -1  -5  18  271.27   24.60
  -1  -5  18  270.67   23.40
   1  -5 -18  245.68   25.00
   1  -5 -18  271.97   20.90
   2   5 -18   21.30   10.00
   2  -5  18   16.70    6.30
  -2  -5 -18   17.90    7.50
   2  -5  18   27.30    7.80
  -2  -5 -18   22.40    7.00
  -2  -5  18   15.80   12.80
   2  -5 -18   30.70   14.10
   2   5  18   13.30   11.70
   3   5 -18   17.00   12.00
   3  -5  18   16.70    7.30
   3   5  18   20.00   14.70
  -3  -5  18   19.70   13.50
  -3  -5  18   15.20   14.60
   3   5  18   23.70    9.30
   3  -5 -18    7.80   14.40
   4   5 -18  -14.30   15.80
  -4   5  18   10.60   15.50
  -4  -5  18  -11.90   18.40
   4  -5 -18    0.60   19.10
   4   5  18   -1.40   11.00
   0  -6  18  353.76   26.50
   0   6 -18  333.17   22.70
   0  -6  18  362.16   26.70
   0  -6 -18  314.07   32.00
   0  -6 -18  325.27   24.50
   1  -6  18   82.29   11.30
  -1  -6 -18   99.49   14.30
  -1  -6 -18  103.09   12.60
   1   6 -18   78.19   11.50
   1  -6  18   99.69   12.90
  -1  -6  18  161.38   20.80
   1  -6 -18  148.69   18.40
  -1  -6  18  121.19   15.60
  -2  -6 -18   54.09   12.10
   2  -6  18   39.00    9.50
  -2  -6 -18   62.89   11.40
   2   6 -18   46.60   11.90
   2  -6  18   51.19    7.20
  -2  -6  18   41.60   13.50
   2   6  18   31.20   13.70
  -2  -6  18   53.19   15.90
   2  -6 -18   36.10   15.50
  -3  -6 -18   67.49    8.20
   3  -6  18   57.99   10.20
  -3  -6 -18   56.69    8.00
   3   6 -18   73.09   15.80
   3   6  18   66.99   12.70
  -3  -6  18   53.59   17.50
   3  -6 -18   64.79   19.10
   0  -7  18   29.40   11.10
   0  -7  18   16.00   10.40
   0   7  18   10.70   10.70
   0   7 -18   23.70    7.60
   1  -7  18  106.09   12.80
   1   7 -18  112.09   13.70
   1  -7  18  125.89   15.20
  -1  -7  18  109.49   16.40
   1  -7 -18  118.89   16.70
  -1  -7  18  141.69   17.60
  -2  -7 -18    6.30    9.50
   2  -7  18    1.20    9.30
   2   7 -18    6.40   10.30
  -2  -7  18    8.60   14.00
   2  -7 -18   13.20   13.10
  -2  -7  18   -0.50   14.00
   2  -7 -18   11.00   15.70
   3  -7  18   15.40   10.60
  -3  -7 -18    2.00    8.70
   3   7 -18    1.30   13.20
   3   7  18    4.60   12.50
   3  -7 -18   37.10   20.00
  -3  -7  18   -0.50   18.20
   0   8  18   -1.00   13.60
   0  -8  18   24.40   12.10
   0   8 -18    5.10    7.10
   0  -8 -18    6.90   10.80
   0  -8  18   32.20   13.00
  -1  -8 -18   16.70    9.90
   1  -8  18   12.20   11.20
   1   8 -18    8.30    8.90
  -1   8  18   -0.60   12.10
   1  -8  18   -3.70    8.20
  -1  -8  18    4.60   13.50
  -1  -8  18   -1.90   12.80
   1  -8 -18    7.60   12.20
   2  -8  18  131.79   16.30
  -2  -8 -18  114.89   15.80
   2   8 -18  137.79   19.50
   2  -8 -18  132.09   22.50
  -2  -8  18  167.08   23.40
   0   9 -18   14.00    8.50
   0  -9  18   14.40   17.40
   1   9 -18   12.60   10.40
   1  -9  18    3.60    9.00
  -1  -9 -18    2.90   13.20
   1  -9  18    3.50   13.90
  -1  -9  18   10.00   15.00
   0   0  19    9.80    7.50
   0   0 -19    1.30    5.60
  -1   0 -19 1618.04   95.99
   1   0  19 1897.91   99.19
  -1   0 -19 1720.63   96.19
   1   0 -19 1733.13   99.59
  -1   0  19 1694.73  100.29
   2   0  19   64.19    8.80
  -2   0  19   46.50   11.10
   2   0 -19   68.39   11.70
  -3   0  19   19.60   11.70
   3   0 -19   -2.70   10.80
   3   0  19   19.20    9.80
   4   0 -19   78.49   17.30
  -4   0  19   86.69   17.10
   4   0  19   92.39   14.40
   0  -1  19  671.43   41.50
   0   1 -19  648.64   39.60
   0  -1 -19  668.13   40.40
   1   1 -19  421.16   28.10
  -1  -1 -19  403.56   24.90
   1  -1  19  449.76   27.40
  -1  -1 -19  401.26   24.70
  -1  -1  19  421.76   29.50
   1  -1 -19  375.66   28.20
   2  -1  19  112.89   11.80
   2   1 -19  110.89   14.70
   2   1  19  102.99   12.90
  -2  -1  19   92.79   14.10
   2  -1 -19  121.59   16.30
   3  -1  19  144.29   16.50
  -3   1  19  118.29   17.20
   3   1 -19  156.58   19.80
   3   1  19  125.29   15.80
  -3  -1  19   96.79   16.40
   3  -1 -19  147.09   20.30
   4   1 -19   30.70   15.00
  -4   1  19   41.30   16.50
   4  -1  19   51.49   14.30
  -4  -1  19   27.80   15.80
   4   1  19   41.40    7.30
   4   1  19   35.00   14.00
   4  -1 -19   45.50   17.20
   0   2 -19 1442.66   82.59
   0  -2  19 1470.75   84.19
   0  -2 -19 1441.46   83.79
  -1  -2 -19  438.86   29.70
   1   2 -19  481.25   31.90
   1  -2  19  472.85   31.00
  -1  -2 -19  430.46   29.20
   1  -2 -19  528.35   33.20
  -1  -2  19  573.04   33.90
  -1  -2  19  542.45   34.20
   2  -2  19  191.18   15.30
   2   2 -19  173.98   21.40
   2   2  19  190.78   20.40
  -2  -2  19  203.28   31.40
   2  -2 -19  224.58   21.40
   3  -2  19   41.10    7.10
   3   2 -19   41.40   12.50
  -3   2  19   52.49   13.70
   3  -2  19   39.20    8.90
  -3  -2  19   45.00   14.30
   3  -2 -19   27.90   13.20
   3   2  19   51.29   12.70
  -3  -2  19   36.40   15.70
   4  -2  19   74.79   11.30
   4   2 -19   55.69   16.40
  -4   2  19   49.40   15.90
  -4  -2  19   60.99   17.60
  -4  -2  19   60.29   17.00
   4   2  19   54.39    9.10
   4  -2 -19   60.89   18.20
   4   2  19   53.09   28.60
   0  -3 -19   68.39   10.40
   0  -3  19   74.79   11.20
   0   3 -19   80.19    9.80
   0  -3  19   58.29   12.80
   1  -3  19   29.30    8.20
  -1  -3 -19   52.49    8.10
   1   3 -19   37.80    9.00
  -1  -3 -19   37.10    6.80
  -1  -3  19   44.60   10.40
   1  -3 -19   31.40   10.20
  -1  -3  19   37.90   10.20
   2   3 -19  583.84   39.30
   2  -3  19  559.94   35.80
   2   3  19  610.74   40.40
  -2  -3  19  603.44   41.70
   2  -3 -19  598.84   40.60
   3   3 -19    0.80   10.40
   3  -3  19   12.70    6.00
   3  -3  19   15.20    7.20
   3   3  19    3.70   12.40
  -3  -3  19    7.40   13.30
  -3  -3  19   18.40   12.30
   3  -3 -19   15.20   11.70
  -4   3  19   25.90   15.30
   4   3 -19   21.50   14.60
   4  -3 -19   22.90   17.30
   4   3  19   35.30   16.40
  -4  -3  19   30.90   18.00
   4   3  19   30.90    9.10
   0  -4 -19   86.49   12.30
   0  -4 -19  117.09   14.00
   0   4 -19   86.49   10.40
   0  -4  19  102.19   13.00
   0  -4  19  102.89   14.60
   1  -4  19  341.67   25.00
  -1  -4 -19  372.26   25.20
  -1  -4 -19  358.76   24.00
   1   4 -19  364.96   25.60
   1  -4  19  349.27   25.40
  -1  -4  19  323.37   28.60
   1  -4 -19  387.46   28.40
  -1  -4  19  362.16   27.70
   1   4  19  357.06   27.60
   2   4 -19   36.70   11.20
   2  -4  19   31.20    7.60
  -2  -4 -19   28.40    6.30
   2  -4  19   17.00    7.20
  -2  -4 -19   29.10    7.60
   2  -4 -19   34.30   13.00
  -2  -4  19   31.40   12.60
   2   4  19    4.50   10.10
   3  -4  19   29.00    5.90
   3  -4  19   40.00    6.30
   3  -4  19   41.50    8.30
   3   4 -19   17.80   12.00
  -3  -4  19   43.20   13.80
   3  -4 -19   51.19   15.90
  -3  -4  19   45.50   14.90
   3   4  19   31.90   13.60
  -4   4  19   26.30   16.90
   4   4 -19   43.90   17.90
   4   4  19   40.10   11.30
   4  -4 -19   11.40   18.70
  -4  -4  19   27.20   18.50
   0  -5 -19   58.69   12.40
   0  -5  19   34.60   10.20
   0  -5 -19   43.00    8.60
   0  -5  19   30.30   10.10
   0   5 -19   37.20    7.20
  -1  -5 -19  219.38   18.40
   1   5 -19  221.88   19.40
   1  -5  19  205.28   19.60
  -1  -5 -19  248.98   20.60
   1  -5  19  217.18   19.30
  -1  -5  19  209.58   21.70
   1  -5 -19  243.68   24.10
  -1  -5  19  228.88   24.00
   2  -5  19   25.80    8.40
   2  -5  19   23.30    7.10
  -2  -5 -19   22.60    7.70
   2   5 -19   28.50   10.70
  -2  -5 -19   17.40    7.10
  -2  -5  19   29.40   13.70
   2   5  19   17.80   12.70
   2  -5 -19   34.50   14.80
   3  -5  19  175.38   16.00
   3   5 -19  174.38   23.20
   3  -5 -19  153.28   22.00
  -3  -5  19  145.29   21.50
   0  -6 -19  354.46   29.10
   0  -6  19  317.87   26.50
   0  -6  19  332.97   27.40
   0   6 -19  322.67   22.40
  -1  -6 -19  118.29   15.20
   1  -6  19   97.79   13.30
  -1  -6 -19  105.79   14.80
   1  -6  19   97.29   12.30
   1   6 -19   98.69   12.70
   1  -6 -19  103.19   17.10
  -1  -6  19   76.79   25.00
   2  -6  19   76.59    8.90
   2  -6  19   68.59   13.70
   2   6 -19   70.39   13.40
  -2  -6 -19   87.79   12.30
  -2  -6 -19   61.79   13.10
  -2  -6  19   83.29   17.20
  -2  -6  19   67.39   15.20
   2  -6 -19   81.69   17.30
   2   6  19   65.09   16.20
   3   6 -19   -8.30   12.40
   3  -6  19   -1.90    8.60
  -3  -6  19   -0.30   15.60
   3  -6 -19   20.80   16.00
   0  -7  19   18.90   11.30
   0   7 -19   13.80    7.10
   0   7  19    9.00   11.40
   0  -7  19   34.00   11.60
   1   7 -19   49.60   10.40
   1  -7  19   49.20   12.60
   1  -7  19   46.00   10.10
   1   7  19   26.00   18.90
   1  -7 -19   39.10   11.70
   1  -7 -19   47.80   15.90
  -1  -7  19   22.80   12.90
  -1  -7  19   39.50   15.10
   2   7 -19   14.00   11.00
  -2  -7 -19   25.40   10.40
   2  -7  19   12.90    5.90
  -2  -7 -19   23.50   11.20
   2  -7  19   30.40   10.70
   2  -7 -19   43.90   17.30
  -2  -7  19   10.10   15.00
  -3  -7 -19   64.09   11.10
   3  -7  19   58.89   12.50
   3   7 -19   47.40   15.20
  -3  -7  19   59.39   19.60
   3  -7 -19   37.10   19.80
   0  -8  19   77.09   15.90
   0  -8  19   85.69   15.80
   0  -8 -19   82.39   14.20
   0   8 -19   84.49   11.00
   1   8 -19   12.50    9.60
  -1  -8 -19   20.50   10.00
   1  -8  19    9.80    9.40
  -1  -8  19   12.30   14.70
  -2  -8 -19   -2.80   12.10
   2  -8  19   11.00   12.40
   2   8 -19    3.90   10.60
   2  -8 -19   45.00   18.60
  -2  -8  19    7.00   17.60
   0   9 -19    2.70    8.50
   0  -9  19   -0.60   13.90
   1   9 -19   28.20   11.40
   1  -9  19   17.40   14.90
  -1  -9 -19   44.40   16.00
   1  -9  19   17.20   10.50
  -1  -9  19   26.30   17.00
   0   0 -20 1813.92   96.29
   0   0  20 1533.55  101.99
   1   0 -20   10.00    7.70
  -1   0 -20    6.50    3.10
  -1   0 -20    4.60    3.40
   1   0  20    7.90    7.40
  -1   0  20   13.70    9.80
  -2   0  20   34.80   13.90
   2   0 -20   40.50   13.50
   3   0  20  218.78   21.60
  -3   0  20  187.18   24.90
   3   0 -20  220.78   23.60
   4   0 -20   67.79   17.40
  -4   0  20   45.90   16.70
   4   0  20   50.69   14.00
   0   1 -20  370.86   24.40
   0  -1 -20  378.36   25.60
  -1  -1 -20  678.83   40.80
   1  -1  20  686.33   43.40
  -1  -1 -20  699.23   41.10
   1   1 -20  756.32   44.30
  -1  -1  20  674.33   45.00
   1  -1 -20  776.52   44.90
   2  -1  20  279.77   20.30
   2   1 -20  223.28   26.60
  -2  -1  20  263.17   25.50
   2   1  20  311.07   23.90
   2  -1 -20  308.77   24.80
   3  -1  20   59.89   17.50
  -3   1  20   62.29   15.60
   3   1 -20   52.09   13.40
  -3  -1  20   47.80   14.00
  -3  -1  20   46.50   13.30
   3   1  20   56.39   13.00
   3  -1 -20   62.99   14.70
   4  -1  20   35.80   12.40
  -4   1  20    5.30   15.20
   4   1 -20   40.70   15.30
   4  -1 -20   33.90   17.60
   4   1  20   38.20   13.70
  -4  -1  20   62.39   17.50
   0  -2 -20    4.90    6.80
   0  -2  20    6.60    7.80
   0   2 -20    8.30    5.80
  -1  -2 -20  390.06   24.20
   1  -2  20  402.76   26.80
  -1  -2 -20  384.36   24.80
   1   2 -20  394.96   27.10
  -1  -2  20  372.06   29.70
   1  -2 -20  378.36   28.30
  -1  -2  20  398.46   29.00
   2   2 -20  295.67   24.40
   2  -2  20  302.87   21.10
   2  -2 -20  312.37   26.30
  -2  -2  20  293.17   27.10
   2   2  20  279.57   25.30
   3  -2  20   54.29    8.10
   3  -2  20   66.19   10.40
   3   2 -20   60.39   14.70
  -3   2  20   50.29   14.40
  -3  -2  20   43.00   14.50
  -3  -2  20   29.30   14.10
   3  -2 -20   30.70   13.20
   3   2  20   43.90   12.90
   4   2 -20    1.00   14.50
  -4   2  20   17.40   15.10
   4  -2  20   -5.70   13.00
   4  -2 -20   44.20   17.30
   4   2  20   10.00   14.30
   4   2  20   10.60    7.70
  -4  -2  20   26.40   15.30
   0  -3  20  802.52   49.99
   0  -3  20  804.52   49.40
   0  -3 -20  812.62   47.60
   0   3 -20  796.02   46.90
   0  -3 -20  778.82   49.00
  -1  -3 -20   96.39   10.70
   1   3 -20  100.99   12.10
   1  -3  20   91.79   11.60
  -1  -3 -20   93.69   12.10
  -1  -3  20   89.29   14.20
   1  -3 -20  101.69   14.50
  -1  -3  20   86.49   13.60
   2   3 -20   85.39   13.80
   2  -3  20   74.39    9.40
   2   3  20   48.00   12.10
   2  -3 -20   38.90   12.00
  -2  -3  20   59.99   14.10
   3  -3  20  111.89   11.90
   3  -3  20  103.79   11.30
   3   3 -20  123.89   16.90
   3  -3 -20   89.59   16.70
  -3  -3  20   92.89   18.20
   3   3  20   61.09   20.10
  -3  -3  20   90.09   17.10
   4   3 -20   77.59   18.30
  -4   3  20   72.39   18.80
   4  -3 -20   52.89   20.20
  -4  -3  20   56.29   19.20
   4   3  20   69.19   11.80
   4   3  20  101.19   19.10
   0   4 -20  802.72   47.40
   0  -4  20  778.12   50.49
   0  -4 -20  821.02   50.19
   0  -4  20  785.72   49.99
   0  -4 -20  845.62   48.70
  -1  -4 -20  118.39   14.70
  -1  -4 -20  106.89   12.80
   1  -4  20  120.49   15.90
   1   4 -20  121.49   15.20
   1  -4  20  137.39   15.30
  -1  -4  20  157.48   17.90
  -1  -4  20  130.89   18.20
   1   4  20  114.29   14.70
   1  -4 -20  137.49   20.90
  -2  -4 -20   86.79    9.90
   2  -4  20   78.19   10.10
   2   4 -20   82.39   13.90
  -2  -4 -20   74.09    9.60
   2  -4  20   73.49   10.10
   2   4  20   94.69   23.00
  -2  -4  20   88.19   16.10
   2  -4 -20   93.29   16.60
   3  -4  20   48.80    7.30
   3   4 -20   24.80   13.50
   3  -4  20   48.50    7.70
   3  -4  20   43.60    8.40
  -3  -4  20   48.50   15.70
  -3  -4  20   42.60   15.30
   3   4  20   35.70   15.50
   3  -4 -20   37.90   16.60
   4   4 -20   51.89   18.70
  -4   4  20   23.70   18.00
   4  -4 -20   48.10   19.40
  -4  -4  20   48.00   19.60
   4   4  20   63.69   12.00
   0  -5 -20  119.49   12.90
   0  -5  20  104.69   14.40
   0  -5  20   93.49   13.70
   0  -5 -20   99.79   14.80
   0   5 -20   89.29   11.30
  -1  -5 -20  200.18   16.80
   1  -5  20  183.98   18.10
   1   5 -20  158.58   17.80
  -1  -5 -20  156.38   18.60
   1  -5  20  174.38   18.00
   1   5  20  177.18   20.70
   1  -5 -20  182.38   22.70
  -1  -5  20  258.57   30.20
  -1  -5  20  190.08   20.90
  -2  -5 -20  138.59   14.80
   2  -5  20  131.59   16.40
   2  -5  20  167.38   15.10
  -2  -5 -20  167.28   15.20
   2   5 -20  136.79   19.20
   2  -5 -20  177.28   21.10
   2   5  20  157.68   20.90
  -2  -5  20  186.58   21.50
  -2  -5  20  133.29   19.10
   3   5 -20   35.90   14.30
   3  -5  20   25.70    8.90
  -3  -5  20   50.89   17.00
   3  -5 -20   15.90   16.20
   0   6 -20   73.99    9.50
   0  -6  20   66.89   13.10
   0  -6 -20   67.79   14.50
   1  -6  20   33.50    9.60
  -1  -6 -20   36.90   12.10
   1   6 -20   34.30   11.10
  -1  -6 -20   37.50    9.60
   1  -6  20   44.60   11.30
   1  -6 -20   52.69   14.10
  -1  -6  20   46.00   12.60
  -1  -6  20   22.00   13.00
   1  -6 -20   26.80   10.10
   2  -6  20   48.70    8.00
   2   6 -20   25.10   11.00
   2  -6  20   56.99   11.00
  -2  -6 -20   48.70   10.40
  -2  -6 -20   36.80   11.90
  -2  -6  20   36.80   14.00
   2  -6 -20   26.50   14.80
   2   6  20   34.30   16.50
  -2  -6  20   37.00   15.50
   3  -6  20   56.89   10.90
   3   6 -20   31.10   14.30
   3  -6 -20    5.70   18.30
  -3  -6  20   38.40   18.80
   0   7  20  212.08   25.30
   0  -7  20  187.78   23.40
   0   7 -20  199.18   16.80
   0  -7  20  167.68   24.20
   0  -7 -20  191.98   19.80
   0  -7 -20  240.18   26.00
  -1  -7 -20   11.10   12.50
   1  -7  20    6.40    9.70
   1   7 -20   15.80    9.20
  -1  -7 -20   17.30    9.40
   1  -7  20   31.30   11.90
  -1  -7  20    0.10   13.40
  -1  -7  20   17.70   14.40
   1  -7 -20   17.20   10.40
   1  -7 -20   32.30   16.40
   2  -7  20   56.69   13.00
  -2  -7 -20   31.20   11.10
  -2  -7 -20   49.50   12.80
   2  -7  20   23.70   12.30
   2   7 -20   51.59   13.10
  -2  -7  20   82.79   19.00
   2  -7 -20   79.49   19.20
   0   8 -20   13.40    7.60
   0  -8  20   13.00   14.40
   0  -8 -20   13.60   11.60
   0  -8  20    8.90   14.70
   1  -8  20    6.50   10.40
   1   8 -20   18.40   10.50
   1  -8  20    3.70   12.90
  -1  -8 -20   16.60   10.60
   1  -8 -20  -10.90   16.70
  -1  -8  20    0.40   14.10
   2  -8  20   33.40   14.10
  -2  -8 -20   20.30   20.70
  -2  -8 -20   18.70   14.10
   2   8 -20   44.30   12.30
  -2  -8  20   22.70   19.30
   2  -8 -20   27.00   20.00
   0  -9  20   12.40   14.40
   0   9 -20   10.40    9.00
   0   0 -21    4.50    5.90
   0   0  21    6.30    8.90
  -1   0 -21   61.39    6.30
   1   0 -21   55.79   10.60
  -1   0  21   59.69   12.00
  -1   0 -21   47.20    5.70
   1   0  21   61.49   10.60
   2   0 -21  165.98   19.80
  -2   0  21  187.08   22.40
  -3   0  21    1.30   12.60
   3   0 -21   12.90   12.30
   3   0  21   -8.50    9.40
   4   0 -21   -7.50   15.70
   4   0  21    0.70   12.60
  -4   0  21   12.50   15.30
   0   1 -21  993.70   58.79
   0  -1 -21  995.30   59.39
   0  -1  21 1033.50   60.59
  -1  -1 -21  412.16   25.90
   1   1 -21  423.36   29.90
  -1  -1 -21  416.66   26.10
   1  -1  21  453.95   29.50
  -1  -1  21  450.95   31.20
   1  -1 -21  457.85   30.50
   2  -1  21  133.69   14.80
   2   1 -21  131.29   18.10
   2  -1 -21  146.29   19.00
   2   1  21  149.69   18.90
  -2  -1  21  155.38   20.50
   3  -1  21   82.49   13.10
  -3   1  21   78.49   16.10
   3   1 -21   95.19   16.00
  -3  -1  21   86.59   16.90
   3  -1 -21   59.99   14.50
   3   1  21   86.19   14.50
  -3  -1  21  110.49   23.10
   4  -1  21   63.89   13.80
   4   1 -21   62.99   18.70
  -4   1  21   44.10   17.00
  -4  -1  21   52.89   18.30
   4   1  21   67.09   15.80
   4  -1 -21   59.19   19.00
   0  -2  21   41.50   10.40
   0  -2 -21   60.39   10.00
   0  -2 -21   56.99    8.60
   0   2 -21   65.09    8.40
   1  -2  21    7.40    7.80
  -1  -2 -21   13.40    5.20
  -1  -2 -21   11.70    7.60
   1   2 -21    4.70    7.60
  -1  -2  21   13.20   10.00
   1  -2 -21   21.40    9.60
  -1  -2  21   15.70    9.60
   2  -2  21   56.59    9.60
   2   2 -21   57.69   12.00
   2  -2 -21   84.19   14.60
   2   2  21   65.09   12.90
  -2  -2  21   81.99   15.10
   3  -2  21   96.09   11.50
   3   2 -21  104.79   16.50
  -3   2  21  120.09   18.50
   3  -2  21   70.69   12.10
  -3  -2  21  119.19   18.60
  -3  -2  21  107.59   17.40
   3  -2 -21  127.39   20.10
   3   2  21   97.89   15.60
  -4   2  21   30.50   17.00
   4  -2  21   28.70   11.20
   4   2 -21    6.00   14.70
   4  -2 -21   59.49   19.70
  -4  -2  21   53.39   17.90
   4   2  21   25.70   15.80
   0  -3 -21   13.50   10.90
   0  -3  21   22.00    9.50
   0  -3  21    7.40    8.60
   0   3 -21   11.00    6.00
   0  -3 -21   18.10    6.90
  -1  -3 -21  804.82   48.10
   1  -3  21  839.12   49.99
  -1  -3 -21  826.12   48.90
   1   3 -21  857.81   50.29
   1  -3 -21  781.32   51.49
  -1  -3  21  843.62   52.69
  -1  -3  21  769.92   51.59
   2  -3  21   96.89   13.50
   2   3 -21  137.69   16.10
   2   3  21   67.79   13.20
   2  -3 -21   83.39   15.30
  -2  -3  21   71.69   15.20
   3  -3  21   49.30    9.50
   3  -3  21   51.29    8.90
   3   3 -21   59.19   14.50
  -3  -3  21   55.69   16.70
  -3  -3  21   34.10   14.50
   3  -3 -21   37.30   13.80
   3   3  21   41.60   14.30
  -4   3  21  -20.20   16.40
   4   3 -21   17.30   16.20
   4  -3 -21    4.00   18.10
  -4  -3  21  -15.70   17.60
   4   3  21   15.10   17.50
   0  -4  21    9.00    9.40
   0   4 -21   17.80    6.10
   0  -4 -21   12.20    9.30
   0  -4  21   18.20    9.70
   0  -4 -21   19.10    7.50
   1   4 -21  272.57   22.60
   1  -4  21  270.67   23.50
   1  -4  21  327.67   23.90
  -1  -4 -21  301.97   20.80
  -1  -4 -21  301.07   22.30
  -1  -4  21  267.87   31.40
   1  -4 -21  269.27   25.80
  -1  -4  21  262.67   24.80
  -2  -4 -21  118.49   10.90
   2  -4  21  119.79   14.80
   2   4 -21  144.89   19.30
   2  -4  21  131.99   15.30
  -2  -4 -21  131.59   11.10
  -2  -4  21  107.59   16.50
   2   4  21  126.69   17.10
  -2  -4  21   98.29   17.00
   2  -4 -21   99.39   17.00
   3  -4  21  110.59   13.80
   3  -4  21  122.79   13.90
   3   4 -21  128.69   18.20
   3  -4  21   94.59   12.60
   3   4  21   68.39   18.80
   3  -4 -21   86.79   18.10
  -3  -4  21   88.59   19.90
   0  -5 -21  541.05   38.80
   0  -5 -21  574.44   35.60
   0  -5  21  522.45   37.60
   0   5 -21  550.84   33.90
   0  -5  21  578.14   38.50
   1   5 -21   33.50    9.60
   1  -5  21   34.90    9.40
  -1  -5 -21   37.90    8.70
  -1  -5 -21   38.00   10.40
   1  -5  21   35.70    9.90
  -1  -5  21   20.70   12.80
   1   5  21   10.90   11.40
  -1  -5  21   12.70   18.70
   1  -5 -21    5.30   11.70
   2   5 -21   25.50   11.20
   2  -5  21   37.60   10.30
   2  -5  21   25.00    8.30
  -2  -5 -21   37.70    8.10
  -2  -5 -21   30.90    8.10
   2  -5 -21   46.20   15.20
  -2  -5  21   53.59   14.20
  -2  -5  21   50.49   16.20
   2   5  21   41.90   15.30
   3   5 -21   37.80   13.70
   3  -5  21   24.80    9.60
   3  -5 -21   41.80   17.30
  -3  -5  21   16.10   17.40
   0  -6  21    1.60   11.20
   0   6 -21    6.30    6.30
   0  -6 -21   11.90   12.40
   0  -6  21    5.80   10.70
   1  -6  21  171.58   18.80
   1  -6  21  171.68   19.80
  -1  -6 -21  145.39   20.50
  -1  -6 -21  140.29   17.20
   1   6 -21  136.59   18.10
   1  -6 -21  188.88   22.70
  -1  -6  21  165.68   22.30
   1   6  21  127.79   18.70
  -1  -6  21  189.58   21.60
   1  -6 -21  170.08   18.30
  -2  -6 -21  107.29   18.60
  -2  -6 -21  104.09   13.40
   2  -6  21   97.79   13.90
   2  -6  21  112.19   14.00
   2   6 -21   93.99   15.50
   2  -6 -21  110.49   20.00
  -2  -6  21  102.39   19.70
   3  -6  21   18.40   11.90
   3   6 -21   60.69   16.40
   3  -6 -21   13.00   20.00
  -3  -6  21  -13.30   17.60
   0  -7  21   30.20   13.10
   0   7 -21   34.00    7.90
   0  -7  21   37.50   13.50
   0  -7 -21   31.10   10.70
   0  -7 -21   32.10   14.70
  -1  -7 -21   44.30   14.00
   1  -7  21   21.30   10.80
   1  -7  21   23.20   12.00
  -1  -7  21   57.69   15.70
   1  -7 -21   53.19   16.90
  -1  -7  21   58.29   16.50
   1  -7 -21   51.29   12.90
  -2  -7 -21   46.60   12.80
   2  -7  21   71.19   14.20
  -2  -7 -21   24.30   10.30
   2   7 -21   57.49   13.00
   2  -7  21   37.10    8.00
   2  -7 -21   35.30   18.70
  -2  -7  21   46.40   19.20
   0   8 -21   17.90    8.00
   0  -8 -21   35.70   16.10
   0  -8  21   25.10   14.30
   0  -8 -21   18.50   13.70
   0  -8  21   27.50   15.50
   1  -8  21   26.10   13.80
  -1  -8 -21   23.60   15.00
  -1  -8 -21   28.40   11.90
   1   8 -21   36.80   11.00
   1  -8  21   19.10   11.30
  -1  -8  21   29.60   16.40
   1  -8 -21   22.00   18.40
   0   0 -22  424.66   28.10
   0   0  22  393.36   29.70
  -1   0 -22   53.09    6.00
  -1   0  22   63.59   11.80
   1   0  22   63.19   12.30
  -1   0 -22   44.60    5.60
   1   0 -22   45.00   10.50
  -2   0  22   75.49   14.20
   2   0 -22  107.69   15.10
   3   0  22   64.69   13.70
   3   0 -22   80.09   15.60
  -3   0  22   54.79   15.80
   4   0  22   65.49   16.70
  -4   0  22   63.79   18.50
   4   0 -22   69.09   19.40
   0  -1  22   37.30   10.30
   0   1 -22   39.60    7.70
   0  -1 -22   21.90    7.80
   1   1 -22   84.59   12.00
  -1  -1 -22   70.29    8.70
   1  -1  22   69.99   11.50
  -1  -1 -22   69.99    8.00
  -1  -1  22   78.49   12.90
   1  -1 -22   92.99   12.50
   2   1 -22  477.15   32.20
   2  -1  22  462.05   29.10
  -2  -1  22  419.06   33.70
   2   1  22  378.46   31.20
   2  -1 -22  372.26   31.80
   3   1 -22   80.79   15.30
  -3   1  22   50.79   15.00
   3  -1  22   56.09   12.30
   3  -1 -22   73.39   16.40
   3   1  22   71.79   13.90
  -3  -1  22   67.09   16.70
  -3  -1  22   70.19   15.80
  -4   1  22  -16.80   15.80
   4   1 -22    6.20   15.90
   4  -1  22    0.60   12.60
   4  -1 -22   40.60   19.50
  -4  -1  22   20.50   17.90
   0  -2  22  284.97   23.20
   0   2 -22  273.77   19.40
   0  -2 -22  250.47   21.40
   0  -2 -22  271.87   20.00
   1   2 -22  508.35   31.80
   1  -2  22  461.55   31.20
  -1  -2 -22  499.15   28.30
  -1  -2 -22  485.25   28.80
  -1  -2  22  412.26   33.20
   1  -2 -22  402.56   32.20
  -1  -2  22  392.56   37.10
   2   2 -22  206.18   21.40
   2  -2  22  225.78   18.30
   2  -2 -22  192.98   22.60
  -2  -2  22  217.98   25.90
   2   2  22  160.08   21.90
   3  -2  22   37.70   11.10
   3   2 -22   57.29   13.90
   3  -2  22   63.49    9.90
  -3   2  22   69.49   16.90
  -3  -2  22   72.69   18.00
  -3  -2  22   52.99   15.90
   3  -2 -22   55.99   15.90
   4   2 -22    7.00   15.50
  -4   2  22  -26.60   15.70
   4   2  22   24.20   16.70
   4  -2 -22    0.10   18.80
  -4  -2  22    5.20   17.50
   0  -3  22   21.10   10.00
   0  -3  22   18.70    9.60
   0   3 -22    7.90    6.00
   0  -3 -22   16.30    6.90
   0  -3 -22    5.90    8.50
  -1  -3 -22  301.37   21.30
   1   3 -22  321.77   23.20
  -1  -3 -22  340.67   20.60
   1  -3 -22  204.68   27.60
  -1  -3  22  240.48   25.40
  -1  -3  22  262.97   35.50
   2  -3  22    8.10    9.00
   2   3 -22   10.30   11.10
   2  -3 -22   21.90   11.80
  -2  -3  22   22.00   12.30
  -2  -3  22   16.30   12.70
   3   3 -22  232.88   24.50
   3  -3  22  182.18   17.90
   3  -3  22  172.78   19.00
   3   3  22  197.78   23.30
  -3  -3  22  243.68   28.40
   3  -3 -22  250.57   27.80
   0  -4 -22  121.39   15.20
   0  -4  22  108.89   15.60
   0  -4  22  109.29   15.10
   0  -4 -22  120.79   14.30
   0   4 -22   98.59   11.80
  -1  -4 -22  119.09   15.30
   1  -4  22  125.39   15.00
  -1  -4 -22  121.69   13.80
   1  -4  22  143.99   17.00
   1   4 -22  124.99   16.20
   1  -4 -22  124.19   16.90
  -1  -4  22  140.69   18.10
  -1  -4  22  127.79   17.10
  -2  -4 -22   11.30    4.90
  -2  -4 -22    6.90    5.10
   2   4 -22   15.40   11.60
   2  -4  22   -0.60    8.70
   2  -4  22   18.50    8.40
   2  -4 -22   19.50   13.70
  -2  -4  22    7.30   12.60
  -2  -4  22   14.20   12.90
   2   4  22    2.00   12.00
   3   4 -22   27.20   14.00
   3  -4  22   11.90   14.30
   3  -4  22   20.50    7.80
   3  -4  22   16.90    7.80
   3   4  22   14.20   17.00
   3  -4 -22   13.70   14.70
  -3  -4  22   42.70   16.60
   0  -5  22   30.40   11.70
   0  -5 -22   18.20   13.50
   0   5 -22   22.70    6.90
   0  -5 -22   24.50    7.90
   0  -5  22   15.00   10.50
  -1  -5 -22   65.29   12.20
   1  -5  22   92.69   12.90
   1   5 -22   80.09   11.50
   1  -5  22   63.59   12.40
  -1  -5 -22   94.49   12.80
  -1  -5  22   55.19   14.90
   1  -5 -22   34.60   13.80
   1   5  22   41.10   12.60
  -1  -5  22   43.70   13.20
   2  -5  22  168.68   19.50
   2   5 -22  197.88   21.50
   2  -5  22  199.08   17.70
  -2  -5 -22  183.08   15.60
  -2  -5 -22  191.08   15.80
  -2  -5  22  123.49   19.50
   2   5  22  124.79   20.60
   2  -5 -22  162.18   21.40
  -2  -5  22  171.78   22.90
   3   5 -22   27.80   15.10
   3  -5  22   26.70    9.80
  -3  -5  22   -7.00   16.60
   3  -5 -22   10.50   17.60
   0  -6  22  129.89   17.50
   0  -6 -22  110.29   17.60
   0  -6  22   95.09   18.50
   0   6 -22  112.79   12.70
   1   6 -22   11.20    9.10
  -1  -6 -22   11.60    9.10
   1  -6  22   -7.10   10.30
   1  -6  22    5.10    9.80
  -1  -6 -22   10.00   11.10
  -1  -6  22   -0.50   12.70
   1  -6 -22   11.00   13.50
  -1  -6  22   25.70   14.30
   1  -6 -22    1.30    8.70
  -2  -6 -22   15.50    9.10
   2   6 -22    3.00   11.30
   2  -6  22   31.70   11.70
   2  -6  22   21.80    8.40
   2  -6 -22   24.40   16.30
  -2  -6  22    6.10   14.80
   0  -7 -22   -6.80   14.70
   0  -7 -22   24.80   11.00
   0  -7  22   42.50   14.20
   0   7 -22   13.50    7.20
  -1  -7 -22   33.60   14.10
   1   7 -22   38.50   10.60
   1  -7  22   54.29   12.70
   1  -7  22   55.39   15.20
   1  -7 -22   15.50   16.50
  -1  -7  22   32.30   16.40
  -2  -7 -22   22.90   10.70
  -2  -7 -22   16.30   11.90
   2  -7  22   31.50   13.20
   2  -7  22   19.80    8.30
   2   7 -22   28.60   12.90
   2  -7 -22   22.70   20.00
  -2  -7  22    5.50   18.50
   0  -8  22  -10.90   13.80
   0   8 -22    3.70    7.70
   0  -8 -22    8.90   16.20
   1  -8  22   54.59   12.90
  -1  -8 -22   68.99   17.30
   1  -8  22   57.39   16.90
   1   8 -22   51.49   11.30
  -1  -8 -22   33.60   13.00
  -1  -8  22   57.39   18.30
   1  -8 -22   51.59   19.70
   0   0  23    5.10    9.20
   0   0 -23    8.70    6.80
  -1   0 -23    3.00    3.20
   1   0 -23   -0.20    8.40
   1   0  23   11.70    9.00
  -1   0 -23    3.40    3.00
  -1   0  23    1.30    9.50
  -2   0  23  677.93   45.90
   2   0 -23  629.04   43.80
   3   0 -23    3.50   12.70
  -3   0  23  -13.80   12.70
   3   0  23  -11.10   11.30
   0  -1 -23  361.06   26.30
   0   1 -23  383.36   25.80
   0  -1  23  419.06   29.10
   1   1 -23   37.40    9.90
  -1  -1 -23   41.30    5.80
   1  -1  23   30.60    9.90
  -1  -1 -23   47.10    6.30
   1  -1 -23   36.10   10.90
  -1  -1  23   40.00   11.80
   2   1 -23   12.90   10.70
   2  -1  23   23.60   10.70
   2  -1 -23   -5.00   10.30
  -2  -1  23   12.30   12.00
   2   1  23   23.90   11.10
  -3   1  23   32.30   14.30
   3   1 -23   44.60   14.00
   3  -1  23   34.80   11.70
  -3  -1  23   34.30   15.90
   3   1  23   23.50   15.40
   3  -1 -23   15.30   14.40
  -3  -1  23   -0.60   14.20
   0  -2 -23   37.40    9.40
   0  -2  23   38.00   11.60
   0   2 -23   36.50    7.80
   0  -2 -23   36.40    7.90
   1  -2  23  194.68   19.00
  -1  -2 -23  208.58   15.10
  -1  -2 -23  192.68   14.40
   1   2 -23  220.18   19.10
  -1  -2  23  129.19   18.10
   1  -2 -23  159.88   20.70
   2   2 -23   48.80   12.00
   2  -2  23   59.59   11.20
   2  -2 -23   70.19   14.60
   2   2  23   50.79   12.50
  -2  -2  23   62.59   12.90
  -2  -2  23   64.89   16.00
   3   2 -23  167.48   23.30
   3  -2  23  164.38   17.40
  -3   2  23  178.08   22.80
   3  -2  23  145.89   16.90
   3   2  23  163.78   20.30
  -3  -2  23  154.48   21.80
   3  -2 -23  154.58   21.50
   0  -3 -23   -3.00    6.30
   0  -3  23   -9.20    9.30
   0  -3 -23   -3.10    8.50
   0   3 -23    3.80    6.00
   0  -3  23    3.10    9.70
   1  -3  23  226.58   21.70
   1   3 -23  236.88   21.30
  -1  -3 -23  222.68   18.10
  -1  -3 -23  232.18   19.10
  -1  -3  23  271.47   24.70
  -1  -3  23  290.87   26.80
   1  -3 -23  284.97   24.00
   2  -3  23    9.90    9.00
   2   3 -23   12.70   11.40
  -2  -3  23   11.30   13.70
   2   3  23   30.30   12.60
   2  -3 -23   12.60   12.70
  -2  -3  23    2.30   12.40
   3   3 -23   32.70   14.00
   3  -3  23   18.50   10.20
   3  -3  23   31.70   11.30
   3  -3 -23   41.50   16.10
  -3  -3  23   25.20   15.50
   3   3  23   40.10   16.70
   0  -4  23    7.20   10.60
   0   4 -23   30.40    6.90
   0  -4  23   27.60   11.30
   0  -4 -23   13.90    7.90
   0  -4 -23   25.20   10.50
   1  -4  23   13.20    9.90
   1   4 -23   14.50    9.20
   1  -4  23    2.00    9.60
  -1  -4 -23   30.30    9.30
   1  -4 -23   56.59   13.40
  -1  -4  23   33.90   13.40
  -1  -4  23   22.30   13.70
   2  -4  23  184.48   18.90
   2   4 -23  148.29   21.20
  -2  -4 -23  165.38   12.00
   2  -4  23  159.38   18.10
   2  -4 -23  212.68   24.30
  -2  -4  23  185.88   24.90
   2   4  23  132.79   24.20
  -2  -4  23  171.88   22.50
   3  -4  23   50.69   10.30
   3  -4  23   62.19   10.00
   3  -4  23   74.49   12.10
   3   4 -23   62.49   16.40
   3  -4 -23   63.79   18.10
  -3  -4  23   71.79   20.40
   0  -5  23  237.18   23.50
   0  -5 -23  206.28   24.20
   0  -5  23  252.57   25.70
   0   5 -23  228.58   17.70
  -1  -5 -23  130.29   17.50
   1  -5  23  110.49   15.30
   1  -5  23  118.09   15.50
  -1  -5 -23  128.39   15.10
  -1  -5  23  117.69   18.40
   1  -5 -23  134.59   17.30
   1  -5 -23  152.98   19.40
   1   5  23   88.59   17.10
  -1  -5  23  109.29   17.50
  -2  -5 -23   46.00    8.20
  -2  -5 -23   24.80    8.00
   2  -5  23   48.00   10.20
   2  -5  23   50.29   11.90
   2   5 -23   38.80   12.40
   2  -5 -23   46.30   16.40
  -2  -5  23   20.50   16.30
   3  -5  23   16.40   11.10
   3   5 -23   15.00   14.90
  -3  -5  23  -24.10   17.90
   3  -5 -23   -3.00   18.40
   0   6 -23   30.50    7.40
   0  -6  23   24.50   12.50
   0  -6 -23   10.10   12.60
  -1  -6 -23   40.20   13.70
   1  -6  23   22.00   10.90
   1   6 -23   24.30    9.90
   1  -6  23   38.30   13.10
  -1  -6 -23   35.50    9.50
  -1  -6  23   20.10   14.90
   1  -6 -23   29.70   15.90
   1  -6 -23   45.60   10.70
  -1  -6  23   27.50   13.00
   2  -6  23  116.19   19.90
  -2  -6 -23  126.19   17.10
   2   6 -23  146.69   17.90
   2  -6  23  120.09   16.70
   2  -6 -23  149.99   23.40
  -2  -6  23  148.09   23.40
   0  -7 -23  300.57   29.60
   0  -7  23  196.38   27.90
   0  -7 -23  270.77   23.50
   0   7 -23  226.88   18.80
   0  -7  23  209.78   27.10
  -1  -7 -23   12.00   13.80
   1  -7  23   13.80   11.70
   1   7 -23   22.40   10.00
   1  -7  23   12.80   13.20
  -1  -7  23   15.70   15.40
   1  -7 -23   31.70   17.90
   2  -7  23    4.70   11.10
   2   7 -23    2.60   12.60
  -2  -7 -23   35.20   10.40
   2  -7  23   19.30   14.20
  -2  -7 -23   16.90   12.30
  -2  -7  23   33.20   19.80
   2  -7 -23   24.70   20.60
   0  -8 -23  -18.30   16.50
   0  -8  23   -0.40   16.50
   0   8 -23    4.90    8.00
   0   0  24  329.27   27.60
   0   0 -24  351.26   24.30
  -1   0  24   15.70   11.80
   1   0 -24    7.40    8.80
   1   0  24    0.20    9.10
   2   0 -24  140.19   18.50
  -2   0  24  167.38   23.50
  -3   0  24    1.50   14.40
   3   0  24   -4.50   12.30
   3   0 -24   -2.70   13.60
   0  -1 -24   29.00    8.70
   0   1 -24   33.20    7.70
   0  -1  24   29.60   11.50
  -1  -1 -24  135.79   11.00
   1  -1  24  128.29   18.00
   1   1 -24  127.89   16.80
  -1  -1 -24  144.29   11.60
  -1  -1  24  167.78   19.20
   1  -1 -24  133.49   18.30
   2   1 -24  253.67   25.40
   2  -1  24  304.27   23.30
   2  -1 -24  249.97   25.50
  -2  -1  24  243.38   27.40
   2   1  24  282.17   25.70
  -2  -1  24  237.08   27.20
   3  -1  24   94.19   15.00
   3   1 -24   61.99   16.00
  -3   1  24   92.79   17.90
   3   1  24   93.49   26.90
  -3  -1  24   81.39   18.90
   3  -1 -24  107.89   18.00
   0  -2 -24   68.89    9.40
   0  -2 -24   57.49   10.60
   0  -2  24   46.10   12.30
   0   2 -24   58.69    9.10
  -1  -2 -24  246.88   17.40
   1   2 -24  231.88   21.70
  -1  -2 -24  259.67   17.90
   1  -2  24  219.18   22.10
   1  -2 -24  240.48   23.40
  -1  -2  24  274.07   26.40
  -1  -2  24  266.27   24.60
   2   2 -24   41.30   13.10
   2  -2  24   64.59   12.30
  -2  -2  24   48.50   15.50
   2  -2 -24   34.30   13.50
   2   2  24   55.69   14.40
  -2  -2  24   57.89   14.50
   3  -2  24    7.50   10.20
   3   2 -24   18.50   12.80
  -3   2  24   12.20   15.10
   3  -2  24   19.60   11.70
   3   2  24    6.80   13.40
  -3  -2  24   10.70   15.90
   3  -2 -24   51.69   16.50
   0  -3  24   22.20   11.90
   0   3 -24    5.30    6.00
   0  -3 -24    8.70    7.20
   0  -3  24    1.40   10.30
   0  -3 -24   19.90    9.10
  -1  -3 -24  293.07   21.00
   1  -3  24  299.17   24.90
  -1  -3 -24  304.37   21.90
   1   3 -24  302.27   24.40
  -1  -3  24  350.76   29.80
  -1  -3  24  252.17   34.70
   1  -3 -24  296.27   27.00
   2  -3  24   29.10   10.50
   2   3 -24    4.40   11.20
  -2  -3  24   10.50   13.50
  -2  -3  24   29.40   14.60
   2   3  24   15.20   14.00
   2  -3 -24    7.60   13.00
   3  -3  24  125.49   14.20
   3   3 -24  117.49   18.10
   3  -3  24   75.39   13.60
   3   3  24   98.99   19.60
  -3  -3  24  103.99   21.00
   3  -3 -24  110.39   20.50
   0  -4  24   86.29   17.60
   0  -4 -24   95.39   11.80
   0   4 -24   89.49   11.40
   0  -4 -24   89.79   14.10
   0  -4  24   73.79   14.00
  -1  -4 -24  154.28   18.60
  -1  -4 -24  138.89   17.00
   1  -4  24  176.38   21.20
   1   4 -24  178.38   18.50
   1  -4  24  174.88   20.40
  -1  -4  24  168.28   20.20
  -1  -4  24  166.28   21.20
   1  -4 -24  122.49   18.40
   2   4 -24   14.40   11.60
   2  -4  24   29.60   11.10
   2  -4  24   15.80    9.90
   2   4  24   20.80   16.20
  -2  -4  24   11.20   14.40
   2  -4 -24   12.50   13.80
  -2  -4  24   19.60   16.90
   3  -4  24    3.10    9.10
   3   4 -24  -17.20   14.30
   3  -4  24   35.00   11.80
   3  -4 -24    8.00   16.30
  -3  -4  24    0.90   16.80
   0   5 -24   98.59   12.20
   0  -5 -24  107.59   14.90
   0  -5  24   84.69   19.30
   0  -5  24   82.49   19.00
   0  -5 -24  128.09   16.60
   1   5 -24   12.30    9.70
   1  -5  24   16.70   11.10
  -1  -5 -24    8.90    8.20
  -1  -5 -24    9.10    9.40
   1  -5  24   31.30   11.40
   1  -5 -24   22.30   14.00
   1  -5 -24   31.40   10.60
  -1  -5  24    3.10   13.30
  -1  -5  24    6.90   15.00
   2  -5  24  105.09   14.00
   2  -5  24   97.89   15.20
  -2  -5 -24  116.69   13.30
  -2  -5 -24  116.49   14.70
   2   5 -24   98.59   15.50
   2  -5 -24  134.19   21.30
  -2  -5  24  158.78   23.00
   0  -6  24  166.18   23.60
   0  -6 -24  184.68   24.50
   0  -6 -24  141.09   19.00
   0   6 -24  189.78   15.80
   0  -6  24  226.28   25.50
   1  -6  24   39.80   12.80
   1   6 -24   35.40   10.80
   1  -6  24   29.40   13.80
  -1  -6 -24    6.40    7.50
   1  -6 -24   25.00   11.40
  -1  -6  24   -4.70   23.60
   1  -6 -24   45.50   16.70
  -1  -6  24   12.60   15.40
   2   6 -24   18.50   13.00
   2  -6  24   25.20    9.80
   2  -6  24   17.90   13.10
  -2  -6 -24   24.50    9.90
  -2  -6 -24    4.40   11.70
   2  -6 -24   21.70   17.70
  -2  -6  24   -1.30   18.20
   0   7 -24   15.50    7.90
   0  -7  24   -6.80   13.10
   0  -7  24  -22.00   15.40
   0  -7 -24   -2.40   11.10
   0  -7 -24   18.00   15.50
   1   7 -24   24.30   10.30
  -1  -7 -24   59.39   19.00
  -1  -7 -24   30.30   14.40
   1  -7  24   27.70   12.90
   1  -7  24   39.30   15.40
   1  -7 -24   53.89   18.40
  -1  -7  24   32.90   16.90
   0   0 -25    2.20    7.20
   0   0  25   -3.40   10.30
   1   0 -25   28.30   11.10
   1   0  25   31.20   11.20
  -1   0  25   52.39   20.70
   2   0 -25  170.18   21.70
  -2   0  25  158.48   20.50
  -3   0  25   14.00   16.10
   3   0 -25   19.40   14.40
   3   0  25   31.10   14.60
   0  -1  25  605.24   42.00
   0  -1 -25  655.53   39.30
   0   1 -25  598.44   38.30
   1  -1  25  151.98   19.90
   1   1 -25  149.59   18.40
  -1  -1 -25  145.59   12.00
  -1  -1 -25  156.18   11.60
   1  -1 -25  155.58   17.90
  -1  -1  25  176.08   28.10
   2  -1  25   94.29   15.00
   2   1 -25   69.49   14.30
  -2  -1  25   97.19   17.60
   2  -1 -25   78.09   16.00
  -2  -1  25   91.79   18.50
  -3   1  25   42.90   16.90
   3   1 -25   34.20   14.50
   3  -1  25   13.50   13.50
   3  -1 -25   39.70   17.00
  -3  -1  25   40.60   16.70
   3   1  25    3.90   15.00
   0  -2 -25   22.90    9.70
   0  -2 -25   13.70    7.10
   0  -2  25   17.30   11.40
   0   2 -25   27.80    7.60
  -1  -2 -25  109.49   12.10
  -1  -2 -25  112.69   11.10
   1  -2  25  127.99   16.00
   1   2 -25  118.49   14.70
  -1  -2  25  117.69   18.10
   1  -2 -25  106.49   15.40
  -1  -2  25   96.89   17.40
   2  -2  25   41.40   17.50
   2   2 -25   38.10   12.80
  -2  -2  25   55.39   17.20
  -2  -2  25   48.00   15.60
   2  -2 -25   37.30   13.60
   2   2  25   40.10   13.90
   3  -2  25   84.89   15.90
  -3   2  25  124.59   21.80
   3  -2  25  130.99   15.10
   3   2 -25  131.19   19.80
   3   2  25  119.99   20.20
  -3  -2  25  121.29   21.80
   3  -2 -25  117.09   20.70
   0  -3 -25   -4.20    9.00
   0  -3  25   -6.20   11.10
   0  -3 -25    1.70    7.30
   0   3 -25   -2.30    6.40
   0  -3  25    7.00   12.10
   1  -3  25  220.78   22.50
  -1  -3 -25  210.88   18.20
   1   3 -25  226.78   20.80
  -1  -3 -25  224.68   16.60
  -1  -3  25  191.38   22.90
   1  -3 -25  159.88   22.90
  -1  -3  25  155.98   20.70
   2  -3  25   73.19   13.20
   2   3 -25   82.89   15.00
  -2  -3  25  106.19   19.40
   2  -3 -25   71.59   16.40
   2   3  25   48.70   15.60
  -2  -3  25   67.29   20.80
   3  -3  25    6.90   11.60
   3   3 -25   16.30   16.10
   3  -3  25  -23.70   11.90
   3  -3 -25   -0.20   17.20
  -3  -3  25   24.10   16.90
   0  -4 -25  151.78   16.50
   0  -4  25  171.98   24.50
   0  -4  25  227.08   23.80
   0   4 -25  205.58   15.90
  -1  -4 -25   45.40   10.30
   1  -4  25   64.79   13.70
   1  -4  25   68.19   13.60
  -1  -4 -25   49.70    9.10
  -1  -4  25   43.80   15.40
  -1  -4  25   27.10   14.20
   1  -4 -25   45.50   14.10
   2  -4  25  107.49   14.80
   2   4 -25   94.99   16.40
   2  -4  25  131.19   16.10
   2  -4 -25  150.58   20.50
  -2  -4  25   93.19   18.70
   0   5 -25  358.26   24.50
   0  -5 -25  338.47   30.60
   0  -5  25  427.56   34.10
   0  -5  25  367.06   33.20
   1  -5  25   50.09   13.20
  -1  -5 -25   59.59   11.90
  -1  -5 -25   60.19   10.80
   1   5 -25   49.40   11.90
   1  -5  25   73.49   14.90
   1  -5 -25   62.79   11.40
  -1  -5  25   47.70   16.60
  -1  -5  25   34.00   15.00
   1  -5 -25   51.89   15.70
  -2  -5 -25   16.20    7.40
   2   5 -25   22.30   12.30
   2  -5  25   -5.10   10.30
   2  -5  25   20.90   12.60
  -2  -5 -25   14.00    7.00
   2  -5 -25   -1.30   15.70
  -2  -5  25    7.40   16.60
   0  -6 -25   30.40   14.70
   0  -6  25    7.80   13.80
   0  -6 -25   11.60   10.20
   0  -6  25   17.30   14.90
   0   6 -25    1.90    7.40
   1  -6  25   47.40   14.30
   1   6 -25   69.89   12.20
  -1  -6 -25   71.29   16.40
   1  -6  25   33.50   24.20
   1  -6 -25   45.50   16.90
  -1  -6  25   74.29   19.60
   2   6 -25   33.70   13.70
  -2  -6 -25   44.50   11.60
   2  -6  25   45.50   15.10
   2  -6  25   53.59   12.10
  -2  -6  25   24.00   21.20
   2  -6 -25   22.70   19.60
   0  -7 -25   11.10   13.30
   0  -7  25   15.80   16.00
   0  -7 -25   48.40   16.80
   0   7 -25   11.10    7.70
   0   0 -26  518.05   33.90
   0   0  26  523.25   37.30
  -1   0  26   55.69   13.90
   1   0 -26   56.09   12.20
  -2   0  26   19.60   14.50
   2   0 -26   -0.10   11.60
   3   0 -26   40.90   17.30
  -3   0  26   30.40   16.80
   0   1 -26  108.29   13.90
   0  -1  26   97.69   16.00
   0  -1 -26  102.99   11.50
   0  -1 -26   91.49   12.40
   1  -1  26  179.28   22.40
  -1  -1 -26  195.38   13.80
  -1  -1 -26  200.18   13.40
  -1  -1  26  193.68   22.40
   1  -1 -26  153.48   20.90
   2  -1  26   96.49   14.50
   2   1 -26   67.09   14.50
   2   1  26   93.59   16.20
   2  -1 -26   96.39   16.60
  -2  -1  26   67.29   17.70
  -2  -1  26  103.19   20.80
  -3   1  26   31.20   17.80
   3  -1  26   10.40   13.60
   3   1 -26    5.70   15.40
  -3  -1  26   44.90   17.80
   3   1  26   25.10   15.60
   3  -1 -26   49.10   16.80
   0  -2 -26    9.60    9.10
   0   2 -26   15.70    7.30
   0  -2  26   13.60   11.90
   0  -2 -26    7.80    6.90
   1  -2  26  178.28   21.50
  -1  -2 -26  161.28   14.00
  -1  -2 -26  166.98   14.70
  -1  -2  26  200.18   24.40
   1  -2 -26  206.18   22.20
  -1  -2  26  196.18   26.00
   2   2 -26   62.99   13.70
   2  -2  26   69.69   14.60
   2  -2 -26   69.79   16.70
   2   2  26   53.19   15.20
  -2  -2  26   97.39   19.30
   3  -2  26   21.60   13.20
   3  -2  26    7.40   11.70
   3   2 -26   23.90   14.60
  -3   2  26    8.80   17.50
  -3  -2  26   17.40   16.80
   3  -2 -26    3.50   16.80
   3   2  26   10.90   17.30
   0  -3  26  538.95   41.80
   0  -3  26  653.63   43.50
   0   3 -26  615.94   37.00
   0  -3 -26  566.24   37.80
   0  -3 -26  625.54   40.30
  -1  -3 -26   50.59    9.00
   1  -3  26   38.00   13.30
  -1  -3 -26   50.09    8.50
   1   3 -26   50.69   15.10
   1  -3  26   50.69   13.80
  -1  -3  26   55.99   15.50
  -1  -3  26   49.40   14.80
   1  -3 -26   59.49   14.20
   2   3 -26   25.00   12.40
   2  -3  26   18.90   12.30
   2  -3 -26   54.69   16.10
   2   3  26   23.90   16.90
  -2  -3  26   13.40   16.80
   0  -4 -26  232.58   23.50
   0   4 -26  211.78   17.40
   0  -4  26  234.48   27.40
   0  -4  26  229.08   26.60
   1   4 -26   23.80   10.90
  -1  -4 -26   31.70    9.80
   1  -4  26   27.50   12.90
   1  -4  26   48.20   13.90
  -1  -4 -26   48.70    8.80
  -1  -4  26   30.70   14.90
   1  -4 -26   32.50   14.50
  -1  -4  26   46.90   16.50
   2   4 -26   81.49   14.80
   2  -4  26   66.99   13.50
   2  -4  26   59.09   14.90
  -2  -4  26   97.89   20.00
   2  -4 -26   50.49   17.20
   0  -5  26   12.30   14.00
   0   5 -26    9.40    6.80
   0  -5 -26   14.60   12.50
   0  -5  26   26.10   15.20
  -1  -5 -26  135.79   16.60
   1  -5  26  141.09   19.20
   1  -5  26  148.69   18.60
   1   5 -26  134.49   18.10
  -1  -5 -26  142.79   16.10
  -1  -5  26   87.19   19.70
   1  -5 -26  121.89   19.90
   1  -5 -26  153.88   22.60
   2  -5  26   33.70   15.30
   2  -5  26   15.40   12.00
   2   5 -26   24.20   12.80
  -2  -5  26    6.80   19.50
   2  -5 -26   10.60   16.50
   0  -6  26   61.39   16.30
   0  -6  26   48.00   18.50
   0  -6 -26   62.79   17.20
   0   6 -26   70.89   10.00
   0  -6 -26   87.99   13.90
   1  -6  26   53.89   15.10
  -1  -6 -26   25.00   14.50
  -1  -6 -26   43.40   10.70
   1   6 -26   31.80   11.00
   1  -6  26   26.80   14.90
  -1  -6  26   36.90   17.70
   1  -6 -26   35.50   17.20
   0   0  27   40.00   22.70
   0   0 -27   23.30    8.80
  -1   0  27  185.08   22.00
   1   0 -27  172.18   20.80
  -2   0  27  104.59   19.30
   2   0 -27   69.59   15.10
   3   0  27   -1.40   15.90
   3   0 -27    9.50   15.10
  -3   0  27  -10.90   17.50
   0  -1 -27   37.00    8.70
   0  -1 -27   37.00    9.60
   0   1 -27   26.80    9.00
   0  -1  27   45.10   15.40
  -1  -1 -27  194.28   13.80
   1   1 -27  194.98   20.90
  -1  -1 -27  197.58   13.50
   1  -1  27  223.08   24.60
   1  -1 -27  180.78   21.70
  -1  -1  27  190.38   24.10
   2  -1  27   58.99   13.90
   2   1 -27   65.79   14.30
   2  -1 -27   49.30   14.40
  -2  -1  27   45.30   16.90
   2   1  27   51.49   15.60
   0   2 -27  405.96   26.70
   0  -2 -27  388.16   29.00
   0  -2 -27  387.76   27.00
  -1  -2 -27  156.68   13.30
   1  -2  27  167.88   21.90
   1   2 -27  157.68   19.30
  -1  -2 -27  158.28   14.00
   1  -2 -27  154.48   18.60
  -1  -2  27  133.59   20.00
  -1  -2  27  197.98   27.20
   2   2 -27   10.00   11.80
   2  -2  27   25.20   13.60
   2   2  27   -6.60   14.30
   2  -2 -27   -5.70   13.70
  -2  -2  27   11.50   16.20
   0  -3  27   19.00   20.00
   0  -3  27   -9.10   12.50
   0  -3 -27   26.80    8.90
   0  -3 -27   13.90   11.00
   0   3 -27    4.00    6.90
   1  -3  27   70.49   14.60
  -1  -3 -27   72.49    9.30
  -1  -3 -27   50.89    9.60
   1  -3  27   59.09   14.30
   1   3 -27   53.59   12.00
  -1  -3  27   71.59   16.90
  -1  -3  27   65.99   16.70
   1  -3 -27   60.99   14.70
   2   3 -27  106.89   16.80
   2  -3  27  102.79   17.00
  -2  -3  27   91.79   20.80
   2  -3 -27   71.59   18.30
   0  -4 -27   21.20   12.40
   0  -4  27   13.50   15.60
   0   4 -27   31.00    7.40
   0  -4  27   25.90   14.80
   0  -4 -27   19.20    9.20
   1  -4  27   65.29   15.40
  -1  -4 -27   58.79   11.00
   1  -4  27   56.59   14.90
   1   4 -27   51.29   11.70
  -1  -4 -27   66.69    9.80
  -1  -4  27   28.00   16.40
   1  -4 -27   65.19   13.20
   1  -4 -27   31.90   14.90
   2  -4  27   64.99   15.90
   2   4 -27   55.59   14.70
   2  -4  27   74.69   15.20
  -2  -4  27   65.39   20.10
   2  -4 -27   42.60   18.30
   0  -5  27    6.40   15.50
   0  -5 -27   26.70    9.90
   0  -5 -27    9.00   12.70
   0  -5  27   20.70   15.60
   0   5 -27   18.20    7.10
   1  -5  27   56.29   16.50
   1  -5  27   54.89   16.30
  -1  -5 -27   35.30   10.30
   1   5 -27   45.80   11.60
  -1  -5 -27   57.49   12.00
   1  -5 -27   32.40   15.60
  -1  -5  27   49.00   17.70
   0   6 -27   17.70    7.90
   0  -6 -27   13.30   11.90
   0  -6 -27   42.40   16.50
   0  -6  27   21.10   15.90
   0   0 -28   33.20    9.20
   1   0 -28   96.79   15.00
   2   0 -28    4.80   13.40
  -2   0  28   33.10   16.00
   0  -1 -28  122.49   16.10
   0   1 -28   90.79   12.40
   0  -1 -28  121.49   12.60
   0  -1  28   92.19   23.30
  -1  -1 -28  113.39   10.30
  -1  -1 -28  113.59    9.50
   1   1 -28  136.49   18.70
   1  -1  28  120.49   17.30
   1  -1 -28  124.49   16.50
  -1  -1  28  105.99   19.40
   2   1 -28   21.00   13.30
   2   1  28    5.10   15.10
  -2  -1  28   -3.90   16.00
   2  -1 -28   -1.00   12.90
   0  -2  28   28.50   13.90
   0  -2 -28   30.80   10.80
   0  -2 -28   58.39    9.40
   0   2 -28   51.59    9.10
  -1  -2 -28   12.10    6.10
   1   2 -28   13.50   10.90
   1  -2  28   -2.70   13.50
  -1  -2 -28    6.50    6.30
   1  -2 -28   18.40   12.40
  -1  -2  28    1.00   15.70
  -1  -2  28    5.80   14.50
   2  -2  28  183.48   25.20
   2   2 -28  155.38   20.00
  -2  -2  28  174.18   24.10
   2  -2 -28  148.69   21.70
   0  -3  28  306.07   32.20
   0  -3  28  337.87   33.10
   0   3 -28  347.87   23.30
   1  -3  28   48.90   15.20
  -1  -3 -28   34.50    8.50
   1   3 -28   31.20   11.20
   1  -3  28   12.10   13.60
  -1  -3 -28   28.50    7.70
  -1  -3  28   -1.30   15.90
   1  -3 -28   18.40   13.80
   2   3 -28   31.10   14.20
   2  -3  28   -8.30   14.80
   2  -3 -28    9.20   15.80
  -2  -3  28    3.80   19.10
   0  -4 -28   35.30   12.90
   0  -4  28   46.00   15.40
   0  -4  28   42.30   17.00
   0   4 -28   25.80    7.50
   1  -4  28   19.50   14.00
  -1  -4 -28   31.60   10.40
   1   4 -28   24.50   11.00
  -1  -4 -28   17.90    8.50
   1  -4  28   28.40   19.90
  -1  -4  28   16.90   16.60
   1  -4 -28  -14.10   13.60
   1  -4 -28   16.80   11.90
   0   5 -28   13.10    7.00
   0  -5 -28   13.70   13.40
   0  -5  28   14.10   16.70
   0  -5  28  -10.70   16.70
   0  -5 -28   15.50   11.20
   1  -5  28   39.00   16.10
   1  -5  28   92.29   18.00
  -1  -5 -28   88.39   14.00
  -1  -5 -28   74.59   11.40
   1   5 -28   81.19   13.30
  -1  -5  28   23.60   19.20
   1  -5 -28   73.79   17.50
   0   0 -29    7.50    8.90
   0   0 -29   14.80    7.60
   1   0 -29  190.78   22.10
   2   0 -29   -2.00   12.70
  -2   0  29  -20.70   15.40
   0  -1 -29   77.49   11.90
   0  -1 -29   58.79    9.70
   0  -1  29   32.90   16.40
   0   1 -29   71.49   10.60
   1   1 -29   91.29   14.60
  -1  -1  29   53.19   16.60
   1  -1 -29   82.59   14.70
   2   1 -29   71.09   16.80
   2   1  29  110.09   32.20
  -2  -1  29  103.19   21.70
   2  -1 -29   94.79   17.50
   0  -2 -29  215.68   20.80
   0  -2 -29  198.08   18.70
   0   2 -29  210.38   17.90
   0  -2  29  222.58   28.60
  -1  -2 -29   24.50    7.00
   1   2 -29   10.00   11.00
  -1  -2 -29   26.30    6.30
   1  -2 -29   15.90   12.50
  -1  -2  29   26.90   16.10
   2  -2  29    8.90   26.20
   2   2 -29   27.10   14.70
  -2  -2  29   52.49   20.20
   2  -2 -29   48.00   16.90
   0   3 -29    3.10    7.10
   0  -3  29   25.60   16.70
   0  -3 -29    4.20   11.30
   0  -3 -29   13.40    8.00
   0  -3  29   17.90   15.60
   1   3 -29   14.40   11.20
   1  -3  29   25.30   15.90
  -1  -3 -29   12.50    7.70
  -1  -3 -29   10.50    8.00
   1  -3  29   -4.30   13.40
   1  -3 -29    0.90   13.70
  -1  -3  29    7.20   16.20
   0   4 -29  126.39   13.70
   0  -4  29  137.89   21.20
   0  -4  29  127.09   21.90
   0  -4 -29  130.19   17.70
  -1  -4 -29   52.39    9.90
   1  -4  29   37.00   17.40
  -1  -4 -29   65.29   11.60
   1  -4  29   41.20   16.10
   1   4 -29   47.90   12.50
  -1  -4  29   30.00   18.00
   1  -4 -29   72.39   16.70
   0   0 -30   12.30    8.90
   0   0 -30   14.80    8.20
   1   0 -30   85.19   15.10
   0   1 -30   83.89   11.70
   0  -1 -30   88.39   13.00
   0  -1 -30   81.29   10.80
   0  -1  30   69.79   18.80
   1  -1  30   93.29   19.30
   1   1 -30  129.09   17.10
   1  -1 -30  157.88   18.40
  -1  -1  30  112.59   20.80
   0  -2  30    9.60   17.00
   0  -2 -30    6.70   10.60
   0  -2  30   14.90   17.90
   0  -2 -30    4.80    8.70
   0   2 -30   15.80    8.30
   1  -2  30   20.20   16.20
  -1  -2 -30   11.10    7.90
   1   2 -30   10.20   11.40
  -1  -2  30  -15.10   16.20
   1  -2 -30   31.50   13.60
   0  -3 -30  110.49   12.80
   0  -3 -30   98.59   21.80
   0   3 -30   92.19   10.90
   0  -3  30   91.59   25.70
   0  -3  30  104.99   20.00
   1   3 -30   61.39   13.10
   1  -3  30    7.50   14.90
   1  -3  30   47.30   18.10
  -1  -3 -30   54.09   11.80
   1  -3 -30   51.19   16.30
  -1  -3  30   39.20   19.70
   0   0 -31   18.50    9.60
   0   0 -31   -6.70    7.40
   1   0 -31  104.19   15.60
   0   1 -31   79.69   10.30
   0  -1 -31   91.59   13.30
   0   1 -31   55.59   11.00
   0  -1 -31   67.59   10.60
   1  -1  31   44.70   19.10
   1   1 -31   21.10   12.60
  -1  -1  31  -10.60   17.80
   1  -1 -31   23.80   12.90
   0  -2  31   61.09   19.00

_computing_structure_solution     'SHELXT 2014/4 (Sheldrick, 2014)'
;
_shelx_hkl_checksum   64544
